# Supplementary material for: Leaf transcriptome analysis of a subtropical evergreen broadleaf plant, wild oil-tea camellia (Camellia oleifera), revealing candidate genes for cold acclimation
Source: BMC Genomics. 2017 Feb 28;18:211. doi: 10.1186/s12864-017-3570-4 (PMC5329932; doi:10.1186/s12864-017-3570-4)
Supplement: Additional file 1: Table S1. — Primers designed for detecting simple sequence repeats (SSRs) in genes of Camellia oleifera. (XLSX 3329 kb) [file 12864_2017_3570_MOESM1_ESM.xlsx]

## Sheet: S Table S1
Table S1 Primers designed for detecting simple sequence repeats (SSRs) in genes of Camellia oleifera.
Gene ID	Sequence	SSR	SSR start	SSR end	Forward primer (5'-3')	Reverse primer (5'-3')	Product size (bp)
comp100016_c0	GGAATTATTAGATTAGATTAAATAAAGTCAATTGAAAAGTTTGACTTAATTACCAAAATGCCATTGAGTGGCCTTTCTCTATACCATTTCTAAGACTTAATTAAAGCCTTGATTCACTTCTTGCATCTCATTACATCAGCCACATTCTTTGACCCAAAAACGTGAGAAACATTCTAGAGAGAGAGAGAGGAGAAATTGAAGAAGAAGTTAAGGATTTGCATGCACTCTTCAAGATTAAGCTAGATTCTAG	(AG)7	176	189	TCAGCCACATTCTTTGACCCA	AGCTTAATCTTGAAGAGTGCATGC	106
comp100483_c0	GTCCTCCTCCGTCGTCTATCGCCTCCGTCGTCGCAGTCACAGTCACCCATTGCCTCCGTCGTCGTCGCTGATCGTCCATCGCCCCCGTCGTTCATCGCCTCCATCGTCCTCTCTCTCTCTCTGTGTCACAGGTTTGTTTGTGTATGTATGTATACATGTATGTGTACATGTATGAGTGTCTCTCTCTGAGATCTCTCTTCCTATCTG	(CT)7	109	122	TCACAGTCACCCATTGCCTC	AGGAAGAGAGATCTCAGAGAGAG	166
comp100692_c0	ATATGCGTTACGTTTCGCCTCTTCGCGAGAGAAACACTCAGTCGGTGCTCTGGAATCAAAGCCAGTCCTGTTCTTAAAATCTCTTCTCTCGATCTCCAATCTCTCTCTCTCTCTGTCTAAATTTATCTTTTTCTTTTCTCTCCTCTCGCATTTCAGCTTCCAAAGATCGAAACTTTTTGTTTTCGTATCTGTACAATGCCTTTTCTACTTCCCAGAATTGAATCGAATTCAACTTCTTCAAAACCAATTGTTTAAAAACAATGGAGTTCGCAACAAAATTACCCGAACCCGACACCAATGCTCGACCCGGGACTCGTTCCTTGCCCTTCGAAATCGATCTCAACGAGA	(TC)7	100	113	AACACTCAGTCGGTGCTCTG	GGTGTCGGGTTCGGGTAATT	264
comp100922_c0	ACCTGTCATAACATCATTTCAAAAGTAATCAAACCTGTAATGCAGACATAAAATAAAAGGACAGACAAAACCTCTGTGTGTGTGTGTGTTGGACAATACAGCATCATTAGCTTGTCTGTTGAATGGTCCAAGTGAGCCCATGGAGGAAGCAGCAAATTCCATTCATCCAAGGTTGTGAACAAATCTTCCACAACTTTGAAATCAAACTTAGCAACCTAGACCTAAATTTGCTGCTACAAGAGGAAAGTAGTACATACTAACCATTTGGTTCTATATAAACACACACA	(TG)7	75	88	TGCAGACATAAAATAAAAGGACAGACA	CATGGGCTCACTTGGACCAT	102
comp101652_c0	GGACCTCCTATTTGAACTTTGATTACTGTTCGAACCCCATATACGTACAATGTACGCATACACAGCGTATAGACTACGGACACACATCTGTACTGTTTTCTTTACTGCCCTCCTCCTTCGCCGGCCAAACCCATAAACGAACCCACACTTGCAGATCTACTTGTCTCTCTCTCTCTGTCTCTCTCAATTCTTGGTGTTCAATCAAGAAGATAAGTATACATGA	(TC)6	164	175	TTTACTGCCCTCCTCCTTCG	TGATTGAACACCAAGAATTGAGAGA	104
comp101743_c0	GCGGATTTGAAAGTATCGCTTCCCTCATGATTGACTTCTTAGGCGGCAGCGCATGGAGGAGTTCGACTCGTCCAGCGTGACTTCACTGCGTTCTGCCGACGCCAATCATCAATCACGAACTCAAGACAGAGAGAAGAGAGAGAAACGCAATGGAGGAGGGGAAGAGAGAGAGAGATCATTTGATACAAGATTGCGACGGCGATGGCGAGACCGTAATGGCGATAACAAGACCACAATGGTGAAGGAGCTACAAGACAGAGAGAGA	(AG)6	163	174	GCCGACGCCAATCATCAATC	TATCGCCATTACGGTCTCGC	130
comp101847_c0	GTCGGCTCGCAACTCCACGTCTCGGCGCCGTCGCGCCCGGCTCCTCCGCCGCTCCCGCGCCCCGTCGCATCTTTGGTGCGCCTCCCGTGCGGACCGACCATGATGACGTCGTCACCATGTCCACAGCCAAACACTCACCGCCGCCGCCGCCGCTGCGGCCGCCGCCTCTTTCGCGTCGTGCGACAGACCGTCGTACCGGGATCCACCGGAAGCCGCCACGCGCCGACGGCCAACGGAGATGATTGTTG	(CCG)5	138	152	ACCATGTCCACAGCCAAACA	AATCATCTCCGTTGGCCGTC	131
comp102312_c0	CAGTGTTGTTTCATCAACTTGTCCAGCTCAAACTTTAGTTGAAGTTTGAGTTTTTTGAATGTTGTGACTCAAATTCAGTTAACAACTGGAGTAACTAAACACAACACTAGAACAAATTCATTATAATTTTGTCTTTTGCCTTGCCCTTCTTTGTGTCCACGGTGTGAACAATTTTTTGTTTGCAGATCATTTTTTAGGGTTTTAAGATGAAAGTATGTAATCCTTCCAAATTTTTTATGTTACTACTCTCTCTCTCTCTCTGATGAGTCCATTATCAAAAGTTTGATCTTTTACCCAGAATGCTACAGTAATAGATCAAACAACTGCATCTGAATATGATATGCTCAAATGTTTTCTTTTCTCTTTCATCTTCTCGCCATCAACAGTTTCTGTGACTTT…	(CT)8	246	261	TGTGTCCACGGTGTGAACAA	ACGACCTGTCCAGAAAAGTCA	262
comp102805_c0	ATTTGCTGCAAATAGATGGCCGCCTGTCTGATTTAGCAGTGGTGGTGGGGGAGGAACCTCCTGCAGTGCTAACAAAGGAGTTGGAGGCAGAAGCTGCGAGGGTTCTGATTTGTCTGGATGTTAGTATTGAAGGATTAGATGCTTTGGAAGAGTAGGGATGAGTTTCAAGTAGGGCAGGGCAGTCAGCTTATATATATATATATAGGGGGAAAAGCATTGATCAGCTGGTGGTGAATTTTCAGGAAGCCCCCCA	(TA)8	189	204	AAGGAGTTGGAGGCAGAAGC	ACCACCAGCTGATCAATGCT	158
comp103216_c0	GATGATTTTGATGGTGAAGATGCTATGTTACTGAGGAATATTTATCAACTAAAAGTGAAACAGGAGAAAGTTGGAGTTTAGTACGAATAGTGATCATTGGAACAATTTAAAGTGGTTGAAGTATTTTAAATTCTCTGTTAAAATGGAAATCATGAGCATGAGGTCAATTGTACAATGATTGGTGTGTGTGTGTGTTCGTGGGTCAATTGTTAGATGAAAAACTTGACAAGATTTGTGGGTGATGTTCATCTCAGCTTTGGAACCTCCAATTCTAGGAGATTAAGATTTTATTTTTCAATCTTTTTACTGACCTATTTTTACATTATTTCAAAGAGTTCTTCCCCTTCT	(GT)7	182	195	AGTGAAACAGGAGAAAGTTGGAGT	AGCTGAGATGAACATCACCCA	203
comp103668_c1	GCGAATTTGGTATATATATATAATATACAAAAATAGAAAAAAATGAGAGCAGCGAAGAAAAGGGAAGCAGATCAGTGAAGAGAAAGGAAGAAGAGCAGCGAAGAAAGAAAAAGAAGAGAAGATTCGAAAACAGAAGCGATGAGAGAGGACGAATAGCGAAGAAGAAGAACAAAAGGAGCAGGACAGACTTCGAAGAACAGCAGCGAAGAGAGGAAGATTCGAAGAAGAAGAAGAAGCTTACCTGGTTTATTGTGGCCGCAAATTCTGAAATTTGATGTTGAATTT	(GAA)5	221	235	GCAGCGAAGAAAAGGGAAGC	TTGCGGCCACAATAAACCAG	213
comp103990_c0	GTTGAGGGTGGTTTGGTCGTAGCCGAGGGATGATTTTATGTCGCTGGAGTAGAGGCCGAACATGTAGGTTGCACCGGCAACTGACATGATTAGGAAGGAGGCGAAGACCATGAACCACCGGCCGGTGAGGATGTGGAGGCTGAAGTTCTTCATATTTCCACCACCACCACCACCCGTACTGACGTTGGCCACCACCATGTTCTGGATCAATATGATCCGAGTGCTAAGAAATTATTTAGTAAGTCTGTCCTATATCTTACGCAGTGTCCTG	(CCA)5	158	172	GAGGCGAAGACCATGAACCA	CAGAACATGGTGGTGGCCAA	107
comp104107_c0	AAGAAACACTGGGTTGATCAACTTCATTTTTTCACATTACGTACCCAACACAAGATTTTTGAGATTTCTTTATGTAAATCCATTCATATTTATAATGGTGGTGCAGGTGGTGGGTACGGGAATTAATTCGAAGTGGTTGGGAGTGCTTCTTTCATGTATTAGTACAACTCGTATCACTGTCATGCCTCCAATATGAAAAATCGTCTATGATAAAAGTCATCCATAAAATGTGTGTGTGTGAGAGAGAGACAGGTTTGAGTGGCAACACAATATCCTTTTGATTGCCAAAAGGGTCCCCCTA	(TG)6	229	240	TAATGGTGGTGCAGGTGGTG	TGTTGCCACTCAAACCTGTCT	175
comp104299_c0	CCCGTATGTCCGGGTGTCCATGTGGGTTGAGTGTGCCGTGTGTGGGTGTGATGGTGGTGTCCCTTCCTCACCCGTGTATCAGGTGCATCCCCCCGTGTATGTGCCGTGTGTGGGTGTCCAAGGTGTGCCTATCTGGGTGTGTGTGTTACAGTGTGGGAGAGGTGAGAGAGTTCTCCTTGTGTGTGCATGTCATGTGTGAGCTGTGGGCCGAGAGGGAGAAGAGAGAGAGAGCCTGAATCTCGGTGTCCTCTCTATCTCCTCTGCAGGTGGGTGTCTCTTCTCGTGGGTGTTATGTGAGAGGTGGGTCTATCCTCTGCCTGTGAGTGTCGAGTGAGAGGTGTATCTGGG	(AG)6	220	231	TCCTCACCCGTGTATCAGGT	GAGAAGAGACACCCACCTGC	218
comp104407_c0	GGCAAGTGTAGAACCCAGTCCCACATCATTAGGGTAAAAAAATAAAGTTCTTGCTCTTTATAAGTGAATTCACATCCCTTCCTAGTATTTACACATTTAAAGCCACCAGAGTTTAGCCCTAAACAAACAAGGACAAAATTGTTAATGATTGAGATTGAGGTGTCCTCTGTTTTTTTCTTGGGATGCCCCCAAGGTGCAGGAGACGATCTTGCATTTCTTTGTTTATCTAGTGCATTCATTCTCGTGTATTTGCTTACTATTTTCTCTGAATGATTTCTCATCCTTCATTTTTTTTACTCTTCACTATCTATCTATAATGTTCTTTAGCTCTTGTCAAAGAGAAAAAGCAAAGAAAGTTATATATTGAAGCCAAGGGTGGCAATAGGTCAGGGATACCCC…	(CA)6	440	451	CCAAGGGTGGCAATAGGTCA	TGTGACATGGCTCCAATGCT	106
comp104751_c0	GGGGTTTCGGAGGTTGATAGTCGAACCAAATTCGTCTTCTTTCAGATTTAGGTTCTCCTCTCTCTCTCTGTGTGGGTGTGCAGAATCGAGGGTCGCGAAGGGGTGGGAGCTGCGGCGGCGGAGGGAGGAAGGAGATGATCGGAGGGGACGGCGTCTGGAGAAGAGGCGACAGAGGGAGGCGACAGAGGGCGTCGATTCGAGAAGAGGGCGTCTGGAGGGAGGCGACAGAGGGAGGCGACGGAGGGAGGAAGGAGATGATCGGAGGGGACGGCGTCTGGAGAAGAGGCGACAGAGGGAGGCGACAGAGGGCGTCGATTCGAGAAGAGGGCGTCTGGAGGGAGGCGACAGAGGGAGGCGA	(CT)6	58	69	CGGAGGTTGATAGTCGAACCA	TCTGTCGCCTCTTCTCCAGA	166
comp1047535_c0	AAGAACAACCCCGATTATTTGTCGCTGAATGCATATTCAACAACATCGTGAACCTTACCAAGCTCTTTTGCCAAGCACATTCCTCCATCAAGCACACTCCTCCGTCGACTACACTTTAGCCAAGGACGAAAGCCAAACAAAGTAATAATAATAATAATAACACAAAGTGTCAACTTTCGGAGGTCCAATGACATCCAAGCAGATG	(TAA)6	143	160	ACACTCCTCCGTCGACTACA	GGATGTCATTGGACCTCCGA	103
comp104795_c0	GAAAAATCACAAACACTGGGTAATGAGAATTGCGATTGTGGTGGGGTCTGTTGGTAAGAAAGAAAGAAAGAAAGAAGTAGTAGAGGAATGTGATCTGGTGGTTGCATGTGGGGCCACGTGTCGCGTACATCCAAAGTTAAATCAATCGAACGGCCATTGAAACGTGGAGCAGCCGTTGGTGGTGCTGAGTGTGAAGCCCACCAGTGTGGGTTTGTGTTGTG	(AAGA)5	56	75	GAATTGCGATTGTGGTGGGG	CTGCTCCACGTTTCAATGGC	146
comp104961_c0	TCGAAACACACATCTTCCAATTGTTTTCCAACCCCCATCATGTGTGTATGGGAGCTACTACGGAGCATACACCATGCCCAAATCCCGTCACCTACCAACAACAACAACAATAATCTAGTAGAACTCGCCTTGTTATTATGATATACCATGCTTGTACAAGTACACTTGTATATTTTGAATGTGAGTAGCTGGAAATGGCTATTTCTGTTTACTTCTTTTGTTTTCTCCTTGTATATTATTATTTCATAATTTTAACCATGG	(CAA)5	96	110	TCCAACCCCCATCATGTGTG	AGCCATTTCCAGCTACTCACA	174
comp105239_c0	CTTCTCTTTCTGTTTGTCTTTCCATGTGCAAGTCGGGGTTGTATGTGAGGGTGGGTGTTCGATAGCTTGATATACATCGTTGGGTTCATTTCTAAAGAGCTTAAGCTTTTGGGATGATTAGTGATTTAACTAGAGAGAGAGAGAGAGCGCCTGGACTGGGCTTGTTCAATTTGGAATCCACAGAGAGTATTAATGTGGAAATGGCAAATACTCTAACTGACACGCACGGAATGAT	(AG)8	132	147	GGGTTGTATGTGAGGGTGGG	ATCATTCCGTGCGTGTCAGT	200
comp1052417_c0	TGCCCATGCCAGTGCCGGTGCCCATGCCGGTGTCGGTGCCAGCCAGCGCTCCAGCGCCTGCGCCTCCGGTGACGCCAGTGCCTGTAGCACCAGCGTGGTGACCATGGTGTCCATGGTGGTGGTGGTGGTGGCCTGTGCCTGTGCCCGCGCCAGCAGCGACAGGGGCTCCTGTGGTGCCGTAGCCGCCAGAGCCCGCGCCGCCTCCAGTTCCGGAGAGGCCCTGGTCAACACTGCCTGCGCCATAGCCGCCGG	(TGG)6	114	131	GTGACGCCAGTGCCTGTAG	GTGTTGACCAGGGCCTCTC	163
comp105366_c0	GCCCCTTCAATGAAAGAATTCAAGGAAAAAATTGATAGAGCGAAAAAAACTTAAATTGCCTATGTCAACTAAAATATCCATGTACAAAATATGCATATGCATCTCTCTCTCTCTCTAATCAAAAGAAGATCTACAATGAATTAGAAACTAAGAACGGATCTATGAAAACCCAAAAAACACTCCGTTTGGGAAACTGCAACAAAATTATAGGTAGCGTTT	(TC)7	102	115	TGCCTATGTCAACTAAAATATCCATGT	GCAGTTTCCCAAACGGAGTG	141
comp105469_c0	CTGTGTTCCAAAAGTCACTTTCATCCAAAGTGTTTAAGTTTTGTGCATTTACATAATCAAACAGAACCATATTTTAACAATCCCTAACACTATAATTATCCCTCTAATTTATACCATCATTAAGTCACAAACAATGTAAGACAATGCATTAGGTATAAATCAAACAGGCCTTCTAATTATTCCTCTAATTTGCACCATCATCAATCACAAACAGTGTAAAACAACACATGAACCTTCGAAATTTGATTCTATTGTGAAAAGCAAATACACACACACACACAAAGCTATGAGATTTGGGTAGAAGGTGTGGCCAGATGATGAATATAATGTGATGATGGCTAAGGGGTTGAATGAATGGTGTGGCCAGGAGGCTGTGGTTTCACTGGGAAGAGAAAAGAT…	(AC)7	267	280	TGCACCATCATCAATCACAAACA	AGTGAAACCACAGCCTCCTG	194
comp105527_c0	TTGGTGTGTTCTTTTGTCGTAAGTTTTGAAGGGAATGTGTCTGACATTTCCTTCTTTCTTTTCTCTGTTTCACTTGTTTATCTCTCTCTCTCTCAATTTTGTTGGTCATTTTTATTTTTATTTTTTATGATGAGGTTAAATTATGTGATTCGCTGGAATGAAGTGCATAAACCTTGAGCTAGACCCCTCCCCATTTCGGGAGATTGGAAATTGTATCATTTATTTTGTTTTCTTCCCATTTCGGGAGATTGGAAATTGTATCATTTATTTTGTTTTCTT	(TC)7	81	94	TTGAAGGGAATGTGTCTGACA	AAATGGGGAGGGGTCTAGCT	171
comp105877_c0	GAGGAATGAGGGAACATTGGAGGTAAGCAACCTGAAGGAATTCACGACTCTCTCTCTCTAAAGTGCTCTATTCCTTTTCTTCTTCTCAAAGTGTGCTGACTTGATCGTCGAAGGGTTCATCCGGCAGCACACCGCTGGACAGCTCGCAATCTTTCTATTTTCAGGTCAAGCGACGTTACATAAAGCTCGAGTTCAAGGAGTACGGAGAACATAGGATATTTCATCCCTGAACATGAACATATTTTATAGAAGCCAT	(CT)6	48	59	AGGGAACATTGGAGGTAAGCA	CGGATGAACCCTTCGACGAT	115
comp106003_c0	GACAGAGAGAGAGAGAGACCTTTCTCCAAGAAAGTAGTAAAAAAAATGGGAGCTGGTTGAATATATGTGTATATATATTAAGATTGAGGGAATCTAGTTAATGTTGGGTTGAGGGTAAGCTCTACTTTTGTCGGGGACTTGCACATTCGTTACGAAAACACATTATTATTATTATTATTAGCTGGAAATGCCGTCTCCCTTAATTTTAACTCACTTCTCTGGAAGCGGAGTCTGCTGCGCT	(ATT)6	162	179	ACTTTTGTCGGGGACTTGCA	CAGACTCCGCTTCCAGAGAA	111
comp106215_c0	CATTCCAAATACTATCATTCATAGTGGACATTATTTTTCATGCTTTTGTCTCTTTTTGGTAATTTCTTCTTCTTCTTCTAGTTTTTATTTTTATTTTTAAGATTCAAATACTTCTGCAATGGATTGTCATGCTAGTTTTACTTTCATTCCAAATACTATCTCATTCATGATCTGTGGGATGGAAATTATTATTCATATGCAACGAAGATTAATAGAGACAATAGTGAGAGATGCGATACAGTAACGGTAAATGGAAGTGTTAGGGAGTGTTAAGGGAAGGGACAGACGTAGATTGACGTGGATTAGTG	(TTC)5	64	78	TCATGCTTTTGTCTCTTTTTGGT	TCTACGTCTGTCCCTTCCCT	255
comp106261_c0	TGTTTTGGGGTGTCTCTCTCTTCCTCCCTCTCTCTCTCTCTCATGTTTTTGTTTTGTTTTTGTTGTTTTACTATTCAAGGGATTAGGTGGCAACGCACAGTCAGAGAAATTGTCGTGTACGTTTGTTGGTTTTTAGTGAAACACAATCACATGTTTAATCCAAAACAAAGCCAAAAATTTTTTTGTTCACATTTTAATTGAGTACAGTTTTTTTTTTTTTCAACAGTCTGAGATATGGTAGATATAAA	(CT)7	28	41	TGGGGTGTCTCTCTCTTCCT	TTCTCTGACTGTGCGTTGCC	103
comp106306_c0	GTTGCAGGTTCTGAGCAGACGTCACGAAAGATTGAGAGAGCAACAGCGAGAGAGAGAGAGAGTCATCGGGAGGACTTTACTTCAGCCGTTAATTGCAGCATCACATGTACAGATTGGATTGTCAGCATTTTCTGGCATTTGTGCAACTTGCAAGCAGCAACAATGTGCGCATGCAGGCGTCATTCTGTTGTCAGTTGGTGTGCAACAGCTTTTGGAGTTCTG	(GA)7	48	61	GTTCTGAGCAGACGTCACGA	GACAACAGAATGACGCCTGC	185
comp106380_c0	TAAGCGTAGGAGGTTGGGGCCTGATATGAATCCGGGGAGTAGCGGGCTGCCGCCGTTGGCGCATAGGATATCTGTTGCGGAGCTGAGGAGTAGGTGGTAGAGTAGAGTGCTCGTGCTTGCTGTAGGGGGTCTGATGAATATCCAGTAGAGATGGAACTGCTGCGCGATGGAGATTGCTGTTGTTGCACTGGGCTGCTCTGTGGCAAGGACTGGTAGAGAGCGTTGCTCGCGTTCCTTGATGAGGCCCACGGGTCGGTGAACTGGGGAGAGGAATATCTGAGGGGATCGTAGCCCATTGTAAGAGGGACTTGTGTGCGCTGGTCAACCATGGTGGCCATTGTGTAGTGTGTGCGAGGTGGTGGAGCTGGGTTGGGCTTGTGTTACGTTGTTATGTGTGTG…	(TG)7	392	405	CAACCATGGTGGCCATTGTG	TCCGATCTCCCAAACATCCA	136
comp106562_c0	GACGAAAGGAGAATTATCTGCAATGTAAGAGAAAATGTAAAAGAACAAGTACTTTTTTTTTGTGTGTGTGTGATTAGCATCCAGTTCTTAACTTGATAGCTTGCAAGATATAGTGACAGCAACTCAGAGTCATAGTATAAGCTCATTTAAATTTGTGCATGAAAAACATTTCTGAGAACAGTAATTGGATTATTGAAAAGTTTTCTTTTGCTGTGTGACTCATCTTATATTTCGTGTGTGTTTACCTCAATTCAGATACAACTTGGCTCTACTTGTCCCACTAGATAAGATCCCAA	(TG)6	61	72	ACGAAAGGAGAATTATCTGCAATGT	GTGGGACAAGTAGAGCCAAGT	280
comp106604_c0	GCCCTTGACTTGAGTAAACATTTAAATACAAAAGTAGTACAAAACGGAGCCTTTAGCTCCTGAGCCCTCCCAAGCTATGTCATTTGAGGAAGCATATCACCAGCACCTCAAAGAGAGAAAACGAGCTAAGCAAGAGAGAAGCCTCAACGATGCCGAAATCCAACTTCAATCGGTTCAAAATGATGATCTTAAGGAGCTCTACCTTTTTAATGAAGGCATAAAGAGTGGATAGATCACCAGATCTAGGTGAAAATCTAGAGAGAGAGAGGGTCTCACTTTAGGGTTTTAAGAAGAATAGATCTGAAGAAGTGATGTAAAAGTGCTTTTCACGATCTAATATACGCACAGTCCGCTCGAGCGGAGAGTTTGACGCTTGAGCATCAGACACAACATTTTGTT…	(AG)6	257	268	GCCTCAACGATGCCGAAATC	TGTGTCTGATGCTCAAGCGT	249
comp106612_c0	TATGTGAATGAAGATCAGATACGTGGATCATAACAAGTTAATACTTTTTAGCTTGTGCGGATTGGCATAGCCTTCTTATTTCCTGCAATAGTTGCTGTATTGGACTGGATATATATATATTCTTTTGTGGTTTGATCTGTTTTACCTCACTTTATTCTAGTCTTATTCACCCTGTATCAGATTGTATTGATGTATTCTTCTGTCTTAGATTAAAGTTCCGTG	(AT)6	109	120	GCTTGTGCGGATTGGCATAG	GTGAGGTAAAACAGATCAAACCACA	100
comp106824_c0	GCAAAAGTCTGCAACTAAAGGTGGGTTTGCTGATTGGCTGTACTCTCTCTCTCTCTCTCTTGTATACAAAAAACAATAGAAGAAAAACTTCTACTAGTATTTGCTTTTGCTTTTTTTCTGGCTTTCTTCCTCTAGTTTTGCGACACTTTAGTCACCACACATGACTCGCTCAGGTGGTGGTGTGTTGATTGATTGTGATGAGAGATAAAAAAAATGTGTTGTGGTTTTAGAGAGAGAAAGTGTTGAGTTTTTGAGACACACAGAGAGACAGACAGAGAGTGACGGGGAGTGTCTGTGTGTGATCGGTGACGAAGATGATG	(CT)9	43	60	GTGGGTTTGCTGATTGGCTG	CTGAGCGAGTCATGTGTGGT	153
comp106933_c0	TAATGCTTCAAGAGGTAAATCTATTTTTCTTCCATTTTAATGGTTTATTGGCATGGTCTTTCCATCGACAAATCAAATATATCCAAAAATATAAAAAATATATATATATGTTTTATGTGAATGACAAGTGAACCCTCTTTATAATTTCATGACTATTCTTTGATTTATGTTCTTCTTCAACAAACTGTTTGGGCGTCTAACAGATAGGTTTCAA	(AT)6	98	109	TGGTTTATTGGCATGGTCTTTCC	GACGCCCAAACAGTTTGTTGA	157
comp107557_c0	GCCCGCGTGTGGCTCGGCACCTTCGAGACTGCCGAGGAGGCCGCTTTGGCCTATGACAGGGCAGCATTCCGGATGCGCGGTGCCAAGGCCCTCCTCAACTTCCCTGCCGAGGTAGTCATGGCCATGTCGTCATCATCATCATCATCGTCGAGTTTGAAGAGCTTAGAGAGACATAATTCTATTGCAAGTAGTGGAAGTTGTGAGGATGATTCAATTGGGATGTCTCAATCGTCAGTGCACAGATTTGAGGCCAACTTGAACTTGAGTTTGAGGAGCTTAGATCAACATGTTTCTAATTCAAGAATTGGAAGTTGTGATGAAATTTCAACTGGAATGTCTCAATCCGAATCTGAGGTTACAACTGTGGGATCACAAGATTCGGGCTCGGATTATGTCGA	(TCA)5	130	144	CAACTTCCCTGCCGAGGTAG	TGGCCTCAAATCTGTGCACT	158
comp107683_c0	GCACCTGTTTTTAAGGTTATTCAATCTCAATCTCTCTCTCTCCAAGGTTCTGCTAGTACTGTTTGTTTTCTTTTAGTTTGTACATGTTAGCACTCGTATGAATTTTGATAAGTTACAAAAAATGTGTGTATGTAACATTGGCTACACGCATTTATCACCGTGGCTACTTAAACTAGTGAACTTCATTAACTCTGTGTTATGTCTATTTTATGCTTCTGCAAGTATTTTTGATGCTGTCTAACTTCACACGTACATCCAGTGGAGCTTATATGAACAGTTTTAGTTCTTGTAATCCTTGCTCTGTGAATTTTAAAATTCTGTCGTACTAAAGCATGATTTTATATCCTCCAATGTATACCTGGATTCTTCTCATTAAGACGCTGCTTTTGCAAGCAAATC…	(TC)6	31	42	GCACCTGTTTTTAAGGTTATTCAATCT	GCTCCACTGGATGTACGTGT	265
comp108203_c0	AAACTACCCAAAAGGGGCAGCCACACTAGACCCAAGCCAGAGGGGGTCTAGTCGGCACCTAAAAATCTGGTGGCAGTAGTTTTGAAAGGCTGCCGAGGGGTTAGGAAGGGAGAAGTGTGGTTGTCGGCTAGGGTAGAAAAAAGAGGGGCTATCGGGTGGCTAGGGACGGAGAAGGGTAGTTGTCGGTGAGAAGGGCTGCCGAAATAGAGAGAGAGAGGGTGGTGGGTAGCTAGGGTTTGGTGGCTCTAATACCAAAAATAATGGAGAGAATTATTTGGCTTACTTTTAAATGAGGTAAAGGCCATGTATATATAACATATTCATGATACA	(AG)6	206	217	CGAGGGGTTAGGAAGGGAGA	CCACCAAACCCTAGCTACCC	150
comp108306_c0	GAAAGAAGATGAAGGAAGCAAAAATATGAATCGTAGAAGCATGGAGCGAATGGCGATGCAGATTCAAGTCGGCGAGTTTTTGATTCGGCAACAAATGGTGGTGCAGATTTGGAAGCATGGAGTAAAAATATGGAAGAGGGAAGTGGGATTGAGAGAAACCCAATTACTGAATCAGTGAGAGAGAGAGAGAAGATGAATCAGTAGAGAGAGATGATAGAGATTGCTTGTTTACCTGGGGAAGACAAAGGGTTTTTTCAACTTTTCATTGTGGGAAGGCTAAGAGATGAGAGAGATGATGTTATATTGTGTGAACTCTAG	(GA)7	177	190	ATGCAGATTCAAGTCGGCGA	AACCCTTTGTCTTCCCCAGG	196
comp108588_c0	ATTTAAATCCAATTTCAATATAACCTTCTTCATTTGGGTGGGTGGGTAGTTGGGTAAGATAGCTCAAAATGCAAATAATGGAGATAAATGGGGAATGCAGAGTACAGCCGAGAGAGAGATAGATGGGGATAGTAATAAAGAGAGAGAAGACGAAACCGAATAATGCTATAGTTGAAAAGATGGTGAGAGAGAGAGAGAGTTGGGATGGAAACAGAACCGGAGAAATCCGAATGAGAACAAGAAATGCAGAGTAAGAGAGAGAAAACAAAGGGTAGAGACAGATAAAGTGAAGAGGGGG	(GA)7	185	198	TCTTCATTTGGGTGGGTGGG	TCTCCGGTTCTGTTTCCATCC	197
comp108898_c0	TGACACTTCAACTATAAATACATAATTAGGGCAACATGGAAGAACTGTGAAATACCAAAAATACACTTGCATATAGTTGTAACTGCAGTCAGGTGGTTAATGTTCAGTACTGTCCATGCTACCTAACAAAAAGGAAGCTTTCAATCATTCAATGATTATTATTTAGGCTTTGATGTAATTTTATGGCCACTACTAGTAAGGAGGCTTTTAAGAAGTGTAAAATCTTACAGAACAATTGATGGAGAGGTTTGGGGAAGGGAAGGTTGGGGAAGGGCTTAACTCCAAGTACAACTCCCCTTCCTGCTCATTTGAATGTTCAATGAATAGGAGTGAAAGTTCTTGGAGGGGTTGTGGAAGCCCTTAAAATTGCGAAACTACCATTGATTGCCAATCTTCATA…	(AT)6	397	408	GAAGGGAAGGTTGGGGAAGG	AGCAATATCACAAGTGGCGT	278
comp109148_c0	GTTTGAGTCATGGGTTTGGCCAAGAAGAAAGCAGTGGTTATGTTGATGATGATGATAATGATGACCAAGGATGTTTGTGGTGGTGGTGGTGTTGTGTATAAGGTTGGGGACTCTTCTGGTTGGACCAACAATGGCCATTTTGATTGCAAGACTTGGTCTTCTTCTAAGAACTTCCTTGTTGGCGACACCATCGAGATGAAGGAAGCATTCCTCCTAAGTAGCAGAATCTATGTATATCCTCATGGGTTAATCTAAGCACCCATAATTTTTT	(GTG)5	77	91	TGAGTCATGGGTTTGGCCAA	ACCAGAAGAGTCCCCAACCT	117
comp109210_c0	GAGAAGAGGATGGGTGTATGGTTGTAGAGTGTAAGTTGTCTAATATAGTTGTTGTATGATTTAGGCTATGTTTGGCAATAGCTAACGAAGCTACATTTTTTTGCCGAGATTATTATTATTATTTTTTGTCTTTTATTTGGATCATATCATGTGTTGTTTCATGTAACACAATCATATGTTAAGTAAATTAATGGAAATCGGCATATGCGTGATATTAGTTAAGCCTAAATGAG	(ATT)5	109	123	AGAGGATGGGTGTATGGTTGT	CACGCATATGCCGATTTCCA	207
comp109538_c0	AAAATAGATATCTTATTTAAGAACAAAAATTTGCTGGAAAATTCATAAATAAGTCAAGGCATTGGTGACTGTTGTGCGTGATTCATGTGTATTTTTGTTTGCTGTTCAACTGTTTGATGAACCGCTTAGCAGCAATACATTTACATGGTAAATAAGAGGGGTTCGGGAAGGCTATGTACACGTTATAGAGGGGAGACTGGAGAGAGAGAGAGAGAGCAACAACCAAACTGATTTTATTTTTCCCCCCCTAGTTTGTGGTGCACTACAAAACCCAATTAAATTTAAGAAAGAAATTGTGTTGGCAATTTCTTCTCTTTTATAGTTTAATAATTTGTCAATGGCTACATGATTGGACTATGAATGGAGTTTGTGGATGATGATGTTAATGGAGAGGGAAAA…	(GA)8	200	215	TGGTGACTGTTGTGCGTGAT	AGTGCACCACAAACTAGGGG	202
comp109651_c0	TCAAAAAAAAATGACACAACATCAAATTCAAAAACAACAATAATTACAAGCAAATTAGAAGAAACGTAGATCTAACAGTCAGATTACTATTACTACATTCCATATTCCTACTACATATGTATAACTTGAAATCACCATTAAACATCATCATCATCATCAAGCCCTAGCCTTGACCGACTTGGATGCGTTCCTCTTCGCAGGGGTCGAAACTTTCTTCTTCTTCTTGAGAGCCTCTGGAGTTTTGACTTGGCTCAGCCTCTTCGTCTTCTCTCCGTTCTTCTTCACAACAGCCTTGTCTGTTTTCTTCTTCTCGGATTCTTTGATAGAAGCAGCAGCAGCAGCAACCAATTTCACGTTCTCGGATGCAGACACCTTGTAGGAGTTTTTTATTTTGACAAG…	(CAT)5	143	157	AGAAGAAACGTAGATCTAACAGTCAGA	CATCCAAGTCGGTCAAGGCT	129
comp109651_c0	TCAAAAAAAAATGACACAACATCAAATTCAAAAACAACAATAATTACAAGCAAATTAGAAGAAACGTAGATCTAACAGTCAGATTACTATTACTACATTCCATATTCCTACTACATATGTATAACTTGAAATCACCATTAAACATCATCATCATCATCAAGCCCTAGCCTTGACCGACTTGGATGCGTTCCTCTTCGCAGGGGTCGAAACTTTCTTCTTCTTCTTGAGAGCCTCTGGAGTTTTGACTTGGCTCAGCCTCTTCGTCTTCTCTCCGTTCTTCTTCACAACAGCCTTGTCTGTTTTCTTCTTCTCGGATTCTTTGATAGAAGCAGCAGCAGCAGCAACCAATTTCACGTTCTCGGATGCAGACACCTTGTAGGAGTTTTTTATTTTGACAAG…	(AGC)5	328	342	AGCCTTGACCGACTTGGATG	ACAAGGTGTCTGCATCCGAG	212
comp109939_c0	ACTTCATACGGAGACTCTTCACGATCACACAACAATCACAGCTGCTCTTCTTCTTCTTCTTCGGATTGAATCCATAGATAATTGTACAGATGGGAATTGAAGACTTTGATTGGCTGTGCAGATGAGTATAACATGAACCCAGATGAGAGATAGAGAAGAGTTTGATTGGTGTATAGCAAATTCATGCATGTTCATGAACTACTCCTTAATAATCTGTGTCTCGCAACCACAGAGAGACTCTCTCCATTAAGACATGTCATGATATGTGGTTGTG	(TCT)5	46	60	CGGAGACTCTTCACGATCACA	TCTCTGTGGTTGCGAGACAC	227
comp110647_c0	AGATTAGAAGAAAGAGAGATTCATGAACAATAGAACCAAAGAGAACTCAATCACGATGCTCCTAGAGAACCATAGAGAAATTGCGACTGAGATATCGAAGCCTAGAAGTTAACCTAGAGAGAGAGAGATCACGAACAGACAGAGAGAGAGAAACATGGGTCATGATCTTCGAATCAGAGCGAGAGACCGAGAGAGCTAGAACTCGCACGATCACGATCAGAAGCGAGAGAGAAACCCAGAACAGAGAGGCCGGAGAGAGTTGCTACTGTAGAACTAGAGAGAGAGAGCTCCCTCGAGCATGGAACAACGATTGAAACTGACGAGATAGGTTGTGATCCCG	(AG)6	116	127	TGCGACTGAGATATCGAAGCC	TCTGATCGTGATCGTGCGAG	140
comp110647_c0	AGATTAGAAGAAAGAGAGATTCATGAACAATAGAACCAAAGAGAACTCAATCACGATGCTCCTAGAGAACCATAGAGAAATTGCGACTGAGATATCGAAGCCTAGAAGTTAACCTAGAGAGAGAGAGATCACGAACAGACAGAGAGAGAGAAACATGGGTCATGATCTTCGAATCAGAGCGAGAGACCGAGAGAGCTAGAACTCGCACGATCACGATCAGAAGCGAGAGAGAAACCCAGAACAGAGAGGCCGGAGAGAGTTGCTACTGTAGAACTAGAGAGAGAGAGCTCCCTCGAGCATGGAACAACGATTGAAACTGACGAGATAGGTTGTGATCCCG	(AG)6	276	287	CTCGCACGATCACGATCAGA	ATCGTTGTTCCATGCTCGAG	110
comp110753_c0	CTCAGATTTCTCTCTGATTCTCTCATTTTCTTTCTCTCATTTCTTATCATCATCATCATCATTCAAAATAGATCTGAACAGATCCGTCGATGCTCCACCACCACTACCATCGCGTCCTCTTCGACTCCCCAACGCCTCGGCCTCACTCTTACATCCGCCAAAAAAGTGGCCGCAGCAGATCTGCCGATCCTCCACCACCACCGCAGCAGATCCGCAGTAGATCACTTCCTCTTCAACATCACTCATCGCCTCCTCCGTCGTAGATCTACTGATCCTCCACCACCACCGTCCTCCACCACCACCGTCCTCCACCACCACCG	(ATC)5	46	60	TCAGATTTCTCTCTGATTCTCTCAT	GGAGGAGGCGATGAGTGATG	255
comp110797_c0	GAAAAATCAAACAAATCTTTTGATTCAAAATCAGAATCGTTTAAATCGATCTGAATCGCCAAGACGTACGAGTCGAAACGATTCAAATTTTTTCTTTTTCCTCCCAGATCTGTAAAACGACAGTGTTTGATGTCTTTAACCCCAAAAGAAGAAGAAGAAGAGTCCATATTGTTGATATACAATAGAGAAGAAAAGGAAGAAAAGTCCATATCGTCAATATACAGTAGAGAAGTCGA	(AAG)5	146	160	ATCGCCAAGACGTACGAGTC	TGACGATATGGACTTTTCTTCCT	162
comp1108736_c0	GTGCATGTAGACTGATTCCAAGTTTGATATTTTAACGATGAAGGTAAGATCAATCTGCATCGAGCATCTACATCTATCTGCCAGGAAAGTATTTTATAAAAATATGTAATTGAAATAGTCAGATTAAAGATGTACATTCTTGGGTCTTAATGTACTCATTTTTGCTACTCATTTAACCATTTACATTACTCACTCTACCATGTTTAAAACGTGCCCACCTAAAGTGTATCACTATCATTCATTTCCCTTAGTCTGAATTTTACACACGCATGCACACACACACATGCACAAAGATAGGTTTTTGTTCACCACATAGCAG	(CA)6	273	284	AACGTGCCCACCTAAAGTGT	TGCTATGTGGTGAACAAAAACCT	111
comp111466_c0	CTTACCTTTGAAGACACTTTCTCCACCTCCACCTCTTCATCTCTCTCCCTCTTCACACTAGAGTTAGAGTACGATGAAACCGCGCTAAGCGAAACTGTGGATTCTCCATGAACTTTACAGGCATCGATCTTGACAGATGTTTTGATTTTTTGTTCTTCTGATGATAATCCCAACGTAAGGCAGGGCAAAACATGATCGAATTTCAGCGACAAGAGTTTCTTATTGTGTTGATGATGATGATGATGAGAGTGAAGATGATTTTCAGGCGTAGTGATAGGGGCTGAGCCAAGAGTGAGGCCTATGTTGCAAATATCTTCAGAAACCATTGTTGAAGATTGACCGATTGATGGAGAGTTGGGGCACACTAGAGTTGAAATATATGAG	(TGA)6	229	246	AATCCCAACGTAAGGCAGGG	GTGCCCCAACTCTCCATCAA	198
comp111476_c0	TTTATTTAAAGAAGAGAGGGAAGGTGGAGAGAGAAAATAGTAGTGACTTGATAGAGACGGAGAGAGAGAGAGTGGTGGTGAATTTAATAGTTTGAAATTTGGAGTTACGTTAGATTTGGGAGACTTGAGAGTGGGAAAGTATCGAGAGACAGGCTTTGTTTGGGGGAGTCGTTGTTGCGGCAATATGACGCCCACGCCTTCATCGGTTATTTCCAAG	(GA)6	60	71	GAGAGGGAAGGTGGAGAGAGA	GACTCCCCCAAACAAAGCCT	157
comp111547_c0	GGGCAATTAAACTTTTGTGTTTTTTTAACAAAGCAATTAAACCTGTATTGATGTTTGCTTTTTTGATGTTCTTCAAGCATACTTGGTGTTTTGAGTTTTCCCCTTTATATAATTTTGAGTATTCCCTTTAAAGGGAAATTAAATCTTTGATATATTTCTTGTTCTTTGAGTATCCTTCCTTTCTCCTATATATATATATGTATGACCACTGCAATGTAGTAGGCCTTGTAGGCATCACATCTTCT	(TA)6	187	198	TGGTGTTTTGAGTTTTCCCCT	GGCCTACTACATTGCAGTGGT	142
comp111548_c0	ACAAACAAGTCAAAGAAGAAAAATATGGGGAAAAGAACATCATTTGGCATAGTTAAAAAGAAAAAATATGCGGAACAAGGTAACTGCAAATATAGTGAAGATCTTTTCCTGGTTAATCAAGCAATCCAAAGAAAATAGAATGCATAAACTACTCATTATTTCAAATGAATTATTCCATTTATATCATTCAGAGATGAATTCCCAGGAGGGTATCAATCAAAAGCTTAGACAACACATCCTACGTGTATATATACAAGTATGAGAGAGAGAGATAGAGACAGTAGCATCCCACTTTACGTTATATCTCAAGGAATAGATTCCCAGTAGATAAATAAAGAATATACAAGATTCCAAGGTAAGATAAACATATTGAATCTGACAGAGACAAGAATAATAGGC…	(GA)6	261	272	TCAGAGATGAATTCCCAGGAGG	GGGGCACTTGGTAGCCTATT	225
comp111722_c0	GAATTAAGCATTTCCCTCAAATCATTTCCATCTAAAAAGCACATGATTATCTTATCCATGCAATCTTCCCATAAAATGGGAAAAGGAAAAGTGATTCATTTTCCTTTCCTTTACTTCAATTCAAAATGTTTACTTGTACAATATTACTAGAAATTGAACGAATATCAAAAAGCTTTTACATTCGTATATATATATACACACAACCCTAATACGATGTAAAAGAGCAGATCGTGAAATCGTTCAGAGCAATGAAGAGAGAAGTGAAGAGAGAATGATGAGAGAGAGAAAACTCACAGGGACGGTGG	(TA)6	185	196	TCTTATCCATGCAATCTTCCCA	CCACCGTCCCTGTGAGTTTT	256
comp111817_c0	GAGAGGAGAGAATATGGTGGTGGTGGTAATTGAGGATAAGACACCAGAATCACCGCTTCCTTTCCCTACTCAGATCTGCGGTGTCGTCGTCGTCGTCGATGAAAATGAAGAACTCAAATCCGCGAGTGGCTCATGCGTGAGGTTGAGGTTGTTGTTAATCTATCTCTGAACAGATATACCTCTCTCTATCGCCGCCGATCTGCCTCATTACCACCTGAAATTCAAGGTCTCTGGGAGAGTTGGGTGAAGAATTGGGTGGATATGCG	(GTC)5	83	97	CACCAGAATCACCGCTTCCT	TGGTAATGAGGCAGATCGGC	172
comp111929_c0	AGGAAATCACTGTGTCTGTCTGCGTTCATATCCGTGCTTCTTAGTTTTCATCATTTCTGATAAACCAAATATAAAATGGAAGGAATTCATCCAGAAAAATGTTTGACAGGGAGAACCCTTTCAACCATCTTGACTATCCAACTCATTTTCTTTTGAATTGAAGACAACATGCTAATACAAAGTCCTAAGTCCAGCAAAGCATATAAAAGAAGATGCGTCAACAACTCTCTCTCTCTCTGCCAATTGAAATTTTTAAAAAGTTCCTGCCTCATTACAATTACTCCTTAAAGCAAGTGCAATTATACCCTTAACGTCGAGAGTGAACTGTCCTTGACATCAACTCAA	(CT)7	225	238	AGTCCTAAGTCCAGCAAAGCA	GGACAGTTCACTCTCGACGT	150
comp112094_c0	AAGGAAAGCTAGCCTCACTATACTGATCATGGCTTCTGAAGATGATGAAGATGTTGTCTGCAGATCCAGATTAATTATTGATGAAGATCCAGATCAACAACACACATCGAAATTGATGATGTTGTCTGGATTAATTATTGATGAAGATGATGATGATGATATTGTTGCAATTTGTTGATGAAGATGTTGATGATGTTGATTTGGATCTGCAGATCCAGATCTTGTTGATATTGATG	(GAT)5	146	160	AGATGTTGTCTGCAGATCCAGA	TCAACAAGATCTGGATCTGCAGA	180
comp112223_c0	ATTATTGTCAATGATTCAATGCGTAAAGAATTTCAAACTAACAACAAAAACATCAATTTGCATCACAATATTTAAAAACACACACACAAACACAATTAGGAATTAATAAATCTTGACCAGTTTTGTTGTAATACACACACACACACACACAAAGGCTGCAATCAGTAAACATTTCACCAAACTATGCACTGGCTTTGAGTTCTAAGACCATTCACAAAACCATTTGGCCCGTGGAAAAAACACTAGACTACAAAAAAATTAGGTCA	(AC)9	133	150	ACACACACACAAACACAATTAGGA	ACGGGCCAAATGGTTTTGTG	155
comp112310_c0	ATTATGCGGTGGTTTCATACAAGGTATAAACAAATTGGTTAGCTGATGACAGAACAAAGTACAAGTTCATTGTTTCCATCCTATGGGTGTCACTAAACCCTAACCTAGACCTTACAGAGAGCAAGTGAATGACAAACTTATGACTATGAAAAAACTGAATCTACAGTTCCACACATCAACACCCTCATAAAACTACGGAGTGGAGAGAGAGAGAGATGGTGTATGCTTACACACTCACACTTCTAG	(GA)7	203	216	TGCGGTGGTTTCATACAAGGT	AGAAGTGTGAGTGTGTAAGCA	240
comp112636_c0	AACTACAATCCGTCGACATGTCGTCTTCAAACACCCATCACACCGTTGGCGAGCCTGGCCATCATACTCCCAACACCACCGCCACAGGCGAGACAGGCCAACACGCGGCGCAGTCCACCAAGAGTGCCTTCAAAGAAGCGGGGAACTTGACAGAAGGCCTGCGAAAGAACGTCAACGCATTCGCAGACGAGCTATTCACGCACCATGGCTCGAAGACACACGGCGGCGACGGCATTCATCCAGATGCTAAAAGGACCGGCGATAAGCTTGCTGAAGGTGCTGGAGCAGCCGTCGGAAAGGTCGAGCACGCCGTCGATCGGAACAAGACGACGACGACGACGACAGAGGAGAGGAGGGTGTGAGCGGGTTGTGCATGAGCACAAAAGCTAGACTAATTTG…	(GAC)6	326	343	GAAGCGGGGAACTTGACAGA	CTCATGCACAACCCGCTCA	244
comp1129365_c0	GGATCAGGCCGAACCACCACAACCACAACCATCATCAACACCAAGAACGAGCGTATCATCATCGTCTTCTTCTTCAATACCGGCTCCAACAACAACAACAACTCCGCCATCATCCCTTCTTGAACCGGTTAACTCAACCAAGAAAAAAAACCGGACTAGGGTTTTTCGAGTTTTTCGTAATGTTTTTCGATCGTTCCCGATTATAACACCGGC	(CAA)5	87	101	ACCACCACAACCACAACCAT	CTCGAAAAACCCTAGTCCGGT	158
comp113350_c0	ACTCATGGGAGGCACTCTATCTAGCGTTTGATGTGTTGTTGGTTTAGCAATGGCGGTGGCAGCAGCGGCGGCAGCGTTGGCGGCGGCGGTGGCAGCAGCACCGGCCGCAGCAGCAGCGGCGGCCGCAGCATCAGCGTTGGCGGCGGCGGCGGCAGCAGCACCGGCCGCAGCAGCAGCGGCGGCCGCAGCATCAGCGTTGGCGGCGGCGGC	(GGC)5	139	153	AGCGTTTGATGTGTTGTTGGT	CCGCCAACGCTGATGCTG	181
comp113486_c0	GGCAGCCAAGAACTATATGAATTAAAATTTTAAGAAAACATAGTGTAATTAATTATACCAAATTTGTGAAATTTACTGTATTTTTTTCCAAACCTCATGGAGATCTTTATAATTTATCCATTTTTAATTTGGTACCAAATCTCTGCTTCCCCCTCCCTCCCCTCTTTTTCTATGTTTTTTTGGCAGTTACAAGCGGAAAGTAAACGACAAGGGCTGAAGAGACATACTGAGAATTAGGGTTTCTAAGGGAATTTTGCTAAATACGATGACAAGATTATAATCAATCAAATATAATAATTTCTAATAAAAAAATATTGCTAAACGAATCAATATATATATGCGTGTGTGTGTGTATAAAATTGCAAAATGTTTATTGGTCTCCACCTGAAACTCATTACA…	(GT)6	342	353	CGACAAGGGCTGAAGAGACA	CACGCTCTACCGTCCCAAAT	280
comp113688_c0	GGAGGGAGTTGTGGAGATTGGGGGAGGAGATGAAGACAGGGGCAAGAAGATTTAGAGGAAAATGGTGGAAGTTGGGTGGTGGAGAACAAGGGGAGGGGTTGGAGGCTGAAGAACAGAGAGAGAGAGATATGGCAAATGACATTATGGGAGGTGCAGTAAGGAATGGTGACGGTGGAAGCAAGGGTGGTTGGGGGGCCATTTGGAGAAAGATCAAGTCAGGGTGATGGAGGTGGGTGGTGGAGGTAGGGGTAGAGATGAGGGCAAAATTGGAATTTTATTTTAGGGTAAAA	(AG)6	115	126	GTTGTGGAGATTGGGGGAGG	TCTTTCTCCAAATGGCCCCC	203
comp113851_c0	ATATATGACATATAACAAATACAAAATTTGAACATGTCCCAATTCAATTTCCCTTTGACCCTCCATTGCTGAGTGGTGCCTCAATGTGTTTGGCCCTTGATAGAGCATAATGGATAAAAAGGATTTATGTAGCCAATATCAATTGATTGAGACACAATGCGTTGGTTTGGTTTGATTATGTTTGTTTGTCTGTCCAATCTGTACTTCTCAGCTTGTTCCTGGATTCGACAAAAATATGTAACAGCTTGTTATTTTATCATTGAGTTTCAAAGAAACTTCCTCAGAGACCTATTAAATCCATTTTTTAAGATTATTGACTTCGTTCTTGGTGGTGGTGGTGGTCATCATTTTGCTGCAGTTACAATCTG	(TGG)5	327	341	ACACAATGCGTTGGTTTGGT	CAGATTGTAACTGCAGCAAAATG	217
comp114053_c0	CACTTTACCTATTCCTTGAAATTTGATGTTGCTGCGGGAGATGTATGGAAGATGATATGACCCTCAGATTAATTTTTCAAAGTGAGTGATATTTATGGTTCTCGTGGGCCACTTGACATGGATCACTTCCATTTTATTTATAACAAAAGTAGACACGAGTTGCAGTACTATCCACCCCCCTCCCCAATTCACCCACACACACACACAAACAGTATAGGAATGGGGAAAAAGGGAAAATCCTTCTCTCTCATTCTCTTTGTGCACAGGAGAGTTTAACTTCACCAAGG	(CA)7	194	207	GGGCCACTTGACATGGATCA	ACTCTCCTGTGCACAAAGAGA	167
comp114089_c0	AATATGACAATTAGAAAATAGAGCAGCATGAAGACCTTAAGTTCTAACCTCATTAGTTGAAAGTCATCCCATGATTCTGAGAGAGGGTACTACGGTAACACATCTGGCAGTAGTTTACATTCTTTCAGTTGGGTTTCTATCGACTAAAATTGTCCCAAAAGCACATTCAAATTCAAGGTCTTCTTCTTCTTCTTGACGTTGTCTTTTATTCAGAAGAAGAGGAAGCAACACCTCCCTTAGTTTAAAGGATTTCCTCGAGTAAGGATGAAAAT	(TCT)5	179	193	ACGGTAACACATCTGGCAGT	GGGAGGTGTTGCTTCCTCTT	145
comp114114_c0	AAAATTTAAAAAAACAAATTAGGTAGAAGAGGACAGAAAATAACTGCAGGCTGCACAGCTCTCCTTCCTTCCGTGTCTCGGCAACTTCGAAGTCTACCAAACAAAACCCCCAAATGCACAAACACATCACTCTCTCTCTCTAGCAATTCTCTTCGTTGTTTGTGAAATTGTTTGGTGATGGAAGGAAAGCTGATCTCTCTGCTTCTGAGTGCTTGACTCGTGCTTCGCCTGGGTGATTCCAACTCTGTTCTCAG	(CT)6	130	141	CAGCTCTCCTTCCTTCCGTG	TTGGAATCACCCAGGCGAAG	187
comp114135_c0	CCTGGTGGTTCATTTGGTTACAAGGCAGAGTAGGTTGAGGGAGGGAGGGAGGGAGGAAAGGTGAGAAGTGAAGTGTACCTACAAATTATAGAAAGAGAACTAGTATAGTGCAGTGTAGTACTAGTAGTAGTAGATAGAAACTAGACAGAAACAGACTACTGGTATTCTTCGTATTTGTATTCTCAGAACCGAGCAGCAGCAGCAGCAGCAACCAAAAGATGACTTTCCCTTTCCCTTTTCTCTTAGAAACAATGTATTAGTATTATTTATGATTTGATCACATGGGATGGGGTCGTCTTTTTCTTATTTATTATTTTTGGAGGATAGTGATAGCGGTGGGGATTCATAGTAGGACGGACTTCACCTGACCTGAGAAAAAATGGATTTCTTTTTCTTTTA…	(GAGG)5	37	56	GTGGTTCATTTGGTTACAAGGCA	CTGCTGCTCGGTTCTGAGAA	195
comp114135_c0	CCTGGTGGTTCATTTGGTTACAAGGCAGAGTAGGTTGAGGGAGGGAGGGAGGGAGGAAAGGTGAGAAGTGAAGTGTACCTACAAATTATAGAAAGAGAACTAGTATAGTGCAGTGTAGTACTAGTAGTAGTAGATAGAAACTAGACAGAAACAGACTACTGGTATTCTTCGTATTTGTATTCTCAGAACCGAGCAGCAGCAGCAGCAGCAACCAAAAGATGACTTTCCCTTTCCCTTTTCTCTTAGAAACAATGTATTAGTATTATTTATGATTTGATCACATGGGATGGGGTCGTCTTTTTCTTATTTATTATTTTTGGAGGATAGTGATAGCGGTGGGGATTCATAGTAGGACGGACTTCACCTGACCTGAGAAAAAATGGATTTCTTTTTCTTTTA…	(AGC)6	192	209	GGGAGGGAGGAAAGGTGAGA	CGACCCCATCCCATGTGATC	249
comp1143526_c0	GCACGGTAAGCTTTTATGTGATGGAATGCTTCAATGTATTTGCACACGGTAAGCTTCAATGGGTGTGTATATCCTCAAGGTTGAAGATGGAGCTCAGCTTCAATGGGTGTGTGTAGCTGCGTTTGGAGTCGGGTGTGGGTGTGTGTGTGTGAGGGTAAATGTGGAATGAATTGTGTGTGTAGTGAGTAAACTAGTTAGGGATTAATTTTTTTGATGTGTGTAGTG	(GT)6	139	150	TGGAGCTCAGCTTCAATGGG	ACTCACTACACACACAATTCATTCC	100
comp114373_c0	AAATTTTCTTTGATTCATAAGATATTGTGAATATCAAAGAGACGAAAGATGTGCATGTGAATATGGGAAATGAATTGTGACTTGAATGTTATTATTATTATTATGGGGGTGTTTAATGGATGCCTGTTGATGTTGATGGAATTAAAATGGGATAGAATTGTTAAGTGTGCATGAGTCCGGTTTGCATGTTGGTCCTGTAGTTGGTGGTGTAGGAGTAGGAGTT	(TTA)5	89	103	GAGACGAAAGATGTGCATGTGA	CAGGACCAACATGCAAACCG	159
comp114395_c0	GAAAAGGTATAATAAGGGATTGTACAATAAGGGATTGTCTTTATTAAGCTTGGAAATGAATGGGAAGGCAAAGTGCGAGGAGGGGATAAAATAAAAAAGAGGGAAGTGTAATGAAAGGAAATGGTAATAATAGGAGAGTGTTAAGAGATTTAAAGGGGTTTCATTCAAGAATCAATGATGATGGCCATTTGGAAGAGGTCAAGGATAGAATTGGTTACTGATGAAAATATTAAGTTGGAATGTGAGAAGACATAGGTCTTGGAGCAAGGGTGTAGTGAAAGATTTCTTGGTTAGGACTAGCTCGTATGTTGTAGCCCATCAAGAAACAAAAAATTGGAAAGTTTGATAGGAAATTGATTAAGAACATATATATATATTGTGGGGGTGGGGGTTCTAGAT…	(AT)6	366	377	GGTCTTGGAGCAAGGGTGTA	TCTCCCCCTAACTCACCACA	199
comp1144144_c0	TCATGTCAAATGTGTACCTATTTGTGCCTCCTGTGCTCAACCCTCTCATTTATAGCGCCAAGACAAAGGAAATCCGCCGAGCCATTTTCCGCATGTTTCACCACATCAAAATATGACTTTCACACTTGGCTTTAGAATCTGTTATTTTGGCCATAGGCTCTCATCAGTAGCATCGTCATCATCATCATCAAAGTATAAGATAGATTGTGTGCTGCGGGAAAAGTAGG	(TCA)5	176	190	TTTGTGCCTCCTGTGCTCAA	TACTTTTCCCGCAGCACACA	205
comp114493_c0	GGCTGCACGGCTGGTGTTGGCTCTACCTCAGCAGGCTTGTCGGACTTGCTGCTGTGCTTCTTTTTCTTTTCGCTGGGATCCTTGGACTTGCTGCTGCTGCTGCTGCTTTTCTTTTTCTTCTTGGTGTCAAGAGCCGAGAAGATATTGCTAGTGGCCAGACTCATAGATAAAGCTTGCTTTGCCTATCTTGACTGGAGCGTCGGCGCAGCAACGGGCGGATGGCACAGACACCTTCCAAGCAGGCACGGGATCTGCGGAGCAGAGAAACGCGTATTTTTGTGACGAAGGTGAGCAGAATATGAGCGCAA	(TGC)6	89	106	GTTGGCTCTACCTCAGCAGG	TGGAAGGTGTCTGTGCCATC	222
comp114565_c0	GCCATCCTCGTCATCGTCATCGATATGGTCGGCCAACCAAGGTTTGGAATAGTCAGTCATATTCTGGTCGAGCCAGTCCGCATCCACCTTCTCGGCGTCGAAGTTCTCTCGAGGATATGCACTGGCGCGAGCGAAAGATATCCATCTCGAGGTGGGTTCGCTTCTTCTTCCGCCAGACGAAGTGGGATAACCTCCACCCCGGGCCTCAGCCCCCAGGAGTGAGTGTTGGATCGACGAAGGGGTGTGATTATGCTGTGCAACACGAGCAATGCTCGGACTGTCCGGGAATATTCCAGCATCTCTTAAGTCATCCTCGTCCACATCTCTGACCCACGGCGGAATGGTTCGTACAGGAATCCGCTGAATGGGCTGCACAGGCTCTCTCTCTCTCGGGACTTG…	(CT)6	379	390	ACAGGAATCCGCTGAATGGG	AAGGACTCTGAACTGGCTGC	245
comp114578_c0	TGGCGACCTCGTCATTGTCGGTGGTGGTGGTGGTCCAGTGCTATCAGTGCCTACCCGGTTGTGCTGTTGACCATTTTAAGTATTTTCTCATTAAGTTCAATACTATTATTAATACCCCGATGAATTTTGAGAATAAAGAAGCTAGAGATATGGACACCAATCCAAGCAGTGGAGATGCTTTATCAAAATAGAATCCACCAACATATTTTGACTATTACTATTATTATTATTATCAAGCTTTCAAGTTCACACACATTCAAGGCTGGTTATTACGCTATAGGAACCAACAAGACAAAGTACAAAGTCAGCATCATAAATGGGAACATGAGAATAA	(TAT)5	219	233	GGTGGTGGTCCAGTGCTATC	ACCAGCCTTGAATGTGTGTGA	242
comp114610_c0	TTGCAAGTAAAATCAAATATGAAAAGAATCTATTGTGTCAAATAATTGACAGTGGCTCCACAGTCAACACATAACTATACAACCCAAGTTCATGCTCAATCAAAGCCAGTAATAAAAGCAAAATGCAAAATAATAATAATAATTACCATTTATTGCACATGACACATGCTGAAAAACACAAACAATATATCCATGTAATGGTGCAATATGAGTAGA	(AAT)5	129	143	GTGGCTCCACAGTCAACACA	TCAGCATGTGTCATGTGCAA	121
comp114701_c0	GGGACAAATAGAGAAGTGGTAAGGGATGCTTTCATCCCATGGTACAAATTTACGATGTTTCTTCATCTTAGAGAGCTTCTTCTTTGGAATTCACATATCTCAAACATTGAAGCTGATCTATTAGCTAAACAAGGACTCTCTCTCTCTCTCCATGGGGAAGGAGCTAGTATCATGGCACTCAATGTTTTTCCTCCTTTTCCCCTTTTGCTATATTTGTTTGCTTTGCAGGTAATCTTTATTTACTTCGTTTTCTTCAGATTTATGC	(CT)7	136	149	AGAGAAGTGGTAAGGGATGCT	AGCAAAAGGGGAAAAGGAGGA	200
comp114905_c0	AGGGTCTGAAGATTGTCCAGCCAGATTGCACTGCGTGTTACCCACTCTCTTTGTCCGCGGCCGTAGTGTCGGCAGCAGCAGCAGCAGGGGCCGCAGCGGCGCTCTGACTCCTCTCCCTCTCGGGCGACCACGACTCCCTCGCGGGATCCCAATACGTCTGCTTCGCGTGGCCAACGATCCCATCCATCCCCCGGCCCGCTGAATTCTTCCTCCGCGCCGCCAGCGCCGCGCTCTCGTCGTCCCCATCGGCGTCAGACAAAATCCTCCACAACAACCATCGAATCACCCAATTCTCCTGCTCGCGATTATTCATGTCCCCGCCGTCCGCACCGCGACTTGGGCTCCTGCTTCGGCCCTCGACACTCCCCTCGTTCCCGCCTAGGTCGTAGATGCGCTGGA…	(GCA)5	72	86	CACTGCGTGTTACCCACTCT	CGAGCAGGAGAATTGGGTGA	274
comp115219_c0	GAAATTGTCGTCGTCTTTCCGAAATTCATAATGTCATTGGAAGCCAAACAAGTATACATTATGTTTATATATCAAAATAGGGTAACCTTTTATTGTTAGTTCACTGATAGATGAGAAAATAGAACGAAAATGGAGAAGAAAAAATAAGAAAAGGGAGAAGAGATATCTCAATCCATTATATATATATATGTTTAATAATGGTGGTACCTTGTCGTTCTCATCATATCTTGTACCAAATGTCCCCTCATTACCCAGAAAAAAATATTATTTGGTTAAAAAAAGAAGATTTTTAAAAATTTCCCTGC	(TA)6	177	188	TTGTCGTCGTCTTTCCGAAA	GAGAACGACAAGGTACCACCA	215
comp115975_c0	CTGCGTGCCAAAGCTAAGCTCCTGTCAAGGAGCACAAGTCACCTCGCAAATTCATAAAAGAGAAGGAATCAGAGAATTCCCTGTTAACTTGTCTAATGGAGGAAAAAAATTCAGGCAAATGTAGCACTCTCTCTCTCTCTTGCTCTTTCAACTTGATGTCAATCTTATCAACCATCCACTATATCAAAAAACCACCCATTATTGATCCCATCAAAGACTTGACCACATTGGATCAGACCCACCTCTCACTCCAAATTAGCCTTCACCATTGGCAAACTCCTGAGTGGACCAATCAAGGAAACTGGCTAGAGG	(CT)7	127	140	AAGGAGCACAAGTCACCTCG	TTGGAGTGAGAGGTGGGTCT	228
comp116254_c0	GCCGATTAAAGATATACAGCTCCCACAATTACCACCAAAAAAAAAAAAATTTTGTTTGATTTGTTTATTTCCATCATTGATACGAAGCCACAAGCATGTAGTTAAATCTCGAAATTCAACAACCAGAGAGCAAACCTACCCCATCCCCTAATGACTTCTAATATGTGTGTGTGCGCGTGTGAGAGAGAGAGAGAGAAGAATCACAGTAAGCAAGAAATGTGAAAAGAATCGTTCTTTAAATTGCTGTCTATTCCCTGTGTGTGTCG	(GA)8	181	196	GAGCAAACCTACCCCATCCC	ACACACAGGGAATAGACAGCA	135
comp116498_c0	AAAATAATTGCATTTTTTCTTTATGTTGTAAGCTTGTGACCATATTTGAATTTTGGTGCATCTTGGATTCTGTGTGTGTGTGTGTTTTTCCCCTTTTAATCTTTTACTCCCTTTAGTTGATATAATCTGTATATTATTGCAGATGTATCCTGTAAACAGTGTGGAGTATAAGGCATCCCTACGTGCTGATATTTCTAAACTTGCATGTCAGCCAACTTTTTTAGTAGCATGAACTGATTTAT	(TG)7	71	84	TTGAATTTTGGTGCATCTTGGA	CAGCACGTAGGGATGCCTTA	143
comp1166039_c0	AAAACTATGCCAAGTCCTTCAAAGGCTGCAATTTGTGCTTGTACCAACCTAGACACATGCCTCTGAGAGATGTCAGTAGCCAGCCTCCATAACCCAACCCTTGTATAAAAAGAGGGCCGTAACAAACCCCATAGCTCTCTCTCTCTCTTCTCGTGATTGCATCAGCTCTCACCCAACCTGTTATCCATTATTCCTATGCCA	(CT)7	135	148	GATGTCAGTAGCCAGCCTCC	AACAGGTTGGGTGAGAGCTG	114
comp116632_c0	AACATGACATATTATCATTTATAATTGGTGAAATGTTTACTTGGAAATTACAATCATGCATGGATATTTATAATTCCTGAAAACTTTCTAACATGTTCATAAATACAGGAAGTGAAAGCAATTTAGAGTTTGCATAAAAAAAATGCAAAGTATTTTCTTGACCACCATTCTGACCCAATATAGCAGTAAAATCTGGGGACTAAGAGAGCATCCTTGAAAAGGACAAGTATAATTTCAAACTTTTAAGTATTCCAGAGAATCTGATGCAGTCCAAACATTTAATGCACATGGCCTACAGTGTTATCCCCTCAAATAATAACTAAAAATAAAATTAAAAACAAAATATTAAGGCCAAGAAAATTAATTTAAATGAACATAAATTTTACAGACCATTGGCTA…	(GA)7	485	498	TGCACATGGCCTACAGTGTT	AATCCCAATATGTATTAACTGACACAA	262
comp116684_c0	ACAATAACAACAACATCAACAACATTAGCACTTATTAAATAAAACTAGAGTCTGAGTTTAAGATCCAAGCCAGTTTCATTATCTTCTTTTTGATCATTCTTCTTGGATTTCTCGTGGTGGTTGTTGTTGTTGTTCCAGGGAGCAGGAAAGAAGAGAGGCGCCTTTCTCAACTCAACCTGTTCTTCGGAGAAATCTTCCCATTCAAACGAGGGAACCCAACTCGATTTTTGTCCCCCCTCCTCATGCTCTGTTTTGGCCCTCTTCTTTGTCGTCTTCATCATCATCATCATGTTCATCGTGTTCTTGTTCTTCCCCATCTCCATTTCTTTCAATTCATTTCTTCTGCGATCTCGAGCTTCCCGAAAGCTTCTTATAAGGGCAAAGAACTTGTCCATCTTC…	(GTT)5	120	134	TCTGAGTTTAAGATCCAAGCCAGT	GACGACAAAGAAGAGGGCCA	223
comp116684_c0	ACAATAACAACAACATCAACAACATTAGCACTTATTAAATAAAACTAGAGTCTGAGTTTAAGATCCAAGCCAGTTTCATTATCTTCTTTTTGATCATTCTTCTTGGATTTCTCGTGGTGGTTGTTGTTGTTGTTCCAGGGAGCAGGAAAGAAGAGAGGCGCCTTTCTCAACTCAACCTGTTCTTCGGAGAAATCTTCCCATTCAAACGAGGGAACCCAACTCGATTTTTGTCCCCCCTCCTCATGCTCTGTTTTGGCCCTCTTCTTTGTCGTCTTCATCATCATCATCATGTTCATCGTGTTCTTGTTCTTCCCCATCTCCATTTCTTTCAATTCATTTCTTCTGCGATCTCGAGCTTCCCGAAAGCTTCTTATAAGGGCAAAGAACTTGTCCATCTTC…	(TCA)5	275	289	GGAAAGAAGAGAGGCGCCTT	TTTCGGGAAGCTCGAGATCG	221
comp117064_c0	AACTGGAAATGCGTAAGCCTTGGATCTCATCTGGGGTTTGCTCAATTTTTAGATCGCTTATTATCCGATCTGAATATACAATACAATCATTTGTGTTTACAGAATCAGATTAGACGTACATACACACTCACTATCTCACTTGTAGTATGATTTCTTCGTCAAAATTTATGAATATATATATATGATTGATTGTTCCTGTTTCTAACCGTCTGTTTGGATTGGGTAAGAAATTATTAGAAATGAAGAAGAGGAAAGAACTCTCTTATGTTTTGAGATTTGGTGTGAAATAAATTGATTGGTTATATGTTTTTTTTTTTTTAATGTTTTTTTAATCACTAATCATAATATCCACTCATATATACGACCAAAGGACAAAATTGTCTGGGTGAATAGAATAAA…	(AT)6	172	183	GCCTTGGATCTCATCTGGGG	ACCCAATCCAAACAGACGGT	208
comp117087_c0	ATTATAGAGTGACAGGGCTAAGTGTCCATCTGTGGGTGTGAGTGTATGTGAGAGAAAGAGAGAGAGAGAAGGGTGTTTTGGAAATATTATAGAGTGACAGGGCTAAGTAACCTTTTTATGTGGTTGAGTGTATATTGTGGGCTTTTGAAAAACTCGGGGATTACAGAAAATTTTGGGTGGTAACTAATGACCACATTTACAGTGAGGGCCTAAAGCATGCCGTGTTTTAGCAAGTAATGTCACTTTTTAGGAGCCATGAACGTGAACTTCTA	(AG)6	57	68	GTGTCCATCTGTGGGTGTGA	AAACACGGCATGCTTTAGGC	206
comp117237_c0	CTGACTTCTCTTGATCATGCCTGCTGTAAAACATGACACAAGATATCAAATGGATTATCTCTGTTTAAGTAAAGTTAGTCTATGAATTCTGAAAAACCATGTATTATCTCCGTTCCTGTAAAGTCAGTTTATGAATTCTGAAAAACGCACGAACACAGTGTGAGTGTGTGTGTGTATGTATATAATATAAAGGCTTTTCAAAATAGAAGAACTTTGTAGTTACCGCAGTGGTCAG	(GT)6	164	175	TCTCTTGATCATGCCTGCTGT	CCACTGCGGTAACTACAAAGT	225
comp117319_c0	TTATAATTCCAAAAATAACCTCATCCTATAACCTTCCTCTTTTGTTTATTCTCTTAATCTTCTAAAAACGCTGACACACACACACTCCCACCAATGCGACACTCCAACTCTTTTATTGGAATGGAAGATTATCTTGTTAGGACTTTATTTTTATTTTTTTTTGCAATCAAGTTTTGTTTGCCCAATTGGGGCCAAACCGGCCAAAATTGATGAAATTAGTCATGTTCGGCCATAGTGTGCGACCTAAAAATGTTTGGCTATGAAGGTTGAATAATCATAGTTTGTTGGTGAATTGGAGCCTATTGGTGCTTCGTCTCCATCCTTTTTAAATAGCACGAAACTACATCAAAATGATAGAATACCATATACAAACATCTCTTAAACATCAAAATCTTAGAT…	(AC)6	74	85	ACCTCATCCTATAACCTTCCTCT	TTAGGTCGCACACTATGGCC	230
comp117322_c0	GTCGTGTTTCAGTTTTATAAAACAGGGGGCTCTTCACTTTCTTTGTTTCAAACTCCTTGATCTCTTCCAGTTCTTCTTCTCTCTCTCTCCTAGGGCTTGGGTGTTGTCCATATTGGGTTCGTTGGCGAGCTATTCCTTGCATTCTTCGTCTCATCCCTCACATTCCTCCTTGTTGGTAAGTTTTCTTTTTTATTTTGTCTCGTCTTCATCTAGTTTTGGATTTGTGATGGTGTTCTGCTTTGGCG	(TC)6	78	89	ACAGGGGGCTCTTCACTTTC	TGCAAGGAATAGCTCGCCAA	120
comp117545_c0	TGAGCAAATACAGTTTGCTGATTTATTTATTTCTATTTTCTGTTTTTGGCCCTATGTGATATATGTTGAGGTAGAGATAAAACAAGAAGGATGAGAAAAGGAGAGATAAAAGGGGGGAAAAAAAAGACAGAACTGAGAGAGAGAGAGAAGGCAGGAGATAAGAATAAGAGGAGAGAAAATGAGAGAAGAGATATAACACAAGAGAAAGAAGTTAGGAAAGAAGAAGGGAGAAAAGGGAGCTCTTCCAATAAGTTATCTAGCTTTATACATTGAGGAGCAGGATCCTATCCTACCCAAGCAATAAAAAAGAGTACCAAACTAAACGTGA	(GA)7	135	148	TCTGTTTTTGGCCCTATGTGA	GGAAGAGCTCCCTTTTCTCCC	208
comp118042_c0	CAACTTCTGCCCCAAGACGAAGGTTTGATCGAATTTTAATGACCGTTGCTCCGTTTTTTTGTCCAAAACATTCTGTGTTTTGTGTTCATCTTTTGATCTGTATTATTCCATGTTTTTGTGTTCGATTGATCCGAGTAATTGTTATTATTTCTTCTCCCTGTGTTTTTTTGATACTCTCTGGCCTCTTTTTATGTGTCTATCTTCTATATATATATATAGAAACTGTAATGTACTTATCATTATCTTGCAGGATATTCATTACAAACCTCCTTGCATATAAACTTTGCATTCCTGAGTTAATTATTATTCATGTATATGAACTTTTGTTTATACTCGAGTTTATTATTATTTATGTATATGAACTTTTGTTTATATTTACATTTATATTTGAACTTTGTC…	(TA)7	205	218	GCCCCAAGACGAAGGTTTGA	TGCAAAGTTTATATGCAAGGAGGT	280
comp118157_c0	AGAAAAAAAAGATTAACTCACTAAACATAACAGCTATATAAACAATAAAGGATTAGATTGAACAGCTATATAATCTATTCAATTTTATAATTTATCGAACGCTATAAGGTCCGAATCTATTGTTAAGCAAATTACATAAGAGATGACAGAAATTTGGATATAGAAAAAACACATTCATCATTTTTGCAGCATAGAAAAACCAATGCTTAAATCAAATTCTATAGTCTTCTACAAAGCACATCTGAAATTCACCAAAATACGACTATAAGCTAAAATTCACACACATGCTCCAATCTAACATGACAGAAAATAATAATAATAATAATTCGAATTCAGAACTAAAATCAAGCAAGTTCAGAGCAAGTTCATCATTTTCGCAGCACAAAAAATACACAATTA…	(AAT)6	309	326	TCGAACGCTATAAGGTCCGA	ACTTGCTCTGAACTTGCTTGA	271
comp118314_c0	AAAACTTTGAAAAAGTAGGACAGTGAGGGATATGTCTCATGAGCTAATAAAATGGTCTACAACAGAGTAGTAGCAATATAAACACGTACAGAGTATGACAGATGTTTGTAGTTGTTCTACCATGCCATGTGGATGTAGCGAGACTCACAATCCCATGAAGGAGATCCATTAATGCCAAAGAAAAAGAAAACTCTCTCTCTCTCCCCCCTTCCTTTTTTTCCCTTTTGCTATTGTTTCCCATCTAAAATCATTTAAATTTATCATGAGATTAAGCATGGTAGCAGCATATTTGATTGTTTTCCCTTTTAATTAATTGGTACTTATATTTATGTGACTGCAAAAAAACATGATCTAACATTATACCTCAACAGCG	(CT)6	191	202	GCCATGTGGATGTAGCGAGA	TGCTGCTACCATGCTTAATCTCA	163
comp118635_c0	TGATGGTGATGGTGATGGTCGTGGTGGTGGTCGTGATAGTGAAGGTAAGTGGTGGTGGTGGTGATAGTGAAGGTAAGATGGGATGATTATCCGTTTTAACAGGTACTCATATTGTATGTAAGGGCTGGACGTATGCGTGAAGGCCCAGCCCAAGCCTGCCTATGAATTTTTGGACTTGGGATTATATTTTAGCCCTGAAGGCCAGATTGACTAATTTTTTAAGCTCGATAGTAAATATGGGCGAGCTTGGAAAGAATGTATG	(GTG)5	49	63	GTGATGGTGATGGTCGTGGT	TTCTTTCCAAGCTCGCCCAT	251
comp119040_c0	GTATGAGTAGTGGTGGCATTGATGGTGGTTATAGTAGTGGTATTATGATGCTGTTGTTGTTGCTGGTAGTAGTAGTAGTAGGTCATTGTAGTGTTGGTGATGATGGTAAGGTGGTGTTGTGGTTATATCTACAGTGGCCGTGGTGATGATGTGCTGATAGTGGTTGTAGTTTTATTGGCAGTGGTGGTGATGGCAATGGTGATAGTGACTGTAGTTGTGGAGGCTATGGTAATAGTGGTGACGGTGGTGACGTGGTGGCAATGGTTGTAGTTGTGGTGGTGGTAGTGATAGTATTGTTCATGGTGACGGTAGTTGTAGTTGCGACAGCGACGACGGTGGTCGTTGGTATAACAAGCTGTACTACTCATA	(GTA)5	66	80	TGGTGGCATTGATGGTGGTT	TACAACCATTGCCACCACGT	259
comp119182_c0	GGTGAAGTACGTAAAGAATCAAACCACAGACTTCCTGATCTGTGTGTGTGTGTATGAAAAATGATAGATCTACCTGATTGAAGCTTAACATCTCATATGTTCGATAGATCTACCGATAATGAGTAAATGATAAATCGATTTTCATGATTCATTTTCTCACATTAAGCATCAAATGAGAGAGAGAGAGCTGCAAAATTAGGGCAAAGGAGTGTTTGATCCCGTGGATTAGAGTAGTTTCAGCTAAAAAGAAGGTCGCATTTTAATTGTCCATTTTTTAAGAATCAAAATATTTGGTCACTAAATCTCAGTTATGACCAAATTAAT	(TG)6	41	52	AGAATCAAACCACAGACTTCCTGA	TCCACGGGATCAAACACTCC	211
comp119182_c0	GGTGAAGTACGTAAAGAATCAAACCACAGACTTCCTGATCTGTGTGTGTGTGTATGAAAAATGATAGATCTACCTGATTGAAGCTTAACATCTCATATGTTCGATAGATCTACCGATAATGAGTAAATGATAAATCGATTTTCATGATTCATTTTCTCACATTAAGCATCAAATGAGAGAGAGAGAGCTGCAAAATTAGGGCAAAGGAGTGTTTGATCCCGTGGATTAGAGTAGTTTCAGCTAAAAAGAAGGTCGCATTTTAATTGTCCATTTTTTAAGAATCAAAATATTTGGTCACTAAATCTCAGTTATGACCAAATTAAT	(GA)6	175	186	TCCTGATCTGTGTGTGTGTGT	TCCACGGGATCAAACACTCC	193
comp119274_c0	GCTAATTCCTCGGCGAAGAATCTTTTAATCGTTAAAAACCCAATCCAATAACAGACAGGAAAAAGAAGATTCGAAGGTCTTCGTCAGTCTGGAAAAATTCAGTCCAACGTTGAACAACAAACATCCTCAATCGCCTCTCTCTCTCTCGAAATTGAAGCTGCATTATGGGTTCTCTCTGTTCTTGCTTTTGTGTTCCTGATGCTGAAGAAAATGTAGAATCAAACAGTTCCAACCATGGAAATTCCATTTCCCCCGATGGTTTTATTCAAAACTTAAGAAATAAGTGTGGAGCTTTATTTGGCAAAGTGGAAACGCATGCCCCTCTATCGATTCAGGCGGCAGCCTCTTCG	(CT)6	135	146	GAAGGTCTTCGTCAGTCTGGA	CATGCGTTTCCACTTTGCCA	246
comp119491_c0	TGAGGTTGTTGCTAATGCATCCCAATATACACATATATATATCGAGAGAGACTCTCTCTCTCTCTCTAAAGAATTTGTTCTTGTCAATCATAGTTGAAGCTGTATAATGATAAGTCAATATTTTCTTTATTATAAGCCTTTTGTTCAATTAATTAATTGATTTAACATATTCAAAAATTACTTTGTGTACTAATTAGGCTACAGAACACCAAG	(CT)8	52	67	TGCTAATGCATCCCAATATACACA	TTGGTGTTCTGTAGCCTAATTAGT	203
comp119607_c0	AATACTGCCAAAAGAAACAATCAATACTTGTCTTCACGACATTTTAGGCAAGGTTTCACAGCAGTTGGCATGACATAAATAATGCTCTCTCACTGTACCCGTACACACACACACATCCCAAAAACAGGCAGCAAACAATCTCGCATATATTTGTAAGAGCAAAATAGAAAGAGAGAAAAAGTAAAGCCAACGGGTCATTTTTATACGGACAAAAGTTACTGTAGGAAACACAATTTACAAGTTATTGTTCCTATCAATCTTCATACAGCATCAAGGAATTACACAAATATTCAGAGAGGAAGATAAAGTTTAAAACAAAAACTATTCCCTAGTTAATTTTTATGTCGTTGCTCAGAAGATTACATAAAAAGTGGATAACATACTCCCTGCAACTTCCTC…	(AC)6	103	114	AGGCAAGGTTTCACAGCAGT	ATGCGAGATTGTTTGCTGCC	101
comp119723_c0	GGCGAAAGCCAAACAGGTCTCGGCGGTGGCAAGGGCAGTGGCAACGACCGAGAGAGAGAGAGAGAAATTTTTGATAAATACGGAGGAGATGAGAGGACGTAAAAGGATTTATATACGGGCAGAGAGAGAAATTACATGGCTACTTCGAGCGGACTGACTTCTTGTGGGTATTGAAGTTATAAAGTGGGGGGATTTGTACTTCAAAAATGCTTTATTTTTCCCGGAAAGGGAGAGAAATTCGACCTGATTCTGAATCCGCTGGGAAAGTTACAC	(GA)8	50	65	CGAAAGCCAAACAGGTCTCG	CCACAAGAAGTCAGTCCGCT	165
comp119768_c0	GGAATGGAAAATTGGCATAAGGAGTTTTCCTTATTACATGAAAAAGGCAAAGCCTAAACCTAGACTCATTTCTTATTAGTCTACTTATGTTGAACAGGTGAGGCTGTTAAACACCATATAAAGGACTCATTGAACACACACACACATGATGTGGTGTGGAACCTCTGCCTTGCTTCCTTCTATCTAATTACTATACATAAACCTGCTCTCTC	(AC)6	134	145	GGCAAAGCCTAAACCTAGACTC	AGGAAGCAAGGCAGAGGTTC	133
comp119897_c0	GAACTTGGTTTTAGCAATAAGCAATCGTAGGTGTGTATTGCTTTTGATGTATTGATTCCTTAACATTTATAGGAAGTAGTTACCCTAGTAAGTTGTCACAATTATACTGTTTATTACCAAAATGAATGTTTTATATATATATATTGATTGCCATTTGCCACTTTGGAAATAATTTATTCTCAACTGCCATGTCATCTCCCTTGGGATCTTGAACTTCATTAGGAGTTTTATCTTTGTAATCCCACATCAAACTCAATGCATTTTCCCCCCAAAAAGAAAAACAATAAAACAATAAACAAAACCCCTTTCTCCCATCACAGTCATCAGTTTTGGAATTAGTTGGGAAAGTTTTCGTATAAAATTTGACCAAAAGCTCTTACCCTAACACTACTTTCTAGC…	(TA)6	132	143	GCAATCGTAGGTGTGTATTGCT	CCAAGGGAGATGACATGGCA	184
comp120047_c0	CCACCCTAACCTTAACCCTAGCCACCATCAATCGTCACTGTCGTTGTCGTCTCCATCTTCTTTTTCTCTTTCAAAATCGCGATATGCTCTCTCTCTCTCTAGAAATTGTCATCGCGAAATCACGATTTGCCCTCTCTTCGTCGTCGAGCTGCGATAGCATTGCATAGGGGTGAGGGTGGGTTGCAAGGCTGCAAAGGGGGCCTTGGCAAGGTTGTGGGAGGTGCTCTGCCAGAGTGGAAAGTGTTGGTGGCGGAGGTGAAGAGGGCTTGGGGTGGC	(CT)7	87	100	CACTGTCGTTGTCGTCTCCA	GACGACGAAGAGAGGGCAAA	110
comp120217_c0	GTTCACAGTCATCCCGACTTGCTACGTATTATTATGTACCATAACTCAAGTAGACCAGAAATGTGAAGAACCCCTAAAACAAACCATAAAATTCATTTCTTATATATATATATGTGTGTGTATATTCATGGGTGTATGTGAGACTGGGACTACATGTAAATGAAGATTAGTTGAGGTGCAACTCAGACATTCTCGTGAATTAAAAAAATAAAAAATAAATGAATAA	(TA)6	101	112	GTCATCCCGACTTGCTACGT	TCCCAGTCTCACATACACCCA	142
comp120358_c0	AAAAAACTCGGGTCAAAAGAGGTAATAGCCCAAGAGCCACATGTTCAGTCTGCCAGGATGAGGCAGTTCACCTATCTGATATCATTTTTGAACATCCTCGACACGGAGGGACATGCATACAACCTCAGAACAGAGGGTAATGCATACATCCAACAATCCATATGATTGCGGCAGGCCCCAAAGAATGTCGTCGCACTCTTGCTCACAAGGTCACCAGCTGTCCAAGCACAGTCTACCACTGGCAATGCCATGCATACTACCAGGGTCGCTGCAGCCCTCTATGATGCACAGACATCTAGTATGTGTTGCCGGAGCGAGTGGTGGTGCCTCCAATGCCAGTTCCTGTGGTGTTGGATCCTGCGCCAGTGGCAGTGCGGTTGCCAGAGGGGTCATGGGTCT…	(TGG)5	537	551	GGAGTTACCTGGGATGTGGC	TACTGGTCTGAGCACCTCCA	226
comp120625_c0	GTCAATGGTGGCTTGGTGAGAGTGTGGGACTGTGTGGGAGGGAGAGAGAGCTCGTGTGCCTCGTGGGTCTTCTCTCCTCTCTCCCGTGTGTCTGTGCGTGTGTCTTTGAGGCTGTTAGCAGCTGGTGTGTTTGGTGAGAGAAGAGAGAGAGAGTTGTGTTTGGTCTGCCGTGGGTGTCTTCTCCCTCTCCCCGTGTGTCTGTGTGTGTTTAGAGAGAGGGAGAAGATGGGTTCGTG	(AG)6	142	153	GAGAGTGTGGGACTGTGTGG	GGAGAGGGAGAAGACACCCA	173
comp120668_c0	GAAGAGAGGTCTTGATCGGTGACGGACGACGAGCTTGAGAGAGTGACCATGGCGGTGGAGCTGTCAAAGCGACAGAGAGACGGAGACTTTGGTTGCGGTGGTTTGGTGCAACGAGCTTGAGAGCAAGCGGCGAAGTGCAACCATGGCGGCGGAGGAAGAGAGGATCTGAGATGGGAGAGAGAGAGATCTGAAATGAGAGAGATGGGAGGTGTGTTTTGGCTTTGGGATTGTTAGATGAGTTTTGAGATAAGAGAGAGGGAG	(GA)6	175	186	GGACGACGAGCTTGAGAGAG	AAGCCAAAACACACCTCCCA	199
comp120833_c0	GAAGAAGAAGAAGTAGAAGTTCATCAAATCACATATTTTTGCTCACTTAATTTGTGTCCTCTGTTCACCTTTATCGGAATTTTGTAACTGCTAAGTTGACAGAGAAAGTGAGAGAGCTTGAGAGAGAGGTCAAAACCGCTGACATCTAGAAGAAGAGAGAGAGAGGAACCGAAACCTTTTTGTTGTTAGCCTTAAGATTTGGAATTTTTTGAGATATATATATTCAACAAAACTGGTCGGTTCTCAAAACTCATTTCGAGTCGC	(AG)6	154	165	GGTCAAAACCGCTGACATCT	TGAGTTTTGAGAACCGACCAGT	126
comp120840_c0	TACCTTGGTTCCCATCATGCATGCCAATTTTTTTGGGTTGTTTCTTCTTCTGATGGTTTTTATATCTTTTATTGGTTTTGAGCTTCTTCTTCTTCTTAGCGTCAAAATTAGAAAGCCAGTAAAATCAACAAGTTTAATACCTTCAGCCTAAAGACGTATTTTGTCTATTCAAAATTGTGGGACCTTGCATTGCATCTGCCCATGGTTAGTAAATAAATGACAAAAACCTCAGGGTGTTAATGAAGATTATTCTCTCATTGTTTTGTTATTCTTTTACCTGTTTTCTTTTGAAGGTGATTTTTGTGTTGGAGAAACTTTGATAGGAATTGCAAAACTCAATTAAATTGTGATTTTGGTTGAAATTTGGCCCG	(CTT)5	83	97	ACCTTGGTTCCCATCATGCA	AGATGCAATGCAAGGTCCCA	196
comp120906_c0	CTTTTTTCTGAGTGTTGGCCATGGATGGATATATATATATTGGTACTTATAAGAACTTCATACATATGTTAACTTAGGTGTTAGGGCAAGACAGGCCCCTCATAGGACTCTGACTACAAGTGCGAGGTGACCTTGCTGGTGGCCTTAATATTTGGATAGATGGCTTTTTCAGCTGTAGACAATTTATTGATTGTTATCATGTAATTTATTTCTGCTTGAAAAAGTATAAATGGAAGTCAAATTTAATTAGC	(AT)6	29	40	TTCTGAGTGTTGGCCATGGA	AGAGTCCTATGAGGGGCCTG	106
comp120931_c0	GAACATATTCATGGAACAAATCTAATGAAATAGATCTTTGTTTGCCTGCTATGGATCGAATGAAGTCGAGAGTGAAAACCAAATCGTTCTGATCGAACGAAAAGAGAGAGAGAGTGTGTCGCCAAATCGAGCGGTGGTCTTTGCACCTTGAGTGAGATCTTTAGCGAGGCACGAAGAGAGAAGAAGAGAAAGAGGCATCTCTGTTCGAGCAGTGTATGTGAATGGATGATTACATTTGGGCAATAATC	(AG)6	103	114	TGTTTGCCTGCTATGGATCGA	TCTCTCTTCGTGCCTCGCTA	143
comp120999_c0	GAAAACATAAGTGCGTGCGCACGGGCACACACACACACATATTGTATTATATGGGACTGTTACTGTAATTTTGGTTTATTTGTTGTTTTCTTGCTTTGTATTGCTTTGGTGGTTGGTTGCTCACCAACTGGGTGTTTGGAGTATGTGCTAGCAAATGATTTGTCGTGCATCTCGGTGCCAACCTGGTTGAGATCTTAATGTATCTCTATGATACTTTTTGCACCCTCCTTCTTTTTGATTTTTTTATCATACTTTTTATGTTTTCCATCAATAAAGTTCTTTTTCTGCCGATAAATTTTTTTATCATACTTTTTATGTTTTCCATCAATAAAGTTCTTTTTCTGTCGATAAAAAAAAAGAGAGTATATAATAGAGTAACAGAAGAGGCAAATTGAAACT…	(CA)7	26	39	GAAAACATAAGTGCGTGCGC	GCAACCAACCACCAAAGCAA	120
comp121286_c0	GAAATAATAGGATATGTGAACCTAACCTACAATGACCTTTAGTTTTATTTTCTTTAATTATTTAATTTACTATTCTTAATATATAGTTGTCCACGTGATAATAGTATTATTTGATGTCTGGCATATTTCTAATTCTTGATTCTGTCAGTAACCTCTTGATCTTTTCTTGGTAGTAAATGTCGCTCTTGCAAGATAAAAGGGAGGTGGTTATTGGCAAATTTGTCATGTGAGGCCCTTGCAGTCTGGTAAATAAAGGTTGTTGCCGAAAGTGTGATACCAAAAAGTCATGGAAGTAACTGGTCACACTGATTCTCTGAATAGTAGTACCAACTTAAGATTCTTGCCCCAGGGGTGGGGAGGCTTCATGACAGGAACCTGGCAAAACTTTTTTTAGTTATC…	(TA)8	1023	1038	AGGCCAGTCCTCCAGAATTT	ACCCAAGTTGCAATGATACAGT	205
comp121639_c0	GTAACGAACCTACAAAGCCCAAACATTTACATAAATATAGTATAGTAGAAATTTATCTCATTGCGGTTGTCAAATTCAAACACGACTACAGAAACATTGAGAAGAACAAAACACAGCAGAATTACATCATTGTTAAACAGTTAAAGCCATTTCCCCAATCAACTTGCAAGAGAAGAAGCTATATTACACCCGAGAGAGAGAGAGACCGTGTAATTTACCAGGTGAAGATGTCAATAGACGCAACACAATAATATCAGAATTTCTATTCAATAGAGAAAGCAAATTGAGTTCGTGAGGGCAAACCTGTATTCCTGAAACTG	(GA)7	192	205	TCCCCAATCAACTTGCAAGAGA	AGGTTTGCCCTCACGAACTC	154
comp121789_c0	ATAAAGCTCTAGTAAAGAAGCCTGGACAAATTAAAGCAAAACGAAGATGGTAATATATATAAAGAAAATATGAAACTTCCATTTTACCATAACAACCACAAATATATCCCCAACACCCCCGCGCCCCGCGGGGGCCAAAACACACACACACACAGACAGTTTGCTTTCTAACATTGAAGCCTAGTATCAATATCTAGGCAGGCTCCATACCGTTACTCTATTTGTGATTGAATGGACGAACCATAAACACGCTCTATTATCATTACCAAAGTCTCATGTCCCAATCAAGTGGAGTTGGCTAAATGAATCCTTTTTGTCATTCCCTCTGTCACGATCATATGCTCAACTCATTTAAATAATTTCAATTTCTTTTTTACTATAGCCTTCCATGTCATTTTA…	(AC)7	140	153	ATATATCCCCAACACCCCCG	AGTAACGGTATGGAGCCTGC	116
comp122010_c0	TCCCAATCACCAAACCCTACCTCTAAATTCACCATAAACACAACAAACCCCCCACCATCCACCGGATGTTGTTTCCCCACCACCGCCGCCACCATGGACCACCACCCCGATCACGACCACCACCACCACCCAAAACACATGTTACCGAAAATCCACCACACGAGCGCATTCATCTGGTTCGTGGCCGTACTCTGCACCGTGATAACGGTGGCGGTGATAATCGCCGGAATCATCGTCTTCGCCGGTTACATTGTGATAAGGCCGAGAATCCCTTTCATCTCCGTCACATACTCTCACCTCGACCTCTTCGAGTACTCTCAAGCCGGCGTCCTCACCACCAAGGTCAGCATCACGATCAAGTGGCAGAACGACAACGCCAAGGCCCACGCCAGCTTCTAC…	(ACC)5	116	130	TCCACCGGATGTTGTTTCCC	CAGATGAATGCGCTCGTGTG	119
comp122191_c0	GGGATCTTAACAAAATACATCAAACATACCTCTATTCAATTCTCCACTTTAGAGCCATCATCTACCTATAATAACTAAACTTCTTATAATTTTATAAAATTCAACCTCAAATCGCTTTATTTGAAATCCACTCATCCAAAGACAGCCCTACTGTTTACAAAGTTCAATAACTAAAGATCTGCACAAAGATGGACTCTAAAGATATTTGATGACGCCTTAAATGCTTTAAGGCCTGCACAAGAGCACAAGCTTCCAATTCAGAAGTTGACCACTTTCTACTGGTGTCACTTCTCACCATTGACTAACTTGCTCTCCCGGCTTCAGAAACAATGGGATCAATCAATATCCATTCCAACAAAAATTTCACAGTAGTTGGTAAGGGAAGGACTAGACTGAATC…	(GA)6	482	493	TAACTTGCTCTCCCGGCTTC	GTGGAATGGGAGACTTGCCT	232
comp122193_c0	GTGAGAGTTAGTGCTAAATTAGTGTGCGTTAAATGTGCAGACCTTGTACCTTTTGGGAATCATGGTAGGCTTGATGCAAAACCATTAGAGCTATAGAGGGAGAGAGCTGAGACAACCTTAGTGGAGAGAGAGAGAGTGGCAGTGGGGGTGAACCATCTCATGTGTGGAGGAGATCTCATCTATAGAGGAGCTTGCTGCATATGGAGGGAAGGGAAAGACTCCTTTTATAGGAAAGTTGGGCCATGAGGTCAACTCACTCTCAGGAGTCGTGCTGAGTAGGTGTGATACCCCTTATGAGGTACCAGT	(GA)6	124	135	GGGAGAGAGCTGAGACAACC	GAGTTGACCTCATGGCCCAA	158
comp122306_c0	ATTTGAGCAAAAAGTTTAGGCATATTATTGCTATTTGGAGTAGATACTTGATATATATATATCCACAAGATTTCGATATCCACAAGATTATTTGGATTAGTAAAAAAGATACCACAGGATTGGAAATTTGGAATGCTAAATCAAGGCCAATTCTATGCAAACCAAATGCAGCCTTAATGTAACACATTTGTATATATCCTGCTTACTGTTTTATAGACTTATAGAGCATATATATGACTCGTTAAATTTCACTGGACAATGTATTCATA	(AT)6	51	62	AGCAAAAAGTTTAGGCATATTATTGCT	TAAGGCTGCATTTGGTTTGC	171
comp122388_c0	CGATCTTGTAGAGATTCGACGAGAGGTCGAGAGACTAACATTGTCGCCGTCGATAAGTCACCTAGATTTGGGTTTGCGATGATGATGGATGGTGATTACTATACTTGACACCATTAGAACTCTCTGTTCAATGGCTTGATTTGCGGGTTTCACAAATGCAAATGGCAAAGAGAGAGAGAGGATCGTGGGGTGGAGCAGAGACGACAAGGAGTCGAGGCCAAGACAGCTCGATGGTAACGACGATGAGCAATATTGGAGGTGAATGCGATGATGACGAGCGATCATGGAGGTGAAGAGAGAGAGAGAGAGA	(AG)6	169	180	ACTAACATTGTCGCCGTCGA	ATCGCTCGTCATCATCGCAT	249
comp122415_c0	GAACAGAATTGGAACTATGCTGGTGTTGGACCACAGAAATTTTCCATCTACATTGAGATGCTTTTGGGTAATTTGATGATATCTGTGTTTACTGTTTGTGGCATCTCAGTTAAATTTGGAGTCCAGACAAAAAATTAAATAAATAAACGAGAGAGAGAGAGAGAGTAACGTGTTTGAGTAATATTGTTTACAACTTCCAAAAATATGATTATTTGAAGAGTTATCCTTCCGGATTTTTCTATTATAGCAATATCGTGGGAAAACAATCGTTCTGTTAGACTTACAAATCGCTTGTTGCTTGGTACAATGAGAATTATTAATGTAGCCTTGATAGAACAAGTCTATTAAGATTTCTTAATTTGGATATGGTAGGTAGTGAGTTTGATGTCATGGCTTCCT…	(GA)8	149	164	TGGAACTATGCTGGTGTTGGA	ACAGAACGATTGTTTTCCCACG	266
comp122608_c0	TGATTACGTCATTGTGACTGGCATAATTTTTAGAGTCTACGGTGAAATTTAATTGAAAAATTGATTCGGACCAGATTAAGTTGATTAAATTGGTAAATTGATGCCCAACTATTTATTATTATTATTATGAGTTAGTGGGAATTGTTGGGTAAGAGCACTACACTTCTCATTCTCTCCTATGTATTCATTTTGGCTGATCAAACTTTGAGAAAGGGAGAGGAGAGTCTGCTGTAGAGAGGGAGAGAGGAGAGAATTGTGCAAAATTTAGCTTAAAGCTTGGGAACCTTGAAGA	(TTA)5	113	127	TTACGTCATTGTGACTGGCA	CAGCAGACTCTCCTCTCCCT	228
comp122715_c0	GACTCAACTTCATCGAACTCAACTTCTGGCTCACGAGGTTGATTTCTGGTTCTGGTTTGACTCGATTGAGTTCCAAGCTCAATTGAGTTCATTGGTCAACATCAAGTCCAACCTCTACTTCGATAGGATCATGCGACCCATCTGCTTAATCATCTCTCTGTTTCTTTGGTTGTCGACCCATCTGTGTTCATCATGACCCATATGAGTTCAAAGTAGTGACCCGTCGATCGCAACCCATCTGAGTTCAAGTCATGGCCCATCGATGGTGACCATCTGATTCGCGAAAATCCTGGTCGTCTCCATCTGGTTTCGTGAGGTCTACTCTTTGTCTCTCTCTCTCTTGTTCGACTGGTTGATCTGGTTCTTTGGGCTCTTTTGGGGAGTTGGTTATAATCCGCT…	(TC)6	329	340	GGTTGTCGACCCATCTGTGT	ACCAACTCCCCAAAAGAGCC	221
comp123043_c0	CTTGGAATGCATCTAACACATCCGATCCATTTATAATCTGCATGAATGGGAGGAGAAAAAGAAGTCTCAAAATAAGATTAAAAAAAGTGGAGAGAGAGAGAGACCAAGGGCTCTTTTGCATTTAGAAATTTGCAAATGCTTTGTGCTATCAAGGTTTTTCCAGAACGTGGTGGCCCATATAGAAGCATTCCTCTTACATGCTTCAAATTCAGCCTAGCACAAGAAAGTCAATAGTTAATAACTTATAGTAACTAGATTTGGG	(GA)7	90	103	TCTGCATGAATGGGAGGAGA	GCCACCACGTTCTGGAAAAA	138
comp123116_c0	CACAAATTTGCTTCACCTTCTTTGTTATCTAGAGTTTTTCGATTTTCTGATATATATATATGCATATTATGTTTGTATGCTGATGGGAAATTTAGTGGGAAAATGGTGAGATGAGGAGAGTTAATTTAACACAAAATTTGATTGGTCCAAAACTGTGAGCTCCACATCCAAAAAGTAAGTGTATTGATCCTACCTAAAATTAGGGGCTCCATTGTTTTAAATGAATCAAAGCTTGTATTTTGTTAAGTGTGTGAACAAAATGGGATTAATTTGAAGTAGTTATATTTGAAATATCTCCTGATCTCAAGTTCAAAAAGTAAAC	(AT)6	50	61	CACAAATTTGCTTCACCTTCTTTGT	GGAGCTCACAGTTTTGGACC	163
comp123151_c0	CACCACCACTACCACCTCTGCCGACCCAACTTGGTCTGCTTGGTCCTCTACCACCACCACCACTGACCCCGCTTGGTCCGAGTGGTCTTCCAGCAGCACCACCACCAAGAAGTCCGACCCCAGCACCTGGTCTGAGTGGGACGGTGCTTCCAGCACCACCACCACCACCGCCAAGGCTTCCACCTGGGCTGGCTGGACCTCTACCACCACCTCTTCTACTCCCGCTGCCACCTCCTCTGCCTCATGGGCCAGCTGGGCTACCTCTGACGATGGCTCCGGCAAGCCATACGTGACCAGCG	(CAC)5	154	168	CTACCACCACCACCACTGAC	GAGCCATCGTCAGAGGTAGC	229
comp123433_c0	TCTTCTACTACAATCCCTTGCCACCCCATTCTTCTTCCCTTGACCCATCTGTGACTCTCTCTCTCTCTCAACAGGGTGGTGGGTTAGAGTTAGGGTTTCAAAAGGAGAAAGGTGAGAGGTGGGGGGCATAAGGCAAGGAAGGAAAGGGAGCAGGGGACGTTGGGAAGGAAAGGGAAGGGGACGGTTTAGTGGGGAAGGTAAGAGGGGGTGGTTGACGAGGAAAGAAAAGAAGGGATGGTGGACAGTAGGAAGGAGAGAAGGGAAGGGGGAAGGGAAGCCCAACAACGAAGGTGGTTGGTGGTAGGGTTGGGATTAATTGAAGTGTTCAAAGAGAAAAAAAACAAAATTCAAATTTTAGAGTGGGGTGCATTTAAAGACACTCGAAAAG	(CT)7	55	68	TGCCACCCCATTCTTCTTCC	CGTCCCCTTCCCTTTCCTTC	165
comp123451_c0	GATGGGTTTGTTTGTGTTGGGTCTGTGAGTGGGTATGTGAATGGTGATGGCAGCGGTGTGGAGAGGAAGGGAGGTGGAGCTTGTGTGTGTATGTGTTCAGCGTGTATGCATCTGCTGGTGTATGGACTGTGATGTGGTGCTATATCAATGGTGTGTGTCTGTATGCCGTGTGTCTATGGGTGTCCAGCTTCCCGCCCCCAACATGCAACCCGAGAGAGAGAGATAAGAGACCCAGCTAGTCAGAGAGAGAGGTGAGAG	(GA)6	212	223	TCAGCGTGTATGCATCTGCT	TCTCTCTGACTAGCTGGGTCT	152
comp123474_c0	GACCCTTGAGTGAGTTCCGTGAAGTGGGTATTGGAGGGAAGGAAGACAGGTGTGTCCATGCACTTCGTCAATACACCAATGGCACTATCACCAAGTCTACACCGCCGGAGAGCCAAAACCACCACTACGGACTGGTGCAGCACCCGAACACAGTGCCGGAGATGACCATCAAACCAGCGAAAGAGAGAGAGTAGAGGCCATGCAGCCTCTCAGAGAGACAGAGGTGCCGAGAGGGAGAGAGCTCATACATGCGTGTATATCTGTGTGATAGGAGAGAAAGGGAGGTCGTGTGTTGTCTATGTGTGTGTCTGGTATCGTGGTGATGGGTTGTGGATCAGAGGATCCAATTGGTGTGTATGGTGTATCAGTATATGTGTTGTGGTGGTGTGTATGGGTGTT…	(AG)6	449	460	CGTGTGTGGAGTGTCCTCTC	CCAGCACATCTCCATGGACA	241
comp123503_c0	CCCAAATCTATCTACGACTGAAAATCCCTAATCTATCGAAGAAGCAGTGTTGTGGTGTTTCTTACCTTAAGCTCGTCTCATCTGGACCACGGGTGAGTTCTTCTTCTCTTCTTCACTATTGCTGTTCTTTTTTCTTTTTTATTTACTTTCTTCTTTCTTGGTTTTTTTTGGCCTCCTCCTCCTCCTCCGCTGCCCCTGTTTTTTTGTCGTTTTTTCTTCTGCTTTTTCTATGTGTTTTGCTTATTTGATGCTGGGTTATTCTTCTTCCCCTTCACTGCTGTATCTGTTTTTTTTTCTTCTTCAATGCTGTCTTCTTCTTCTTCTTCTCTTCTCTGCTCTCTCTCTCTCTTTTTTATTGTCT	(CCT)5	172	186	CTCGTCTCATCTGGACCACG	ACAGCAGTGAAGGGGAAGAAG	210
comp123545_c0	ACCACATCTTTACCATTTGTTGAAGGATCTCAGGAGTAGATGGTTGTAACCAATGAAGCCCTAAACCATCTCGTTTGTCCATGCCGACTTCCGAAGTTTGTAATCAACGAAGCCCTAAATCATCTCAATCGCTTATTTATATAAATATAACTAAAACAGGGGAGATGGTTGATGGAATGAAGGAAATCGAGGGAACGAGAGGTTGAGAAGGTGTCTGGAAAGAAGGTTGAGGAGGGGCTGAGAGAGAGAGAGAGATATGAAAAAGAGAGGCCGATGGTTTTTGAATTTCAAATTTTGAAACTCATCAAATTTTGATGGTGACTGATTGTGTGTGTG	(GA)8	240	255	CGTTTGTCCATGCCGACTTC	TCAAAAACCATCGGCCTCTCT	213
comp123687_c0	AAAAAGTGCAGGGCATTGGTGAAACACATGGATCACACTTCCCAAAGCACAAATCCTTATATACATAACCTAGGCAAAGCACAAATCTTTCGAACACTCTAGTCAAAAAGCGCATCTATCTCTCAGCCACCTTTGGGGAAGAAAGATCCTGACATAACCCATCAAATGTCCTCCACCGCCGCAGCCGCCACCACCACCACCACATTCTCCGACGTCCACCGAGACATTGTGGAGGCTCACATCCTCAGCCGCCTCGACGGCCCCACCCTCGCCTCCGCAAGCTGCGCCTCTTCCCAAGTCCACTCCTCCTCCCAACAAGACCACATCTGGACCACCATCTGCCACTCCA	(CCA)5	188	202	CAGCCACCTTTGGGGAAGAA	GAGTGGACTTGGGAAGAGGC	182
comp123690_c0	AGGAGTAAGTAGCAGCGGCCGGAGCAGGGGCTGGACTCCATGAACGAGCAGCAGCCTGTTGGTTCCAGCTAGTGGTCTGAGGTTGATAGGCACCAGAGTCTTGAGCTGGATTGTAGGCACCAGAGTATTGAGCTGGGTTATAGGCACCAGTGTCTGACTGGCTTTCTGGAGCAGCAGCAGCAGCAGAGGCAGCACGGGCAAATTCAGAGAAGTGGGAAGCCCTAGCAGCAGCTACTTCAGGAGTATCAGCAAGATTTCCACTTGGGGTAACTTGTATTTGGGCAGCTTGGTTTGAGAAGGTAGCTGGGCCATGATTCCAAGTTGCAGCAGGGGCTTGATTCCATGAACGAGCTGCAGCTTGAGATTGGGTCCAGCTAGTTGGGGCCTGGTTCCATGAGC…	(AGC)5	170	184	CAGCCTGTTGGTTCCAGCTA	TCTCTGAATTTGCCCGTGCT	159
comp123724_c0	CTGAAGCAACCTGAAGAAGATGCAACAATTATTTTGTGAAGTATTATTGGTGTACTAAAAGCATAACAGAAGATGCACCCTATCTGGATCTTTTAAAGACAGAGTAATGTCCTATGATGGAAACATCATTACTTTTCGCAATGCACTTTCTGTCTGTTTTTAATTCTATATATATATACACACACACATCTAAATAAGCACTGTAACAAAATTCTAAAAAGATGGATGTCAGAACGCATAATGAAGTTGACCAAAAAGAAAATATTAAACACTTTTGACCTGCTTGATAGCACTTG	(TA)6	167	178	CGCAATGCACTTTCTGTCTGT	TGCGTTCTGACATCCATCTT	102
comp123921_c0	TTCTGCATCATCTTCACATGCGAAGGTACTACGATGTTATCATTTTGAGATACATTTTGTCAAAAGCTAACAATCATAGCAGTTTCAACCACACATCTCTTTAGAGCGGGGTGGGCTTTTGGTACTTCATAATATACTACAAAATAGCTTCTGAATATTTCCAATGCTGAAGAGATGTCACCTTCTTATTGGTTTATTGTGGGCTTAGTGATAAAGTGCAGGCTAATTAATAGTCGCATCCACTTCAAATGTGCTCATGTCTATGTTGAAGCACTCCAAATCAAAATCAAAATCATTATAATCCAACAACCATGTAGAGTTACAATCCTCCGACGAAGATGAAGAAGAAGAAGAAGACAATCCGAACTCAGTGTAATCTTGATCTCCTCCGGAAGTAGT…	(GAA)5	341	355	AGAGTTACAATCCTCCGACGA	GACAACCTTACCTTCCCGCA	210
comp123921_c0	TTCTGCATCATCTTCACATGCGAAGGTACTACGATGTTATCATTTTGAGATACATTTTGTCAAAAGCTAACAATCATAGCAGTTTCAACCACACATCTCTTTAGAGCGGGGTGGGCTTTTGGTACTTCATAATATACTACAAAATAGCTTCTGAATATTTCCAATGCTGAAGAGATGTCACCTTCTTATTGGTTTATTGTGGGCTTAGTGATAAAGTGCAGGCTAATTAATAGTCGCATCCACTTCAAATGTGCTCATGTCTATGTTGAAGCACTCCAAATCAAAATCAAAATCATTATAATCCAACAACCATGTAGAGTTACAATCCTCCGACGAAGATGAAGAAGAAGAAGAAGACAATCCGAACTCAGTGTAATCTTGATCTCCTCCGGAAGTAGT…	(TTA)5	611	625	TAGGGGACTCCTTCTGACCG	AGCATCAAGGTTGCCTGGAA	236
comp123926_c0	CTCCTTGTTGGCTTCAGTCCCTGGGATGACGCTGGCAATCTTCTGGGTGGTGGTCATTCCAGCAGTGGGGTTCTGGTTGTATCCAGTGCCTGAGCCTGACCCGGTTCCTGTGCCAGTTCCATATCCTGATCCAGTTCCTGTGCCGGTTCCAGATCCATAGCCTGCACCAGTGGTTCCAGTCCCAGTTCCAGAACCGTAGCCTGAGCCAGTTCCGCTTCCATAGGTGGACTCAGCTGAACGGGCGCCAGTGCCGCTGATGCCTGATCCAGAGTGGTGTCCATGGTGGTGGTGGTGGCCAGTTCCAGTTACACCACTGCCAATTCCGGCACCACCAGCATCGACGGTGGGGTGACCCTCACAGGCGACCTTGTTCTTCTCATCAAGCAGCACACGCTCGCG…	(TGG)5	281	295	ATAGCCTGCACCAGTGGTTC	AGAACAAGGTCGCCTGTGAG	218
comp124192_c0	GGATGAGAGACTCCGTTGTAGAGAAAAGATTTGTGACTCGAAAAATTTGGGCCTCGAATGCCCCGAGAGAGAGAGAGAGAGGAGGTTTGCAGCCGGCCGCCCCCTGCCTCCCCTTCGCCGCCTCCGCTGGCCATCGGCTCTGCCCGATCGTCGAGCCCCGCCTCCGCCGTCGCCCTCTGCCGGCCGTCGCCTCTGTTCGATCGTCGCAGGCCCGCCTCCATCGCCGCCTCCGCCCGCTCCCTACCTCTTCCCCCTGTATTTTGCCCCTTGCATCTGCCTCCGTCCCCCTGCCCCCTAGGTGGGGAGTTTGGCTCTGAGGGCTGGGCACG	(GA)8	65	80	ACTCGAAAAATTTGGGCCTCG	GGGGCAAAATACAGGGGGAA	232
comp124328_c0	GTAGAAGTTTCAAAGATGGTTATTAATCTTTGTGAGGCATGTGTGTATATACACACTCTCTCTCTCTCATTCTTCCGAACATCCAAAAACAAATTTGAGCCATTGGTTTGGAAATTTTACACCCATACAAATGGACACAAACTCTCCCATCCACCTTTCCTTATGTTTTAAAATTCTCTGCATCGCCCATATTAGCGTTTAATGTGTTTCTGCTTTTCCTCCCTTGTGCATGACGTTAATAAGATATCTGCTGACATGAAGAACTACTGGTTTGCAGGGAATTTCCTATTG	(CT)6	56	67	TCTTTGTGAGGCATGTGTGT	TGCACAAGGGAGGAAAAGCA	204
comp124537_c0	ATTGGGGTCCATCCCCTCGTGGTCATTTCTGGTACCCAGCTGTTGCTGTAGGCCACCTTCTGCTTGCTTGCTCTCTCTCTCTCTCTACACACACTCACAAAACCAAATCATTATATTCATCGTATTGTTCATCATAGCCCAATACCCATTTCGTTTTTGGCTCTCATCTCATCTATTTCTCCTGCATAATGGAAGGCAATTCTCTTGGTGGCCATGGATGATGATATTCATCAGAAAGATAGAGAGAGAGTGAAGAAGATGGGAAGTTTCTGCTTTGAGGGGAATGTTGTCTAGCTCGAG	(CT)8	71	86	TGTAGGCCACCTTCTGCTTG	CATCCATGGCCACCAAGAGA	174
comp124594_c0	TGACTTGGCTGATGCCTTTTTGGTCCCAACTGATTTCTTAACCGTCACCCCTTGTTCCACCACTGCATCCCCATCGTCAGTGGCCTTGTTGACCCGACGGTTCTGACTCTTCCGCTGATTTTGAGGTGCTTTGGGAACCGGGTCATCGGATACCTTCCGTTTCTTGCATGAATCAGATGGTGGTACATCGTTCGTGACGATGGGACCTGTTAGCGTAGTGCTGGTAGCGGTGGTGATGGTAGAAGCGCTATTAAAAGAAGTAGAACTAGTATTCAAAAACTCTTGTTCTAGATCTGGACACCCTTGAACCCACCATTGATCACCGTTTAAATCGCCAGAGTTATATGGATCCTCTAAAAACGATGGAAGGAACGATATTGAGCCTTCCAACCAATCTAA…	(GAG)6	475	492	GACACCCTTGAACCCACCAT	ACACCAACTCCTCTCACCTCT	277
comp124777_c0	TGAACTTCTAGTAAAAAAATTCCATTGAGACACTCCACACAAATTCTTCAAGAAAAGAATTTTATTTATATATCCCCTTGTCTCTATCTTCAATACCAGAACCCAATTTGCAAATACACCAATTTCCTTGGCTTCAACATACACTACAAAGCAATCAGTTCAAAGAAAATATATATATATACACAGTAGAAAGCAGTGAAATTAGTGATCCTGCACAAACACGCAAAAACTCAAAAGACACAAGCTATAATTGTTTCATCCAAGCTTTACTTCAGGTTGCTCCAAAGACACCTGATGTAGCACCAAAATAGATAATTGAACATTTTGTAATTTTTTTATTTATTTATGTATTTAAGACTTCTCATTTAATTAGGATTTCTTAGTATTTGTTTA	(AT)6	169	180	TCCATTGAGACACTCCACACA	TTGCGTGTTTGTGCAGGATC	206
comp124857_c0	CCGACAATTATGAGGTTTCATGCCTTTCCAAAAATATCTTCAGCACTCGGAAATGATTAGCAGCAGCAGCAGCACAAGTGATTCAAAAGTTCAGCACAACAAATTGCATGCACTGATCCAGATACTACCAGAGAGAACATTTTTAAGAGGCACAACAACAGCAACAAATTGTAAAGAGAAATTTGCTCCAGTAATGATGTTTAGTTTGTCACCAGTCTGGGCTCCATGGGGCACTTCATGGCTCCAGAAATTCTCATTCATGGACAACAGTTTTGCATCATAGTTGCTGCACTTCATGTTAGGCCACGGCCATCAACACTTATCCATGTCCTTCCTGTTCTTTTACCCTGTTTCAGATATTTAACCTGATTCTGAGTGGGGGGTCATCAGATATTTTAG…	(AGC)5	59	73	TGAGGTTTCATGCCTTTCCA	GAGCCCAGACTGGTGACAAA	214
comp124863_c0	AAGGAAGAGGAGTGAGATGAGATGTTGTGCACAACGGCGATGATTCGATGATGATGATGAATAAGATGAGATGTTTGGGTCTGAATTAGGTTTAATTGAGGAATTATTATGTGTGTGTGTGTATCTGCATTTGGTATGGTAGATGATGTAATATAATGGTTGGAATTAACTTGCTGGATGTGTATATAGCAGTAGGCGGGTCGGGTTGGTTTGTACGACGGGTTGGCATTTTCAGACCGCCATCCGCGTCGGCCCGCCACACTTGGGACTCTCACCCATCCAACCCGCCCGCCAGAGTTCAAAAAATGCCAGATTCGGTGTGATTCAATGCGGTTTTGGCGGTTTTGTGCACAGCTTTTCATTTCAAATCTATAGTTAACAGAATTAACAATTGCTCTT…	(TG)6	110	121	GTGCACAACGGCGATGATTC	GGTGAGAGTCCCAAGTGTGG	250
comp124901_c0	TACCCGAGTCCGTGTAACATAGACCTTGACTAGCCCTCTCTATAGTGCTAGCTAGCTGCTTTTACGCAAGGCAACTAAAAGGAAGTTCAATTTTTTTTCCGAACCAGACCAGTTCGTTCATTTATTGGTCACAAAATCCGATTTTCACCGGTTTGTATCAAGAATCAGCCGGTTTGTAGGTGATTTTGGTTCACACCGTTATACCGGTCACTATTCAAATCGGAGGCATCAAAAACCTATTCGAATCGGCTGGTATTTAGAACTATGCTCTCTCTCTCTCTCAAATCCCCTTATTTGCATCTCCCTCTATCACCACGACTGGCAATCGCCCCCCACCCCCACTGTCAACCATGGCGATAAGCTCTGACTAGTGTGCTTGTCTGGATTGATTTAAGAAAA…	(CT)7	268	281	GCTGCTTTTACGCAAGGCAA	GCCAGTCGTGGTGATAGAGG	269
comp125062_c0	GGAGAGAGAGAGAGAGAGAAGTCGACGCAGACAGAGGAAGAGACGAGGCACGTCGGTGGCGGCCGCCATCACCACCGTGCTCGGCGAGGCACTCCGGAGCATACTCAATAACTAACCCTAAACCCCTCAGACAGAGGAAGAGACGAGGCACGTCGGTGGCGGCCGCCATCACCACCGTGCTCGGCGAGGCACTCCGGAGCATACTCAATAACTAACCCTAAACCCCTCTCTCTCTCTGTCTCTGCATTTTTGGGTTCTTTCTGTCTGTAGGAAGGAGAGTAG	(CT)6	226	237	CAGAGGAAGAGACGAGGCAC	TCCTACAGACAGAAAGAACCCA	141
comp125220_c0	TCCACATCCTCACAAATGAACTAAATACATACATACATAGTCCACATACACAAACAAACCATAAAATTAAGCAGATAATATCTCCAAATCAGAGGCAAAACAAAATATTATACATAGTTCAAACCCGAATTGCAACAGACGGAAAATAGTCAATCAAAAAAAATATATATATATTTGTTTTAAATTTTTTATCATAGACCACCGTTAAAGCAATCCTATTCATACGGGACTCAATCAAAGATAGTTAAACACCAAAATCGATCAAAATCATTCAAACAGATCCAGTAGGTAATCCATAAAGTAAACCACGCAGCAATAATATATAGCAAATGTAAGTACATCCAATTCGAGAGAGTAAAGTTCGTACGATCGGAGATAGTGGTCGG	(AT)6	163	174	AACCCGAATTGCAACAGACG	CCGACCACTATCTCCGATCG	265
comp125235_c0	GTAAGACAGATCTGAGAGAGAGATGAGAAGCAGATGAGGTCGATCGAGCAGATCTGAGGGACGACGGCCACGGCAGAGCAACGACGTTAGCAGATCGAGTCGACGGAAGAGGTAGGGGCGTCGGAAGAGGTAGCGGCGTCGGAAGAGGGAAGAAAGAGGGAGAGAGAGAGAGAAGTGGGTTTGTAAGGGAGAAGAGAGAGAGTCGTAGGGAGGGTGGAGATCGGCGGTGGGAGGAGGGAGGTCGGCGGTGGGAGATGGAGATCTGCGAAA	(GA)7	160	173	GCGTCGGAAGAGGGAAGAAA	CGCAGATCTCCATCTCCCAC	132
comp125258_c0	GATTACTCGCATTTCAAGCTCCATTGAACAGTCTACTTTGTTTCTGAATTGTAATCGGTACTCTCTCTCTCTGTCTCGCTCTATTTGTGTTTAATTGGACGTATTGGATAAGAGTGAATTAGAATCTATCATACTTGAATTCTGAAATTGTGAATTTCCTGAATTATTTGACTATTTTATTCCAATGTTTGTGAATTAGAATCTATCATACTTGAATTCTGAAATTGTGAATTTCCTGAATTATTTGACTATTTTATTCCAATGTTT	(CT)6	61	72	ACTCGCATTTCAAGCTCCAT	TCACTCTTATCCAATACGTCCAA	113
comp125318_c0	ATTTGATTTTCCATTTTCACTTTGGCTATATTAACATCAAAGCATATATATTAATAGTATCACTTCGTACCCCCTGCACATGCTTCAAGATATGGGCTTCCCTCCTAACAATCTAAATGCCATTCTTAAGCTCCTGCTGGTTGAGCATGTTTCAATGTAGTACTTCACATCTCATATTTGTTTTGCTTCTACTGTCCTACATAGAGTCTTAATTATGCCCTCGTATATAGTGCAAACGTGCAATTCATTTAGTAAGTCAATGTAAGAAGTTTAGATTGGAGTGTGATCTGGTTTGACTTCGTGAGGTTGAATAATTGTGTCTGATGTTGAGGATAAAAAGTCACTATTGTTGGGGAAAAGAACTAGTATGACTAAAATGTGACTGCTCGTTCGTCAGTC…	(TGC)5	432	446	TGACTGCTCGTTCGTCAGTC	CCTCAGCTAAACGTTTAATGCCA	193
comp125325_c0	ATGTTAAAAGTCCTACAAATATCGTAGATGGAAGTCCATGTTTGTATTCATGCATACATTCTCTTCCATGAACATTACATTCTTCTTCTTCTTCATTGCGACTTGGTTAAAAGAATTAGAGATAAATCAGTAAAATGATGTGTTATTGTTTGTAGCGAATTATATATTGTTATACACACTCATAATATGACATTGTCTACGATTTTGTACTCATGCTTCAGGGAAATTACAAGTCTTCAAAATTTAACATGTCAACTCTCAGTTGACATGAAGTTTTGTGTAATCAACATTCAAGTTGAGTAGATTCAGTGGGTTGTATGCCCAATTCACTTGCTTTCTATCATATATTACCCATGGATCTATCAGGCATTATTTGGTACCACAATCATGCAACATTTT…	(TTC)5	80	94	TGCATACATTCTCTTCCATGAACA	GGCATACAACCCACTGAATCT	272
comp125402_c0	CGAGAGTGGGTGACTAGGATGTTCGCGATAGACCATGGTGTTCTCTCTCTCTCTCGTGCTTTCTCAGCAGTAGAAGAGGGCAATCAGAAGGGCTTCGGTCATGATGGCGAGGATAGGCAATAAGGTTCTTCGTGATGGAGCGACGAGAGGTGGAGTTAAGTTCTGATGGCAAGAGGGGATGATGAAAATGGGTCACGATTATGGCAAGACTAGGCCACGATGGCGAGCTGAGC	(TC)7	42	55	GGTGACTAGGATGTTCGCGA	CGCTCCATCACGAAGAACCT	134
comp125556_c0	GAGGTTTTCTTGATGAAAAATTATTAGGCGATCTCGAAAGAAAGGTGAAATAGGTTGTGCCTGGCTCCCTGTATGCCACACGAACAAACCAATCTTTGTGTTGATTGGTTTGACGAGTGGCGTGCGAGGAGCCAAGCATGCCGACATTCTCTCTCTCTCTCACTTGTATCCATATGCTTCATCTTCATTTGTTACATCTAGGTTTAATTGTGTTGATGTTTCTCTCATCTTCAAATATTAGCATTCTAAACCTTTTTGAATTCATGGTTATCATAGATGTATATAGTTTGTGTTTAGCATACTGGCTTCACAATGATGATGATGTTATACAAGTCTTTAACTAATCATTACTTTATTATCTTCTCACCAGAAGAAGAAAAAAAAC	(TC)7	148	161	TCCCTGTATGCCACACGAAC	TCATTGTGAAGCCAGTATGCT	251
comp125732_c0	AGTTTCCCGCAAGCGTAGCACTTCATAGCCTGAGCTTGGCAGTCGCGGGCGAAATGGTTTGGTCCGCCGCACTTGTAGCATGTTGCCGCGCGGTTGCCGCCTGCGAAGCCGCCTCGGAAACCGCCGAAGGCGCCGCGGGGGGCTGCGCCGGCTCCGCGGCCGATGGGGGCGGCGGCGGCGGCGGCGGGGTTGGGAGCAGGGCAGTTGCGAGCAAGATGGCCCATCTGGCCGCAAGAGTAGCAGCGACCACCAGCGGGACCACCGCCGAGGCGCAGAGTCGGGCAGTCGGCCTGGACGTGGCCGAGGCCTTGACAGTGGTAGCACTGCTTGGTCTCCATGGTGCGGGGGTGCGGGCAGTTGTTGCTCTCGTGCCCGGGTTGCTTGCAGTTGTAGCACAGG…	(GGC)6	168	185	CACTTGTAGCATGTTGCCGC	AGACCAAGCAGTGCTACCAC	265
comp125828_c0	AACAAAGGAATCTTGATTTTCTATTCTAGCGACTCCAGTCCAGGTCTAACATTAAACATCCAGGTGAGGGGATTTGGGGAATATGAACAGCCAACATATCTTGATAAGGCGTGGGAGACCTTGAAATTCTGTTTTCCACAAAACGGAATCAATAGAGTTTCCATTGCCCACCACCCACGGCAGGCAGTCCCTTACAAGGGTTTTATCTCTTCACAAAAAAAATTTCAACATTCAGAGCAATTCTGGACAAAGTCCACAAAATACACTAGCGTAATCAAGGGTTCACATCTCTCTCTCTCTCTCCAATTTCCACCATTGTTGCTCAAGCTTTGAG	(TC)8	288	303	AGGTGAGGGGATTTGGGGAA	GCTTGAGCAACAATGGTGGA	267
comp126075_c0	TGAACCAGACATTTCCTACTATTTTTGGTCTCAAAGGTACTGACTCAACACACACACACAGAGTTAATGAAATGTTTGATTCTTTAATGAGAAATGGGTGTTAATTTTTTTATTTATAAAATGGGTTTTTCTATATTATGAGTTTTTCTATTGTTTGCTAAATACTCATAAATATATACGGATCTATAAATACTTTTGAGTTTG	(AC)6	48	59	AACCAGACATTTCCTACTATTTTTGGT	AACACCCATTTCTCATTAAAGAATCA	100
comp126317_c0	GATGTGTACAGCTATGGGATACTCTTGCTGGAGATGTTTACTGGAAAAAGACCAACCGATGACACATTTCAAGATGGTCTCAGCATTCACAAGTTTGTCGCAATGGCTTTGCCTAAACACATCATGGACATAGCAGACCCATCACTGTTCGTTGAAGAAGAAGAAGAAAATGATGATGACAAACAACAATGATGATAGAGGATAAAGAGTTAAGGATCTCTGCTACAAATCGTTAGGCTTATCCCTAAAAGATACAGTCATCAGACACCAGACAATCTTTG	(GAA)5	154	168	AGCAGACCCATCACTGTTCG	TGTCTGGTGTCTGATGACTGT	143
comp126332_c0	GATCCAAAGGGTTTAGGGTTTAAAAAGAGATAAAATAGAGGGAAGACAGTGGCAGGGACGATCGGTGGAGAGATAGAGATGGAGAGAGAGCAAAGATGGAAGATATGAGAGAGAGAGAGAGAGAAGGGCGGGGGGTCGAAAAAGAGGAAGAAAGAGCAGAGACACTGACATATACGTAAGGGAAATATTCCTTTTTCGCATAATGCGG	(GA)9	107	124	GGAAGACAGTGGCAGGGAC	TCTTCCTCTTTTTCGACCCCC	111
comp126404_c0	TTCTTCATATTTTGCATTCCTGCATCCAATTATTATGACACGGAAGGTGTTTGGAAGGTAACAAATGATCCCCAAAGGCATCTCAGGCCAGTATAGGCAAATAAGTCTCTTTATGTGTGTGGAGAGAGAGAGAAAGGTGTTGAACAAAACAAAAACAGAGCCAAAGAATATAAAATTTGACCGATAAAAAGGCTCACTTGTAAAGCTGCAGCCCT	(GA)6	122	133	ACGGAAGGTGTTTGGAAGGT	AGGGCTGCAGCTTTACAAGT	176
comp126469_c0	GTTTAGTTTGGCATCACCGTTGCGGGACCTAGGGATTATACTTGGTCAACAATACACGCACACCACAAACAGCCGTGTAACACTTGGATTCGGTCTCTCCACTGATTCATTCATTCGGTGTTGAACAATCCCTGGGGAGAGAGAGAGAGATTTGATGGAGAAACAAGTAGTTGATTACATGTTAGTACCAACAGGGCTGCTGATAATGGTGGCTTACCACATCTGGCTATTCTATCAGGTCATCAAACACCCTTCTCGCACCGTCATCGGCATCAACGCCATCAACCGCCGCTTCT	(GA)7	137	150	ACACCACAAACAGCCGTGTA	ATCAGCAGCCCTGTTGGTAC	145
comp126498_c0	CTGCCCATTCCAGTGCCAGTTCCAGTGCCGGTGCCAGTCATGCCAGTGCCAGTGGATCCGTACGTGTCCTGGCCAGAGCCGGTCATGCCGGAACCAGTGCCAGTGCCGGTGTGGCTGCCCATTCCAGTGCCAGTTCCAGTGCCGGTGCCAGTCATGCCGGAACCAGTGCCAGAGCCAGTCATTCCAGAACCAGTGCCAGATCCTCCATAGAGGTCAGTGCCAGTGCCAGTGCCGGTGCCAGTGCCCATGCCGGTGCCAGTGGTGTCAGAGCCAGCCAGTGCTCCAGCGCCAGTTCCTGATGCACCAGTGTGGTGGTGGCCATGGTGGTGGTGGTGGTGGCCGTGGTGAGCGCCAGTGCCTGTGCCTGTGCCAGCAGCGACGGGGGCACCCTGACTGCTG…	(TGG)6	322	339	CCAGTTCCTGATGCACCAGT	CAAGCAATGTTGACCAGGGC	169
comp126533_c0	AAAAAATATAAATTTAAATAACTTCACAAATAAACAAAAGACTTTTGAGGGAAGCAGAGTCATTGTCAGAATCAGTTAAAAAAACCCAAGTTACGTATTGTTTATCTCAAAGTGCAAGGACAGAGAGTCGCAGAAGAAACAAATAAATGAATAAACACAGTGGGACCCTGCACAATTAGTTTTTACAATCAACGAAGGCTGGTCCATTCCCCAATTCTGTATGAGAACAATGAATATGCCTGAAGTGCAGTTTTCAACATCATAGATTCACCACAATGGCATATGCCTCATCCACCAACATTCATTCACTCTATTATGTGATTATGTATAAATGAACCCAATAGTCTGTATGAGAACAATGTATAAAAGACAAAAAGTAAATGTTGCTTTCATGTATTT…	(AT)6	419	430	TGCCTCATCCACCAACATTCA	GCATGGCAAGCTCCAATGTG	233
comp126729_c0	GAGAAAGCTCCCCCCGGTGGTGTATCACGATGGTGTAGGACTGGTGTTGTTCCGGCCAGCTTGTTTAGCTCCTCTATCGAGCTTCTACGGTTGAGTGAGTTTTGTTTATGATCTATTAAGCTCTAGTTTTGGGTTTGATGATCTATGTTCATGTTTTTAATTTTGTTTTGGAGTTCTTCGGCTGTTTTCTGGAGGTATTCTTGTCCCAGCTAGCTTCGGCCTCCATGGTTTATATTAAGCTACGGTTGGCCTCATCTGTTAACCCCGGTGAGCAAATTGTCCGTGGGCCAGTGCCTGAGACGGAGTTTGATCAGTTGGTGGGTTCCTTGTTGTGATGTTGGCTTTCTGTGCTTGTGTAATCTGGTCGCTGAAAGGAGGGGCCTTGTAATGCCAACGGAC…	(TA)6	899	910	ATGCTGTCAATGTTGCTGCG	ATCACCCACATTGAACGGCT	216
comp126840_c0	GGGGGATTGGGATTAGGTTAACTGTGGGTCCCGCTTAATAACCTGTTTGTTTACCGAGATGATGGGCGAATTGATAAGCCGAACGGCTTCATAGAGGTCTTGCGGAGGGGATTAACAGTCTGCCCTGATGTTGGTATTCAAATCTAGTCCGTTGGTATTAGGAGTATGATTACTTCTTTACCCATCAAAGCAGCAGCAGCAGCACAAGGGAGAGGCAAGAGAAGCTCTT	(AGC)5	189	203	CAGTCTGCCCTGATGTTGGT	GAGCTTCTCTTGCCTCTCCC	112
comp126863_c0	GGAAAGACAGTATTCAAAAGATAAGAACTACACCAAACAAATTTGTCAAAACTCTCTCTCTCTCTCCTTCCTTGCACATTCCATCTCTATTTTCATATTACTGTACAAAATTCTCAACTCCATGTCTAAAGATCAAGTATACCAGCAGAATTTACCAGGAGATGGTGAACCAAACCGGTTACCAAACGACTGCGAAGACTGTCGAACACCAACTTCCCTAGATCACAAAATTCCAACAATCCAAACATGTCCACCGGCACCA	(CT)7	52	65	AGAACTACACCAAACAAATTTGTCA	AGTCTTCGCAGTCGTTTGGT	177
comp127114_c0	AACAAAAAAGGAGAGAGCAAATAAGAGATGAACACAGAGAGCGAGGAGACGAAAATGAATAGAGACGAACACAGAAAGAGAGGAGATGAACAGAGAGACGCGAAAGAAATGAAAAACATACCTCGATCAGAGACGAAGACGAGCAGAGCTAGCCTCGATTAGAGACGAAGACGAACAGAGCTAGCTCGATCTAGCCTCGATCAGAGACGAAGACGAACAAACCTAGCCTCGATCTAGGCTTCAATAGGTTCTTCTCCTCTCTCTCTCTCTTCAATGGGTTGGGGTTTCTCTCTGTCTCCTGGTTAGGGTTTCTTTTTGTTTCCAACATGTCCACAACGTGTCAAGCATGTCCGAAAGAGTGTCCGCCTGCGAAAATTCAAAAAA	(CT)7	257	270	GAAGACGAGCAGAGCTAGCC	CGGACATGCTTGACACGTTG	219
comp127361_c0	GACCACACACCCACAAACCCAGCACACACGATCACAGAGCTATACACACCCAGATATACCCCAACACTCACATGGCTATCACACACAGCACACACAGCACTCTCCTTCCACACAGATAGACAACACAGACCAAACCCATCTTTTTCTTCTCTTTCTAGACAATCCTCTCGGCATCTCTCTCTCTCGGCAAGCTCAAGAGGGCATCATGGGCAGTGCTAGCAACTACGTGGTGAACGATGCTTCTTGTCCTATTACAGTCGTGAAGTCGTGAA	(TC)6	174	185	TACCCCAACACTCACATGGC	GTAGTTGCTAGCACTGCCCA	170
comp127419_c0	AAAAGAAAAAGAAAAAAAAAGAGCGGAACTCAGAAAGGGAAGGGGGAAGAAGAAAGAAAGCAGCGGAGAGGAGCACAGATGAAGCGGATGAAGAAGGACATGAGGCCGGGTTTGCTGGTTTTCTTTTTCCTCTTCTTCTTTCTTATTCTTCTTCTTCTTCCTGGTTTTCTTCTTCCTGGTTTGCCTCTATCGGACTTCAATGGTGGGAAGAT	(TTC)5	146	160	AGAGGAGCACAGATGAAGCG	CCGATAGAGGCAAACCAGGA	127
comp127438_c0	AACAAAAAGCTATTGGTTAGTATTTCTTTCTCTGTGCGTGTGTGTGTGTCTCTCTAGGGGTGGCCCAAGGCTTGGGCGAGCTAGACAATCAACTAATGCCGCCGATTTGGAGGACTGAAATTTTTTTATTCCTTTAATGATAGTTTATGATATTAATGACACAGTTTATAATATTAATGACACAGGCATCTTCTCAACTAATTTTGAATATTTTTTTTTTTCGATTCATACTAATTTTGAATATCACTTTGCCTCCTCAATTGGAAAATTGTACATTTGGACCCCTCCACAATAAAATTTGATCACTTTCACCCCTTCAGAAAGAAAGGGTGCATTTGTACAAATTTTATTTTTTATTTTTTTATATAGAT	(GT)6	38	49	GCTATTGGTTAGTATTTCTTTCTCTGT	TCCAAATCGGCGGCATTAGT	103
comp127439_c0	GAGAAAACGAGATTGAGAGAGAGAACTGTTGTAATGGTTTTTTGCTTCAATGTCTTTGAGAGAGAGAGAGAGAACCAGGTCTGTCTTCAAGAGTAAGAGAGAGAACCTGATGTGGTCATTCAAGAAGGAACCAAATTTTTGCTTCGATTTGTCGATTTGAGCATAGAGTTTTCTTCTCACTTTTTTTGTTGATTTTGGTTTGTG	(GA)8	58	73	ACGAGATTGAGAGAGAGAACTGT	TGACCACATCAGGTTCTCTCTC	112
comp127510_c0	TAATATTTCCAAGCTATGTATAAAATCCCACAACGAATAGATGGGTATTTGACTTCAATAACTTGGAAAAAGCACCCTTATCCTCATAGGATTTGGCTTCAATGGATGGGAATTCAAGGTTTGTTGCGATTGGAATATTGTCGATTTAGTAGTCTGTAGAAAAAAGGCAATAAGAATTGGACTCATCTATGAGAATGAATCATCGAACGAAGTGGGTTTGGGCGAGATCGAAGATCAGAGTGCCATGAACAAGATACTGACTTGAATCGGTAAAGAGATTTGATGTGTAGAGGAGAGAGATAATGGAAGACGAAAGATAAACAGAGAGAGAGGTCAAAAGAGAGAAGAGAAAAAAGAGAGAGAGAGATAAAGAGTAGAAGGATCTGGAATGGAAATGAT…	(AG)6	355	366	GGTTTGGGCGAGATCGAAGA	TCCATTCCAGATCCTTCTACTCT	179
comp127527_c0	GGTGGCTAGAGTTGGTGGTTGGGGTAGGGTTAAGGTTAGTGTTTGGGGAGGTTAGGGATGAGCTCCAAAATGAAATTTTATTATAGGGTAAAATTGTAATAATTTTTTTTTTGGATGGGGGTCTAAAGGATTAGTGTGGGGGCATTTAGCAGCACCCAATTAAAATATTTCATGTTGAATCAAAATAACTAGGCTATAGGCCTTCAAATATTGCCATAATTTGGATTAGCTAGAGAATATTAGGAATGTTGCTACAATTCGAGCAATCTCCATCTCTCTCTCTCTAACCCACTCCACTCCAACTATGCTTCGTTTTCTTTGTCTCTCTATCTCTCTTACAAGGAAGACCATTTGGCTGCTTCCTTTCCCTTTTCTCCATTTTATCAAATAGACTATGAT…	(TC)6	273	284	AAAGGATTAGTGTGGGGGCA	AGGGAAAGGAAGCAGCCAAA	246
comp127772_c0	GGTTTTTAATGAGATAAATGAACACCTCAGGCATGCATTTGAATTTTAGTATGTGTGATGTGTATACACAGTATATAACTTTGATTTTACTTTCAATAAATATGCAATTACACATGACTGCACAGCAGGCAGTGGCACACCTGCATGCATGTGATTTGATCCCCAAATCACAAACACACACACACAGAAGCAAACAAATAGATGGGCAATTCTAGAGTTTGGAAGACCAACTTAAAATGGAAGGAGGCTAATTTGTTTGAGATTACCAAGCATTCTTGGATCTCAATAATAACTTTTGTATCTCTCCCCTCCCATCCCCAGTCCGGAATTCACATACTAAGAAGGAAAAGAGTTGAACAAATAAGCACAACCATAACACAAAAGTGTGCTAATAAAAAC…	(AC)6	174	185	CACACCTGCATGCATGTGAT	GAATTCCGGACTGGGGATGG	196
comp127797_c0	TGTTCTTTTCCTTTAATCCCTTCCACTCAAAAGTTGAACCAAAACTGAGAGAGAGAGAAATAGGGGAGGAAGAGACGAAATAGAGGAGGAAGATAGAAAGACAAGGAGGAGATGTTCTGGTCAACAAGGAGGAGATGTTGCAAGAAAGAGAAGGAAGAGAAAAACAGCACCAATTTCCTTTAATCCCTTCCACGTTTTGCTGGTGCTTTTTGATTGTCCAAGGGGAAAGAAGAAGAGGAAGCAAAGAGGGGAAAAAAAAACCAGCAACTTCTTCTTCTTTAATTTTTTAGATTGCCCAGTGGAAGGAAGAAGAGGAAGCAAGAGGGAAAGAAAAAAAAAAGTCAAAACGTG	(GA)6	47	58	CCCTTCCACTCAAAAGTTGAACC	CACCAGCAAAACGTGGAAGG	188
comp127817_c0	AAAAAAAAAAAAAAAAATTAATACACGTACTATATGCATATATTTAAGCTGAGTTGTTTGAGACCATTTCCCAATCAAACCCTGCCCAAATTCAAACTGTGGTGCGGATTTACAGCCAAGCTTAGCTTGAGGTTGATAAATAGTTGTCCAAGCACAACTGAAATTTGGGTTTAGCTTGGGTCATTGCCATTTGAACCCACCCAAGTTCAAATGCTATTTACATCTGATGCCCAATCTCTCTCTCTCTCATTGAACCAAAGGAATAGCAGGAAGCCATGTACAATTCATGACTCGGAAAAATGCTTTTCTAATAAAATTTCGCATTGTGTATATTATATTGTAGGGCCAAACGTAGCTGTTCAGCCTTTTGCTTATGACAATGCCTGGAGTCTCACAGAA…	(TC)7	235	248	GTGCGGATTTACAGCCAAGC	ACAGCTACGTTTGGCCCTAC	258
comp127844_c0	GGCCGACAGAGGCCTAGGAGGCAAGGGCGACACCGACAGAGGCCAAAAAGGCCAGAGGGGTTTCCGACAGGCCCCTAGAAGGCCAGAGGGGTTGCCAACTAAGCCTAAGAAGCTGTTGGAGAGCCCAGGAGGTCTGTCGATAAACTGGGCAAGGGTGTCAGAGGTGCGGATTGACTGTCGGTGGCTTGGGTGAGAGTCTACAGTGGCTGATTGGACTCCTAGAGAGAGAGAGAACTGCCGGCAATGATGCTAACGAGAAAAAAAGAGTGCCAACAGAAGAGAAGGAGGTATGGGCTAG	(AG)6	221	232	CAGAGGTGCGGATTGACTGT	CCTCCTTCTCTTCTGTTGGCA	130
comp127909_c0	GATGCAAGGAAGCTGTTTAGAGTGATATCTATTTGCTCGTTGCTTGGAACTTTGCCTAATGCAAAAGCAGAGTAAATACCGTAGAGCCTGAGCTTGTTATCGATATCTTGCTCCTTGAGCTTCGTGTTTGTTGGGGCATTAACGTTAGAACTCATCTTGAACAGCGAGTCTAGTTGATTGTCGATTTCAAGTCAATGGCCTGGTGATTTGTTGATGTTGGAGATGGGAAATGCTTTGTAGAAGTAGTGACAGCGAGAAATTAATTAAAACTTATTAGACAGCCAGCTAGCAAAGCAAGTGATGGAAAGCGATTGATTAGAAGAAGAAGAAGAGTAAGTACTGCTGCTTCTAAAGGGGGTATCTCAGGATATCTTTGTTTTGGTTTTGGGTGAGAGGTGA…	(AGA)5	318	332	GAGCTTCGTGTTTGTTGGGG	CCCCCTTTAGAAGCAGCAGT	242
comp127914_c0	ATAAAATCTATCTAGGTGCAATTTGTTAAAACAGGTTGAAAAACAGTCTAAATCTGCTTGGACTAGTTTGGAAAGGACACTGGTTGGGAGCAAAAAATTTGAATTCAAATTTTTCTTGCAAGATTTTTTTGGAGAAATTCAAATAAACTTTGTCCAAAAAATTAAAGTTAGGACCCAACCCACAACCCGCACTCGGCCTGGCCCAACCCAGCTTAGACGAACGGCGGCGGAGCGCGCGCGCGCATGTGGTGGTTTGGGCCAAAGCCTACTTTGACCATAGCTCCTCCCTTCTACAAACTTGGGG	(GC)6	232	243	AAAGGACACTGGTTGGGAGC	AGAAGGGAGGAGCTATGGTCA	221
comp127967_c0	GAGGGAGGGAGGGAGGGAGAAGGTAGAAAAATGAGGACAGAGAGCCTTTCCTTCTTGTTAGGCTTTTCTTCATGTATGCAGATGGGGTTGCTGCCCAATGTAATCATGAGCCCTCCAACCATCATTACCAATCTTGAATTGAAACCTCTCTCTCTCTCTCTCAATGAGATTTGACGATACAGATATAGATATAGATATAGATGGAAAATGTTTGGGAGCGTTAGAGGAAGAGAAGAGCTCTAGAGTGGGTCTCAACTGATGTTTTTGACTTGAGTTTTTGTTTTTTT	(CT)8	146	161	GGGAGGGAGGGAGAAGGTAG	TCTCTTCCTCTAACGCTCCCA	227
comp128061_c0	GGAGCACATAGATGATCAAATTGACAAATGGGCACAATATTGAAATTTTAGTTATAATATAATTTAATAGATCTACATCTAATTCAGCTTTGGAATGAAGAATTGGTTGAAATGCTATTTTGTACACACACACACACAAATGTATAAACTAAGCCATTATCTTTAAAAAACAATAAGATTGTTGTCATGTGTACTATGTGATCTACTTGACAAAAACAAAAGAGACTGATGGTGGAATCAAAAAATATTATTAAGAAAAAC	(AC)7	124	137	TGATCAAATTGACAAATGGGCACA	TCCACCATCAGTCTCTTTTGTT	224
comp128252_c0	GAGAGAGAGGAGGAGGAGAGAGAGGTGATGAGGAGGGGGGTGGTGGTGGAAATGATGATGATGATGAAGACTTGAACTTTTGAATGTCAAAGCCAGTTCTAGACCTGTCTTGTTGTTGGTATTGGGCATGCATGTGATGATGGTGATGATCATTGTTAGAAAGAAGATCAGTAAAAGAAGTAGGCATGAACTGAGTTGAGAATGAAAAGTTGTGATTATTATGAGAAGAAGTATCTGAAGTGTTCAAACTCCCACCTGAGGAGGCCA	(ATG)5	52	66	AGAGAGGTGATGAGGAGGGG	CCATCATCACATGCATGCCC	125
comp128421_c0	GCAGGCGCAACACGTCACTTGAGGAGAACGGCCTAGTATTTAATCGATTCAAAGTGGGGATTCATTGTCATAAGGGATCTGAGCGGTTTTTTTACGTGTTGGCTGTTGGTTACCTAACACATAACCCTTCTTCTTTGCCCGGGCTTGAGACCGGCGGAGTTGTTAAACAGCCCCAGCTGTATTACGTAATTAAATAATAAAATGTCAATTGTCTATAGTTGCACTAGTGGCTGAATTACAAGGTCATTCAGAAATATGTGAAGTTTGTGGATTGAAATAATCGAGAATTATGTAATATCATGATAGCAAGATTTCTAGAACTAATTATCAAAAGTTCTCAGCTTAGATAACTAGATTTGCACAGCAGCAGCAGCAGTAGCAGCATGGTTGTCGTCATTA…	(CAG)5	362	376	GAGACCGGCGGAGTTGTTAA	ACAATAATGACGACAACCATGCT	257
comp128454_c0	GGGAGAGGGAGAGAAAGAGAGAAGAAGAGGGGAAGAGAGAAAGAGAGAGAGAGAAGAAAACAGAACCAGAACCAGAACCAGCAAGGCCAAAAATCTATATCACAATTAACAGTCTTAAACAACAATAAACAAAACAGGTTTCTTGCTTTGACACAGACTGGAAAACAAAACAAAAAAAAGTGGAAAACAAAGACAAAAAAAAACAAAAAAACAAAACAACAAATCAACAAAAAGGCAATCTTGGCAAA	(AG)6	42	53	GGGAGAGGGAGAGAAAGAGAGA	TCCAGTCTGTGTCAAAGCAAGA	162
comp128489_c0	AGGAGGAGGAGGAGGAGGGTACTGGTTGTGAAGGGGGTGCGAAGGGTAAGGAGGCGGCTGAGGAGCATACTGAGGCGGCGGAGGCCACTGCTGGTGAGGCGGTGGTGGTGGAGGAGAGGGAGAGTATTGCGATGGTGGAGGTTGGTAATGGAATTGGCCAGGATACCAGGGGCCAGGGGGAGGAAGGGGTTGGTGGTGGTGGTGGGGATCCGCCATGGACGGCGGAGGAGGTGGTGGAGGAGGCCTCATGTAGCGGTGGGGCTGTTGATAGTCCATTTTTGTTGGTGGTGGTTCTGCAAATCTCTCTCTGGTGTTCAGGACCAAGAGGGGCTTTTTGTTGGTTGAGATGGTGAATGGAGTGATGAGAAGGGCTAATGGGAG	(TGG)5	191	205	CTGAGGAGCATACTGAGGCG	CCCTCTTGGTCCTGAACACC	272
comp128495_c0	TTGTTTTTGCACCAATTGGTAAGTTGCTACTAACCAAGTTCAAACAACCCCTCTCCTCCATTATACTAAAAAAGAAAATACTAATAATAATATTATTGTGGGTTGCTACTGTTGGGACCCACGCACCCGTTTCCCTCTCTCACATCGAGAGAGACAGTCTCTCTACCTCACATCTCTCACTCTCTCTTAGTTTGCTCTCATTCTCCCTCTGTTCTCTCTTCCTCTATTTATACACTGAAGAGAATGGTGGAGAGCTTGGTTGGCCTTGCACATGGTCAGTTGTTCCTTCATTTTCGGTGACCATCCGTCTATCCTTGACTCCATGGCTTCCATTCGCACATGGAGTAGAAACCCAACAACTACTTGATTAATCTGTATGTGTGAAAATCATGAAGTACT…	(GA)8	761	776	GACACTGCACCACCAGAGAA	TCCTTGCCTCACCTTCAACA	217
comp128519_c0	GAGAGAGAGTAGAGTGTGCGTGTTGTTGATTTAGAGAGAGAGAGAGGACAGAGAGAGAGACACACAGGCCGGAGTCGTCGGCACTAGTGGAGAGTCCTCATCGACGTGAGTGGATTCGTCTTGACTTCGCACGCGGCGGGAAATGGCATTAGAGAGGATTAGTTGTCCTTTGTGCTTTCTGGTTAGTTGGTTTCTAATCGTTTACTCCATTTTTTTGGGCCG	(AG)7	33	46	AGAGTAGAGTGTGCGTGTTGT	ACGTCGATGAGGACTCTCCA	102
comp128527_c0	GTGTAAATAAAAAAATGCAATAACATTAAAACTAACATACCAGTGAAACACTTCAAGGTATATGGAAATGGAAAATTTTTCACTCAATAATAATAATAATAATAAATAAATGAAAAATACCCTTTAAAATCATACAATAGAACTAACTAAATTAGTCAACCGAGGTACAAATGGACCTTAATGGCCAATAAAAAGACGCAAATAAGAGCAAAGTAAAGCAAAGCATGAACGAGTATGGAGGCACCACTGGTATGGAAGTTGCCGAATTCGACACATCTTTGGTGTCCCGGAACTTGAAACATTAGCCCCGGCGACAGCAACACGAACAGCACCACCGCCACGAACACCGGCCCCCAGTCCGACATCTCCCCCTACTCTTTATTTTCTCTATCTATAAAT…	(AAT)6	86	103	ACCAGTGAAACACTTCAAGGT	TCCGGGACACCAAAGATGTG	253
comp128561_c0	AGGGAGCTCGATCGTGGATTGGCTTCCGAGCTGAGCAAAGATGTCCTGAAGCTTGTTGACTATTGGGATCAAAGAGCCACCAAGCGAAGCAGCATTTGAAGACTGAGCAGGACAAGAGGGATGAGCCGAGTCTACTGGTTCGTCGGCCATGGAAGATCTCAGGACCGATGTGTAGAGAGAGAGAGAGTTAGTAGTGGAATTTAGAGTTGCAGAGATCGGTACAAACCCTAGAGTTATGTTGTGTTGTGTTGTGTTGTGTG	(AG)7	174	187	AAGAGGGATGAGCCGAGTCT	GGGTTTGTACCGATCTCTGCA	115
comp128825_c0	GGCAAGACGAAACAGGAGATTCCAATCCAACTACCAAATGCATTAGATCTCATTCTTGATACTACTCACTCACACACATAATACAGAGTCACAGAGAGAGAGAAGAGGGGGGAGATGTCAAGGAGATCAGGGAGGTGTTTAAGGGGTTGTTTGGTGTTATTCGCAGTGGTGTCGGCTCTGTGTGTGTGTGGACCTGCTCTTTATTGGAAGTTCAAGAAAGGTTTAAGGTTGGGACCCACTTCTTCACCTGCTTGCACTCCTTGCCTTTGTGATTGTCCTCCTCCTCTCTCCCTTCTCAAGATTGCTCCTGGCTTGGCAAATCTTTCTGTTACAGACTGTGGAGGAGATGACCCAGATCTCAAAGAGGAGATGGGAAAGCAGTTTGTGGAT	(TG)6	179	190	GTTATTCGCAGTGGTGTCGG	TGGGTCATCTCCTCCACAGT	199
comp128890_c0	AGGGGAAGCTTATGTTGCAAAATTTACTTCTATTTATAGGAGGTTAGGCATGTGACCATAATTAACTATCAAGATTTCCTAGAATTCTGTTAGGATTTGGTAGAAATATATTTAATTATTAGGATTTGTCCAAATCTCAATTACCGAGGTCCCATACATAGTTTTTTTGTGATGTGGTCTCTCTCTCTCGACAGAATGCCTGAGTCAGCTTTGCTCGTGAGTGCAT	(TC)6	178	189	GGAGGTTAGGCATGTGACCA	AGCAAAGCTGACTCAGGCAT	177
comp128964_c0	GGGTGAGAATGAGCAGTATAGAGGTGCTCTCTCTCTCTCTCTTCACCAACTCAATGGTTGTTCATCATCTTCACCATCTTCATCATCTAGTAGTATCGCTCATTCTCACCCGTCGGTCGGCAACCATCATTTTTACCGTTAAACTACCACCATCTCAGATTTGATACCTACAAACTTATATTTGAGATCAATAATTTCAAATC	(CT)8	27	42	GGGTGAGAATGAGCAGTATAGAGG	GACGGGTGAGAATGAGCGAT	114
comp129080_c0	TTTGGTTTTGTCTCATAAATGTTAAGGGTTTTAAAAGTGGGTTTAATCTCTCTCTCTCTTCCCAAACTACTTTCTTGAGGGTTTTAACTCACATGATAGGAGGGGGTGACGTTTTTGGAAAAAACCTTTTCAAAAGATGGGGGAATGTTGGTTTTGAAGAGAAACCTAGAAATGTGGGGTTGAAGAACATGTTGGGGATTTCATGAAATAATTTTATTATTTCCAATGTTAGTATTGTTTTTCTTGTGTGTTAAATGTAATGAAGAAAGGGGACTTCTTAACAATGTTGATGAGGGAGAAATGGTAAGGGATTTGTGGAATAGTTATTGTTGCTTATAAATGTTAAAATGTGCCTATTCTTGATGAGTCTAAATGGACACATAGTTATCTTGTGAATCT…	(TC)6	47	58	TGTTAAGGGTTTTAAAAGTGGGTT	TCCAAAAACGTCACCCCCTC	100
comp129322_c0	CCCCCTACAACCTCTATCCTCTGTGAAACCCTAGCCCACTTCCAATGCCACCCCTAAACCTTCCTACCTTGAGCGCCATCGCTGTGCAGAGCCCCTTCTCCTCTAGCACCCCCTTTCTCCTCCTCCGCCCACCCCCCTAGGCCCCGCCGTCGTGATCTCCACCATCACACGTGTTTGTGATCCTGTCGCCCACCTCCCACAGTCACAATCTCCATCATTGTGTCACGATCTCACCGCCCACCCCCACGACCTCTGCAGCTCCCCTCACACTCTAGCAAGCACACCTCAGCGAGAGAGAGAGAGAGAGTAGGTGGGCATTGCGGTGGTAGAGGGGTCACAGTGATG	(GA)8	291	306	CTTCTCCTCTAGCACCCCCT	TCACTGTGACCCCTCTACCA	249
comp129411_c0	AGTATCCGGTCACGAACAGCCCTGGTCATGATCACAACACAAATCGATCCAATAGCAGAAATTTTCGCAGATTAAGGAAAGATACCAGGAAATATAGCATTTTCCTTAGTTATAACTCTCTCTCTCTCTTAAATATTTTTCAATTACAACAAAGCCCATCAAAACCCACCAATCATATCCCACAAAAAGTGTCTCAAAACCAAAATTGAGCTATTTAGATTCCCCCACTACAAACCCATAAACAAGGCAAGCATTTTCACATGCGAAAACAATAACCTCAAGTCCAATGTCGATTCCCCCAAAACCCCGCAAGTGCAAACCCTTTAAGCCAAATCATTTGTGGCTCAAAAACAAAGTCCCCAAGTAACAGCATAATAAAGTACATATAGAGCAATTTCC…	(CT)7	116	129	AGTATCCGGTCACGAACAGC	TGGTGGGTTTTGATGGGCTT	171
comp1294564_c0	CGAGTGGGAGAAAGGGCTGCTGCTTCGGCGAGGAGTTGAGCCCACGGCTTGGGACATTGCGGATTGACGTGGTGGCGATACGGTGCCGGTCATTGGGCGGGCGGTGTTACTGCTGCTGCTGCTGCCGGGAATGGTGTCGGTCGGGCGCCCTCCTCTTAGACTCCCTTTACCGCGGTTGATTGGGACGGGTGGTCCTTTTCTAGCGGATGTAGATGCTGAACGAGTTGGATGGGTTGTCG	(CTG)5	110	124	GACATTGCGGATTGACGTGG	TCCCAATCAACCGCGGTAAA	133
comp129458_c0	TTGAAAAAAAAAAAAATAATAATAAGATAATGAAAAAATGGATGATGCCCACCAACTGAGATGTATAATAATAAAGAAAGAGAAAATAAAATAAAAAAAAAGTTGGGGGTAGTGGGATCGGAATCAGTAGACATAGATGGAGTGGAGGATAATAATTTGGGTAATATATTATAATAATAAAATATATATGTGCTTTGTACCGGAAAAAGTTGGGTGGATTTGTGGGAAAGAAGATAATGGAGACAAGTTTGATGAGATTTATGAAAAAGAAGAATAATTTATTGAGGAGGAAAGAGAGGGCATGTGATAAAGTATAAAGTAAAGAGAGAGGGTGTTGGGTTCTGCGGTTGGTAATATATATATATATATATATTCTATATACTCTAGGGTGTTGGGGGA…	(AT)10	354	373	TGAGGAGGAAAGAGAGGGCA	TTCCCCCAACACCCTAGAGT	118
comp129744_c0	ATTGAAAATAGCTTTGAGGATTTTTGACAAAAAATTAGCCCATGCAACTCATGTAGCAGCTACTCTAGAGGAGCAGAGCAGAGCTAATGGGGATAAAGAGACAAACTGAAAGAACATGATAGTGAGAGAGAGAGAGAGGAGCTTATTATACATTCTTATGCATGCATTGTACATCCTAGGTCTACTTTATTTCCCAACCTCCTTCATTTGTTTCGCTCTATACAACACTCGTTGTCTATATCCCTCTTTTGGTTTCTAGTGCTTCAAGAACCTCCTTTCCTGGCAGTTGTTATAAGTCACAGTTACGTTATTGCATTTCATAACGCTAATGCTTTATATACATTTGTTTATGTATTTATGTGCATTAAGCATATACTTG	(GA)7	124	137	AGAGGAGCAGAGCAGAGCTA	CAACTGCCAGGAAAGGAGGT	223
comp129931_c0	GGCGGCGGCGGCGGCGGCGGTCGGGGTGGTGGGGGAGGCCGCGGCGGCGGAGGGAGGAACCCATGTTCTGTATGGAATAGCCTGCTGCATGGTGTATATAGATATAGAGATATAGATTTAGAGAGAGAGAGAGATGAAGACAGAGAGAGAAGAGGAGATCGACACAAATGAAGACAGAGAGATGACGACACAGATCTTCACCCTCTCGAAGTCGCGACCAGGGTGGTGGAGAAAGTCTTGATCAA	(AG)7	120	133	AATAGCCTGCTGCATGGTGT	GACTTTCTCCACCACCCTGG	162
comp129993_c0	GTTCACGGGGGGCGTAGAGTTCCCAGCAGCAGCAACATATAATGAGCGTGACCACACACTGTTGAAGGCCCAAGCCCAAGGCTTTGGGTTTGGGTTTGCCGAGCCTCCTCCTCCTCCTCCTGCCTCGGAAACATGGGGGAACTGTTGAAGCTTTTTGTGTACAAGAGGGGTAAAACAGTCATTTAAGACTCTACCCTACTCAAAATGACCAAAATATCCCTTCTCAAGAAGG	(CCT)6	104	121	TTCCCAGCAGCAGCAACATA	ACAGTTCCCCCATGTTTCCG	126
comp129999_c0	AGAGGGAGAGGGAGAGAGAGAGGGGCACAGTAGTAAGAGAGAGAGAGGGATATAGAGAAGGGGCCTGCGAATTTAAGGAGGAAGGAAGGAAGATAAATGGATCCGAACGCAGTAGCGAAAGCATTTGTGGAGCACTACTATTCGACGTTCGATACGAATCGAGGAGGGCTCGCAAACTTGTACCAGGATGGCTCAATGTTGACCTTCGAGGGTCAGCAATTCCAGGGTGCTCAGAACATCGCCGCCAAGCTCGCCAGCCTCCCCTTCCACCAGTGCCAGCACGGCATCACCACCGTCGACTGCCAGCCTTCCGGCCCCGCTGGCGGCATGCTCGTCTTCGTCAG	(AG)6	36	47	GAGAGAGAGAGGGGCACAGT	TGCTCCACAAATGCTTTCGC	123
comp130000_c0	GGAGAGGTGAGCGAGGTCGTTTTCTTCATGTCTGCAAGCACACGCGTGGCGGACTGATTATGGTAGCCAGCATCAAGGACCCCCATACCCACCCTCTCCATCCTGCTTTATAGTGCTTTCACTTTCACTGCTTACTTCTTAAAGGACTCACAGGCTTGACCGTATCTGCACTGCTCTCTTTAAGTTAGCCCTTTAAGAGAGAGAGAGAGAACTGTCACAATCTGAACTGTATTTTGTTGTGTGTTTTGGGGTAAGCACTAAGCAGGGTTTTTA	(AG)7	196	209	TACCCACCCTCTCCATCCTG	CCCTGCTTAGTGCTTACCCC	182
comp130033_c0	GGGGGGGTGAGTGATTCAAGATTTGTGTGGTTCTTAACTGATAAAAAGAAACAAAAACCAAGAAACAAGAAGGAACAAGATGGGTTGGGAGGAAGAGGGAGATTCAAGGTTGGAATTGTTGAGGTGGGCTTCTGGCTCTCTCTCTCTCTCTGTGAAGAAAGATTTATTTGAAGGAGGAGAGAGAGAGGGGGGAGGACGAGGAGGAGGGTGGTGATGGTGGTGGAGGAGGAGGAGGGGTGTTCGAGGTGGATCTTTTGTTTTGGTTTGTGGTGTTTCAGCTTTTATTAAGGTTACTGTTGCTGATGCTTTTCT	(CT)8	136	151	GGTTGGGAGGAAGAGGGAGA	AAGATCCACCTCGAACACCC	172
comp130268_c0	GTGGAAGCAAAGGCAGCGAAGGGGGTTCGGAACTTGGCGTCGAAGACATAGACAAGGCCAACGGTGATGAAACGATCGTCGGAATGGAAAGAGTTGGAGGTGGCGGTGTCGAAGAATAAGGAGATGGTGGATTTGGGTGCTAAGGTATGGGAAGAGAAGATTGTGAGGTGGTGGAGAGATCCAAATTTGTAGAGAGAGAGAGAATAGAGAAGATAAATGGAAAGATGATGCCGGAGTAGGAGCCAACGGTAGTAATGAAGC	(AG)6	191	202	GGTGGCGGTGTCGAAGAATA	GCTCCTACTCCGGCATCATC	145
comp130300_c0	GAGAGTGTGTGGTGTGCGCAAATAGAATTCCCCGGTATTTTGCTGGCTGATTGGTTGGTTGGTTGCTGCTTTTTGGAGTGAATAGCGCTGTGTGTGTGTGTTTTCCTTGATTATCTTTTTCTCATTCACAGTATCGGGAGTTGGGAGGGTGGGGGGTGGTTGTGGTTTTTTGAGAGGATAGGTGTAGATAGATGTTTCCCAGGTTGATTCAGACCCACCACGAAGTGATCGTGTCTTC	(TG)6	89	100	GCTGGCTGATTGGTTGGTTG	CACTTCGTGGTGGGTCTGAA	186
comp130393_c0	ATAAATAAAAGACGTGTAGATGATTAATTATTCATTCATGAGGTCATTCTTTGTCTCATTATATATATATAGGGCAAAATCCATTTTATCACTTGTGGCAGCGGCCCAGAGAACTTTTACTCCTTTTTCTTCTAAAAATAGTCACATGTCCCCCCATGTGATATTAGACTAAATTGCAACACTAACTCCATTAATGGTAGTGATAAAAAGACAAACCCTTATTCTTCTTTCTCTACTTCTCATTGTCTTCATAAAAAAAGAAATCAAAT	(TA)6	60	71	TCATTCATGAGGTCATTCTTTGTCT	GGGGGACATGTGACTATTTTTAGA	123
comp130439_c0	GGGCACGTTCTTTCCGGTGATGGTGATCTGCTTCTCGCGACGGAAGGCGTCCACATCGGCTTGGGAGCGCGCAGCGACGGCGGGGTCTTCCTTGTAGAACGACTTCTCGAACTTGGGCATGGTGTTGAGGTCCCAGTGCTGTTGCTTCAAGCCCGCTCCGAGGTTTGACATCTTGTCGCCTCCACCGAAGCCCGCACCGCCGCCATAGCCACCTCCTCCGTATCCGCCGCCGCCGCCGGAGTATCCGTTGACGTTGCCATTGCTGTGTCCATTGCTGTGTCCGTTGCTGTGGCCA	(CCG)5	224	238	CGAACTTGGGCATGGTGTTG	CACAGCAATGGCAACGTCAA	160
comp130533_c0	GTTAGCCTTTCTGCCGCTGCTCTTCACTCACCGTCGTTGCTCTCTACGCACCGCCGCTATTTTCTCATCACCGCTGCTGCTCTTCACTCGTCAGTACGTGGCTCTGCTCTCGTTGCTCTCTCCCTCTCTGCTCTCTTCTCTCTCTTTGCTCTCTCTGCTCTCTGCTCTCCTTGCTCTCTCTCTCTGCTTTCTCTTTGCTCTCTCTCAGCTTTTTCTTCTATTGTCTGATGGTGGTGCTGTGACGATTAATGAAAAGGTA	(CT)6	174	185	GCTGCTCTTCACTCGTCAGT	TCACAGCACCACCATCAGAC	167
comp130628_c0	TGAACACATCTCTAAGCTTTTCACTTCCACCATTAGATGTAATCTCTTTCTCTCTTGCTCTCTCTCTCTAATTCGATCAACCATGAACCGTTTCAACACCGATTTGGAGGGTTGTCCAACACTGATTCAAAGGAGCCAGTCCGCCGCCGGCCGTCGTCATTGCCAAGTTCGCCATCGAAGAGATCGTCACGCAGAGAGATCTCTGTTCGCTCTCATCGATCTCGATCTCATGATCATCATGTTGCTGACTCCGGCGAATCGAG	(CT)6	58	69	TCTCTAAGCTTTTCACTTCCACCA	TGGACAACCCTCCAAATCGG	110
comp130711_c0	CAAAATGGTTCCACAATCAATAACTTATCCAGAAAAATCATAATAATAGTGATGATGATGAGAGAGAGAGAGGTTTGAAAAATACTACTAGGAAAAAAATCAAATCAGATTGCCAGAACTATTCTCTTTTTACCCTTTTACAGAACAATAATAATAGAATCATAGATCCCACCCCATCCGGATAGATACATTACCGGCACAT	(GA)6	60	71	TGGTTCCACAATCAATAACTTATCCA	TATCCGGATGGGGTGGGATC	179
comp130834_c0	CCTCCTCTTAACTTCCTCTTCCCAATTTCTTCTTTTTCTACATCTTTCAAATCTGGTTCGTGATTAATGGCAATGTCAATGGCGATGTCGACGGCAAGAGAGAGACGAGAGATGGTGACAACAACATAGGAAGAGATGAGAGAAATAACGATGGTGACGGTGACAGAGAGGAGAGAAGAAAAATAAAGTGTAGGGACGAGAGATGGAGGGTGGCAACATGGAGGTGAAGAGAGAGAGGAAAGCGATATGAGAGAGAGAGAAAGAGGGCAAAGAGAGTATGGAAAAAAAAATAGATTTGTATAGGTAGGGTCTGATTAAACCCAAAC	(GA)6	249	260	GACGGCAAGAGAGAGACGAG	TGGGTTTAATCAGACCCTACCT	234
comp130958_c0	ATCACCCTCCACTCTAGCACACCCTGCATCATCCAGCCATCCATCCATCCATCCATCATCCGGGTAGAACTAACAAATATTAACAAATATCGAATTCCCCCCGGGGCAGACAGAGGCAGCATATATAACAATTAATTAAATAAAATTTAGAGCGAAATCCCATTGCGAAAAAGTGAATTCAAACGTGGGAGCGCTCTTTTTGTTTTTGTTTTTGT	(CCAT)5	37	56	TCACCCTCCACTCTAGCACA	TCGCAATGGGATTTCGCTCT	167
comp131065_c0	CACAAATCAAACATTTCACATTTCATAGTAAGCACCAAAAGCACACTACAGCAGAACAAGAGCCAAGGCCAGACCAATGCTGCTGCTGCTGCTCACCAGGTCATTGCAGATTATATACCAGGTCAATGACAGAATAGAAAAAACATTAAACTATAAAAATATTTTACCTCGACCCAAAATTCTAAAAGCATGAATGGATGATTGTGACTGTTCTTTTTTGAAATTCAAAGCATTTTATGTAATCATGAAGGCAATTTTTCCTTAACCAGTGATTAACAAATTCAACTAAATTTATTTACTTTAAATATGTTAGTGGTGACTGGTGA	(TGC)5	78	92	GAACAAGAGCCAAGGCCAGA	ACAGTCACAATCATCCATTCATGC	158
comp131521_c0	TGGGTGCCCCCTGAGTGCCCCTTTTTATCTCCTTGCTAGCAAATGATTAGGTAGCATAAAGATAAAAAGGGGCACTCAGGTCAAAAGTTTATATTTTTATTTTGTTTGGTTTAATTTTGTTTGGTCAAAGGTCTAGGCATTGAAACAATTTGTCAGCAAAATGACCAAAATACCCCTCTATATATAAAACTTCTCCTTTGAAATTAAAGTTCTCTCTCTCTCTCAACCAAACCCTAAACATCTCTCCTCCCTCTATCTTCTCCTTTTCATCTCCGACATCACCACCTCCATCGCCGCTGACACCCGTGGTGGTGGTAGTGTTTCTAGTGGCACTGCACTGTTGAAGATCCAACACCTCCGTGTCGGAACATTCTGGTGACAAATAAGCAACGTCGAGCA…	(TC)7	211	224	AGGGGCACTCAGGTCAAAAG	CTTCAACAGTGCAGTGCCAC	279
comp131563_c0	TGTTTACATAGATGAGCTCAAATGTGATAATTGAAGAGATAAAATGTAATTTCTCACTAGGTAGTGCAAGTTAAGTCAAAACAATCAAAAGATAAGACTATCTTGCCACTTAACCAACACACACACACACAAGATCACATTTACAACCCTAGGTGGTATGAATCAAAAGGGAATTCTTACCCAACTCCAAGAAAAAGGTTATACAAGATGAATTAACTTACCTTGAGCTTAATTCTCTTAAATTCTTCTCAATTCCAACTTTCTTGTTTGATGAAGCTCTCCTCTTGATCCTTCCTCTCTACTCTCACCACTCTCTCTGGAGATATTTGATGAGAAGGCTTCTAAGTTCAAGAGACACTTATAGATATACATATATAAAGGTTGCATAAAGACAAAATT…	(AC)7	117	130	CACTAGGTAGTGCAAGTTAAGTCA	TCCAGAGAGAGTGGTGAGAGT	267
comp131585_c0	GAGATCAGAATGAATGAATGGAAGAAAAAGAAACTATTGATTACAATAAAATGTACACAAAATCCAACTACATGTTTCTGATGTTATAAGCAGTAATCTTGAAACCTCCTGCATCAGTTTTATTCTCACAAATTTCCTCACCAAATCAGTTTAGAACCTCACAATAAGAAATGCAGTTTGATGATTAAAAATGGCAAGAAAAAGATTGTTCAAATTTAACTGAATAGCCCGAAGCCCAAATTCTCTCTGTCAGCACTCAGGCCCAAATGGCTCTGTCCATTGATTTAGCTGAAACTCAACATATATATATATTTTTTTTTAAATGACAAGTCATGAAGTCCAATTTATTGATGGCAACCATGGTATTA	(AT)6	301	312	AACTGAATAGCCCGAAGCCC	TGGTTGCCATCAATAAATTGGACT	143
comp131592_c0	TAAACCCATGCACCTCCATGTACCTAAGTACCTCTCTCTTCTTACCCATTTCAATCTCAGACTCGCAATGCACCTCCATGTATATCCATTTCAATCTCAGACTCCTATACCATAATACAACCACAAACAATCCTATCCTCTCTCTCTCTCTCAAAATGTTGACCGGAAGTTGCAGAATCCTGCCAAACCCAGACAAATTCAGCTTCAGATCGATG	(CT)7	138	151	AAACCCATGCACCTCCATGT	TCTGCAACTTCCGGTCAACA	175
comp131897_c0	AGAGAGAGAGAAGAGAGGTCGCGATGACGATGGATGTTGTGTTGTGTTGAGGATGAAAATGAGTGTCGGATGCCTTGAGATCGCAATGACGGAGATTACCTGGACCGCCGGAAATCGCCTCCACACTCGCCGGAAATCGCCTCAATCGAGAGAGAGAGAGTGAACAGTGTTTTCAGATGGGATTATATAATGGCATTTTCGTAAATAATGGAGATTAGGAGGGGCATTTCAGTCATTTTGCCCCTCCCCAAACAGCTGCGCGCATAAGTCGTTTTAAAAAGCACCTTCAAAGCAACTTTGAATTTAAGCTGAAATTT	(GA)6	148	159	TCGCGATGACGATGGATGTT	GGGAGGGGCAAAATGACTGA	230
comp131907_c0	TGTGACTCTTTGCCTACGTCGGCTACATAAGATCCCTGCCCAATTGCAGAAATTGATTTCTTTTGTCCAGTTAGTTGACACATTATTTGGGTCATGGTCAATTGAGGACTTGAAGGCAAGGAATGATAATTGATCAGTGTAGTTTGTGGAACAAATGGCTAACTCAAACATGCATGAATGCACTACTAGAACTCCCAGAAAGAAAGCAATGTACAGGCTCTTCATGGACATGATGAGAGAAGAGAGAGATCAAGTGTTTTTGTGTATCTCTGTGTCTTTGCCTCTCTGCATGTGGGTCTCTCCCCGTGTGTGTATTGTGTCTGGTGTGTGCATGGGTCTCTAGAGAGAGAGAGTGCCGTGGGTGTGTGGGTGTGGTCTGCCGTGTGTAGATGGCAGTGG…	(AG)6	342	353	CTCTGCATGTGGGTCTCTCC	ACCACTGCCATCTACACACG	117
comp131944_c0	GCCATAGTCATAGACAGATAATTAATTGAAAATTAATGGTATCGTTTGTACATGCTACTGTATCATTAACTAATCCAGTTCATGTCAGCATAATAATAAAAAAGAGAACAAATCTAAATTTCACATGGAGTATGCTTTTAGGTATTTGATAAACTTGTTATGGGTTGATTTGAGTTCTATTTTTATGTGTCTCATAGTTTAGAATTCTGTTGGATATGTTTAGTTTTGTTTTCGTTATGTTTTCCTTAGGTTTTAGAAGCTAGTAGTGCGAAAAGGCATCATAAATAGATTCAAGAAGAAGAAGAAGACAGAAGCACGATGAAGTATCACATGGTTTTTTATAGACATTAGAGAACTACTTGTAGGATTTTAATTCCCATTTGGAAACCAAGACTCCTG…	(AAG)5	293	307	AGCTAGTAGTGCGAAAAGGCA	TGTACCAGTGTCCCATGAGT	204
comp131958_c0	GCTGCAACATTTTCTCAGCAGGTATGCATATATATATTTGTTATTTTACTTTTATTCCATGTATAGTGGCCTAGTTCATACAATCATACGGAATTTTTGGGTGTTCAGTTCTTGGTTGTATTTGATCACACAAGTTTAGGGGGGAGGATTTCTTCATTGATAAATGTTGCTGCCAATGAAATGGCAGCTAGAGGATCAGAGAGGGAAGATAATATGGGACTAATCTTGAGAAAGAGTTAATGTAGCTGATGGTTAACTTTAATATAATTTACGGGAAAGTATTCCTTGCAATGGTAACTCAGGAAGCAAGCACTCTGAATGCTCATGATCGGCCCGCACATGCACTCGCACACTCTCTCTGTATCTGTCTCTCTCTCTCTATACATATATTTATACCTG…	(TC)6	368	379	TGAATGCTCATGATCGGCCC	ATAAGGAAAGCGGACCAGCC	103
comp132083_c0	CCTATAACTGTAATCGAGTTATTTCTCAATTCAGTGCAAAATATAATGTATGTTTACCAAAATGAAAGATACAACTAGAAAATCTTAGGATAAAGTTAAAATGATACCCTATCAACAACAACAACAACATGTTCTGTTAATCCAATAAAAATCATAAAGAGGTAGGTAGAGACTCTGATTAGGGTTTCAGAGAAGGAGAGGAGATAGAGATACCATGGCTGCTGAGCCTGCTGTTG	(CAA)5	113	127	TCGAGTTATTTCTCAATTCAGTGCA	GCTCAGCAGCCATGGTATCT	214
comp132146_c0	TCAAAGATCGAAAAGCTAGTCGTTGCTCGCCGGAACAGGGGTGTCGCCACCGCCGGAGGAGGAGGAGGAGCTTCGGAAAAGAAAAAGAAGAAGGAGATCGTGGTTCATACGACACCGTCAATAACGGTTTTGGAGATGTAAATTTGGGTCTCTCTACTAATAATGATCTCAAGTGCTGGTGTACATGATAACAGCATGGACCCCTACCATAAATGACCCCATCATGCTGTAGAGAGCAACGGCG	(GGA)5	55	69	AAAAGCTAGTCGTTGCTCGC	CGGTGTCGTATGAACCACGA	107
comp132172_c0	AGAGAGGGAAGTGATAATGATCAAACACCACCGTAGCCACCGTCACAAGCGCAACCGCCGCCGCCGCCGCTGCCGGAGTCACCTTGAGGGCGGGGTTTGGTGCTGAGGCAACAACACATGAGACCAACCAAAAGCATGAAGCCCCAAGCAGAGGCCAAGGCTTGTGCCCAACTCAAGTAATACCCCATCTTCTCAAGTAGTAATAATAATACCTTTTTTCTTCACTTAATTTCCACACTCCTCTCTTCTTCTTCATCTTCTTCTCAACACTCTATTGATCAGCTTCTTGCTTCTCATCACACTCATACCCCAAAACATGGTACAATTCAAACTCCAAAACCAAAGAGAGAGACAGAGAAAAGGGTATCAGCCTCAGCTGTTTA	(CCG)5	55	69	ATCAAACACCACCGTAGCCA	GCTTGGGGCTTCATGCTTTT	130
comp132180_c0	GGGCATGACCTTCTTCCTGAGATCTGGCTTCCCCTTCTTCACGGTGGCCATCACCATGTCTCCAACGCAGGCCGAAGGCAACCGATTCAGCCTCCCCTTGATACACTTCACTGATATGATGTACAGATTCTTCGCCCCAGTGTTGTCTGCACAGTTCACCGTCGCCGCCACCGGAAGACCCAACGACATCCTGAATTTGTTCCCCGCCGAACCACCGCGACCTCGCTTCGACATCTTGTGCTCTCTCTCTCTCTCCCTCCCCTCTCTCCCCAGAGCAAGAAGGCGTAGTAGCTGAGATGCAACGCTAGGGTTTTAATGTATATGGCTTGCACCTTTT	(CT)7	241	254	GGCCATCACCATGTCTCCAA	ACCCTAGCGTTGCATCTCAG	266
comp132207_c1	TCTTCTTCACTGGTAGATTCTACAACTTGCGAAGCTTGGGCTTCTTGGAGAGGTGGAGGAGCTGAACCTGCGGGAAGAGAGAGATGGAGCTAGGGATGGCAACGGGCCGGGGCGGGGCTGGGGAACACACTCCCCTCCCCGATCCCCGATGATGAAAACTTCCCCGGCCCCGTACCCGATCCCCGACGGGGAACCTATCACCGTCCCTATCCCCGCCCCCTAACGGGGATCGGGTTTCCCCGACCCCGAAAATTCCCCGGACCAAAAAAAAAAAAAACTCACCTACATCATCATCAACAACATGACACACAGAGAGATCTAGTAGAAAGAGAGATCTGAGCAACGGCAACAACATTATCATCAAACAACATCAACAACAACATCAATATCACACACACA…	(CA)8	390	405	AGATCTGAGCAACGGCAACA	ACCACGGCAGATCTCTCTCT	119
comp132247_c0	TTGCATTCAATCCCATAAGTGCCATGCTTTCACACAAACACTGGTTACTAAATATAAGTATCTAGGTAAAATTCTACATGACCAGAAGTGTATTAATAGCTTTGAACTATAGCTAAAAGGAAACTAAATCATTTAATTTAATTGGTTCGGACCATCAAATCAAGAAGCATGCATATATATATTGAAGATCAAATCTGTATGGTCCTGAGCTGATCCACCAATCTTGCAAAAGAAGAGGTGAGTCTTTAGTGACACCACTGTGGTGTCATCCAAAAGCCCTTCGATGGTTCAATCGGTACTCATTTTGATGGAACAGAATAAGAGTAGAGAGAGAGAGATTGAGAGGAGAGATTTAGGGTTGCTGAATATTGCCTACCTTGTGTTTGTCTTACCTT	(AG)6	326	337	TCCAAAAGCCCTTCGATGGT	GGTAGGCAATATTCAGCAACCC	109
comp132280_c0	ATGACAATTACTAGTAAATCATTTTATTTTTACGTCTTCCCAAGAAAATATCAAAATGAGAGGAATATTTATAATTTTGTATCCACCTTTTAAACAACTGAAGAAATTAATAAATCTTGTCAAATATGACCGGAACTTCACACACACAGGTAAAATTTCAACTCTTTTCAAGTCAACCAAAATCAAAATCGAAGATTTAAATCCCAAAACTTACAACAACAACAACAAACGAAGCAACAATAACAAATCTTAACTTGACTTCATTATCAGAAGCAGAACACTATCAAATCACACATCAACATACATACACAAAAAGCAGAGAGACATAGCTATATATATAGAGGGAGAGAGAGAGGCTGACATTGTTGGGGTTATAGTTCTGA	(ACA)5	213	227	ACCGGAACTTCACACACACA	TGTCAGCCTCTCTCTCTCCC	234
comp13236_c0	TAGAGAGGGGATTAGAGCGGGTGAGATGTGAAGAGAGCCACCATCTCCACATGTTGTAATGCGATGTTTGGATTTGTGAAGAGATTCAATTTGGTTGTAAGAGAGAGAGAGACATATGGATTTGTGAGAGAGACTGCTGTCTTTTTGACTTCTAGGTATTTTTGGAACGGAGGAAAACCTGAGGCGGTGGAAAACCAAAAGCCAAAGAG	(AG)6	100	111	AGAGAGGGGATTAGAGCGGG	TTTCCACCGCCTCAGGTTTT	192
comp132705_c0	CAAAAAAATAATAAAAGAAACTTGCAATTTCTTATTCCTTCAAATTGATGTGAATGCTTTTCTAATATGTACCTTCTTAGAAAAGAGAGAGAGAGTATGTCTGACATGTGTTGGACACAAACACGTCACCTTCTTAGAAGTATCAATGCTTTTCTAATATGTACTTTTGAAATGGGTGAATTATCCTAGTTTGACCGGATGTAGGCTTAATGTTATTT	(AG)6	84	95	TCCTTCAAATTGATGTGAATGCT	AGCCTACATCCGGTCAAACT	172
comp132778_c0	GTGATGCTATAATGCGTCTGTCTGTCTCTCACTTTGTGACTCTCTCTCTCTCTCGCGCCTCATCGACTGTCTCTCTCTCTTGCTCGCTTTTGTCTCCATCGCCATCGGATACAAGAGCATTACCCCCATCGCACACGAGCACCACTGTCAATGAACAATTGAAGCATTACCCTAGGTTGTGCTTGCCTATGGTACTGAAAGTGATAGAGTTCTTGGCATCCCTGGAGA	(CT)7	40	53	TGCGTCTGTCTGTCTCTCAC	GCTCTTGTATCCGATGGCGA	106
comp132781_c0	GTTTTTTTCGCAAACCCGAGGAGGTTGCAAGCAAACCCGAGGCGGCACACTTCATACCAGAGAGAGAGAGAGAGAGGAGTTAATGGAAATGGGTGTTGCAGAGAGCAGAGCCATTAAAATAACACAAGGTCGAGAACGAAGACGTAGATGCCCACGTCATCACCGCGCCAAAAGGAGAGGAGCACTAACAACACGTTTGGAGAGGAGTTTAGTGGGAAAAGAAAAAGAATTTTGATTATTTG	(AG)9	59	76	CGAGGAGGTTGCAAGCAAAC	AGTGCTCCTCTCCTTTTGGC	170
comp132793_c0	GAGCAGAGAGAAATGTTGATCGCTAGAAGGCGAGGTGAATAGAGAACAGAGGAGATCAGTCCATAGTCGGATGTAGATTGTGAGAGAGAAAGAGAGACGCTGCTGAGAGAGAGAGATGCTGCCGCTGCTGGACGCCGCTGCGCGCCGCCGCCTCCCTTGCCCTACGCCGTTGAGCACGACTGAGAGACAGATGAGCGATTGCGGGCAAGAAAAGGAAAAGAAAAAGGAGGGGGGGTTGGAATTTTGGG	(GA)6	105	116	GGCGAGGTGAATAGAGAACAGA	CCTTTTCTTGCCCGCAATCG	187
comp132842_c0	CTCTCTCCCTCTCATATATATGTTTTTGGTTTTAGGAGTAGTCATTATATAGATAGGATATAGTGTATCTCATTGCATGCATGTGAATGCTGCATTTAAGCCACACGCTCCTTCCTTCCTGGGGGCACTAGCGGAATGGATCACTCAGATTGGGCCGCGTAACCCCAACTGAGCAGACACTTCATCCCACTGAGGGTCCAAGATTTGGATTTGCAAAAATACTTTTGGAACATTGCTGGTGGTGGTCCCCTTGTCCATTTTGCCAAATTTATGCCCTTTAATTTGATGATGATGATGATGATTTGTTGGTTTATTCACCTACTTCTCAAGTCAGGTTGTGTGAAATTTGAATGTTGTCATTGGATGAATTTCATTGATTTTTTCTCACATTCTATCTGA…	(TGA)6	284	301	GGCACTAGCGGAATGGATCA	TCACACAACCTGACTTGAGAAGT	220
comp133117_c0	GGCCAATTCGGAAACTTCAAATCATGGAAAGAAGCAGCACACTTACATTTTTGCATGAGAACAGTATACCTTTATTTCTTCCCTCAGTTTTAATATGATTTAATTCTACTAAAACATTACAAATATTGCAGAACACTCACAGCTTAATTTCATGCATACACAACGATGTTAAAGGAAACCGAAAAAGCACTACCAAGCTGGAGAACATGCAATGCATTTTTATGAAAGTAGTTCTCATGTGATATGATACATTACTGATCAACAAGCCACTTTGAATCATAAATGCTTCATATGAGAGAAGAAAACACAAAATCCTAACACACACACACAGATCTTCTTAAGGTTTCAAAGATTGCTGATTCAACTGAAGCAAAACTCAAAATTCTTCAC	(AC)6	318	329	ACCAAGCTGGAGAACATGCA	TGCTTCAGTTGAATCAGCAATCT	181
comp133186_c0	TCCCCTGCCATGCTGTCCCATTGCCCCCACGCCACGACCCCTTCCTGTCACCCTTCTTGATTTGCTGCCTCTTCTGCCACCCACCTACTTTTCTTGATTCTTCTATCCTGGGTCAGTTTCTCTCTCTCTCTCTCACAATGGTGGGGAGTTGAAGGGGGGACTGGGTCGTTGTGGTGGGGGTTGGGTTGCAAGGATGGGAGTTGTGGGACAAATGGTTGTGGCAGTCAAAGGCAGTGGTTGAAGAGGATGGGAGTTGTGGGACAAATGGTTGTGGCAGTCAAAGGCAGTGGTTGAAG	(TC)8	119	134	TCTTCTGCCACCCACCTACT	CTGCCTTTGACTGCCACAAC	165
comp133237_c0	GGGATGAGGTGGTTTTGGATCGGAGAGTGGTGGACATTGAAGGAACATTGGAGGTGGGCAGGGGAGAAGAGAGAGAGAGAGCTGAGGAAAAATTTTCTCTACAAATTTTTTGTAGAGTTTGATCCACAGTACTTGTCCATGAGTTTCTCGAATGTATGGTCTCTAGATCTGGAGGCTACATACTGGGATGAGGTGGTTTTGGAT	(AG)7	68	81	AAGGAACATTGGAGGTGGGC	TCCAAAACCACCTCATCCCAG	164
comp133316_c0	TTTCAAGCTCAGGGAGGAAGTTTCGTTTCGTTCATTTGAAGGCCAGTTGAAGAAGCAAAAACAACTTTTCTGTTCAACGTGACAATTATGGATTCAAAAGTCTCGTGCCTCCTCCTCCTCCTCGGAGTTCTTGCCTACGCTAACGCTGAATATTGTTACAGCGATGTTGTTGGAGCCTGCAGCCCAACAGGCTCAGAGTTGAACAATTGTAACGCCAAGTACGGTGCCGCTCACGAAGTTGTCAAGGACTTACAGAACTATGTCAATGTCCACATTACCCGCAACTGGCAGTACTTGCTCATGTCGACTCATTTCAGCAACTACGAGAAGAACCGAGATGGATTCTCAAAACTGTTCAAGAAATTGTCGGACACCGCTTGGGAAGATGCCATCAACCTG…	(CCT)5	108	122	GCTCAGGGAGGAAGTTTCGT	GCGTTAGCGTAGGCAAGAAC	140
comp133379_c0	CATACAATTATATAGAAATTATTTTTTTATTTTTATAATTGTTAAAATGAATGATTATTGGATTAGGATTAGTAGAAGAAGCTACAATGCAATTATGGCATGCATGCTAGCACATTAACAGCCAGCATTAATCCCAAATTCTCTTCATCGTACCTGCAGATTTCTAGGACCCACTCACATTATCAAAAAACTAAGAGAGAGAAAGAAATCAAGAGAGAGAGAGAGAGACAGGTACCCAAGAGGGGGTGATAATGGGT	(AG)8	212	227	GCTAGCACATTAACAGCCAGC	CCCATTATCACCCCCTCTTGG	151
comp133396_c0	GGGAAAGCCATCAAGGCACCAAATAAGAACCTATTATTCCATTATATATCGGTATTAAATCTGAAAAGAAAATGATCAGATTTATGGACAATCAGATATAGAATTATATCACACTGTTACGTTTATGATCATTATTCATGCTAATATGTTATTTTTCATTATCAAAGAATGAATAATAATATTTCAGTGTCAAAATAGCAGATCAAGGATGGACAATGAGTCACTTTCTTTTCCTCCGTTTCATGTGTGTGTGTGCACACTCTTTGCATGCACACTCTTTGCATGCACAA	(TG)6	244	255	TCAAGGCACCAAATAAGAACCT	GTGCATGCAAAGAGTGTGCA	278
comp133407_c0	GGATAATCAACATGTTAATTTTTCTAAAACAAACTGATCAAATGATTGATATCCACCTGCTCATTAAATTTGGCAGAAATTTGTAAAGCAGTTACAATGAGCATCCCTTCAATAGTTTCATCCAGACCGAAGCACGAAACAGTTTGGCATACTATCATGGTTGATTGTTCTCGTGTAGATTAATCAGACATTGGTTTCACAATAATTCCAAAAACACATGATTTATACATAGATTATGCAATGGTAGATTTGATTCTCAAAGATACAAGCACTCTCTCTAAATCAACGGATCTTCAAAATTTATGGTTTGAAAATGTGAACTAGTTAACAAATAAGTGGTTTTAACATAAAAGAAAAGAGTTTTATGCAAGGGTTTTGAGGGAGATAGAGAGGAAACCG…	(TC)6	434	445	TGCAAGGGTTTTGAGGGAGA	GCCGGCCAAAGATCAAGAGA	112
comp133547_c1	ATTTTTTACATGATTCAGATCAATTTTGGCTAAATGGATCGTAAGATCCGGATTAGGATTTTGATAATTATGCAGTGGTGGTAAGGGTGATAGGGGTCTGGTGGTGGTGGTGGAAGATGGTGATGCCAGTAGGGTAGTGGTGGTGACTAGTGGTGATAGTAGGGTGGTGGTGGCAACAATGGTGGTGGTGGTGATAGTGGCCAACAAAAGGGAGGCCAATAGACACTGGGTGATTCCATCTAGAATGGAATGCCTGTTTCTTAGCTTGAAAGAAGAAATAGATATTCCCTCTTTATTGGAATAATCATTTCATTGGAGATTACATAAGTCGTACCAAACAAAAGAAAGGGAATGCAAAGTGGGAAATGGTATTCCATTCCAACCCATTTTAGTGTACCA…	(TGG)5	99	113	ATGCAGTGGTGGTAAGGGTG	CCACTATCACCACCACCACC	131
comp133681_c0	GCCATAAGCAATTCCTCGTTAGTGATCTCAAGGAAAAAGCTTTAGACAAAATAGAAAAAGAAAGTGAGAAAGAAATGTACAAATGAGATGAGTATCAGCCAAACTGAATATTTAAGTGAAAGACGTAATTTTGTAAACAGATATTCCAATGTATCTGTTCTTGAGCAGGACTAGACAGACTGTGTTCACTGTTAATTGAATCAAGTAGTATAATTATTGATTTTAAACATAAAAAGGTGGAACAGAAGAGCAACCTGAATGTTCATTATTACTCTCTCTCTCTCTCAACCTGGGTACTTGGGTATTATAGAAAAATTGGTGCTCAAACAGGAAACAAACTTCTATAATCTCAAGGAGAAAGATAGACA	(CT)7	272	285	GGTGGAACAGAAGAGCAACCT	TGTTTCCTGTTTGAGCACCA	101
comp133704_c0	ATCATAAGCCTAGTGCTTGCCCATCCAAAAACCCAAATCATCCCTAGAGCTACTTCTCTCACTCCGTTCTTTGAATTTTGAATTTTCTCTCAATTTTCTTTGGTTGAGTCTTACTTGATCCAGAGAAATTCAAAATTTCTCTGCTTTGTTCTTACCTGATCAAGAGAAAATTCAAAGCACTCCAGAGAAATTCAAAATTTCTTTGATTTCTTCTTACCTAATTCGGAGAAAATTCAAACCACTCCAGAAAAATTCAAAATTTCTCTACTTTATTTTTACCTGATCTAGAGAAAATTTAAATCACTCCAAAGAAATTCTTTCTCCAAAGAAATTCTTTGATAGCCTTTATCATCATCATCATCTTCTTTCTACATCAAATAAACAGGTGTAGCAGCACAC…	(ATC)5	348	362	CGGAGAAAATTCAAACCACTCCA	TGAGTGTGCTGCTACACCTG	179
comp133742_c0	AAAAATCAACCACGAAAGGACAAAAAATAAAAAAATTACCCAATACCATCAACGGCCTATTTTTAAATTGGAAAAATATAAATTAAAAAAAAAATGGCAAGTAGAGGAAATTAAAAAAAATAGATGAAAAATAAAAAATAATTTCAGTTTGGGTGGGAATTTAAAAAAATCTACAAAAACATTATATATTTTTACTCGTTTGCCCCTCAGCCTCTCTCTCTCTTCCCTCCTCTCTGTTTATCTTCCCTTCCCCGCCTATTTGCAATTATTTGCCCCAAACTCCATTTTTTTCTGAAAATTTCCCATTTAATTTCCAACAAAATTTTGGCAATCTTGATAATAATGCCACTACAAAAGAAAATGAGCTGAAAGCACATCGGATAATTAGAAAATTGGAGC…	(CT)6	212	223	CCCAATACCATCAACGGCCT	ATAGGCGGGGAAGGGAAGAT	221
comp133880_c0	GCGAAATATGGAGAGCGATTGGGACCATCAGATCCTGCTTCTTTACCTCCTCAAATGGTTGAAACACCACCCCTCTCAGCGACAAATCACCGTTCATCGCGGCCGAAACCACCACCATTCCGCACCGTCTTTTCGAAACCACAACACTCATAGCAGAAAAAGAAGAAGAAGAAGATGATGATAAGGATGAATTCAAGCCCAAG	(AAG)5	160	174	CACCCCTCTCAGCGACAAAT	TGGGCTTGAATTCATCCTTATCA	134
comp134393_c0	GTGTGGCGGTCCTTGGTGGTTGTTCTCTTAGGAGGGGTCGGCTTTTTTGAGGTCTCTCCTGCGGCGGAGACAGTGGCGATGGGCGGAGATGGGTAGGCGGAAGTTGAACATGGTGATTCTTCTTCTTCTTCCTTCTTTTCAAGCAATTGGAAAGGAAAATCCATGATCACATGTGATAAGCTCTCTCTCTGTGTAATTTTTTTTATTTTTTTTTGTGAGCGAGAGTGGTGGGAGCTTAGTTCAATCTGTTGTGGTGGGTCTTTTCTTCTCTCTATGATCACCAAAATACAGAGAGAGAGAGAGAGTTTCTTGAAATGGAGTTTTTTTTTAATGCAATGAGAGAGACAGAGGGAGTGAGGGCCGGGAGCTTAGTTCAATCTGTTGTGGTGGGTCTTTTCT…	(TTC)5	117	131	GGGTAGGCGGAAGTTGAACA	CCACCACTCTCGCTCACAAA	141
comp134393_c0	GTGTGGCGGTCCTTGGTGGTTGTTCTCTTAGGAGGGGTCGGCTTTTTTGAGGTCTCTCCTGCGGCGGAGACAGTGGCGATGGGCGGAGATGGGTAGGCGGAAGTTGAACATGGTGATTCTTCTTCTTCTTCCTTCTTTTCAAGCAATTGGAAAGGAAAATCCATGATCACATGTGATAAGCTCTCTCTCTGTGTAATTTTTTTTATTTTTTTTTGTGAGCGAGAGTGGTGGGAGCTTAGTTCAATCTGTTGTGGTGGGTCTTTTCTTCTCTCTATGATCACCAAAATACAGAGAGAGAGAGAGAGTTTCTTGAAATGGAGTTTTTTTTTAATGCAATGAGAGAGACAGAGGGAGTGAGGGCCGGGAGCTTAGTTCAATCTGTTGTGGTGGGTCTTTTCT…	(AG)8	290	305	TTTGTGAGCGAGAGTGGTGG	ATTGAACTAAGCTCCCGGCC	167
comp134393_c0	GTGTGGCGGTCCTTGGTGGTTGTTCTCTTAGGAGGGGTCGGCTTTTTTGAGGTCTCTCCTGCGGCGGAGACAGTGGCGATGGGCGGAGATGGGTAGGCGGAAGTTGAACATGGTGATTCTTCTTCTTCTTCCTTCTTTTCAAGCAATTGGAAAGGAAAATCCATGATCACATGTGATAAGCTCTCTCTCTGTGTAATTTTTTTTATTTTTTTTTGTGAGCGAGAGTGGTGGGAGCTTAGTTCAATCTGTTGTGGTGGGTCTTTTCTTCTCTCTATGATCACCAAAATACAGAGAGAGAGAGAGAGTTTCTTGAAATGGAGTTTTTTTTTAATGCAATGAGAGAGACAGAGGGAGTGAGGGCCGGGAGCTTAGTTCAATCTGTTGTGGTGGGTCTTTTCT…	(AG)8	423	438	GGCCGGGAGCTTAGTTCAAT	ATCATCCCTCCCTCACTCCC	144
comp134505_c0	GAACATTTTGTCCTTTTCTCTAGGTGTGAGATGCTTCAATTTAAAAAGCTAAGATTGTAATGAGGCAGTGAAGTAAGATATCATCATGTCATTTGGCTTTTTGTAAACATAGGGTGATAATCAGGTACACACACACACACGTTCAATTTTGTGTTGCGGCAAATTGCAATTCGAAGCCTTTTACTTATTCCAACTGATATTCTCTTGCACACTTGCAATTTGATGTTCTATGAGAATGCCACTTTCCTCCATAAGTAAGTTATGTAAGTTTATTGAATTATATGTTTTGCATGTGTCCCTCGCGCGCCGTGTCCCACATTTTTTAAAATTTGTGTGTCTACATGTTCGTATTGTGTCACATGTCCATGTCTATGCTTCTTAGGGAATAACATTATATAA…	(AC)7	127	140	TCTCTAGGTGTGAGATGCTTCA	TCGAATTGCAATTTGCCGCA	158
comp134542_c0	GCATTTTTTGCACGTCCATGCTTCTTGGCATAGAACTATGCTGCAAAGAAGACATTTCTGGAATATGTTACCTGAGTGTGTGATGTTGTATCTCTTTCTTCTTCTTCTTCGTTTTTTGTTTATTTTGTTTTTTGGTTTTATCTTTTTTGTGGTTGGTTCCTGGACAAATCTTTGGGATATTGTTATCTTGGCCACTTAGAACTGAGGTTGGCGTGTCATTGTCATGATATTTTTTCTTAATCATTCCAATTTTGCTTTTCATGTCACTGTCGTTTGTTGTCGAGGGAATCGTATCTTGTCCAATCCTGTGTACAATATAGGGTTGTTGGCCTTCAAATTGTAGTCAGTTTATAATGCTCTAGAATATGCTGCATTTGCTCTTGTGATTGTGTCTTAAAG…	(TTC)5	96	110	TTGCACGTCCATGCTTCTTG	ATGACACGCCAACCTCAGTT	212
comp134568_c0	GGAATTTTTAAAAGAAGACTTATGAATTGAATTGGAATTCACTCAACATCATGTTAGCACACCAATTTTTACAAAAACTTAAGCTATTAGAAAATGGGCCCTATAATGTATATCAAGCTATTCAACACCTAACAGAATTCATAAAACTTAGTACAACAACAAAATTGGAAAACATAATGATATTGAAAACAAATATACGGAAAAATTATTAAAAGAAACTGGAGATTACCGAGAGAGAGAGACACAAAGAGAGAAGCATAAATGATCTCCATATTTAAAAGGCATATTATAGCATAGACAACATTGAAGGGTACTCACCAACTCATCG	(GA)6	231	242	AAGCTATTAGAAAATGGGCCCT	CGATGAGTTGGTGAGTACCCT	248
comp134764_c0	GATTTCCATTTTGCTACGGCTTAACTTTTTGAGGCTTCGCTGAAGCTTTTCTGCGATGTGGGACACAACTACGTTACGGAAGTGATGGGCTTGGAAATAGATTGATCGCTGTGAGAGATCGGGGGGAAAAGTGGGATGAGAGGAAACTTGGATGGAAGGTTCCTTTTGAAATTTGCAACCCTCGATTCTTCTCGGAACAGCGTGTTGAAATTATGCATTTGGCAAGATGTTCATGATCTTCTCAAGATCATTTTGGTTGAGATGACCGTGGTCTTTGAGGGATTCGAGGTTCTGCTTGATGATCTTGAGGCGCTCTCCAACGTTGTCTACATTAGGGGCGCCGCCTTGGTTTGGTCCTCCCTGGCCGCCATGTTGTCCACCACCACGACCGCCGTGCTC…	(CCA)6	416	433	TCTCGGAACAGCGTGTTGAA	ATGGGACCTAAACACGCAGG	279
comp134873_c0	AAAAAAAGGAGTGTTACTTCACATTGTTCTGGGCAACCCATGGGGGTGAGAAAGAGAGAGAGAGAGTTCAAAGCTTAGAACTCTTGTGCTGGAAATGGTGAAGAATAAGGAAAAAGCTTGGGAAAATGAAGGATTAAAGAGGAGTTCATGATATTGTCCAGAATTCATTAATTGAAGATTTTAGGTGATCGGACGCGTGACTAGGCTTAGAGGCATTTGCCTAAAATCTGTTT	(AG)7	53	66	ACTTCACATTGTTCTGGGCAAC	CCTCTAAGCCTAGTCACGCG	198
comp134925_c0	TAGCCACCACGTCGAGTATGGGATCGAACACCTAAAAAAGGTATCAAATACTGATAGTTGAGTGAAGCCACCAAAAGGGAAAGGGCTACCACTGGATCAGTGTCAATAGAGTGGGCCGTAGACATCAGCTGTAGAGTGTGGTGGTATTTACAATCCCAAATTGGTTAACATAGGTAATGACCATGTGCATATAAGCCTTCTGGGCACCCTCCCCTTGCAAGGCAGTTTTTAAGGGTGAGTTCTACCCAAGGGTTCGTATCAGTGTCTCATTAGTTGGGTTAAGTGTCCTATTAGTTGTAGTTGTTAGTGGACTTGATCTATAAATAGGTGATGTAATCTCAATTTTAGGAAGTTTTTGATTGAAGAATATAGACATTATGCTCTAATTGGTCAGGTTTT…	(TC)7	416	429	TCCCCTTGCAAGGCAGTTTT	TGATGATGGCGGTTGATGCA	268
comp135028_c0	GGAAAATGGAGAGAAAATTTCTGGGGTGGCTATTCATTATCATCCTATTATGTGCCCAAGCCCTTTCAAGTTTGGCTCATGAAACAAATTCAGAACACCTTATGCAAGAACAAGAAGTTAATGGTGTAAATGGGACAACTAGTTTGGATGGAGACAACAATGGATCAAGAAGGGGTGTGTTGAAGAAGTAAAGGATTTCTTGAGAAAGGCACAGAAAGGGAAGGGATCTTATGGTGGTGCAAACATAGTTCATCACCGGCCACAAAGAAGTGCAGCAGCAGCAGCAGCATTACTGAAGGGGTCCCTTTTCTTCATGATCTCAACCAGCAACCTGTATGCCGGCCTTGGTTTGGTTCTTGTTTTTGTCTTCTGATTTCTCGAGGTGGATTTTTAGCATTA…	(GCA)6	272	289	TCATCACCGGCCACAAAGAA	CAAGAACCAAACCAAGGCCG	110
comp135151_c0	AATAATAAATTAGCACGGTGCTTTTTATTTGCAAATACTGTTGAAATTGTTTTTTCTTTTTTAATTTTTTATTTGGTGAATCTGGGAGATATATGGTAATAGTACCCTCTTGGGTATACAAACAAGAGGCCACATTCCAATTTAAAAAATTTAAAACAACATTTCAGTATCAGCAAATGAAATTTTAAAAAATATATATATATTCCTCAAATGTAAACTATGTTCAATTGATGGAAAAGCCAATATGCCAGAATGACAGTGATGTAGCACCAGAAATGAAGAGGAAACTAGGGTTCTGAAATTTA	(AT)6	192	203	CAAACAAGAGGCCACATTCCA	TCTGGTGCTACATCACTGTCA	156
comp135508_c0	GAAAAAATAACAGAAGCAGTGGGAAATGTCTTGAACAAATCATCTCGAACTTGTTGAGCTTGGCTGCTGATGCTGTGACTGACCCAGGACAGCAGTTCCTTGTAAGGCAGCCTGAGCAGGTGTCATATCGGTCTTGATGCGTTTCGAAGCTTGTTCAAAGCCGTAAGAGTCCGACAGCTTCGGCGATCTTTGTAATGGATGCGTACCGTGCTGTTCTTGAGGTGGTGTCCCAGATGCTGAACCCATCTCGGCGATTCGTGGCAACGTTGGTGTGGTGGCTGAGTTCTGTTGTAATTGTTGCGGCTGTGTGTTAACGTGTTGTAGTTGTTGTTGTTGTTGCTTGTGAGAACCTGGCTGGAGTCCATCGACGTTGCTTGGAGGCGGTGGTACTTCGTGCTG…	(GTT)5	324	338	TGGTGTCCCAGATGCTGAAC	TCACAGCACGAAGTACCACC	180
comp135532_c0	TTCATATCCCAACACAGCCTGTGAAACAATTGACAGAACAATTCAACTATGCATACTGATCTACATAACTACTAGCCAACTAAGGGCATGCAGAAATTGCAGCATCTAGGAACACTAATGTAATGATGAACCAATGAGACAGTAAACAAGGAAATATAGAGAATAGTCCACTGGTGTTCTGAAGAGACCAACCCATCCTGGCAAAAAAATGAAAAACATGACAAATCCAAAAAAAAAATAAAAAATGGAATTATGAATAAAAATACAAAAAGAATATTGGACTTTAACAATGCCTAGAAAATTATTCAAGGAATTTGGTACTTAAATAGGTTGCAAAAAACAATTGCCACAGTACATTTGTAAAAGGCATGTGCAGAGAGAGAGAGAGAGACTGGCCAG…	(AG)8	375	390	ACCAACCCATCCTGGCAAAA	TGTGCATGTGGTATTGATGTCA	279
comp135668_c0	GCAACCGCTAGTTTTATATAGGCATCTTAGAGCATCTCTAGCCAAACTCTCAAATTTATAGATGTCAATTTTCTTTCGAAGACTTAGGTGGCAATCTGGCATCTTCGAAATTGACATTTATGAAGATAAGCAAGTCTCCAACCAATGTGTCAAATTTACTATTTTAAAATTTCATTTACTTTAGTTTGTGTTTTGATTTTTTGGACAAAACCCACTTAATGTGGCTGCCCAATAACAATAATAATAATAATTGACATCTCTCCCTCCCATATGTCAACTTTGTCACGGGGATGGCAATGCCAAATGCAACCTAGACAAAGGACATTTTGGTTGGAACTTGTACAGATGTCAAATATTGCACTTTAGGTTGCAACCAAAGATTTGAAATATTGGTTGTCT…	(AAT)5	237	251	AGACTTAGGTGGCAATCTGGC	ATTGCCATCCCCGTGACAAA	219
comp135681_c0	GAAATGTGGTGGTGGTGTGTATGCGTAGTATGATGATGTTTTGATAGTGGAATGAATTATAAAGGAGGCATGATCATGATCTTGAGACAGGGGGGATATTTGAAGAAATAAAAAATGCACTCTCACAGGAGAGGACACCGACATCCACACTCTCTCTATTATCTCTCTCCCTCTCACTCTGGGGCATAAAAAAAGAGGGGATACACACACGGTTTGGGGGGGAGGAGATGCACTCAGCACCATTACTCACACACAGCATGGTTTAGGGGTTTGAACAAAAGGAGAGACACACACGGACACCCATTCAATACACATGCACCACACTATAATCTCTCTCTCGAGAGAGACCATAGGAGGATAGCCATCTCTATTTCTCTTTTTCTAGAGACCACACCATGA…	(TC)7	404	417	ACACACGGACACCCATTCAA	TCTCTTCCTCCCTCTTCCCG	208
comp135683_c0	GTTGTGCTTTATGATTGACTTTAAAGTGACGCTTCGTTGATGCAACTTGTTGGGGCTTTAATGTTTTATAAGTTGGTTCATGGTTTACTGTAGTTTTCCAATGATACTAATGCTTTTCCACCTCTTTTTGTGTGTGTGTGTTGTTGGTTTGGTTATGTGGGAGTTGGCAAAATAATAATGTGAACTTGACTTATGTGAACACTGTGATTAGGGCTCTTGTATGATGGGATTTTTGGAAATTAACAATTAGAAAATAGCTTTAGTATCAAAATGCGTAATCATAATTGTTGCTAGCCAGTGTAGGTGCTGGGACGACTTTAGGTGTAATTAGTGTATTTGGGGTTGGCTATATTTGTAGTTACTTGGGTGTTCTCAATAGGTTGCTGGCCTTCTTCATAG…	(TG)6	129	140	TTGATGCAACTTGTTGGGGC	GCACCTACACTGGCTAGCAA	271
comp135728_c0	GATAGTTTGAGCTTTATACAAAAAGAGGAACTATGGCCAGTGAAACTGTGAAGGAAAAAGAAACTCTTAACAAATTCAGAATTTAAACACAACCTCATCTCTAAGAGAAACAATGTGGAGGAAAATGTATCTCTAGATCACATAAAGCTGGAGACTAACAACCAAAATTTACTCCAACTACACTAGGGCTTCCACACACACACACACCATCCAAAAAAAAACCAAGTGTATGCTGTATAGCTGCTCTGCTCTCTTACCGAAAGTGCACCTTCTGAATTACATTTGTCAAACTTTTCCCTTCGCTTCGGCCACTGATTTTTCCCTTTGGAACAATACTCTTTTGCT	(CA)7	193	206	GGCCAGTGAAACTGTGAAGG	TCAGAAGGTGCACTTTCGGT	241
comp135832_c0	GGATACAAAAAAAAAAGAAGGTAAATTACACTTTATTCCTCCTGGGATTAGACCCAAAAACATGCAGCCCTCTTTTAACATTTGTTTAGTGACACTAAGCTCCCTTGTGATTGGTGTGTCAAGTGAAATCATTAGATTTTTTTATCCAAACTAACAGTGTAAGAGTGACACATTACTTTTTACATCCAACCACCATCTCCCCATGTCTGACAACCCATAACTGCCCCAACTCTCTCTCTCTCCAAAACCAGATGGGGGTCTCAACTCAACCACCACAACTCTAGTCATCAGCACAGGCATTGCCTCCTTCCTTGGTTCCAGCCAGTCCCATCATCTTCACTAGTGTTATTAAAGGTGATAGGTGCACCAAGGAACCAAGGTCTCTTGGGGCCT	(CT)6	230	241	CTCCCCATGTCTGACAACCC	GACTGGCTGGAACCAAGGAA	131
comp135914_c0	GAAGAAGAGAATTAGAGGAGGAGAAGAGAAGAGAAGAACAAAATCGAAGAAGAAGAAGAAGACATACTTTCGATAGGGTGAACAATAGCGAACAACCTTTAGCCCTTTCTCTCGTCTCTTCTCTTCGTCTCTTTTGATCTTCGATCTAGGGTTCGAAATCTTTAAATTTTTTTCAATTTGACTCCCACTTACAAGTCTCGGAAATTATGTTTTG	(GAA)5	46	60	AGAGGAGGAGAAGAGAAGAGAAGA	GAAGAGACGAGAGAAAGGGCT	108
comp135986_c0	CCTGACTCTGAGGCTGTCTTCTACGGCATATTGGATTTGATCGCCAAGCCCGTCTTCAGCGCTGCTCTCATCTTCGGACATTGGAATATCTCACCAGCCCGTCTCGGTCTGCAAATCCATGACTTCGCTTTCGAATCCAGAGGTCAGGATGGTCTCAACGAGAAGAAAGTGGAGCAACCTAGCGTCAACAACAACAACAACCAAGTGACCGGCCAGTCTACGAGCTACTCACCCCAGGGTTCAGATAATACCAGCAGCGCTAGTACTACTGCTGGCCATGCTAATCACACTACAGGCTTCGCCCCGGCCCATGAAGGCACGACGACGGAGGGTGGTCAACATGCTGCGACTTTGCATCACGATGGAGAGAGAGTCTAAGTGCTA	(CAA)5	186	200	GCTGCTCTCATCTTCGGACA	GGCCAGCAGTAGTACTAGCG	217
comp136011_c0	GAAATTGTCAATTGAATGAGATATTGGATTATACTATGGTGGTGAATGTGATGGAAGAAGGGGCCTGTGATGGTGTAGCCCGCTTGTGGTGGTGGAAGGCGATGGGTTGCATGTGATTGGTAGCGGCAGCTTGTGGTGGCCACAGTGCTGAAAGTTGTGAGGAAAACCTTATGTATATATATATATTTCTTACTTGGACAAATTTCATGAAAAAATTCATAACAGAGTTTGGGCATTTTGTGAGTTTTCATCACTACATGTTGAATCAGAGTACATGTCGAGTTTTCACCATAGAGTACATGTTGAATCAGTATAGG	(TA)6	174	185	GGCCACAGTGCTGAAAGTTG	TCACAAAATGCCCAAACTCTGT	106
comp136031_c0	GAGGCATCTTGCATCAGTTTGGGCTTGTGTGTCCCCCCCTTCAACGACATACCCCTTTCCTTCATCATTAGGGATTGGGTGGCTGTTTGTCACTCCTAGTAGTGGATTGTCATATGTTTAGCTGTCGCTTCCTCGGTTTTTAGTTTTGATTTCTTGCTTTTGTAAGAGGACTTCTTGTCCTCCACTTGTTTTCGTCTTTTATCTCAATAAAATTATTTTGTTGCTCTTCAAAATATATATATATATATAACTCATATCTTCAATCCCTCCCCTCACACACAAATTTTGTTTTTTTGGCATGCCATCA	(AT)8	233	248	CCCCTTCAACGACATACCCC	GTGTGTGAGGGGAGGGATTG	245
comp136054_c0	GCTGTATGTATTTACCTGAACTCCCTGGTTTTGCAGTAAAATCTTCACTACCTGCATTCACACACACACACGTGCTTGTATATGATGGCAGATACAGATAGAATCTATGCCTAAGAAGTAGAATACTTATAAGAAGATGGGGTGTCTGTGTCATGTCCATGTTAGACACCGGCACTCATTGGACATTTTCCAACACATGTCTAACACTTGTCCAAACATGTCCTATAGTTTTGAATTTTTCTAGACCCAGGCACTCTTCGGAAATTTAGAGGACACACATATCCGTCACTTAGTCACAAACTAATTATATGTTTGAACAAAATAGCATAGGATACAATAGCAAGAGAAAGATGATCTAAATTTATCGGAATTAGTGTTATGTTGCTTCTTTTTTTTCTT…	(CA)6	59	70	CCTGAACTCCCTGGTTTTGC	ATTTCCGAAGAGTGCCTGGG	251
comp136214_c2	GGCGTCGTAAGCGACGTCTTTGAGATCGGCCAACCAAATCGCGACTGCCTGCTCTGTGGATTGCCTCTGCTCGGCATCGCAAATCACAGCTCGAGCTCTGGTCAGCAATCTGGAGAGCTTCTTGAGGTGTCTCTCCATGTTGTAGAGGAGTCCGAATTCCTCCACCAACGGAGATGCCAACTGTTGGAACACGACCTGCATGAACGCCGACAGAACTGCGTCCCCCATTGAGAGAGAGAGAGAAGGGAGTTGACTGAGGCAAACAAGCTTCAAAGTCAATAGA	(GA)7	230	243	CTCGGCATCGCAAATCACAG	GCTTGTTTGCCTCAGTCAACT	199
comp136234_c0	ATTTTGGGTTTGATTTTGATCATATATATATACAAGCTGTCTTCATGGGTTTGATCATATATATATATATACACGATCTGTCTTCATGTGAAATTTGCTTGATTGTAAAAATTGGGTTTGATTTTGGAAAATAGCTTCCCTACTGGATTAATTCTGTTGTTTTCTCAACTGAATTTGGTGCCAATTTCTGTTGGATTTTGCTGATCTGGCAAGGTTGGCATCTGCTATTTCACTTGCCATATTTGAGAACACATATGGCATCTGCCATCTTTGGCAAGTGAAATAGCAGACCTTTGGAGACTATTTTTGCCATTTCTGTCATTTTTTAGCTTTGGCAACTGATATAGCAGCTCCATTGGAGATGCTCTAAGGGCTTTCACCCAAAAAAATGAACAGAGA…	(AT)7	57	70	ACAAGCTGTCTTCATGGGTTTG	ATGCCAACCTTGCCAGATCA	190
comp136284_c0	TTACTGACAGTGATCATTCTCATTATTGATTATGAGTATCATAAGATTTTTAGTTGTTTGTTGAGATTATGATGTAGGTTTTAATTGGCATGACCTTTACCTATTCGGATATACAATATTAAGGTTTGTGACATGTAGTAGAATTGTGATTATTATGATATGGCAATAGGAACAGAATTGTGATTGTGGCTATATATGTTTTCTGTTGGCCACTGTAACTTTGTTCTAGAGTTTGAATTATGCAATTTTTAAGTGCTTATTTTTTTGATGTATAAATAGGCAGCATAGGATGGAAATTCAAGCAAAACTTGACCTCCAAGCTCAAGCCCAGCCCAGTGTACCGGGTCAGGTGAATCCCCTTGTTGGGTTGCGAAAAGGTAGGGAAGGTCACTTGGTCGG…	(TA)7	637	650	AGGAACGTGTGTCATGCCAT	TGTGTTACCTTGCATGGTGT	185
comp136492_c0	AAAAGCCTAAGTTGTTAGGAAATGGGCCCAATAATATATACATCAAGCTATCCTACATCAAACAGTCATGCACAAACCTAGAACTAGAAAAATGACTCTTGATATCCTTTCCTTTTCACGTGCAAGCATGTGGACAAATGACTTCATCAAGTCATGTTTTTAGACACTTCCCTTTCTTCTTTTTTTTAACTCCAAGCTAATATAGCCAGATGTTAGTCTATACCCAATCAACCTTCCCAGATTTTAATTGACTGGTTAGCTTTGGGCAATGGTTTTCATAGATGGGGGGGGAGAAATCTGATGCCAAACAATCATATATTCCCAACTAAACTTATCCCAACCACTTCCATCAGCAACACAATCATATTGTTCCTCTCAGTTATCTTTCTTTGAATTATT…	(AT)7	468	481	TCCCAACCACTTCCATCAGC	AGTGAAGGGTCAATTGGAACA	182
comp136533_c0	TAGGAAGGGACCGTAGAAGGTCCACTTTGGATTTTTCATCTGCAACATAAAACCATTGAAAAAAGGAGAATTCTTATTAAGATCATAACCATACAAACACAAAACTGAGAGAGACAGAGAGAGAGAGTGAAGCTGAGAATCTGAAGCCTAAGTAGATAGCTGCGAATCAGACAGAGGTCGCGAGAAAGAGGGAGGCATTTGCGAGACGAACCAGACGAACCAGAGGAACCAGAGAGGGCTAGGGTTTCG	(AG)6	116	127	ACCGTAGAAGGTCCACTTTGG	CCTAGCCCTCTCTGGTTCCT	234
comp136678_c0	GAAAGAAGTAAGGAAATATGGGACATATGAAGCACGGATACACTTACGAGTAAGTTATGAATATTTGTACCACTAAACTTATTTAAAAAGGATATGGGTATAAATTGCGCCCATAATTTGTACTTCTGCATTACTTATTATAATTAGAAATCAGATGCATAAAGTAGATAAAGCAAGGTGTAAACTAGAGTTCAGCGCCAACCGAGAGAAATGACCGAGAGAGAGAGAGAGAAGCTCAACTGATAAAGAGAGAGATGATTGATCAATCTGTAAACACTAAAGAGAACCCTACGTGTGCTCTCAAATTTATGATATTTTAAAAAATACCCATTATTTTTTAATTTTTTAAAAGTAGATTCAGTATACTCATTCTAGTATCCCTAAATATGTTTTTTTTTA…	(GA)8	217	232	ACTAGAGTTCAGCGCCAACC	GTGCCAGGTGCTTTTGTGAG	259
comp136847_c0	CAAATGTTAGAATTTCGTGTATCTCATGCACGCTCTATAAAGCAAAATTTGATTCAACCGCACACTGGTCTTTTAACCAAACACCAAGGTCCTGACCTCAATACTCTCGCGACCCGGCCAGTCGTCCTGCGTTCGCGGGTCGTCAAAGGCGGTGTGAGGTGTCCGCGCACCATCCTTGCTGTCGTAGCACTGCAGCAGAATGCGCTCGTCATTCTTCATTCCAGACCAGTAATACCACTTTCCCTTATCAGTATACTTCACCCCCGCCGTCTCCCCAGTGCGATGCGGGTACCGGTGCTCAACAGGCACAATATCCGAATCCGGCACGGTGCGCGAATCCGCATACGCCAACGGCTTATGCACCACAGGCCCATTGATCGGGCGCCAGACATTAATCAG…	(GGT)6	928	945	ATGTCTTTGACGGTGCGGAA	ACCCATCAACCACTCCATCC	111
comp137048_c0	GAGACAGAGTATGAGTATGAGTGTATTGGGAAGTGAAAGAGAGATAAACGTTAGAGAGAGAGAGAGATAGTTGAGAGAGTGAGAGTATGAGGGAGATTGTTGAGTTTCTAGAGAGAAGGAAACTGTTGGGTTCTAGAGAGAGAAAAAGAACATTGAAATGTGGGAGAAGGGCATGGGTCAAAGTTTATTAGTCTTGGAAACATATATGTAAAGATAGTGAGCCAATCAAGTGCTACACGTGGAAAAATAGCAGCTTACATTGAAGACGGGTTAGGTTGGGTCGGGACCGTCGGATTCTCACATGCCACACCCGAGACTCGACCATGATTTCAATGGGTTTGCTAAATTGAACTCGATTCCTACCGTACAAAATTCGAAACCATCCATGGCCATCGGTCA…	(AG)7	53	66	TGAGTGTATTGGGAAGTGAAAGAGA	CCATGCCCTTCTCCCACATT	159
comp137064_c0	GTATGTTTGTGTGAAGATGGTGTTGTTGTGTATTGGTTCTGCAATAGAGGAGAGAGAGTTGGAGTGGTTGAGTGGTGGTAATGGTTGTTATGGATGGTGGTGGAACTGGAATGGGGGTTTGGATGGCTGTGATGGTGGTTGGGATTAATGGCTATGGCTGAGAGGGAGCCATCAGGTGGTTGGAATTATGTTGCGGTGGCTATGGATGTTGTGCGGTGATAGGATTTGAGAGAGAGAGATGTCAGTGGCCGACAGAGAGCCTGATGGTGGGGATGGGGTGAGTTTGGCAAAGTTGATAAGGGGGAAGAAAGTGACAGAAAAAAGAGGTTCA	(GA)6	228	239	TTGCGGTGGCTATGGATGTT	ACTTTGCCAAACTCACCCCA	103
comp137234_c0	TGAACTGAAAATATTATTGGATTTCCTAACAATGTCCCAACAATCCACTAAACCCAGATCGTTATCGGAATAATAAGATCCTCTAATAGCACAGACGTGATTTTTACCTGCGGAGATATGAGAATAAGAGGTGGATTGGAAGATCGAAGGGACGAGATCGGAGCTCGAACCGTTTGAGTTCCAGCAAAATGCCTGTGAAGTGTTTGCTAAAATGCCGCACAGAAAGCCATAGCCGCCGGAAAGAGCTGCCATGGGAGGGATTTGGGAGGAATAGAGAGATGGGTTTGAAGACCAAGAAGAAGAGGATGTAGCGGAGGTGGTTGTGGTGTTCTTGCCCCAGCAGATCACGGCTTGCTTGCCGCTGGCGTCAATGGCGCAGAAGAAGGCGTCGACGCCGAA…	(GAG)5	457	471	ATGTAGCGGAGGTGGTTGTG	TCCAACCCATCACAACCCAA	241
comp137458_c0	AGAGAAGGCTTCAAGCGGAAGGTGGCTCGCATCGTCCGGAAATCACAGGAGATGCTCTGACATAGATGACAGCGCTCCTGCCACTGGCTCATTGCCGCTGGCATACCAAATTCCCTTTTGTTCTTGACTGTCCTCCGGGATGGGTGTACATTGTGGCATGTGCCTGCAGATACCTTTCATAGCTGCTGCTGCTGCTTACCAGGTTTGCCAAGTGTGAAAAACTGTTTGTAGCCCGG	(GCT)5	182	196	ATAGATGACAGCGCTCCTGC	CCGGGCTACAAACAGTTTTTCA	175
comp137579_c0	ATTGTGGGTGGGTAAACCGTCAAGCATGGAAATAATGGTAGGCACTGAGATGGTTGCAAAACCACTGGAAGTGAGGGAGGTTAGAGCTAAGGTGGTCTTAGATGAAGAGAGAGAGAGTGGAAGTGGAATAAGCTTTCATATATATCTTCTTGTGTGGAGGAAGATGCTTCCTTTCATAGAAGGGTTGGCACATGGGGGCCAGCTCACCTTTGCATGATGTCCCATGCCTAAGGACAGGTGGCCCGTCCCCTTAGCCCAACTGCA	(AG)6	106	117	TGGGTGGGTAAACCGTCAAG	CACCTGTCCTTAGGCATGGG	236
comp137640_c0	GGTCTATGTGGACATGTTTTGTATACCTAAATACATTCACATAATGTTATTATTTAAAGATATACTTGAAATTAAAGGAATTGCAATAGAAATATAATATTTCCCTATCTCCACCTACAAAGCGAAAAACCCTTCACTGTCAAAATTAGTTGATTATACACCATCCATCATCACATTTAAGGGAGTTGGGTGTCCAGTTTGTTACATATGTTGGACACATACCCATACCCTTCATATTCATGTCATGTCATATTGACACTAGTCCATTAGGGGTCACGGAGTCCGTGAAACACAAGCAAATCTAATACCCTATGAATTCTAATTGCTTATATATACAACACACACACACACTCGCACAAATGTAAGCTGAGAGAATAAATGAACTCCATTTTATTCACA…	(AC)7	338	351	TCCATTAGGGGTCACGGAGT	CTGGAAGAGACTTGACGGCC	190
comp137645_c0	GGGGGGACGTATACGAGCTCTCTGCTCCCTCTCGGCTCACTGATACACCACACCCCCTCACGACCCACCTCTCACCATGCATGAACACAGCTCACAACACCCAGCTCACAGCAGCCACACACTCACGGCTGGGTCTCTCTCTCTTCACCAACCCAGCACACACACACAAGCTACCTCATACACTACACCACACACAGACCACGGCACTGCTACACAGCAGCACCACCACCGTGGCCATCACCAAGCACACCCAGTGCACAACATACACACATGGCAGCCATCACTCACACATGCATACACATGATTGATGACACTTGATACACACACCCACACCATAGCTATACACGCACCCACGGCACACCATAGCCATACACACACCCACGGCATACCAGGCACAAC…	(CA)6	157	168	AACACAGCTCACAACACCCA	AGCTATGGTGTGGGTGTGTG	257
comp137820_c0	GAAGGAGGATGAACAACAAACCAGGTCAGCCTCTCCCACTGCTCCTTCAGGAACTTTGTGTTTTGCATGGTTCTACTTCTTATCCCTCAAAAGCAGGGTTTCTGAAACTGCATTTTTTATTTTATAGTTTTTAACCAACTTTAGCCAAGGTTTGGGCTGCTTGTGATATATATATATATTGTTTTGTGTTGGTGGTGGTGGTAATATTGTTTAGAATGCTTGATGTTGTAGTCAATTCTCCTTACTTAGCCTTGCAATGTAAAGTGATAACATCAAAGCAGAACATGGGTGGAGTTTTTTTGTTTATAACTTAATTGTTGTCATTATAAGGTTTTGTAGTTGACATAATGAATCCATTATCTTGCATGAATGCAAGACATGTATAGTTTTCCTTGATTT…	(AT)7	166	179	CCCACTGCTCCTTCAGGAAC	TACCACCACCACCAACACAA	169
comp138059_c0	AAGAGAAGCTGATCGATGATGGCGATGAAGCTGATTGGTGATGGCGAGAAGCTGATTGCTACTGTTTTGGTCTTGTTTTTGCCAAATTGCTACTATTTTGCTGTTTTGATGCTGAAATTGGTGCTTTTTGGTGATGAAATTGGGGCAGTTTTTTTTACTGAAACTCTCTCTCTCTTCTGCACTCCTCCTCTTCCCCCTCTGCTTTGGGTTTGATTGATTTTGTTTGATTTTTTCTGGTTTGGTTTGTGGTTGTTTGGTTTTGATTTTTGATTTTTGGGTTTTGGTGATTCTTCTTCTTTCTAGAATGAGTTTTGAATTTTTTTCATTTATTTACCTACAATTTCTGTTTGATCTTGCGTGGTGTAAAATTCCCATCTCTCTCTCTCTTTGTTATTTTTT…	(CT)6	164	175	AAGCTGATTGGTGATGGCGA	CAAAGCAGAGGGGGAAGAGG	179
comp138059_c0	AAGAGAAGCTGATCGATGATGGCGATGAAGCTGATTGGTGATGGCGAGAAGCTGATTGCTACTGTTTTGGTCTTGTTTTTGCCAAATTGCTACTATTTTGCTGTTTTGATGCTGAAATTGGTGCTTTTTGGTGATGAAATTGGGGCAGTTTTTTTTACTGAAACTCTCTCTCTCTTCTGCACTCCTCCTCTTCCCCCTCTGCTTTGGGTTTGATTGATTTTGTTTGATTTTTTCTGGTTTGGTTTGTGGTTGTTTGGTTTTGATTTTTGATTTTTGGGTTTTGGTGATTCTTCTTCTTTCTAGAATGAGTTTTGAATTTTTTTCATTTATTTACCTACAATTTCTGTTTGATCTTGCGTGGTGTAAAATTCCCATCTCTCTCTCTCTTTGTTATTTTTT…	(TC)6	375	386	CCCCTCTGCTTTGGGTTTGA	CCTCTTTTTCCTTCCTCTGTTTTT	278
comp138062_c0	TATAGTTGATAAAAAAAAAAGATATTTAGACATGTAAAAAATTTAAAATCTATTTGAAAATCTGAAAGATTAGACATATTAATGCTAAACTTGTAGTAAATGGTGATAACATCGTCTAGTAGTAGGTCAAGTGTTTGCTTTCATGTCAAGATCAAGGGATGCAGGTCTGAAAGTCCTTGCATAGCTTATAAGACCATATTACATATATATATATACCAAACCAAACTAAACCAAACCAAGTCTTAAGTTCCATCAAATGGGAT	(AT)6	203	214	TCAAGGGATGCAGGTCTGAA	TGGAACTTAAGACTTGGTTTGGT	101
comp138403_c0	GCCGGAGACAGTAACGCCTAATGAGAACCACCACCACCACCGACGTAGAGGAGAGAGGAGGATCACGCTGTCGCTGGGGTGGAGCCCATTTCACATCTAACTCATCATTCAGATCCACCGCTCATATGATCAACAATTTTTTTTTCCCAATACCTTCAAAAGCATGGTGAGTTGGAACTTGGGTTAGATATAAATTGTATGCACATATATGTTAACCAGAAAAAATACATGCTTGAAGGATAAAATAATATTTGTTTGTTATTGGGAATTTTCACAGTTTAGTTTAGAAAGGCTTTCTAGTTT	(ACC)5	27	41	CCGGAGACAGTAACGCCTAA	ACCCAAGTTCCAACTCACCA	183
comp138439_c0	TGGTAGTGGTGGTAGTGGAGTGGTAGCGATGGTAGTAGTAATGGTAATCGTAGAGGTGGAGTGGCAACAGTGGTAGTAGTGGTGGTAGTGGAATGGCATTTGCAGTAGTGGTGAAGGTGGTAAAGGAGATGGGTGGTGAGAGAGAGAGAGATGAGTGAGAGTGACTGATGAATTGCTATTGCTCTGGAACCACGCGTTGTTG	(GA)7	138	151	GTGGTGGTAGTGGAATGGCA	CGCGTGGTTCCAGAGCAATA	118
comp138482_c1	GGGTGTGGGAAGAAAGGGTAGGGTTTTCCATTGAGGAAGAGAGATCAGAGATGGTGGTGGTGGAGGATTTGTGTTGTGGGTTGAATTGAATTCAGTGGTGGGTTTTGAGTGTTCTCTGGTATGGATTGAATGTTGGAATCAGAGTGGGTGTTTCTGTGTTGGGTTGGGTGGTGTGGGTTTTAACAGTGGTGATTGGAGGTAGGCCATGGAGGGTGGTGGTTTGAGGCGGAGCAATTGGAAAGAGGTGATGGTGGTGGTGGTGGTGATCGGTGATCTGAGATGGAAACATTGTTGGGACTGTAGAGGATGGAGCCGAGGCGGTGGTGGAGGAATGCTTCGCTCCCCCGCTACACAGTGGTTTTTT	(TGG)5	249	263	GTGGTGATTGGAGGTAGGCC	TCGGCTCCATCCTCTACAGT	131
comp138618_c0	ATTTTGTTTGCACTTACCAATTGGGAACATATGTTTTAATACTGTATACCATATGCATTTGGGGTTTTTAGTCTTGTATAATGTTGGGAAGGCTTTCGTTGTTGGTGCATAAAGCTTGTTTATCTTTTGCCAGGTACATCTTGGTTATTCTATATTGCTGTGGCCTGACATTTAATATATATATATATTTAAATTTGTCAGTGTGGACTAATGACTGTAGGGAAGTTGTGGCAATATATCACTCATTGGTTCAACTTCTGTTTATAGGGGGAAAAAATTGTTGCACTACATCTTTCTTCATCATGCAATAGTTTGCTTGTAGTTGCATAATCAAGTAATTACCTTTCAGTTTCTTGATTCAAATGCATGAGATCTTGAGGTTTATGTACAATTTTTACT…	(AT)7	175	188	GGCTTTCGTTGTTGGTGCAT	GCCACAACTTCCCTACAGTCA	142
comp138701_c0	GTAGGGTTTATGTTGACCATCAATAAAGAAATAGACCAGATCTGGAGTTGCAGATCTAACAACAAAATCACAAAAAAACTTGAACAAAGAAAGAGAGAGAGAGAGATTCAACATATCAAAGAACAGAGAGGTGGCGACGGCACTATACAAGAGGTGGTGACGGCGCTGCAAAAGAGAAGAGAGAAGAGAAGAGAGAAATAAACAGATAGAGAGAGACG	(AG)7	92	105	CAGATCTGGAGTTGCAGATCT	TCTTGTATAGTGCCGTCGCC	116
comp138842_c0	GCGATGTTGAAAGTTTGGGCATAATCCAAACATCATATTCAGAATATTGGAAAGAGAGAGAGAGGCAACACCCATACCGGTGACTAGAGATAACTTTAAAGAAGATGAGGCATATATAGTAAAAGTGGATTCATGAAGGCGGGAACGTGGCAGATCTGGTGGCGGTGGCGGCGTTGCAAAAATTGGAAGGACAAATTTATAATGTTATTAAGTAAAAATACAAAGAAAAGGATAAAAAATGGGCGCAAGGAGAGAGGAGGCCA	(AG)6	53	64	GCGATGTTGAAAGTTTGGGCA	ACGTTCCCGCCTTCATGAAT	148
comp139089_c0	AATCAAAGATCTTGTGAGGTTTTTAGTAGGAAACGTAGAGAGAAGGGAGAGGAAATGTTTTTAGAGAGAGAGAGAGATACCAAAAAGTGACATTCAATCAGCCCAAAGAGAGAAGAAAAGGAAAAATTCCAAATTTATTGCTTTGAGAGTAGCTTCAAAGTGAGTGTCGCTTTGATCTTGTAACGTTACTAGGCCCAAGTTTCGGTCTTGGGCTTGTGGTCTTCTCCTTGTTTCACTTATGCTTGATACAGAGTTATAAATGACCCTCTTCAGGATGGAATGTTGGACAACTCTTAAAGAGAGGTTGCTCTTTGATTCACAAACCAACAAGTGATCACTTTCAAGAGTTGAAATTTTAACTCAAGAACCTCAGCAAGGAGACCAAAATTTTTGGTTTAG…	(AG)7	63	76	ACGTAGAGAGAAGGGAGAGGA	GGAGAAGACCACAAGCCCAA	195
comp139167_c0	GCAAAATCTACAAAATCCATAATCCAACTAATTTAAAAGACATATCCATTAAACAGACTTCATCATTTGATTTGATACCCTGAAACTGCATGTGATGCGTTGCTTGATATAGATATAGGTATAGATGAGGGCGAGGCAATTGATTAATGTAATTAAGTACATGGTGGTGGAATTTGGGTGCCAATGTATTTGACTTTAACATTTCTGCAGGAGGAAGTGGCTGTTTTTTCCCCTGACAAGAAATCCAAGTGGACATCTTCTAGGTATATATTCTGGCATGGTATCCCTTTGCTACACTCCAGTGTCACTGCTACTGCTGAAGACGACGTCCCTCTTATCTTCTTAAAATATATGTCACTCAGCTTCACTCGGGATGGTGCCAGGGAAGCACAAGATGTG…	(CTC)5	1325	1339	AGTGCCTGAGAACCCACATG	TACAGTTGCCGGTGCTTCTT	220
comp139339_c0	AAGACTGTTTGGAAGGTAGTTTAGACAGCAGAGAAGCTGCGTGGTTGGAGATCCAACGATGAACGCCGATGGCCGAAGGCGAGGAGGAGGAGGAGGAAAGCGCAGAGATCCAAGAATCTCGAGGACGCAGAAGCTCATTCTCACTGCCGAAGAACAACTCGAGTCTAACCTTAGCTTCGATCTCTCCTCCTAAGGCGATAAACGCCTCGGTTGGCTTCTCACATTCTCATCGTCATCTTGGGAGGATCAGGAAACCCACAAGGTCTACAGTTGTGTTGATCTTTATTTTGTTTGTCAGGATGGTTCTTCTTTTAAGTCCAAGTACAAGTTCCGGCCTTATTTTTATGCGG	(GAG)5	81	95	ATCCAACGATGAACGCCGAT	ATGTGAGAAGCCAACCGAGG	174
comp139352_c0	GGCCCCAACATTATACAATAAGACTTTTTAGACCAAAAGAAAGTGCCAAGGGCAGCATATAGGGTCTTTGTTATGCTTGTGGTCTTTTTTAATTTCTGTTAAATTATTTTATTTTAGGAGCCAAGAGTATTTAGGTAATTTTTAGTTTTGTTGGGTTGGGTTGAGTTTGGATCCATGAATTGTAACATGGGTACATAAATCTTGTGTGATTATAGTTCAGTGGGTGAAGTGTCCAAAAGTAATACTTGGCCACCAAGTTTTGACTTTTCTATACATAATTGTTATGTAATGGTTTCAGAAGATAGAGTTGAATATGAATTTGAGTTCACATATGCGTGATCTTTCTTGGCCCTTTTGAGGGTGAATTCTTTTTCTTCTTCCCTTCTTCATCTCTTCTTC…	(TA)6	434	445	GCGTGATCTTTCTTGGCCCT	TTTGGGGTTTAGGGTTGGCT	209
comp139390_c0	TTAAGAGGAAGCTCTCGGTGTGCTCTACCTTTTTATCAAAGGGACTTGGGTGGAGAAATCAATGGATCTAGGTGTATTTGTAGAGAAAATGTGAGTTTTAGAGATAAGCTTTAGATATAGGATTTTTAGAATGCTTAGCGAGAGAGAGAGAGAAATGAAAAAGTGACTTTTACGAACTGATATACACGTAGACCGCTCAAGCACAAGAAGTGTCGCTTGAGTTTCTAGATACAAAATATGGGACTGCTCGAGTGAAGAATACAAATTCCTAGAAGTTTTGTAGACAAGGGACAACTGCTCGAGCTCAAGAAGAATTGCTCAAGCTCAGGAAATACCGCTCGAGCGAAG	(GA)7	140	153	AAGCTCTCGGTGTGCTCTAC	TTCTTGTGCTTGAGCGGTCT	201
comp139458_c0	GGTGTCCATCTTCTTGAGTTTTAGTGTAAGAGGTCATTGATTTTCTAGTATAGTTATCTGAAATATATTTTGACCGAGTTTCCGGAAATTCTGGATTTTCTTTCTTCATCTGCAATGTCTATTTTATCCACTCTTCACTGGATACCAGATCCATTATCCAGTTATCCAAAAAATAAGCTTTCATTGTCCCCTCTGTCCTACTGTTTTTAGTTCAACATGGAGTCATTCTTCCAATATTTTGGTCCCAAGCCCCCAAAATTTTGTGGTGGGTGGAATCTACAGATGAACACATAATCCTGAACTTTTCTGTTTCCTCATGCATGTATTGTAGGCAGAAGTAATTATATTTTCTCTTCTCATGTATTCGAAGCCTGATTGACCTGTAGTTCTTTGTATGCT…	(AAT)5	483	497	GGTCTCAGGCCACCCAAAAT	GTGCTGCCCACCAAAAGATG	245
comp139494_c0	CTCTCTCTCTCTCTCTGTGATCTGATCGTCGTCGCCGCTGCATGATCATCAATCGTCGCCGCTGCATACCCTGCCATCGTCGCCGGCAGATCTGAACCCATTTCTCAGATCTGAACCCATGTAAGACGACTCTCTCTCTCTTTATTACATTTCTGGTTCTGGAAAATGTACAAGCCTTAAATGTACAAGCCTTTTCCCATTCTCCATTTCTCCATTTACTTTTTATTTCCCATTTTTATTCCGCTGTAATAATCAATCTAAGGCTTGTACATTTTTAATGAATGTTGATGATTGATGAATTGTTGTTGATGATTGTTGATGATTGAACCAGAAATTTTTATTTTTTATTTTTTTAAGTTGTTGATGATTGTTGATGATGATGAAAAAAATGGGTCGGGG…	(CT)6	130	141	CCGGCAGATCTGAACCCATT	TGGAGAATGGGAAAAGGCTTGT	124
comp139565_c0	AATGCCAATATTCAGTTGGTCTGGTGTTCGAACTAGGACATGTACCATCGGTGAGTACATAGGGTAAAGATCGGTGGCCTTTGAAGGAGATAATTCAAAGTAGAACCCTTGTGTGGCTATGAAAAGCTATTTTTAACCATTCTTTTTGTACCATGTAAAACCAATGAAGTAGCACCTTTCATTATGTTTGGCTATATGTTGATAGAGCTATAATTCCTGAGAAAGTTATGTCTTGGTAAAGAGTGGTAGCCTAGAAAGAAGATATTTTGAAGTATCACTCTTCGTGAGGTTTATGTCCTATTTGGTGCAGCTTATTGTTTATTATTATTATTATTATGGGAATCTGCCAAAGTGTTTGATACAATTTCTACTTATAACTTAT	(TTA)6	319	336	AGTAGAACCCTTGTGTGGCT	TTGTATCAAACACTTTGGCAGATT	266
comp139622_c0	ATAAAGTGAGGGATAAGATTAAAACACTGTAGGGAAACCAAAAAAAAAGAAAAAGTGAAAAAAAAATTAAATAAAGCAGCCTAATAGTAAGGGGAAAAAAAAGAATAAGATCGATAGAGAAGAAACGTGAGAGAGCAAGAGAGGAGTGAGAGAGGCAAATAGACAGAACGATGAGAGCGAGAGACAGAGAGAAGAGTGAGAGAGATAGAGAAAGAGAAAATAAGAGAGAGAGAGAGAAGCTGTTGTTGTCGCTGTGGTCGATCAAGAAGAAGGAACCAGATTTTTGCTTCAATACTTCTGCTATTTGTCAATCGAGAGACAGAAGGAACTAGCTTTGGTTTGGCAATTTGAGCTTACGGTTTTTCTTCTCACTGTTTTTGTTGAATTTAGTTCACGCGT…	(AG)7	223	236	AGAGAGGAGTGAGAGAGGCA	TTGATCGACCACAGCGACAA	128
comp139631_c0	AAGACTTCCTCAGAGAAAACCAATACATTTGATGGTTATGAAAAAGAGGAAGAACAAGATCAGATGAGTCCTGAGCAACACTTGTTTGATGAAGACCAAGAAGATGAAGAAGTGACTCTCATTCCTCAAGAATCCATTCTGAAAAGGATTAATTTGCATAAAGGAATGAATTCATATCAATTGGGGAAGCAGCTGTCTTGCAAATGGACTACAGGAGCCGGGCCTCGTATTGGGTGTGTGAGGGATTATCCTTCCAAACTCCAATTCCATGCTTTGGAGCAAGTGAATTTGTCTCCAAGAAGTGCTGCTGCTGCTGCCCATTTCAGATCAAACTCCACTCGTGAATGTATACCACACAGTTTTAGTGGAGAGATAAACATCAGAAAGACAAGTTTTAGC…	(TGC)5	303	317	GCCTCGTATTGGGTGTGTGA	TCACGAGTGGAGTTTGATCTGA	123
comp139811_c0	TGCATCTTTAGATGTATTAGTTTGTTAACTTCTATTTTAAAACAAACTTAGCATTAAAAATTACATTCCTATCTCACAAAATATGAAAGAACATATCTACAATTCCTTGACACATTTAAGACATGACATTCAAATAAGTTTTGATGCATCTTCCCTTAGAATCTTTTTGCATAAACATAGACTATTGCAATTCTTCTTCTTCTTCTACCATTTTTTTTGTTGATAACTGGGTGTCCG	(TTC)5	191	205	AGTTTTGATGCATCTTCCCTTAGA	CGGACACCCAGTTATCAACA	101
comp140030_c0	GTTTAATCGTTATTTAATCGAGGATGTTACTCATAAATCGATGATCAGTCTCATTTCATATATACTAAAGCACAGTCTCGTTATTGACATCAGATGCAAAAGCTTAACCAGGCAAACTGAGAGAGAGAGAGGAACGAAGATACATACCAGAATACATACAAGAAGCATACATATACATATATATAGATACATTTCTGAAACAGTAGAGAGA	(GA)6	119	130	TGCAAAAGCTTAACCAGGCA	TCTCTCTACTGTTTCAGAAATGTATCT	117
comp140211_c0	AGAGAAAATGTTAAGAGTCGCAGTTAGGAGAAGGTTGTCTTCTTCTCTATCTTCGTCATCATCATCATCATAGATGCCACTGCCAAGCCAGGCCTTATCATCGGCTATTATCTCTGAAAACCCGATGAAAGGCCTCCCTAGTGTGACCACCTTATTCTCCAACTCATCATTCCAATTTCATCTTCTTCCATGCAGAGGTCGGTTAGGTTCTCTAGCTCTGGCTCTGGTTCTGTCTCTGTCTCTCATAATTGCATGTAATTTCTGGCTACTTAAAAGCAGTAGCAGCATCTTAGATT	(TCA)5	56	70	GAGTCGCAGTTAGGAGAAGGT	AACCGACCTCTGCATGGAAG	190
comp140248_c0	GCCAAGTAGAAGAGACAGCAGCAAACTTTGGGAAGTTTCTATAAGCTTCAACTTCAATTGAAACACATATACATGCAATGTATTCTAACGCCTAAAAATTGTTGTTACCTAATTTAGTAGGTCCTGATTAGGATCAGACTAGTTACAATGAAGCCAACATTGGGCTCGGGTCATTCTTGCAATTGTGGGTTTGGAATGGGCTGGACTTGGGTTGCTTGTCTGGTTTGGCTTGGCTAAAGTACACACTTTTAGGCTCAGTGTTTGTTTCATGTGTTTGCGCTTGAGAGAGAGAGAGAGATTGTCTTCACTCGTGATATATTGTCAAGTTAACGCGACTGGCTTTTGAGTTGTAAAACTGCATGGCAATTCAATCTCTTGCTCCAAGCTACTCATTAATAT…	(GA)8	283	298	CTTGTCTGGTTTGGCTTGGC	AGCCAGTCGCGTTAACTTGA	127
comp140632_c0	GAAAATCCTATATATGGCTGGTGGTGCCTTATTGCTAAAAACATCACATGGTCATTACAATTAGTTTTATAACAAAAGGGCAGAGACACAGCAGTATCAAGAAGACTAGCAGACAATATGTAGTGGCTATGTTTCAAGCCTGTGGTTCACCTGCAGCCTAATATTAATATATCCACACAAACATCCTCTATATTAATTATATATGTACTGTGTGTGTGTGTGTATGTGTGGTGATGGAGTAAAGAGTTTATGATGATGAGAAGGTTATAAACATGTGGCTGCCATTTGCTAGAACATTTAGGCATTGCCCTTTCCAACAACTACTAAAATACTTTCATATACAAT	(TG)7	209	222	TCAAGCCTGTGGTTCACCTG	GCAAATGGCAGCCACATGTT	156
comp140684_c1	GAGAATGAATGTATTCGTCGAATCATTGGGAAGGAACATTGGAGATAAGCAATGGGACAGGGGAGTCTATGACAGAAGACGTGGAGAGGAGCAGGAAGACAAACATGGCGGAGTGGGACAGGGCGTCGATAGCACACCAACAGCAACAGCAGCAGTATCATCATCATCATCATCTGGACGAGACCCAACAGAGCTGGCTACTGGG	(ATC)6	157	174	GCAGGAAGACAAACATGGCG	GTAGCCAGCTCTGTTGGGTC	111
comp140718_c0	GTCAAGCTGGATATCATGCCAGGTATTTTAAACATTTTAAGGAACTGTGGTCATAGTTGTTAAAAGCTCATAATATTGTCAATTGATTTTGTTTTGATCTATCTAACAAATTGGAAAGCTGGACTTGCTTCCCTTGGGTGTCTAATTCTTTCTGAGATGTTTGTTGGTGTTTCAGAATCTAACAGAACTACCTCAGTGTTTGTGATTTCAGTGTGAGCTCTAATAAAAGGAGTTTAAAGGACCATAATGCTAAATCTTGTTTGAATTATTTTGATGCAGATGTATTCAAGAAATGCCCAAATACCCCTCTTTTATTTGAGGCTGAAATAGTGTTATGAGGCAAGATGGAATTAGTGTTGTGCAGACAAGAGGGAAATACAACATGCATATATAAATATA…	(TA)6	1273	1284	CCATCCAATGGGGTCGGATA	TGACCACAGCCCTAAACACC	199
comp140839_c0	ATATAATTGTCAAGAAGCCCTAAAACATTAGGAGCATAGAAAATCCAAATAGAAAAAAAGATAGCAAAGCTTTTCTCCATGTGTGTGTGTGTGTACGTGTCTTGGCATCGTAACGTTGGTGGAAAGGAATATGATTCCCAGATAAGGAAAGCATTCTCCTCTCAAAAGGTGAAATCCTTAAAATTTTATTAAGTATCGTGTTTTTCTTGTGTTTTGGATCTTGATTTTGGTGCTTCGTGCAAATTTGTCAAGTATCATGTTTTTCTTGTATTTTAAATCTTGATTTTGGTGTTTCGTGCTCATTTAGGTATCATAGATTCATAGGTGTAGAGGAATAGGGAAGTGGATGATAGATATATCTATAAGTTTCTGAATAAACTTGT	(TG)7	80	93	AGAAGCCCTAAAACATTAGGAGCA	TCCACCAACGTTACGATGCC	111
comp141034_c0	ATATGGACATTATGCTTCGAAGTACAGAAATGATGGTGTTGAAGAGAACTGAAGAAGAATAATACAACTCTTGTATTTCACTTGTATCTCAAATGACCAATACAAGGCTATATATATATAATACTCCATAATCAAACTCTTTACATAAACATAATGACTATTCATACTAATATAATGGCTCACTTAAACAATTTCTTTGTAACATTCAACCTAATAACACCCCACCTAGGAAGCACGGACACGGACACAGATACAGATACGGATACGGACACGGCAATTCCCTGGCAAGTTCCAAAAAATGGGGACACGAACACGGTG	(TA)6	109	120	TGCTTCGAAGTACAGAAATGATGG	GAACTTGCCAGGGAATTGCC	280
comp141243_c0	GTCAACTCATCCATAACTAAAGTAAAAAGATAAGGACTTAAGGATTTATCCATTTCCACCCTCCTCTTTTGTAGTATTATGTTGCTTGTTTAACGCTCATGCTACGTTACTCTAAATTGCTATTCGAGGCCTAACTACAATTTCAATCAATATCAGCAAGCACAAATATGACCAACAACACTGATGATATGGGTTACAAAACTACATCTTTAAGCAGTTTAAATATGTTGTTTCCTCTCTCTCTCTCACAATCAGTCAATCAATCAATGTGATATATTTTAAGCACATTTCACATTCCTGCCCGAGTGCAACAAAGGTGACCATTACAAGCTGAAGTGTAACAATGCTTACCTTTGCATAGGCTGTTTTTGTGCTATATTTTCAATTATCCAGTGACGA…	(CT)6	235	246	ACGCTCATGCTACGTTACTCT	GTCACCTTTGTTGCACTCGG	229
comp141245_c0	AATCAAGTTATATTAGATCTAAACGACACGTTTCATTGCGCATGCATCATTGCATCGAACTTTTTTGAAATCTATTGCATGTTGTATCATAAATTTGTCTGTATTATATTAGTATTTCGAGTAGCATTTTATGGACCATTGCTTTTTTTTCTTCTAGGGACTGATGATTCTTTCAAGTTAAGCTTATATGCTTGTTTTAGGAAGCTGTTAACTTTGCAACCCATATATATATATATGCATTCACACTTTTGAGGGTATGAGTTAACATCCATTTTATCATCAAGTCTACCAAACCTGCCCATTTAACCCAAAAGTTTACCAAAAATCTCACTTGACTGCCAGCTGAAGTTGGGACCAAAAACAAATATTTTGATATAGTGAGATGGGAAAGAAAACCAA…	(AT)7	223	236	CGACACGTTTCATTGCGCAT	GGGCAGGTTTGGTAGACTTGA	277
comp141263_c0	AAAAATTGGAATGAGGATGTATTAAAATTTTTATCAATTGAGTTTTCAAATGAGTTTGCGCGCGCATCGCGTGTGCCCGGCCGCTATATTGAATATCTGAGGACTCATTTGCTTTTTGTTTTGAGCTTTTGGAACTTGGTCTCATAGCCTTTTACAAATTCCAGATTACATTAATTTATATATTTGGAAGTTGATTAGAAATACTGAATGCATTTTACTTGTGCATTGATGATGATGATGATGACTTGTTCAATGATCCCTCTGAATGAAATTCCTGGTTATATACACCACTGTTAGCTACAATGTATTATTATGTTACCATCATAGGCTATACTACTAGCTCATCTGAGATATTATTCATGTGAGCAAGTTGA	(TGA)6	227	244	GCCCGGCCGCTATATTGAAT	ACCAGGAATTTCATTCAGAGGGA	205
comp141495_c0	AAAAAAATTAGAAGTTGGTTTCATCTCAGACCACAAGGAAATAGGAATTCAATATATATGTTTGCTGATGTCATGGTCAAACTGGTGAAAGGCTAACGGTGACTTAATGGAATGAGTGCAATTGTTTTACGATTATATAATTTATGTAATGGGGTTCACTGTATTTATCTCAATTATGAATGGAGCTCCATGTAATTTATCCTAATAAAAAAGGGGAGAGAGAGAGAGTTCCTGGATGCTGCTCATGTGCTTGGAATGGAAGGTATTTATATTTTCTTGTTTTGAAAGTGTATAGTACTTGGCTTCGGCCCAGATTTTTTATTAACATGATTAATTTTCTCATTGGGATTATCTATGATATTTCCCTATGTTTCAGTTCTAAAACAGCCTCCATGTTAT…	(GA)6	216	227	TGGTGAAAGGCTAACGGTGA	CAAGCACATGAGCAGCATCC	171
comp141559_c1	AATAGTGGATTTGCAAACTCCAACTACTTTTTAAACATCAGCAAACTTATGATGATGATGATGACAACTTGAGTGGGAGTTACCAACATGCTCTAAGCCTTTCTTTTTGGATTTGATGATGACAAGTTGAGTGGGAGTTACACATCCTCCGTGCCATTTTTTTGGCGTTTGATATGTGAACATCAAAGAGGGAAGTGATGTTGGTATGTTAGTTGTTAGTACTTAGTAGTTCCCAAGTTAGTAGTTTAATACTATATTAGAGCATGTTCCATGTAATATAAATGACTAGACTCACTACTTACATTATTGTTGCGTAACTTGTATGAATATCATTGTA	(ATG)5	49	63	AGTGGATTTGCAAACTCCAACT	TGGCACGGAGGATGTGTAAC	153
comp141616_c0	AAGCGTTTTTTTTGTTGAACTTCATCTTTCATGTCATCCAATTTTTACAGAAATTTTTTAATTATTCAAACATATATATGGATGTATGGAGATATATATTCGGCTGTTCTCACATCCTCATAGTGCCCCTGTCCTACTCATTTTGTATGTGTTTGTATTTGTGGCTTATTTCACTTCTCATTTCTTATTTACGAATATGAGTTCTAAGTCCTTATTAGCTTAAGTCTCTTAGAATGGTGCATAGTCCTGTGTGTGTGTGAGAGTGAGATCTTATTTTGTTGTTATTAGCTGTGGTGTTCATATTATTGTATATCTGCCATGGCTGGATATTGTGGTTTTCTTTGACACAAAGTAAATAGGATCAGATTGTTTT	(TG)6	248	259	AGTGCCCCTGTCCTACTCAT	CCAGCCATGGCAGATATACA	205
comp141647_c0	AAAAATAGAGAGGTTGCCAAATTTTTGTTCTTATCCAATAGTTGACCTCATAAAGGGGGAAAAAATAAAATTCAGAAAATATATGATTGAAGAGAAAAGTGAGAGAGAGAGAAGAAAAAAAAGAACTTTCCTTTACCCAAAAGCCTAGAAAAAAATGTCTAATGCCAAGATCCAGTCAAAAAAACTTCGTCGTCCAAAGGTCCTCAAATGTAAAGATTGAAGAAAAACCTTCCTTATAAAAAGGCCCCAAAAAATTATTCAGAGTAAAGATGCATAATTAGGAAGGCTGGGAAAAAAAAATAAATAAATAAATTGATACCCAAAAAGTAAAAAAACAATGGCCAAAGAGCAACAA	(GA)6	101	112	AGAGAGGTTGCCAAATTTTTGTTCT	TTGAGGACCTTTGGACGACG	201
comp141763_c0	AGAATACTAAAATGAAATAATCTGCAATTCATGAATTCTGTAAACTTGTAATGTTTAAAAAATAATGACACTGGAAATCATGAGCAAAGCAGATAAAATATAATCAGTGATCATAAGCTACATGAGAATGTACAACTCAAAATCCAACATGAGAGCTCACAAAATAAAGTGTGTGTGTGTGCAATCCATGAGAGTCCACTGAGCTAGAGTTAATCCTAGTAGTGTCGGATGGCTGGACCTCCGGCAAG	(GT)6	169	180	ACACTGGAAATCATGAGCAAAGC	GTCCAGCCATCCGACACTAC	171
comp141781_c0	GCAGCAGCGGGTTATACTTAGCATTTTTCACCCTCTTCTTTACACAAACCCTAGATATGAGTTCTCTCTCTCTCTACAAACCTTCTCTCTAGGGTTTCATCTCCCTTTAGTGTGAATCTACCCTAAGTCCTTTGTTAAAAAGATAGATTGGGTTGAGGGCTTCGTTTTAATCTGAAAAACTTAGGATTTGGAGCACGTTGGTCTTTGGTCTTCATCTCCGTTTGAGCTCAAACTTCAAGGTACATGTAGCCT	(TC)6	63	74	AGCAGCGGGTTATACTTAGCA	CGAAGCCCTCAACCCAATCT	162
comp141790_c0	ATATTCAAGAAGGAGAAATGGTACCGTGTAGACTTGGAAAAAAGTCTATTTCTTTGTGTGTGTGTGTTCCTTAATTACCAATGTCAGAAATCTTTTCTATGTTTGATGCATTCCATATGATGCATGTTGTTTTATAGACATAGATATACATTTGGGTTTTGTATTTATTTTGAAATGATACTCTAATGCCCCAAACTGTTCCTTCCATTCTCTGAAGTAGTTTCTTCAAGTATTGCATTACACTGGAGTTTCTGTGACATACTTCTATTTAGTGTAATTTTTTTTCCTTTATAGTGATATAATCATTGATGCTGGCAACATACATCTTCAGGTTCTTGAGTATCGTGG	(TG)6	55	66	TGGTACCGTGTAGACTTGGA	GGAAGGAACAGTTTGGGGCA	188
comp141837_c0	GTAAAATTTTTGCTCTTATAACTATTGGGCTTGCTTTGTAATGTTCTGTTATACAAACTAGGTACTTGCTGGTAACTCGACTTCTATTGACTGGTATTAAATTCTGATAATGTAATCAACCATGATTTCATGACGGCGTGTGTATTGGATTTGAGTTTGGATTTACTTGGTTTTTTATTCCATTGATCTTTCATGCTTTGACTTTGGCACTAATGAGTTTCACATATGAGGACACTGGTTTATTTAGTATCCTGAATTATTTCTACTACATTAGTCATGTTGATACTATTCATATGTCCAACATATTTTTTGCCATCCTCAATGTTGATCTTCTCACTCATTAATTTTGAGTCTGCATCTTTCTCTTGTATGAAATTTAATTAATCGTCATGATGTAAG…	(AAT)5	594	608	CACATGCCAGCCACACAATC	CCGCATAACACTGACCATTCA	163
comp141981_c0	ACCCCTTTAAGATTCTGGTAAATACAGGCTGAAATATAATTATAAATTTGTTTACTAGTGGATAGTAAATTTTGCCATCACACCAAAATTAGTGTATACACACAACCATTCCACAGTGATGGAGCTCTTCTCCACCGAACAGTTACCAGCTCCAATTCCAATCCATCTCCAAAAAAGAGACCACATTGTATACACATTTTATCAACTCCGGAAGATAGACACATTTTGATCTTGAGAAAATAAAAATAGAAATAATATATCTATTATGAAAAATAAAGTAAACAAAATGTCTAGTAAAAGAATTTGGAATTTTTTTTAATGTCATTGGCAGCTCATTGCAGAAATCTTGTTACTAGAATCTTCGTCTTGCATGTGTAAAGGAGTAAGGTTAGAAGTCCA…	(GA)6	852	863	ATCGGCAGGAACAGGAAAGG	TGTTGATTGTGTCTCAAACCAAGA	120
comp142113_c1	AAACGTTGCCTTTATCGTGGACTGTGAACGTGGATGTGGTGACTTTGTAGGGCATGAAACTTTTGACCGTTTTTATTCGGACCTCGAAATGCAGCATGTCCTTACCGCATGAATTTCTCAGCCATAGACATAAGGCCAGAAACTCCTCCACCACTACCGCCACCTCCCATTCCTCCCATTTGCTGCTTCATGTACATCTGCATAGCAAATTTGCCGGCTGAAGTGATAGCAGATTGCTTGTCGGCACCGCTCGCAACATTGCCTTGGCTTGCCTGTGAGTCGAACAACTTCGAAGCCTCTTGCATAGCCATTGAGATCATCTGTGACTGTCCGCCACCGCCACCACTACCCCCGGTGTTTCCACCTTGGAACATCTTCATTGCTTGCATGGCCGCGCCT…	(ACC)5	435	449	ATCATCTGTGACTGTCCGCC	GGTCGAGTCCAGCAAAGTCA	167
comp142495_c0	GATCATTCCTTTTCCTCCGTCAGGTAACGATCTTATGTGTGTTGCGATCATTTCAATTCTTCTATTACTTGATTTTGATCCGAAAATTAGCTTTAAAAAAAAAAATCAAAACTTTTATGATTTTTTTCGTAAGTTTTCTTATATCTGATTTCAAATTGTTCATCGTTCTAATTAAATTCGACAGAAATTACGTATTTCTGTCTTGAATCTCTCTCTCTCTTGTTGTGATTGGAATCATCTATTCACGTGACTGAATCTACAGTTGTTCGTCAATCTATATATA	(TC)6	208	219	TCCTCCGTCAGGTAACGATCT	ACAACTGTAGATTCAGTCACGTGA	254
comp142496_c0	GAAAGATTTATACTGACCTGATTGACTTACTGTCCACTCCCCGGGAGCCACCACATACCTTCCTTTTAGCTACCCAACGTTGAAATCCTAGTTCCACACCTGATTACATAAGCTCTTTCACAGATACATTTTTGGTAATTACACGTCACTTTGTCTAACCTGTCTTCTTCTTCTTCTACAAACTTGTATTTATTTTTCATACGGTAAGCATAAATTGATAGACAATTAATTATCTATCTGCATTAGTGAAAAGGCACATCAGGATACTGTTCATTAGAGAGGATAAGCAGCTTATGTGCAAAAAAAATGCAATCATTATGCAGTTATTTTATAACTGGAATAGTGGAATTTAATGTTATGTTTGGTTAGGGATTTAGAAAGAGATTTG	(TCT)5	163	177	GGAGCCACCACATACCTTCC	TGAACAGTATCCTGATGTGCCT	230
comp142520_c0	CTGTTTTATACCATTAGGTTGTATACTAAGATCAGGAAAATTCCATGAAATTGTCATCGAGAAACTAACGCATAGGCACAGGAGCAGTAGAGCCAAAAAGTTTTTCCAGAGCATGCAACTGCGGCAGAACTCTAATATACATATGTTCATGCATACATACACATATACATGCTAAGAGATATACGTGCGTGCATGTGTGTGTGTGGCAACATAGAACCAATTAAACAATTACCCGGATTCCACAGTTTCATCATGCACATTCATGGAACAAGGCATAATATTGCATTTGAAATACTAAATACAGTTAATTCCCAATCTTTTATCTCCGCAGTTTCATCATGCAGATTCATGGAAAGAGGCATAATATTGCATTTGAAATACTAAATACAGTTAATTCCC…	(TG)6	194	205	TAACGCATAGGCACAGGAGC	TGAAACTGTGGAATCCGGGT	185
comp142581_c0	ATGAAATTGATCAATCTTCTTCCCTTTCTTGTCTAAGCAGGCACCGCCAATTAACAACGTCTATCTCCCCCTTGCACATCTCTCCTCCCTTTTCCTCTCAACCCCTTCCCCCATCTGCTTGACAATCAACCGTGTCGCACCTCTGCAAAAGGCTAACACGGAAAACGCTTGCTCCTCGCACTTCCTCATTCCATTACCACTCGTGTCACACCCTACTCTCAGCCGACGATACTAAGGTGCTCCGGCCGAATGCTGCTGCTGCTGCAGAGGCGATTGCCCCGGTCCACCCATCACTTGTTGTCCAGGCGCTGGTCTGTTAATATCCATACTCGCTCTGTTGCTTCCGCCACCACCGTATACACTGCCAGGCTTACTTCCAGCAACCTTCTCGCCCATAGC…	(TGC)5	251	265	GATACTAAGGTGCTCCGGCC	GCACAGAGACCTTTCCACGA	205
comp142685_c0	CCCCTCCTTACATTAGCTATGCCACCACCACCACCTCTTCTATCAAATCCACAACACCACCACCACCTCTTCCTTCCTCTCTTTCTGTCAACTGCAACACCGCCACAACTTCAGCCGTTTCACCCTAAATTTCCCTTCCTAAACACCCCCACTGTACTCCTCTGCCACATGAATTGCTTCTCTCTCTCTCAAAATCACCTCCATAAACCCACTACTACCCTAATCGGAGGTTATCCAGCCCTTCAAAATTTGTAGTTAAATTTTGGCAATCGGGATGTCCATCAAATGTTCAATAAATTGCTTGAGCTATATTGTGTTTCTAAGGTCAAAGACAATTCTCTATCTTG	(TC)6	179	190	CAACACCGCCACAACTTCAG	TGGACATCCCGATTGCCAAA	187
comp142730_c0	ATAAATTGTATCAACGAGCTGTTTAACAAAGTCATCTTGGCCATCTGACACCGCTAGGTGCAATGCGGTATCTCCTGATTTGGTGATCTTGGCCACGTGAACTTCTGCATTGTTCTTGTATATTTCCACGACTTCCTCCCATTTACCTTTCATGGCATGGCTGAACATTTGTCTCTTTATTTTTAAATTCTTGTCGTTGTCTGTTTCCATCACTAGAAACAGTAAGGTAAATATATATATATATAGCTTGCGAATCAGTTGGTAATCCG	(AT)7	231	244	ACCTTTCATGGCATGGCTGA	CGGATTACCAACTGATTCGCA	125
comp142742_c0	AAGTAATCGTAATCGTCGTCTGCTTTGTACGCCCCCATCACTTCCTCTTCACCACCATCGTCCTCCTATCCTACCCTATCCTATCCTATCCTATCACCACCATTGAATCAGAGACCAAAGAGAGAGAGAGGCGTGAATCGTGTTGAATTTGTGTTGTGATGAATCAAATCATCAAGCTTCTCAAATTCACAAAATTTACTTGAAAACTAGCTTTCTACCCCCTTGCAAGTTGCAA	(AG)6	119	130	CTTTGTACGCCCCCATCACT	GCAACTTGCAAGGGGGTAGA	211
comp142880_c0	GGTATTTGGCTCGTTTCAAAGTTTCTTGAATATTTGCTTGCAAAATCAACTTTTACCTTTATTACTTGATAGGTTTTGTGACACTTCCTTTGATGCTCTGTGTGTGTGTGTGTTTATAATTATCATGTGCTCCATGGAAAATACTGAATCCATTAATAATGACAGGTAAGCATGTTATGTACCTGTATTTAAATTCCATTCTACAAACCAAATAAATGGAGAACACTATTCCATGATATTTCTTTAGAAGCTTTTGTTCACTACTTT	(TG)7	99	112	TGGCTCGTTTCAAAGTTTCTTGA	TCAGTATTTTCCATGGAGCACA	141
comp143009_c0	TCCATTTGGATCGCGGGATTAAAAAAAAGACAAGAAAAGAAATGATTCCAATCTCTCATCTAGGTGAAAAAGGATAAGAAATTATTGTGCTTTCTCATCACGTTTGGATGAGTAAGAAAGCAAAGTACATGATATGGGGACACAAGTGAGATTTCTTTTCCCTCCTTAATATTTTAATGGGCAATCTCAGCATTATGAAAAATATACAACCAATCAGTTTGTTTCTCATGAATCCTATAAAATAAGATCTCTATCTCTCTCTCTCATTATCTCTCACCATTTCTCACTTAACTTATAACCAAACATGAGATAAGAGTTCTCTTTCTCTTCATTTCTTATCATTTCTCACCAA	(TC)6	254	265	TGTGCTTTCTCATCACGTTTGG	AGTTAAGTGAGAAATGGTGAGAGA	208
comp143167_c0	ATAAAATAAAATAAAAAGAAAGTTGGGTAGTGAAAAATTATTGTTAGAGAGAGAAGGCATAGGTTGTTGTCCATTGTTGTTTATTGTTAGAGAGAGAAGGCATGGGTTGTTGTCAACCGTGTGCGGCGGAGGGGAGACCAAGAGTGAAGAGGGGCTGCTGTTGCTGCCATGATGGTGGTGGTGGTGGAGGGTTAGGAAGTAGTCCAAGGCTTCATCACGGTGGAAGTTTCCGTTGTGAGTGCCGACTAGTTGGAGTCCGCGAAGTTGAAGCGGAAGCTAGCAGAGATAGCATCATTGATAGAGGTAAATGACACAGCAAAAGTTTGAG	(TGG)5	173	187	CCAAGAGTGAAGAGGGGCTG	ACTAGTCGGCACTCACAACG	113
comp143370_c0	TTGTTTATGTAAAATCATACCCAAGCTATCTGTGTCATCAATAATATCAATTTACTTCCTTATAGAGGCTTATTAGCAGTTTCATACCTTTATAATTTCGATGAATTAGTTCCAATATTTTACCTAGTGAAGTTCAGCAGTATTCAAGGTTTGAAACTTCCAAAATGCCAAGGTTAGCCAAGGTGATGGCGCTACCACCATGCTATGCAGTCTCAGAAATGGAAGTTATCTGTTACACATAACTTGCATGCCATCATTTCTGCTAAATATTAGCAGTACTTTTTCTGGAATTAATTTTTGGATGTTAATTGTACAGCAACCCTTTTTGTCATTTTCACCTCGATACCTTCTTTGTGATTAGTAAATATTTTACCTTGCCGCTATTCTAGTGAAACCATG…	(TTC)5	641	655	GCTTCTCCTGGGGAACACTC	AAAAGTGCTCTGCCTTCCCA	232
comp143371_c0	CACAGCTACCATCTCACTAACCCACCTCCACCGGCATCACCACTACCTCCACCACTGCACTGCCCTACCACCACCACCACCTCTACCATCCTAGCACCACCACCCTGCTACCACTACCATCTCCACCCCCTGCCTGCCTCTGCCACCCCCACCACACCACCACAGCTACCATCTCACTACCCCACCTCCACCGGCATCACCACTACCTCCACCACTGCACTGCCCTACCACCACCACCACCTCTACCATCCTAGCACCACCACCCTGCTACCACTACCATCTCCACCCCCTGCCTGCCTCTGCCACCCCCACCACACCACCACAGCTACCATCTCACTAC	(ACC)5	67	81	CTACCTCCACCACTGCACTG	ATGGTAGCTGTGGTGGTGTG	130
comp143371_c0	CACAGCTACCATCTCACTAACCCACCTCCACCGGCATCACCACTACCTCCACCACTGCACTGCCCTACCACCACCACCACCTCTACCATCCTAGCACCACCACCCTGCTACCACTACCATCTCCACCCCCTGCCTGCCTCTGCCACCCCCACCACACCACCACAGCTACCATCTCACTACCCCACCTCCACCGGCATCACCACTACCTCCACCACTGCACTGCCCTACCACCACCACCACCTCTACCATCCTAGCACCACCACCCTGCTACCACTACCATCTCCACCCCCTGCCTGCCTCTGCCACCCCCACCACACCACCACAGCTACCATCTCACTAC	(ACC)5	227	241	CTACCTCCACCACTGCACTG	ATGGTAGCTGTGGTGGTGTG	130
comp143387_c0	TTTTTTTTTTTTGTTACTGAATTTGTATAAATATGTTACTTCTCTGATGGTTAAAACCTTCAGTGTTGAGGTTTTATGAATTCTTTCTTTTAACTTTCAATTTAGATTTGGTGAAGAAGTAATAGTTTTGGAAGGATTACTCCAACTAGGATGGAAAATGGCCAACAGCCAGCTCTGCCATGCACTCTAATAATTTTTTAGAATTTTGGGGCAAACTACTTAGATGGACACTAAAAGGGATACTGGGAACTGCATATGGCTGTCTTTTGTTTTAGAAAACAAGGAAATCAAACAGAGGTAGAAAGTTATTTTGAAAAGTTATTGAATGAAAATCATTTAGGGAACCTAGTTTTGGAAGAAAGCGGTAATAGAAGGATTATATATATATATGCAGAGTTA…	(TA)6	378	389	CAGCTCTGCCATGCACTCTA	ACATTTTTCATTCGAACTCCCTAACT	251
comp143460_c0	GAGAGTGAGAGACCTGAAAGAGGCGTGTGAATGACGAACGAAGTGATAGCCTTGGAGGAAGAGAAGCCGATGAGAGTACAACATCTTCCCAAGTGGTCCCAGGTTCAGTCTATGCTGTACCTACATCATCGAGCTCAATTGTGTCAAGCAATTGTGTCGTTTGCCTTCCTTCAAATCTTGTTCCAACTCTCACTCTCTCTCTCTCTTGATAAGGATACTGCGGCTGCACATGCTATATTCACTGCTGTTGCACCTGG	(CT)7	193	206	AGTGGTCCCAGGTTCAGTCT	AATATAGCATGTGCAGCCGC	148
comp143685_c0	GAACCTGCAAATACATGCCCCAATCACATGATGTAGCTCATATTCATTCAAGACATAAGCCTCGTCATCTACCATAACACAATCTATCACCCATTTAAATACAGTTTTCTAAATACCAAAATACCAACTACATAAAGATGGAAGGGATATGTATGTGAGTGTGTGTGTGTAAAGAAAGACTGCGCTATGAAAGTTGACAACCAGTCTACCAAAATCCA	(GT)6	159	170	ACCTGCAAATACATGCCCCA	GGTTGTCAACTTTCATAGCGCA	200
comp143729_c0	GCAAGCATATGTCGGCCCAAACAAACATGGCCTTAGGATTTTGAAATTAAAGAGAAGAGAGAGAGAGATAAAGTAGAACTAAACTACCTTCTTCAAAATCTAATTTCAAGAGTGAGCGAAGCCCTTAGAGAGATGGGTGGTGTGCCTAGAATCAACCGGAGGAGAAAATTACGGTGATCGGGGATGGGTGGTGCGATGGTGAAATGGGA	(AG)6	56	67	AGCATATGTCGGCCCAAACA	CATTTCACCATCGCACCACC	203
comp143805_c1	CTTAAATTTCTTCTTTGAACACATACCATATGAAACCAAATTGAAAATATTTACATTTTCTAAACAATTGCGTTATGAACGTAAAAGATTTTCACAAAATAGACACAGATGGATTCACACTTTCTATGAAAATCCCTCCTAAGGTAACAAAGAAAAAGAAAAAGATTACAATATCAAAGCCAGCTCTTCAGAGGGTAGAAACATGTTTGAGAAATTTCCTCTTCCTCCTCCCTCAGGCTGCACTGTACTGACCACCTATAATCTAACCTTCACCGGCAAACTTCGGTCCTTCACCATGAATTCCACCACCATTCCCAAACGGTTTGCCATTTGAAACTCCCTTATCGAACCCAAACTCTATATCCCCTTCTCTCCCATGGAAGCCATGGTGGTTCTGCT…	(TGG)5	577	591	GCTTGTTACAAAGGCGTCCG	TCAAGGAAAGGGTGACAGCC	177
comp144090_c0	GTTTTTTCTCCAGATAAGTTGGCTGGGGATCTACATCTGTTTGATGGCTCATTGGTATTCACTGCGGAAGAATTTTCACGTGCTCCTGCAGAAGTTATCGGGAGGAGTTGTCATGGTACACTGTATAAAGCTGTGCTAGACTCTGGTCATGTATTGGTTGTGAAATGGTTAAAGGAGGGGATAGCAAAAGGGAAGAAGGAATTTGCAAGAGAAGCCAAGAAGCTTGGGAACATCAAACATCCAAATTTAGTTTCTCTGCGGGGTTATTACTGGGGACCAAAGGAGCACGAGAAACTGATAGTATCAAATTATATAAATGCACCATGTTTGGCCGCTTATCTTTATGAGACAGACTCCGAAAAACTCCCACTTTTGTCTCTTGATGAACGGCTCAAAATT…	(TC)7	974	987	TACTTGAACACGCCACAGCA	TGGAACACTAATAGGACTAACAACCT	104
comp144129_c0	GTTTGTGTGTCCGGACATCATGCCAGTGTGTGTGTGTCCGGTTCCAAGATGGCCGGCACCAGTGGGATGGGTAATCTTGTGCTCGACCGTGCCTGGGATCTTGGACTTGAGCTTCTCGGTTGCGGTGAGACCGTAGGTGTTTGGGTTCTGCTGCATTCTTAAGGAAAGCGCGGCTCAGAAGAGATCTGTGACAGCTGGGGTGCAAGAGTCGTCGGGGGCGATGTACGAAAGGCAAAC	(GT)6	26	37	TGTGTGTCCGGACATCATGC	CCCCAGCTGTCACAGATCTC	197
comp144179_c0	TGCCATCATTTTCAGGTCTAATTAATGGACCTACTCGAATCAAGTTAATTTGATTGTTATGCATTTTCAAATGTTGTTAGGAAAATGATTTCGATTACCATATCATCTGTTGCTTAATGTGAACGCATATCTGTCTAATTTTAGCTCTTTTGAGGTTATGTTTAAACTGTTTGACAAATACTAGAATCTGAACCCCCTTCTTGTTTTATGAAATTTAAAAACCATTCTTGCAATCTCTCTCTCTCTCTTGACATATTTAGGTTCTTCTCAAGCATATTTCAATTTTTAGAATAATTTTTACAATTTCTTGTCTAA	(TC)7	234	247	TCTGTTGCTTAATGTGAACGCA	ATTGAAATATGCTTGAGAAGAACCT	178
comp144246_c0	TGACATCAATCTCCAATAATTTGTACTTGCCTTGCCTCCACCCCTGCCCTGATCTTGCTTTGCTTTGTGCAACTAAGTTTGGACATTTTTCTTCTTCTTCTTCTTACACCCATCTCCTCCTGTCATTGTCGCCGCTCCCTCCTCCCTCCCCATTTCAGCCACCACCCTGCCTGCTCCCTCCCTCTCTTGTCATGCCCCTACCCCTTTTCCTCCCTCTCCCCAACCAGTCGCTGCCTTTCCCTCTTCTCTTTATCCGCTGCCACCCTCCATCCTCCCTTCCCTGTTGTACCACTTCCCCTGTTCCTCTCTCAGATGCTGGAACCCTTGTTTCCCTCCTTGCCATATGACAGCTGCTACCCATCCCTCCTTCCCTCATCATAGTTTTCTTAATGAAATTAT…	(TTC)5	89	103	CTGCCCTGATCTTGCTTTGC	GGGGAAGTGGTACAACAGGG	255
comp144283_c0	GTCAGTACTTCTCCTTTGCATAACAAATTGGACCGTAGCACCTGTTCTAGTCTCCATTTCCTAGCACTGTTACTTTCTATATTTGCTGTGGTTAACAAATTTTTTTTACTTTAAGAGAGCTTGAAATATCAGACTATGGGGACTTTTGAGTTTTGCCAACTCATCTTCATATGAGGCTCCTCCCCTCGCTTTCTCTCTCCATGGTGTGTGTGTGTGCAGGTCTGTGTATTTTTGATGGGGCTGTGGTTCATTGCCATATTAATGCTATGGAGATCATATGATTAGGAGTTTGTCCTTATGTGCAGCATGCCTTCTTTTGGTTAGCTCGTCCTATATATCCCTTTATGACTTTTGTGAAAGTGGCACTAAAATGCATTTGTTGTCATAAAATTTCACAAA…	(GT)6	204	215	TTGGACCGTAGCACCTGTTC	TGAACCACAGCCCCATCAAA	223
comp144423_c0	TTTAGACCCACTAATGGACTATAGTGAACAGAGAGAGAACAAAATGTAGAACTTCATAGCTGTGCCCGAGCTGGGCTCAATCATGGCCAAAGATCTATGGATCCAAGTTTGAGCTGGTTAATACTTGGCTGAGCACGGCATGTTTTTGTCGCACCCCACCCATTCTCTCTCTGGTGGTGGTGGTGGTGGTGGTATTGTTTCTTCGAGTCAGTTCTTGTGGAAGCACTGGTATTTTTCCAGGTTCAAGTGCTGTTGGTCAGGATACACTTTTGAACATTTTGCATATTTTCACATGTCTGCAGG	(TGG)7	172	192	ACTTCATAGCTGTGCCCGAG	CCAACAGCACTTGAACCTGG	206
comp144583_c0	TGATGATCCTCTTAAACGTAATCCTAACCAAAATCAACAAAACTAGTAAACTCATCATTGACAATGAATGATGATGATCAATCACCCTTGAAGAAATTGGGCGATTAAATTCATGAAAACTTTCCGGGTAATTTCACCAGTGAGTATGTGTGTGTGTGTTGTGTGTTCATCAACTTCTTGGAAAACCCTCTTGAAAACTAACTCAACCACACAAGTACAATCCATCAATTCATGAAATTTCTACAAACTTCAAAACGAGAGA	(TG)6	147	158	CACCCTTGAAGAAATTGGGCG	TGGATTGTACTTGTGTGGTTGAG	142
comp144601_c0	GGTACGGCGAGCAGGACAAGGAGCGCAAGGCTGCCATTGAGTCTGCCAACCGTGCGGACAGTGTTGTAAACGACACGGAGAAGGCCCTCAAGGAGTTTGAGGACAGGCTCGACAAGACCGAGGCCGAGCAGATCAAGACCAAGATTGCCGAGCTGCGCGAGTTCATCGCCAAGAGCCAGAGCGGAGAGGGCACCACCACTGCCGCCGAGCTCAAGGAGAAGACCGACGCTCTCCAGAACGCCAGCTTGACGCTCTTCGACAAGATGCACCGCGCAAAGAGCGAGGAGGGCCAGCAGCAGCAGCAGGGCCAGGCCGGCGAGCAGCAGACCGGCGGTGAGGACAAGAAGCCGTAAAGATATCCACGTTGACGGTCTGCCTCTCTAATGTTGTTTAATCCAT…	(CAG)5	291	305	ACGCTCTTCGACAAGATGCA	TGGCGGGATGTAGGAGTACA	179
comp144619_c0	TTAGAAGAAGGGACAAACAGATCAAATATTCATGTATGGAGATATGTAGAGAGAGATATAGAGAAAGAAAGGGAAAACCTGGTTATCAAAGAGAGGGCAGCGATGGATAATCCCAAGGTTCGAATATACAAAGAAAAAAGGGGATTTGTAGAGAGAGAGAGGGGGAGAAGAAGCAAACCTAGCAGTCGATTGGTTCGGTAACCCTGGCAACGGAAGCAAAGAGAAGAGAAGAGTTGAGATGATCACCCTAGCAAG	(AG)6	150	161	GGCAGCGATGGATAATCCCA	TCTCTTTGCTTCCGTTGCCA	129
comp144633_c0	GTTGGCCATTATGAGGCTTCACAAAATGTTGTTGCTGGCCATTGTATGGCCTTGTCAATACCTTTGGAGTTCCCTATGGTTTAGAACCTCTCTATTGTTTTAGCATAGCTCTAATATTACTTGATCCACTAAAACATGGATGGACAGGAGCTCCTTGAAACAAAAATGGAGCATCATCCTCCCCATAATTCACTACAGGGCCAACTATTCCTGGATCTGACCCATCATAAAACAAACAATTGTTATCAAATATCTGTAGATCACCACTTCCCATAGTATTGAACCTAAGGCCTTCCTTCCAATCTCTTGAAGTCCATCTATCACAATGGCCTTGGCTTTTTCTTTTTCAGTACCACATCTGAAGCAGATGAACCTTTCTTCAGGCTCCTCTTGAACTTT…	(TC)8	707	722	GGTCAATCGATTGGAGGCCA	ACTTTAACTCCTGGCCATAATATCCT	258
comp144757_c0	AAAAATGAAGAAGAAATGGAGGTTGTCCACCACCACCATAGCTGCTGTGTATATGGTGCTACTGATATTGGTGCTGAAGTCATGTCCAGTTCTAGCCTGCCCATCGGACGGTAGTGAATGCAGGAACTGCATCGTTGATCGGTTGAAGAACGGTTGTCCACCCTGTGTGCCGATTTTGAGGTGCATGGCAAGGTGCTTGTGGGGCGGGACATCACGGTCCAAGTGTATGAAGAAGTGTGACTGCAGCAGTGACGGTGGGTACCCGAGGCTAGCTGATTGCAAGAAATGCATGTCCAGATGCAAATGCAGCTGTATGAACATATAGATCGAGCAATGGATGAGTACTACTACTACTACTCATCATCTGTTATGATGGAATAAAATCGATCACTTATTGTA…	(TAC)5	343	357	CACCCTGTGTGCCGATTTTG	TTTGCACATACAATAAGTGATCGA	249
comp144767_c0	TCAATAGAATAAGCTGAAATTAAGACACGAAGAAATACAAATATATGTATAGATGTGTGTGTGTGGTGGAAAGGGAAAAGAAGGAGAATCAAATTCCAAGATTATTGTCGTGGAAAAAAGAGAGGGGTGTCTGAAAATGGAGGGTGAGAGGGTTTGAATTTTGAGCAGAGTGGTCAAAAGAGTGAGGTTTTGAATCAGAAACCAAAGCTTTGCTTTTTGTTTCTTTGTTTCTTGAACTTTCTTGGTTGAGTGATGAACCCAAGAATTTTCTGAGAAAAGAAACAGGGAACAGAGCTTGC	(TG)6	54	65	AGCTGAAATTAAGACACGAAGAAA	TCAAACCCTCTCACCCTCCA	146
comp144789_c0	GAAAGAGAGAGAGAGAGTCCAAATGAAGTTTCACTATCATTCATTTCTGAAACTACTACTAGCTACTAGTATACTATAATTTATCAAAGACAGACACAGAATCAAACATCTCAAGAAGATGATGAAGAAGAAGATGAACCATTATCCACTCTTTTCTCAATCTCATCCTCAGCTTCTTCTAACAAAGACAAACAAGGACTAATAGTAGAACTCGAACAAGAAAATGACAATGGTGAAATAGGAGAGAGAACACTAGTAGTAGTACTAGTTGATGATGATGATGAAGAAGCAGAAGAAGCAAAAGCAAGATCAACTAACAAATCAACAAAAGCACCAACAATATACCCATGATTGGATTCACCATTGACTCTGAAATACAAACTCAAGAGCTCTTCAAGA…	(TGA)5	270	284	CTCAATCTCATCCTCAGCTTCT	GGTGGCTCATGGGTTGATGT	280
comp144857_c0	TTCTATTCATATTGCAGGTGATTCAAGCTATACAAATGACTGTCTTGGGGATCATGGCCACGATGATTGTATTAATATATGCTTTGTGCTTCTAGTCATTTTGAATCAAGCATGAAAGTGATCTGAATCAAGATTATTGAATTGACAAATATTTTTCCCACAATAACTTACCGAACTTTTTTTCTACGGAAAGGAATTTATTTCATTAAATATCATAACCGTCGTTACAGACAAACATAAATAAGTGTTTTCTTTCATTTCTTGCAGAAGTTGTAGTCATATTATTAATCTCTTTCTGTTTTCCATCTGAGAATTTTGTAGTTTTGTGTATCAAGTTTCTTCTTTTCATAACCTTCTCTCTCTCTCTTTGTAAATTTCTTGGCCCACTCGTCGCTATGT…	(TC)6	355	366	ACCGTCGTTACAGACAAACA	CTACATAGCGACGAGTGGGC	184
comp144887_c0	TTCACAATTTATGCAAGTTTATGCCTCTTAACAGCCATTTTTTTCCTTTTCAACTTTTTTTAGGGTGCGCTATTAGAACCCATTTTAAATTATACAGCAGATGGAAAATTAAAGAGTCTTATCTAGTTAGATGATGCACTACATCATTAGAGTACAAAAGTTTTTTTCCAACAACAAATTTCAAAATTATTCTAAAAGATGAAGACTATTTAAGCTATTCTTGGTTATTACATGGTTAAATCTTTTTTAGTTTTCCAACCCTGGTAATCTTTTATGATCATCCCAACTACAAGTTGTGCTTTCAATCAAATACCTTCCACCAAAATCAAGCAAACCAAACAAGCCAAATAATACGAAACTATGCTAAGATAATTGAAAATCTTACCCCAATATTTTTTA…	(GTG)5	573	587	GAGGTGGTTGGTGCAGAGAA	ACATTTCTCTTTACACCCTTTCATT	118
comp144952_c0	GTGACATTAGTGAAATTTGTGAGATTGAAAAGTTCAAACAACAAGGAGAGTGAAACAGAGGAAACCCAGAAGACCCATTTTAGAGGTTCATTTGAGTGTGCTCTTGTTTTCAATATTGAAATGAGTTTTTGACTTGAATGGAGAGATGAAGAGATGTGCAGATCTAGAGAGAGAGAGGAATGGGGATTCACATGACTAGGGTTTTAGAAGGAGCGGGCTAAAGAAGATGAAGAGGGGAGAGAGAGAGCTATGAAATGTGAATGATGATTGATGGAAACGGTGGACTTGAATGAAAATAGAGAAACTCCCTCCAATTCCGCCGAGACAAAACTTTCACACGCACGCATTCAGATTCTCGCACTCCTGTGTATTTGTGTGTTTTACGAGTGTGCTAATGGG…	(AG)6	166	177	CAGAGGAAACCCAGAAGACCC	AGCCCGCTCCTTCTAAAACC	164
comp144968_c0	AAAAAAACTCACATGTACAACTTCACAAACCATACACCACAACACACCACTCATCACCTACACACTCAACACACACACACCATACACGCTCAGCCATGCACACACGCACACAGAACACACAACACTCACTCCAGACCCAGCACCAACACACACCAACACACACCCATCATCACCCAACACACCACTCACACACACCTCACTCACTCTCCCACACACGGCAGTGGCACCCATACACATCCACACACTACAACTCACACACGGTTTAGAGAGAGAAGAGCAAACCCACACACGGCAGCAGCCATGCACGACACCCATGCACGTTGTTCACACACCCACACCATCCACACCACCACTGCCAACACACACGGCAGTAGCCATCCACACCACCACTGCCAACAC…	(AC)6	69	80	ACACCACAACACACCACTCA	ATGGGTGTGTGTTGGTGTGT	134
comp144985_c0	TGAGGTGAGAGAGATTTAAGAAGAGAGAGAGATGTGAGATCGATCGAGTACAGAAGGGAGATCGGTCGAGTACAGGATGGAGATCGGTGTAGCTGTCAGATCTGACGGTGGAGTTGTTGGACTTGGATTTGAATCAGGAGGGAGATCGGTCGGCGACAGTGGCGGACGACGAAGGAGGCCGAGATCCACCGGAGATTCCGACGAATGGATGAGAGATTCCGCGGCAGAGATCGTGAAGAATCTTCGAGAAGCAGCAGAGACGGTTGACGTGGCTGGAGGAGCTACGACGATGGGGCTCCGGCGGTGGGTGTGTTGGTGGAGGCGAGGTCAGAGGAGAGAGAGAGAGATGAGGAGAGGAGTGAGAGAAACAAGTTTGGGAGATCTAAGATGCAGATTTAG…	(GA)7	334	347	GAGAAGCAGCAGAGACGGTT	TTTCCACCGTCGTTTCTCCC	177
comp145140_c0	CAACAAGAAGCTTTCATCTCCGAGGTCTCTCAATTTCTCTCTCTCTCGCTCTCTCTATCCCTTCATTTTCTACCCCCCTTTTCCTTCATACTTAATTTTACGAAAATGTATGTTATGTTTCAGACCCTTCAAAAACAAAAAAGACTTTCACAATTAGACCCAGTGAATACAAAGAGCACACATAAACTTAAATATATGTTATTAGGCGAGCACATAACATGGAATAACTACAAATATGTTTGAAAACATTTTCTAATGGAAAATATTTTTCTATGTTTGGTG	(TC)6	36	47	GCTTTCATCTCCGAGGTCTCT	TCCATGTTATGTGCTCGCCT	214
comp145298_c0	GATCCTATCCTAGGCACAGGTTTGTCTGTTCTCATGGTGGAAAATTTCTCTTGTCAAACTGGTCTTATTTTTGTTTAATATCTGTAGATATCCACAAACACACACACACATACATATATGTATATATTCGTGCACATATACAAGTGTACGTGTTGAAAAAATAACAAAAGAAATAAAACATTCACCCAGCTGTCATGGGAAAGAGTGCTCATTGTCCCCAAC	(AC)6	98	109	AGGCACAGGTTTGTCTGTTCT	CCCATGACAGCTGGGTGAAT	188
comp145462_c0	ATAAACCCACCGCAGCCACCTCTCTCTCAATCTATGGAGGAGAATGGTACTAAAGACCCAAGAACTCTAACCACATTTCACAGAAGAGAGAGAATAATTACCCACCACCACAACCAGAAGAGCAAGTGTGAGATGGGTATTGCAGGAGGAGGAGGAGCTGCTTATGAATCATTGGCCAGTGGCCGCCGTGTTAGGGGGCGGAGAGCCACCACCACCACCACCCGAAAAAAGAGAAGAGATGATGTGAAGATTTTGAAGGAATCAAGGAGTAATAGTAGTAATACTAGTGGTGGTGGTGATGATGAAGAAGAAGAAGATGAGAAAGCAGAGGTAGAGAGGAAGATCATGGCATTGAAGAGGATTGTCCCAGGAGCTGACTCACTTGTTGGCATTGACACA…	(CCA)5	206	220	TGGGTATTGCAGGAGGAGGA	CAAGTGAGTCAGCTCCTGGG	252
comp145551_c0	ATATATTATGAGACGTGATCCAATGCCCAATAATAAAATGTGATCAGATTGACAATATTAGGAAGCTGTTCTTCTAGATGTTATGAGAAAAAGGAAGAAGGTGAAAATAAAAAAAGAAGTAACAGTTAGGTTCTCATCTCTGTTTGAATAATTCACTAATTTTGAAGTGGTGACTTCTGTTGGCTGCTGGAGTTCAAAAACTGAATTCATGTAATCTGGGGTATGATAACCCAGTACTAAGACGAAGTGCAAATTTCTTCAGTTATCCCTACTTTCTTTCTTTTTGTGTGTGTGTGTAGTTTGCTACCTATAGATAAACTTGGAAATTGTCCAGGTGATAAGAATGAGG	(TG)6	285	296	TGTTGGCTGCTGGAGTTCAA	CCTCATTCTTATCACCTGGACA	172
comp145657_c0	GAAAAAAATGCTCTATTAGTGGCCAAACACTACTGGCCTTTGCTTCATATTAACTGTTCTTGCATTTTATCTCGGTTGGTTGTGAATTTGTGATGCTTATATGTCATGCATGCATTTAATTGTTTCAGAACCCATGCTATGTAAACACATACAAGTGGTGAGTGAAATAAAAAATTTGAGATTTGAGAGTGAGAAAAGTTAACATCTAATGCATTTGCACACAGTTGGTGGTATGAACCAATATTTATTTGTTTATATATATTTTTGTGAACTCCATCAGTGAAAAGGCAAACAGAAACAGACTACTTGAAAGCACATACCAAACTTGCTTTGAGGAGTCGTCCCAATACTGTTATATGACTCCTAAATGGGAGAGGCACGCTTGAACCACAATACAAT…	(AC)7	433	446	CTAAATGGGAGAGGCACGCT	AAGGAGAACGTTGGGTTGGG	274
comp145931_c0	GACGAGCATCTACAAGTCTCTTGTGTTGATCATTATGATCCATAATGGTACTAGAAAATCTAAATCATTTAGTTATTTATTTATCTACTTTCCAAATCACTATGTGTGTGTGTGTGTCAAGTGTTGATCAGAACACAAAACCTAGAATGAAAAATAACACGGCCGGCAAAGAACCAGAGTGTTCTGAACCATGAAAAGGCAATGACACTTTTGCATATTAAATGGAATTTTATATACTACCAGGAAATTGCAAATTGGAGTTGAAAGTTGAAACAAAGACCAGAGTGCGAATTATATATCCTTAAATCTTGACATTGAGAAAAAGATTAAATACTGATTACCAAGTATTGGTTAATATCTTATTACTATTTATGCCTTTTCCTTTTCCTCTTTTCTCTT…	(TG)7	103	116	GACGAGCATCTACAAGTCTCTTG	GCCGGCCGTGTTATTTTTCA	167
comp145978_c0	GGGCCACCTGGGTCTTCAGATCATCGATCTTAACCGTTGAAAACGACGAGGAGGAGGAGGAGGTAGACCCACAACAAGAGCACCAATTAGAGGTGATCGATGTGGGTCAGACTTCACCGGAGGACACGTCAGATCAGGACTGTGTGGGTCAGACTCCGGCGTCGGCGGGGATGAACTTGGCGGCGGCGTTGGCAGCCGAACGCGACTACAGGGCGGCCCAAGAATCGGACGGTGGTGATGGAAGTCCTGTGGGGCCCACAGGAGAAGTAACTGAAGGAACACCGTTGCGAGTCTCGTTGATGAGATTGTTGGAAGAAACGGACGGTTGGGATGGAGAGAGAGAAACCAGAGAAGAGAGAGGATTGGTGGGGTGTGATTCCATGTGTTGTGTGTGCATGG…	(GAG)5	48	62	GCCACCTGGGTCTTCAGATC	GTCTGACCCACACAGTCCTG	152
comp146088_c0	AGAAGAAGAAGAAGAAGTTGCCTCATCATCCTCCATTAAACCTGACTCCAAAGATTCAACACTACAAGAAACCTCAGAAGGAGAAGGAGATGAATCAATTCCAACATGATCAGCTTCTATCTCCTCCTCCTTCTCCTCATATATGATCCCATCATGGTTTCTTCCTTGTTTGAGAGAATTAGATCCCATTCTCATCATCCAAACACTTTCTTCAGTCTTGTGTCTTGTTATATATAATTCAGCTTCAAAATATAACTGATTCTGATAGCTTTGTTTTCTCTGAGTCCAAGGTGTATATTGTACTGGTATGGAATAGGTAATAGTATATATATATAATTTTGAAATATGAGACTGAGATGATGAGGAGGAAGAAGTGGG	(TA)6	324	335	TCTCCTCCTCCTTCTCCTCA	CCCACTTCTTCCTCCTCATCA	259
comp146149_c0	CATGAGCATCACCATCACCACCACCTTTCAAACACCAAACCCACCTCTTTTACAAGCAGATTCCATTACTACTACCTTCAAACTCCATGACCACCATCATCGCGAGTGCCGTCGCCATCGCTAGACCGCCACCACCACCATCACCAGCTCCATCTAGAACCAAGTTTCACATCATTTTATAAGTGAAGAAGAAGAAGAATGAGGAAGATGGAGAAGAAAGAAACAAAAGATGAATGTTTTGAAATTTTCGAAATTAGTTTTCGGACAACTTTCGACATACCGAAACCGCCCATTACATGAAGAAGTGAGAAAGCGAGGTAATGTAG	(GAA)5	185	199	TCCATGACCACCATCATCGC	AATGGGCGGTTTCGGTATGT	211
comp146201_c0	GTGCATGGTTCCTTGGTCTATGTCCAGCTGTGTGTGTGTGTGTCTGTGAATGTAGATATGTGATCGAGAATGCAAATGTGTATATACGAGTCTCAGATCATCAAAGAAAAAGCAAAGACTTGAGGATTCAACGATCTTTTTGTGTCTAAAGATTCAATATCAGCTTCGAATTCAATCGAATAAAATCCGAATTTAGAGTTTTTCTCTCTCATGAATTCGGATTTAAAAAGTATTTCTCTCTCTAGAATTCAAAGAGAATGATCTCCTCGGAATTCAAAAGTCGGTATTCTCTCAATTCAAA	(TG)7	29	42	TGGTTCCTTGGTCTATGTCCA	ACCGACTTTTGAATTCCGAGGA	280
comp146328_c0	GGTAATAGCACAGACAAGTCCAATCCAACAAAACCACAACGACGGAACACAAACAAATTAGCGAAGCCCTGCCCAACCAGTGAATAATATTTGGGTCGCTATACAGTCAAAACACAGTCAGAGTACTTAAATTATTGACAAGATAAACCAAAATACAAACTTTTGCAAGTAAACAATTATAGAATCGATAAATCTCAATGGGCAAAAACAAATTATACTATTCTTCTTCTTCTTCACTATTCTTCTTCTTCAGTGGCAATGAAACTTTTCAACTCGAACCGATGTTGCGATCAAGCTTCAGCGGCGATGAAACTTTTCGGCTCTTCTCTTCTTCACTATTCTTCACATCCTTGCCTTCTTCTCTATTTTTCACTTTTTTTTCAGCCACTCGTCGAAGCT…	(TTC)5	221	235	CCCTGCCCAACCAGTGAATA	ATCGCAACATCGGTTCGAGT	225
comp146383_c0	AGCATGGGTAGTTTCAATTTTTTGCACACTAATCTCAACAGCATGTCTCTCCATCTTCTTCTCTTCTCTCTCTTCATCTTTAATCTCACAGCCAGTGGCCAGAGCTTGTTGCCAGACCCACTAACAGGGCTTGCATGTGCAATTGTGAATTGTGGCCAAGGAACATGCGTGCCTTCTAATGCTACACTTCTAGGATTTGAATGTGATTGTTACCCTGGATGGAAGACCATTCAAATAGGTCCCTTGACCTTCCCCTCTTGTGTTGTTCCCAACTGCACACTTGATTTTCAATGTGGGAACGGGGCTCCGCCGCCCCCTCCACCACCACCACCTACGTTCAATGCTTCAAGCCCTTGCAACCTTATTTGGTGTGGTGATGGAAATTGTGTAGTCAACGGG…	(CAC)5	521	535	CCACCACCACCTACGTTCAA	TCCTCGAAGAATTTGCCGGA	271
comp146404_c0	AGGGACCAGTGTACTCTTAAGAATAGGAGGCAGCACATGGGTGAGGCTGAGAAGGAATAAAATCAGATGGACAGTCCAGCAATATATATATATATATTTTTGTTGGCAAGTTAGTCTATCAATAGCATTGCATTATTGAAATAAACAGAAGATGCTGAAATAAAATTGTGCTTAAACTGTTGGCACAGGAAATAAATATTGTCATGTATTTTACTATCATTATAATTTTTCCCCTGGTGTGCTTACCAGAAAATAAA	(AT)8	82	97	CATGGGTGAGGCTGAGAAGG	GGTAAGCACACCAGGGGAAA	212
comp146430_c0	GAAAGACATAGCGACTACAGTATTATCGAAAGGAAATCCTCTAAGCTTCTCTTCTTCCTCCACAGCTTCGCTTAAGCACCATCATAACAACAATTCAATAGCAGCACGATCCGCAACAGATCCAGCGCAAACACAGTTTCTATCTATCTATCTATCTACCAATCTACCAATCCAACCATGGCCGGCCTCTTCGACTCCCTTTCAGAAATCATCAGCGGAATCCTCAGCTTCATCCAAGCCATCATCGAGACGATCCTCAACATCATTAGCGGTACATTCTCCGCGGCTGGAAC	(TCTA)5	139	158	CAGATCCAGCGCAAACACAG	CGTCTCGATGATGGCTTGGA	136
comp146457_c0	CTGATCTATGTTAGTCAATACAAATGCGAGTATTTTCTGGTTCGATACTGATTATATATATATAGCTGTCAAGCATACAAATTTGATTTCAAGCATTCCTCCTTTCCATATTGGTGTATTGTCGTCATTACTGCTACAGCAAGGTGGATTGCTGAGAGATTCCTTATACATAACTAGATTTGATTTGTAAACTTACATTGTAGATCGACTTCTATTTCGTTTCTCAGAAACTTTCTTTTTTGTTAACTAAGGAAGAAAACTTCATTAAAGAAAGTGCCAAACGGGGCACAACCTTGTATAGCATACAACGCAAACTAACAACTACAACAAAGAATCCTAAAATCAATAGGGATATACAACTCCCCAAAAAACAGGAAAAACCTCTATTAATTTAAAAAC…	(TA)6	53	64	TGCGAGTATTTTCTGGTTCGA	TACAAGGTTGTGCCCCGTTT	274
comp146494_c0	ATAAACATTTTATTGTTATGTACACTGATTGTAACTGTGCACTTTAGTCCGTAAATCACGTGGAGTCAAGTTGCACTTCAGTCCATAAATTACACAGAGTCAAGTGCTCTTTAGTCCACAATGGACAAAGTGAAATTTGCCCTAAAATATTATCCATACCATTACAACAAAAATAAGTAAGTAATAATAATAATAAGACTGCTTGCTATATAGCCTTGAGAAGAATCCAATAAAATAGCAAGGCACCATTAGCGGGTTCCACAGGTTGCAGCAGGGACAG	(TAA)5	182	196	TCACGTGGAGTCAAGTTGCA	CTGTGGAACCCGCTAATGGT	209
comp146516_c0	AATTACACAATCCGCTCCTAAGGTTTTCTGAGTAGTTTACGAAATTGCATTACCCTTCCTTAATTTTTCTAACAATATAAACAAACCCCCTCCATTAAGCGTCTACTAGAGATGCTAGCATAATCTACCAAAAACAGCAAAATTGATTTTCAAAAATGCCAAAACCACCCTTTTCCACTATTGCTAAGACCAAAGTGCATTTCTCATGCATTTAAGGCACTTACATATAGCCAAGGCCAACAGCCAAATCTTATAAGCAGCCAAGACCAACAACCAACTTAATGTCTCTTTCACACACACACACACTCACACCCCACACCGAAGAGTTGCCCAGGGCCATATTAATTCTCTCTTTTTATACCATTGCCAAGACCAAAGTGCATTTG	(CA)7	292	305	AACCCCCTCCATTAAGCGTC	CAACTCTTCGGTGTGGGGTG	246
comp146590_c0	ATAAAATCTAAGCTCTAACAGATCAAGAAAACATCTTCATCATTTTCATCACCACCAGATCTTCATCAACATCTTCATCTCCATCTCCATTATTTTCCAGATCTGAAGAATAAAAGCAAAAAACAAGAGAGAGAGAGGAGATCCGTGAGAGAGAGAGGGAGACGGACATACCGTGAGAGGGAGATGAGGAGTCGGCGGTGAGAACGAGAGAAGCAGCCGGCGGTGAGGGGCTGCCGGTGAGAACGAGAGGAGCCGGCGGTGACGGTGAGGGAGCTACGGTTGTGTTA	(AG)6	126	137	TCACCACCAGATCTTCATCAACA	TCCTCATCTCCCTCTCACGG	142
comp146798_c0	AGAAGGAGGTGACTCAAAAGCAGCACCGGAGCGAAGAAGAAGAAGAACAGAGGGGGGTAGCCACATCCAAAGCCGATCAGAGCGCAGATCAAGGCCTACACCGCAAGCATCGTCTACGCCTCCCAGCCGATCGTGAGGTAGGCAACACTTGTATATCTTTCTTGGGGATTTTCCATGCTTCCACCCGATCTTGTTTGGTTGTTTTCCTGTTCTACATTTCGGTGTTGTGCAATTTTTTTTTCCGTTTTGTATGGAAAAAAATGGTAAGTGGCAACGACTGTCGGCCATTTGGTTGTGCAATTTTATTTTATTTTTTTTGTTGGCAACCTTTCCTTTTTTCTTGCAAATTACAGAG	(GAA)5	33	47	GTGACTCAAAAGCAGCACCG	AAGATCGGGTGGAAGCATGG	184
comp147180_c0	GGTTTCACCGATCTCGTCTCCAGCGCCGGCCTGACCATCCTCGAGAACTGGGTCCAGTCGAGGAGTTACATTGTTGGCTACGGTCCCTCCCAGGCCGACGTCAAGACCTTCCAGGCCATCAAGTCCCAGCCCGCCCCCGAACAGTACCCCCACGCCTACCGTTGGTACAAGCACATTGCCTCGTACGAGTCCGAGTTCTCCACCCTCTCCGGCGACCCATCAAAGGACTACACCTCGTACGGCCCTGAGGCTGTCCAGACCACCATCAACCCCGCCAAGGCCCCCGAGAAGGAGGCTGAGGGAGGAGAGGAGGAGGAGGAGATTGACCTGTTCGGCAGCGATGATGAGGAGGAGGATGCCGAGGCTGCCCGCGTTCGTGAGGAGCGTCTTGCAGCTTAC…	(GAG)5	307	321	GCTGTCCAGACCACCATCAA	AGTGACGATGGACTTGGCTG	201
comp147211_c0	GGAAGAGGAGCCAAGTTGCTCCAAATTTATGTGGCTAGCAAAACAGATGGCCAAATCAGAAAATCTCTCTCAGAAAAACAAGGGAACAAACATGGTACTATCTCTCTCCCTGCATGTAAACCAAAGCCACTGAAACATAATCCTTGTGAGAGAGAGAGAGGAGCGTGGATGGAGATCACCATGGACGGAGAGGCCAAAGCTAGATCTTGATTTTGGGTTT	(GA)6	148	159	GGAAGAGGAGCCAAGTTGCT	CTAGCTTTGGCCTCTCCGTC	203
comp147369_c1	GGAGCGGCAAGAAGTTGGGGACTGGCGCAAAAACATCGAGGCTCTGTCCGGCATGGAGGGACGCAAGAAGATCTTCGACTCCCAGGGCGGACAGTAAAGCAACAGAGGCATGGAGCTCAAGTGAAGTCAAACACGAAGTCATCCGACCCGCAACACCGACCTTCCGTCGTCACGGGGCTTACAATTCAATTATTTTTGTTTGCGTGGCTCTTTACTCAAACGCATATAAACCCACTCGGATGATCGATAAGATGCGATCGATAATTCTAAGTCCGTTAAAAAAGAAAAGAACACATCCCTATGAAGATCAGGGCAAATCTGTACACCATATGTGTGTGTGTGGTGTCCGTGACCTTAATACATCACAACATAATCGTTTGACCATTACACCACCAATAA…	(TG)6	331	342	AACACGAAGTCATCCGACCC	TGGTGGTGTAATGGTCAAACGA	266
comp147369_c1	GGAGCGGCAAGAAGTTGGGGACTGGCGCAAAAACATCGAGGCTCTGTCCGGCATGGAGGGACGCAAGAAGATCTTCGACTCCCAGGGCGGACAGTAAAGCAACAGAGGCATGGAGCTCAAGTGAAGTCAAACACGAAGTCATCCGACCCGCAACACCGACCTTCCGTCGTCACGGGGCTTACAATTCAATTATTTTTGTTTGCGTGGCTCTTTACTCAAACGCATATAAACCCACTCGGATGATCGATAAGATGCGATCGATAATTCTAAGTCCGTTAAAAAAGAAAAGAACACATCCCTATGAAGATCAGGGCAAATCTGTACACCATATGTGTGTGTGTGGTGTCCGTGACCTTAATACATCACAACATAATCGTTTGACCATTACACCACCAATAA…	(GT)7	506	519	GTGTGGTGTCCGTGACCTTA	CGACTTTGCATGCTGTTGGT	270
comp147570_c0	TTGCTTACTACACCGAGTATGTTCTTCCTTCTTTATTCCTATTACTGTTGGGATTTTTTCTGTATCCTACAAAAGCGATCAAAAGCACACACACACACAAAAGAGGGGGGAAAAAAATCAAATAAAAAATTTGCGTACTTTGGTACAAACCTGTCTACTTTCACAAGCAAGAGAGAAAAATTATGCTACTTATGTCAAAAAAAGAAAAAGTAGGTGGAATTAATGAGTCTCGCTTTCTGTCTAGCTAACTATAAACAGTAAAATAGGGTCTGATTTTTGAGAGTTTCTTGTTTAATTTAAATACGAAAGACTCTAGTAGTCCCTTTTGTGGCAAACTTTGATACCAAAAATATTAGAAGTCTAATCAATATGTGAAAAGGCACAAGTATATGATCCTAA…	(CA)7	86	99	ACACCGAGTATGTTCTTCCTTCT	GCTAGACAGAAAGCGAGACTCA	236
comp148286_c0	GAACAATCAACAACAGTCGACAAAGTTAAAGGAGAGAACCAGTCACGATAAGCCGAAGACAGAAGACGAGCCGCGATGAGGAGTCGACTAGCAATCGCGAAGCACTGAGACAAAGAATCCAAATGGATCGACTACCAATCGCAACTCGACTACCAGCCACGAACAGATGGGTCACAAATCAGATGGGTCACAAACAAGAGAGCAACGGAGATGGTGAACCACGTGAGCCAATGAACCTCATCAGAACTTCAGACAACTTTAGTGAAATCGTACCTACGAAGTTCGATGGTGAGCCACGTAAGCCGATGAACCTGATCAAAACTTCGAACCAGACAGAACAAGAAGAATATCGCAAATCGAGAGAGAGAGAGAACTCTATCGATTCGTGACTCAGAAACC…	(GA)7	359	372	CCACGAACAGATGGGTCACA	TGTTCACAACCGTAGCTGGT	260
comp148412_c0	AAATTATTAAGCTATATCTTGGGCTAAAAAGTTGTGCAAGTATGCATTTTGGTTCCATTTTACAGAACCTTTTGTTTATTGAGTTGTGCCCACTTTTCCTTTTCATATGCTTGCACTTTCGCTACTTTGTAGAACTCTTGTTATCTGTGGACTTTTCCGTGAGATCAACTGCAACTCTTGTTCTCTCTTGTTTGCTATGGGATATCGATTTCCTAACACATAACTTCTGTTTTTAAATTTTTGTTTCCCTATCCTGCTTTTCACAATATGGCACAAGGTTTTTCATATATATATATGCATTATTTTGATGTCTGTTAATGTGGCATAAAATAAGTTCATATAGATCCTGTGATTTGTCATTATATTTTGACAAGATTTTAGTCAATACTCTTATCAGGG…	(AT)6	285	296	TCCGTGAGATCAACTGCAACT	AGCTTGCATCCCTGATAAGAGT	253
comp148807_c0	GTGGTTGAAGGAGATCAATTCAAAGTAAAGTGAAGTAAAGCAGTTTCGGCAAGAAGAAGACAGGGAGCGAGAGAGAGAGATAAAGAGGGATGGAGGGGAGACATGATTTGGCTGGAGATCAGAGAGATAAAGATAGAAGGGTGGGGGAGACGTGGGTAAGCAGGAGACGGGAAGATAGAGGGATGGAGGAGAGACGTGATTTGGCTGGAGAGCAGAGAAGGGTGGGG	(GA)6	69	80	CGGCAAGAAGAAGACAGGGA	ACGTCTCTCCTCCATCCCTC	151
comp148826_c0	CAAAAATGATATCAAAACCACTTACAACAGCACCTAATGCTTCCTTCAAGGTAGTTGGATTGAAGATACAACAGAGAGAAGATCCAATGTCAACAATCTTGAACCACTTACAACAGCGAATCAAGTGTGAAGTTCATTCTCAGGAAAATTTTCTCTCTCTCTCCCCTGCTACGGTTGAGGTAGTTATAACGTGACACCTTTTTTTAGCTTTGAACCACTTACAACAGCGAACAGAGAGAAGAAGCGATTTGCATTCCTTCAAGGTTGGTTTAGGGTTTCAA	(TC)6	152	163	ACAACAGCGAATCAAGTGTGA	CGCTTCTTCTCTCTGTTCGC	137
comp148842_c0	GGGGTTTACAGGGTGTTAACCAGGTTCACTCTCAGTGGTAGTCTTTTGCAGTGCAGGACTTCATCTATAATTTGAGGCAAATTCGAAGGTGTTTGGGAGGGTATGTGGGTGCTTTGTGAATGGCATATCAGTGTGGATTGGTTTGTCTGAGTTGGGCTGCTGCTGGTTTGTCTTTGATCTAAGTTGGGCTGCACTTTGTTCAGGTTCTGAATGCTGGTTTGTCTGTGTGTGTGTGTTGATCTGTTTGCTGCTGGTTTGTCTTTGAACTCAGTTGGGCTGCATCTCAATCTGTATGCTGCTCGTTTTGGCTTCTGACTTTGGGGAGGTTGCTTGGTCTTGAATCTGTCTTCAGCTGGTATTTCTATGTATTCAATTAGGCTGCATTTTGTTGAGGCTCTG…	(TG)6	224	235	TTCGAAGGTGTTTGGGAGGG	GCAACCTCCCCAAAGTCAGA	249
comp148858_c0	AGTGTGGGGTAGTAGTATATTTTTTTTTTTGGTAAAAGATAAGGTAAAGAAGGAGCTTTCGGTGGGTATTAAAATAAAGAAGTGAAAGTGTGCTGGTGTGGGGTTGCATACAACAACAACATATGATGTATAATTTTTATATTGTTTAGAGATTAGAGAGAGAGTATCACACTCACACAAACCCGAAAGAAGAGGAGAAAGAAAAGAGAGAGAGAGCCTTTGTAGTGGTCTTGACAGCTAAAAGAAAATAGATGAAATGATTAAAGAGAATACAATATTTCTCATCTCTCGTGGGTCATTGAAATATATGCTTTGAGAGAAAAGTG	(AG)6	205	216	AAGAAGGAGCTTTCGGTGGG	TGACCCACGAGAGATGAGAA	252
comp148862_c0	GAGATGGGTCCACTTAATACATTTTGAGCCAAATTCAAGTTCTGCAGTTCCTTGAACATGAATAGTTCATTGGGAATTTCACCAGAAATGTCAAGAGCATATATCTTCAATCTGGTGACATGGCAGGTAGTGCCAGCGCAGTGGCAGGCAATTTGGGGATTGGCAGAATCAGGAGCCCAGGTTGCATTCTGGGTGCAGGGATCAACACCACTGAAATTCAACTTTGTTCCCAAATTCCAGTGACTAATTATCTTGTTCAGTGCTTCCACTTCATTGGGGTCAGTAACTTGCTGCGAAGCAACAATTTGAAGCATAGAAAGAAGCATCAAAGAAAAACCCAGTAATCCCATAGCTGATCAGAGGTGGTGGTGGTGGTTGAAGGTGGTTGTAGCCGGTGAG…	(GGT)5	362	376	GCAGGGATCAACACCACTGA	TGTCTACCACCACCACCTCT	243
comp148894_c0	GATTGTTGCAGGCATCGATGACAGTGAAGTCAAAGTCGATGTTGTGATTACCAGGGAAGAGAAACCAGTCGGAAGAAGCATTGATACCAAGATCGAGGTCGGGACAATTATCCTGCGTCCACGACGACGAAGAATCTAGACGGTGCTGCTGCTGCTGCTGCCATTGTGACTCGCTATGCAAGTTGGTGGTTGAACAGGGACTAGGGAAGGTCAACTGATACTCG	(TGC)6	144	161	TTGCAGGCATCGATGACAGT	ACCACCAACTTGCATAGCGA	185
comp148941_c0	ACCAAATCCCCCTAATAATAATAATAATTTAAGTCAAATTCAAATTCTAATGCAAAAACGGCAATTATGCCCTTGTCTTCATCTTCTTACTCCTAACCAATCTGGAAATCCTAACCTTCTCATTTTGTGTGCCTTGAGTTGCGTGCTTGTGTGTGTGTGGCTGTATGTGTTTTGGGTTTAGGGCAATAATTGATGAAACACCATTTGAATCAAAGTTCTTGTGTGTGGTCACCAAAATTGAGTCAGTTATTTGAATCCTGTAAGTTGTTTGGCTTTGAATAAGAAAGCAGCTAATCATTCTTTGAATTGTATTGTCACCCAACTTAGCTTTTTTTGCTCCTTAGCCACCCCCACCCACCTGCCCTGCCAGTCCTGCCGCTCAATGTGAGTAGGAAACAG	(TG)6	148	159	TTTGTGTGCCTTGAGTTGCG	CTCACATTGAGCGGCAGGA	266
comp148975_c0	CACACACAAGACTCTTCTCACCTAGGGCACCGATAGCCGCTGAAGCAAAGGAGGCGATTCCATTTGCTGAACAGGAAAGAAGAATAGCTAAGCTTGCCATAAGCCAACGCCACCGGAGTGCACATCTGCGGCGACACTGCAACTCAGCGTCTGAAACACGACCGATCGTCAAGTACTAGTTGTTTTTCAATTTTGTGTGTGTGTGTGTGTAGCTCTAGCAACAAACAAAACATAAATTGAAAGATCAAAAAAATTGCTTTAATTTTTCCAGTAATTGGGTTTTGCACATTTTGTTATCCCTACTTTTGTGATAAAATCAAAACATACAATAAGGGAATAATGTAATAATAGTAGAAAAGGA	(TG)8	194	209	AAGCAAAGGAGGCGATTCCA	TGTGCAAAACCCAATTACTGG	246
comp149105_c0	TACATACTTTCGGTGATGAATCTATTACATGCTAACACCTTCAGGCACGGACATACGCTAGTATATATATATATGGGGAGTGTGAACTACTAGTTTCATCAACAAGATGAACTAAGCATCCATTTAAGGAGTAATTGGTGGTCAAATATGAAGAATTGAGAAGTGAAACACAGATTGAAAGATGGATGCTAGAAATTTCATCCATTTGAGCAATAAACAATCCAAGAGCCAATAGCTAAATCACTAACCCAAAATTTAGTAAAGGGCACTTCAAAATGAAAAATCCACAATAATAAACATGGTTTCTTATCTAAAGGCCATGTCATATCCTTACACCCTACTGAATGCAAATAAATTCACCATGAACAAATCAAGCCTTCATAATATATAAAGAATAGC…	(TA)6	62	73	TAACACCTTCAGGCACGGAC	TGGCTCTTGGATTGTTTATTGCT	199
comp149122_c0	AGTAAGCAATACATTTTAGGAAAGGTTCGACTTCATTTTTCGTCTGAATTGAAGGATGTTTGTGAGGTAAAAAAACATCTTTCAAACTAAAATATCACTAATGTCACTTTATTATCACGGTCACTTTTACTTCCATCATCATCATCACACCATTACTACTATTATCATCATCATCATCGCCACCATTGCATCTCACCACCTCTACCTTTACGCCACCACCCAAAAATAGATCTAGAGGGGGCAGAAGAAG	(ATC)5	164	178	TCACGGTCACTTTTACTTCCA	GGGTGGTGGCGTAAAGGTAG	107
comp149264_c0	ACCTAATCTCTCACAGAACCTATTGCCTCATTATCTCACGAAGGGGTGTGCTAGAGGACGAAGGTGACGCCGAGTTTGGAGGACTCTCTCTCTCTCTCTGTCATTGTGCAATGCGTGGATTATCTCACATATCTACAGCGGAAGAGGAAGCAGCGGCGGTGTGATTGTAGGCAGGTATGGTGTTTTGGACTCTGATAACAGTTTGTTCCTCTTAACCAATGTTTTTTAAAATGTTAATTAGG	(CT)8	84	99	CTAGAGGACGAAGGTGACGC	ACCTGCCTACAATCACACCG	126
comp149714_c0	GTTTAACTTCGTGGACGAGAGTGTCCTTGGTATAATGTGGACTGTATGTAACAGTGTGTGTGCGCGTAACATTGTGTGTGTGTATGTGTGTTGAAGCAGCACTGTGTGTGGTTCTCAATGGTTCTGTGTGATGTGTGTGTGAGAGAGCCGCTGCTAATTTGCGCATTTTTCTCAATGGTTCTCAATCTGGGTGTGAGAGAGAGCCGCTGCTGCCTTCGTGTGTGTGTGCGTCGTGTGTGCTGTGTGTGTATCAGAGTTGATGCCATTACTGTGTGTGTGTGCATGAGATTCAAGTCGTAGGCCGAGATCTGTCCGCCGTGAGCCATCCACATCGATCCGCTGCCGTCGTCAGCGG	(TG)6	270	281	ATGTGTGTGTGAGAGAGCCG	ATCGATGTGGATGGCTCACG	206
comp149937_c0	GGTTTTCCTGAGTTTCCTTGGTTTCGATAATTTGTATGGATTTTGGTTGTTTTAAATAAATTCTATTCAAATTAAAGCACAATGTCATAGTTACCAATGTCGCTTTGAAGTTTCTATGATTGTAAAACTGACTTGGGATTATGTGATGCAATTATAACCCTAGGTGTGATGCCTATGGTAATAAAGGTGCGAATCTTGATGCCCACAGTTCTGCTTCATCTTCTCTTACTCATTTTCTACAATCATAAGCCTTTTAAAGCCCTCAATCAAATCTACTCAACCTTCGTTTTACCCTTAAATTCCCAATTAGCAAATCTATTTCCATTATACAACTATAGCACTTCAAACACAAAATCTGCAAAAAGTCCCTATTCTCAGGTACTTTTTTGGGGGCAAGCA…	(AG)8	958	973	TCAAGGGCAGACAGTAAGCA	GACGCTTGTTCAAGTCTTCGG	169
comp149961_c0	AGATGAGATGAAGAAGGCTAGGTATCTAACTGGCTCGTTCTTTTCTACTTAAGTCTTCATTTTCTTTTCCCATTTTCCTCCACTGCAACTGAGATTTTAGGAAATTGAGCTTTTGTTTATAGATTACCTCCTTGATGTCTATAGCTGAATGTTTGGCAATGCAGGCTTTCATAATAAATATTTTCGAAGTTGATCCCTCCCTATAGTCCACCGCATAAATATCTGTGCATGCGCGCCTCCCCATTCCACAACATATTGACACACCCAAACACGCACCTACAGCAGTCATCTATATATGTTTATATATATATACATTATTCAGTCAATTGAACTCAAGGTATAGATCTCCCAAACAGTTGCTTGGATAATGGCACCATCTAATTCATTCTTTCACAGTTG…	(TA)6	301	312	ACGCACCTACAGCAGTCATC	TGGAGAGGAACGCGTTTGAA	184
comp149969_c0	GGCCGGAATTACTTCCCAGATACAATTATTGGGTACGACCCATTCATCATCATCATCATCACATATCCACCGTGTGCAAAGCGATCATGACGACAATGACAATAACGCCAACGCTACTGCCAAGGATCAGCCGCCATGCACGCGCTATATCGTGGATACCCGGCTATGCAATCCGATTCAAGGGTATTGCGGCTCCCCCGGCACCAGATTATTGTTTTCCTGATGATCATCAATCTACTTCGATCCTCTCATCTTT	(TCA)6	44	61	TCCCAGATACAATTATTGGGTACGA	CGGATTGCATAGCCGGGTAT	162
comp150331_c0	AGGGAGCGGGGACAGAGGATTCGGAGGGAGATGGATGAGCCTGTTGGTGCTGCTGCTGCTGCGGAGGGGTCTGGAGATGTATCGCAGGTGCAGGCTACGACGTTTAGGATGGGAGATGCGGAACTGCAGTTTCGGCCTGCTGCGGTTACTGAGAGTGCTGTTGGGGGTGTTGGACTTGATGAGAAGGGGAGACCGGTGCCGATGGGTAAAATGCAGCAGACGGCTGGACGGGGTCAGAGTCAGA	(TGC)5	48	62	AGGGAGATGGATGAGCCTGT	ACAGCACTCTCAGTAACCGC	137
comp150412_c0	TTTTTTTTTTTTATGAAGAATTTGAAATGAGAGAATTGAAGTGAGTAATAGTGGTAGTTGAATTTAAACTGGACTTGCCTCAAAAAAAGGGAGACCAGGTTAGATGCCAGGAATTGAATGCTATCACTTTTGTGTCGTTGAGAGCATTCAATGAGATGAGTTATTGATTGTACCTCCCACTCTCTCTCTCTCAACTCTCAATACTTTTCTCTCTCTTAAAGCTCAGAGAAAGGAAGGGAGTTACAGTAGAAAGAACGAAGAATGAGGCCCTACAAACTCCATTGACAAGACTCGA	(CT)6	180	191	GAGACCAGGTTAGATGCCAGG	AGGGCCTCATTCTTCGTTCT	181
comp150419_c0	AGGTGGAGATAAGGAGAGTGGAATTGGGACTATGGAGGAGGGTGGTGGTGGTGGTGGAGGCATACAGCAGGTGGAATAATGGCAGTAACAACTGGTGGTGGGTAGTGGCAGTGAGAGGCCATTGGAGGGGGAATCTTGGAAGAACAGTGGGGTTTTTTTTAGAGGGGTTACGTTTTAGGGCTTTGATTTGAGTTGTGGAGATGAATGGTAAAGTAAAGAAAAGAAAAGAAAGAAGAAGAAGAATATGGGTCGCCG	(GGT)5	41	55	AGGAGAGTGGAATTGGGACT	CCTCCAATGGCCTCTCACTG	117
comp150542_c0	TTCACTCTTGGTGTCAAGCAAATTATGGGAATTTCTCTGGCCTTTTCCAGAAAAATTCTCTCTAGAGAAATTTCTAGATGGGAATTTCTCTAGAGAGAATGAGAGATGAAATCGAACTGCTTAAAGCATAGTGACACAGCGTAGAGATCAAGTAGCGAGAGAGAGAGAGAGAGATGAATAAACATTCATTCAACTATGGTTGAACGTGAACGTGATATT	(GA)9	157	174	GGGAATTTCTCTGGCCTTTTCC	CGTTCACGTTCAACCATAGTTG	186
comp150550_c0	AAGACATAAAAGCTTCAACTTTATAGACCTTGTGGTTTATCTGAAACATTTTTGAGATCAGGAGAGAGAGAGAGCGCAATGAAGTTCTTGTTCCAGTGCCCGTGTTGCTCCTGTTTCTGCTTCTTGAAGCCGAAGAAGGGCAAACCGATGGAGAAGGAAGCCAAGGTAGAGGAGAAAGAAGACAAGAAAGAGACAAAACCGAAGGAGAATAATGCTGCTTCTTGAATCCGCATTGGCTATGATTCTACGAATAAGGAAGCTACAAGTAATGCAACTAGAAATCTTGGAGAGTTCGATCTTGACTCCGATGAGGTTATAAGGCAATGCTAGTTCAATTCATTTCATGATAATAAATATTTTAGGTACATACTTTTTATCTTCTCTGCTCGGGTGATTATC…	(GA)6	62	73	AGCTTCAACTTTATAGACCTTGTGG	CTCCATCGGTTTGCCCTTCT	143
comp150616_c0	ACACCCCCTCTCCAATGTAATCTCTCTCTCTCGCTCTCTAGGTTACATTAGCCAGTTTCAGTTAATTGTGAGTTTTATGATCAATCTATATTTGATTCAGGTGATTGTGTGGTGTGATTAGGGTTTTAAACGAGCCGAGTCAAACCAAATTGTAGTTTGTTCAACCTTTATTTGAAACCTTAACGGGTTTCAAAATTTGTTCATACTTGTCAAGCTTTAATTGAGCCGATCACAGGCCGGGCTTGA	(TC)6	21	32	ACACCCCCTCTCCAATGT	TGGTTTGACTCGGCTCGTTT	147
comp150942_c0	TAGGCCTAGTCCTTAACCTTCATATCCGAGAGTGCTACCAAAAAATATTAATACCCTGGTGACAAACACTTATTATTACCCTGGTGACAAACCTTATTCGTATCCGTCTAAAGAAGCACAAACACTTCTAGGTGTCAAACACTCCCAAGCTAACATTGCAGCAGGACACAAAAGTGGATTTTGGTAAGCTATTCTCGTGTCATCTGTTCGTGTCATCTGTTAGGGCACTAGAGCAACTCCAACCCTGCTAGTCATTTTTTGCTAGCTAAAAGAGACAAAAAAAAGTACACTACTCTTTGTTTGCTCTATATCCAAATTATATTTATGATTGCTAAGCATTTGAGATGGAGGGAAAGAAGAGGGAGTGTTCCTATTTGAAGAGCCTTCAATGACTCTCTA…	(CA)6	614	625	AAGGATTGCCCCCAGTTCTT	AGAGAGAGCTGCAAGCCAAG	224
comp150993_c0	GCGCTGGCATCTGCTGCATCGAGCAACGTTGGGTGGCATGACTGCAGCGGTGGTGTAGGATGAAGGGTTGGTCGAGGGCGACGAGGAAGAGGAGTCGGTCGAGGAGGAGTCGGTGGAGGAGTCGCGGCGCATTGTCGAGGGGTAAACGGCCTGGTATGGGGATGCGGTCGGGCGGCGGAGGGATTGAGGTTGGAGTTGGCCAAAGGCGGCCGAGGTCTGGAGAGCCATGAGGGAGGATGAGGTCGGGGCGTCAGTCATGGATCGAGTGGTGGTGGTGGTGCTGAATGGTAATGTTGTTGTTGTATGGTCGAGGATGGGGAAGATGCAG	(GTG)5	266	280	GATGAAGGGTTGGTCGAGGG	TCTTCCCCATCCTCGACCAT	265
comp151229_c0	GGAAAAAAAAATTTGATTGTTTTGTTAACTATGTGGCTGCTCAGTTCTATTTTATTTCTCTCACTTACCTATCAATTCTATGTGCACCAGCAGTTTTGTGCCTTTTGTGCTTTAATATTAGTTTCTTGTATTTCATTCAAAGCTATTACTTGAAATTTGTAATTTTGTGATTTTTTTTTCTGGCTTTCATTTTCTTGGTTATATATATATATGTACATTCATTCAGTTACAAGTTTGAGTTATGACACTTAACAATGATGCGCAGTCGAAATATCCAGCTTT	(TA)6	200	211	CACCAGCAGTTTTGTGCCTT	GCTGGATATTTCGACTGCGC	195
comp151398_c0	AAATTTTAGAGAGAGAGATCCCCAAATAAAAAATAAAAAAATTCCAAATCATGACAAGGGGAGGTGGTGTACTCCATTCATCCCAAACTAAGGAACACACCAGACAAAACGAGACCTCTAAGTATTTTATTTTTGGCAGCACTGACAGAAGTGTTAGTGGCCTTTACCTCCTCCAAGTTATCAAGCCAAAGAGGACGAGTGACCTATCCCCTTGTCTCTACTAGAGGACATGACGTAGTGCATTCAGGTGGAGTTGGCCTCCAAGTCCCAACCCACCAATAAAAAGAATGTCACCAACTCCTTGCGTGCTATTTTCCTCCGGCAAGCTTAGAGGTTCTCTCTCTCTCAAAGGGTCTACAGCAATCTCGGTGACTACCCAAAGGGCAACACCTACTCACC…	(TC)6	336	347	CATTCAGGTGGAGTTGGCCT	GAGGGTGAGTAGGTGTTGCC	162
comp151415_c0	GCGCATCTTCGCCAAGTCCGAACAACTTCTCCGGAGTGTCCCTTTCCGGCCGCGCACTCGCTTTTCTTCGAGAGAGAGAGAGCACTCAACTTTCGAGGTGCTGCGCCCAAATCGATGTCCAATAACAAGGCTTATCCCAGCACGCAGTTGTGTCCGGAGTTCTGCCTTTGTCACGTTGTCTCAGCAGCCAGCCACTGTCAATTGCCGACTGAGTCCTCCTCCTCGGACTTTTGAGCCTTAGCATCGTATTAGATCGGTGGTGTCGGAAACGCAGAGCCTAGTTCAGCAAAGTGAGGAGTTTTCAAAAGCTATGGTCAAATCATCACTATCAACGCTGGAGCTGAAAGAGCATCTGGCCAGACAGCCAAAACAGCTTCCAGTCAGCTGTCTCTATGACAA…	(GA)6	70	81	CAACTTCTCCGGAGTGTCCC	GACAAAGGCAGAACTCCGGA	150
comp151461_c0	AATTTGTTAACAATTTCAATGGTTGAAATTCTTGACACTCCCAGAAGTCAAAATTTCAATTTTGAAGAAGCAATGTAAGAGAGAGAGAGAGTAATTAAGAAACACTTCATGTATGAGAGAGAGCTTATTAAGAAACAACAAATTTAAAGTTACAAAGAAACAAGAAAAAGGAGTAGCTTATTAAGTCATCAAGATTTCTCATCCATAGCACCGCCATTGTCAGTGTTTCATTTGATCGTTGGAAAACAAGTTTTGGATGCACAACAAGCGATGATATTTTACCCACCCCTTTTGTCAACAGCACTGCTAACGCCCTTTAAATGTGTGGGTTTTTATGGGATTTGAGTTGATGGAGGAGTGAGGTCTATGAAAAATTATGG	(AG)7	78	91	TCTTGACACTCCCAGAAGTCA	ATGGCGGTGCTATGGATGAG	188
comp151463_c0	AGTCTCCCCACCCTGCCCTCGGCATGTCATCATCGTAGGCAGCGCTGGCCACCCAACTCTCTGCCCTCTCCGGGGCCCACTCCTACCACAGGCCCGAGGTGCCCGCGATGCTCCTGCTCTCACAACTGGCGCCGCTGGTCTCTCTCTCTCTCAACTCGGCCGGCACCGGTCAGAGGCCGTATGATATAGGTCTGACGAACTCTGCATAGTCGCCCACGTCTACAAAGCGCTCATGGCTCCAGCCGATGGTGTAACTCATCATCTCCGCTAACGTATATCTCTCAGTGACCCTCGTATG	(TC)7	139	152	TGCTCCTGCTCTCACAACTG	CTTTGTAGACGTGGGCGACT	119
comp151548_c0	GTGCATCACACGGATCAACTGTTAGTATTTCTTTGAGAATTAGTCCATCTAAGTTTAATATAATTTCAGAAAATCCATTAAAAATGTTGGACACTGGATTCTACCCCCACGTCTTGAGTTGAGGAGATGAGATGGGTCCACACACCACCCTGCACCTCACGCTCGTATTCAAGTCTGTGTAACACAATTTATACCATCAACAAGCCCTATCTCATAATCAATTATGCCCAACTCCCCCCAAAAGGACACCAAGATGGTAATCTATACACCGCAAAGACATGGCTAAGTTGGAATCCGAACAGGTCTAGAAAATCCTCACACTAAATAATCATTAATCATTAACCTCATCAAACCATCTTACTTTTTTCAAAACAAAAATAAATACGAGCAATAATGGGC…	(GT)6	574	585	GGGCTCTCAGAATGGAATGCT	TGAGTTAGATGCCCGAGTCT	276
comp151692_c0	GAAAATAAATGCAAGTAGCAGACCCAAAATAACTGACACAAAGGCTTGTTGAATTGTGTATATATATATATTGTTTCTAGAATTATATACAAAAAAAATTCATTTTTCCTGTACTAGAATATTCAAGACAGAGGCACTTCAGATGAGAAGCCTCAGGGCATGGCATTGACATCACATTCCCCCTAACACTATGGAGCCACTAGCCCAGTAAGCCTCAAAATTTCAGTGTTGAAAACCTTTGAGCTACAAGATCAAATATAAGACTATTTTAATTCACACCAAGAATTCTGTTATAGTCTGTGAACACAAAGGCGCTGAGGTAAAAAAGAAACAAGTAAGTTCATATAAGATTAAAAGTTAATTTGGTAAGAAATAACATAAGTGAACTTTA	(TA)6	59	70	ACTGACACAAAGGCTTGTTGA	TGGGCTAGTGGCTCCATAGT	176
comp151968_c0	AATGGTTATAATGTGTGTATCTTACTAGCGGTTACTAACCTTGACCAATCCAAATCACATGTTTTTCAATGCCAGTATATAGATTCATTTGGGACCAAGCATTGAGACAGAAAATTTCAAATGGAGTTTGACAAATTCTGGAAAAAGGTTGTGTTTTTGAGTGTGCAAAGGCAATCCTGTTTGAGTATCTCATTCATCGTCTTCAACCCAGGACTATATGTTGCTTCTTCTGTGTTGATGAGTAATTTGATGCAAAAGCCATACCAATTCCACTGGCAGCAGTGGCATCACAAAAAACACATTTGAAAGATGAGAAGAAGAAGAAGATTCAATAGCATATTAGCAACCAGTGTCATGTCCTTTTGCTTGTCAAATCTAGGCCAATATCTGCTATGTATA…	(AGA)5	313	327	GCAGCAGTGGCATCACAAAA	GCCAAGTTCCACTGGACAGA	226
comp152045_c1	GTAAAATATATATACATATAGAATTTAGAATACAACAAAATAAAGAGTTTCTAAGCTCCTAATGGGTCGATTGGAAGTTCAGAACAGAAAAAGGAATAGTAACCCAAGTCAACATAGAATTCTTAGAATTTTGAAACTGTACCCATAATAGAAACATCTAACTAAAAACTAACTTTTTATAACTCCTATAATGACTTAACTACTCCTAACCTGACCAATGCCCAAAATATGTGCCTGACCAATGCCCAAAATAAAGGTAGCCCATATAATGGTTATGGACTTGACTTTCCTTTTTGGTTACTCTCACATCACAAATACACCTACAGATCAACACCAACATAAAGGCCACACCTTGACATTTTTTACAGAGCTTCAGACCTTCTTAAAAAGGACTAAATG…	(AT)7	1514	1527	GGCAACTAGGGTGGGTTTGA	CGTTTGAGTCGAGGCCTCTT	208
comp152196_c0	CTTTGGAGAAAAAGATTACACAAATTAGCCTTTTCAAATAGGCATTATTTGATTAGATGTCTGTCTTAAACGCCCTCACGGATCTCAGTAGTTATTTCCCTACCTATCCAACATATATATATATATATCTTTTTTGTTTGGTAAATCCTACCCGGTTTCGAATATAGGAAAAGGATTTGGCCCAATTTACATGTTTAGCCAAGAAAAAATGCCAGAACTATTGGTTGG	(AT)8	113	128	GTCTTAAACGCCCTCACGGA	TTGGGCCAAATCCTTTTCCT	123
comp152264_c0	GGGTAAGTTAGGGAAGGTAAAGCAAACAAAACTATCACTCCTGAGATATATAGATATAGTTGGAGACGACTGCAACTCAAACTATGGTGTGAAGAACAACAAATAGCACATAGTCACAATATACTTCATCCAGCATGACATATAGTCGCGATTTCTTAAGACAAGAATAGCACATCCCTAGGTGAGCAACTGGATAGAAACACAGTACAATTATTCAGCTTGTAATTGAGAACATTACTTCACATAAGGGATAACGAAGAAAGACAACAACAACAACAAAAAAATCAGAAACTCAGGCAAATCATGAAACAAATACTAGTATTCTTTGCATAAACTAAAGAATATATCAAACCT	(ACA)5	264	278	TCCCTAGGTGAGCAACTGGA	TCATGATTTGCCTGAGTTTCTGA	133
comp152283_c0	AAGTATTGCAATTTTTTTTTAAAAAATTGCTATTCAAAACGACGTTGCTTTCGTTATTGCAGGAAATAAATAAATAAATAAATAAGTATGGCAGAGGATGGTGGATGATGCGGTCCTTTTATGTCTTGTTCGAGTCTTATCATTACGTGGCAGTTTTCTCTTGCCGTATTACTCCTCTACCAATTGTAAAAAAAAAACTACTCTAACCATTTCAAATGAAATGTTGCAAAGAGATGAGATAAGGAGAGCACCATTGTCCTTAGAAAATGCAATCCAATGGGCAATACAGAGTTGCAACAATAGAAATCCAAATAATGCAGTGTACAAGCTTTCTTTAGCAGTAGAAAAATGAAATGTTACCTCAACAGCAGTTCGGCCAGCAAA	(AAAT)5	64	83	TCAAAACGACGTTGCTTTCGT	GGCAAGAGAAAACTGCCACG	132
comp152344_c0	TTCTCTTTTTCTTTTTCTTTTTTAGGGGAGGATATGGTTTCAAGATATTCTTGGAAGTGATAAAAGTTTCTGCCAAGGGAATCAAGTTAAACTGAGATATAAACATTACTGCTCATCATATAAGACTTGTAATACCGTATAATAAACATTTGATAAGGGGAGAGCTGAGGAAATAGTTATTAAGAACACACACACACACAGAGGAAACAATATTTCGGTAACAAAGCAGAGTCCATGAAAATGAAAATCATCTAAATTCATGATCTACCCTATCCAAAAGTGATCTTATTTACTACATTTAGTATCCCA	(AC)7	186	199	GTTTCTGCCAAGGGAATCAAGT	TGGACTCTGCTTTGTTACCGA	170
comp152400_c0	GGGAAAAAAGAAGAATCAATTAAAAAGCTATTTTACTTGATCTTTTGTATATAATTTCTTTCTCATCTCATTCGGTGTCGGGGAGATTCAGAAATAAGGGGGCCTAATCATCAGTTCTTTTGTAAAGAAAATGGAAAAGGAGTATCACAAGATTACGAGTCTGTTTGACAACTTTTTTGCAGCTTAGAAAACATTTTAAAAAGTTAGCTTTTTCAACTTAGTTTGATTTGAAAAAACAAATGAGCTGAAACCCTAATTTGTTTTTTTACCAAACACTAGCATTCAAGATATAACCGCTTAAGCATAAAATTTCAAAATTTGAGGCAAGTAATATGCAAATAAGTTTTGCCAAATGGGGCCAATGAAGTTGTAAGCTGAATGCTTTACTGTTGATATTTC…	(CT)7	684	697	CTCCTGAACCCTCTGCAGTG	TGTTCTTTCATTTTAGTACAGAAGGG	210
comp152439_c0	GGAGTATAAGATCAGAAATGAAGTAAACAGATCAATAATGCAGATTACTTGACTACAATATATATATATATAATTCAAGTGCAAGCCATCAGGCAAGCTAGTATTAATTTAGTTTTGCTAACAGTGTGCCTGAAACATGCTAGCTACCTGTAATACTTATGAGCAAAAGTTAGGGTAATGTCCAGCCAAGATCCAGCAATTGGTAGAACCCTTTATGGTCAGGAGGGTATAGTATACTGAAATCAAAACTATAAAGGGATGGTGCAGAAAATATGATGGTTTTTGCTTTGTTGGGTTTTGGGGATGGGGGGGAGGGGCATCCAGTTTTCGGGGTGAAGAATGCATTTTGGTTTCAATATTTCCAGATGCTTTTAATAAGCTGGAGTGAGGGAACACGAT…	(AT)7	58	71	TGAAGTAAACAGATCAATAATGCAGA	GCTGGATCTTGGCTGGACAT	179
comp152453_c0	AAACGAAGTTTTAATCCTTGCCTCTGACAACTTGGAGACTCTGGTTCAACACTTCTCTGGTCCACTGTTACTGCACTCTCTCTCTCTCTCTCTTTTCCTAAGACCATGTCAACTCTCACCCTGCCCACCTTAAGTGATTTCGTCATCTCAGTGCCTACCATGTCCAAGTGCTCCACAACCAACCCACTTGCTCTTTATCACCCACATAGTTTTCGACCTTAATGCAAGTTTTATTTGGGTCCACCTTTTATTCTAGCTTTCATACAGCCTCTATCATTTACATGGACAGGAGAATAGTGCGAACCCAGGTAATGGTGTTATTA	(CT)9	76	93	TGCCTCTGACAACTTGGAGAC	CTTAAGGTGGGCAGGGTGAG	116
comp152456_c0	TCACTATCAAACCCACGGGAGAGAGAGGTGAGTGTGTGTGTGTCATGCATGGGTGCGTGAGTGTCATGCATGGGTGAGTTTATGGTTGCGTGTTAGAGAGAGAAGAGAGAGGGCTGGGTTGTGCATGTACTGGGTATGGTGTGTGAGAGTGTGGGATGTGTGTTGTGGTTGTCTGGGTGCTGCCGTGAGTCTAGTCTGTGTGCTGGGTGTGTGTGTGACAAGAGAGTGAG	(GT)6	32	43	TCAAACCCACGGGAGAGAGA	CCCAGCCCTCTCTCTTCTCT	112
comp152519_c0	TGTCAGGGGTTACCTGAGAGGGCGAGATTCGATCTTTTTCCCTGGTCGGTGATGAGAGAAAACCTCTTTTGGCAGCGTCGGTTTGAGAGAGAGAGAGAGAAGTTGGCATTGTAAATTAAAAAAAAATATTTTATTTGGGTTCCGCTGCCCCAACAATGCCACATCTCAAGAGGAGACTCACATGAGCATGAGCTTGTGACAGGCTTTTAACAATATAAAAGATGTGAATGTTG	(GA)8	85	100	TTCCCTGGTCGGTGATGAGA	GAGATGTGGCATTGTTGGGG	130
comp152662_c0	AATTTTTTGGATAAGAAAAACACGTTGACTTGGAATAAAAGAAATTTAATAAGATGGCTTGTTGGTGCTTTGGTCAAAGTAGTCGATAAAATGTCTCAGATGATCTAAACAAACTTTATAATAGTCAAGCCGTGGCCAATTGAGTCGCTAAGAAATAAGCCACATGGCTATGAGTGTTCAAATAACCTTCAAATGGTATGCTACTTGCTAGTAGTTTCTTGATGATAGTTGGTGGTGATAAATAGGCTTGTTAAATGCAGGCGGGTGCCAAATAGGTTCAGATGGACCTTGAATAGGGCCAAACAATCATCACCATAAGAGAGCCTGCCATGCAAAATCCCTTGATCATATGAATTTCCGAAATACTTTTGTGGATTGTTGGAGATGAGCTGGGAAGAT…	(GA)7	453	466	GAGCCTGCCATGCAAAATCC	CCACCCTTCTTTGGCTGTGA	247
comp152854_c0	GAGAGAGAGTGCGAGTGAGAGAGAGAAGGCAAAGATGAAGGCGATCGTGAGCAGATCAAAGGTGAGAGCGAAGGTCGACGTCTATGTTGAAGGCGAAGGCGAAGGCGATGCTAGGGCTAGAGCAAAGGTCAACGTCGAAGGCGAGACCAAGTCTCTCTCTCTCTCTCCTTTACGATCCCATCTTGAACTGAATTGCGTTTCTCTCTCCACAGAAACGTGATTCTTACACGTTTCTTTCTAGG	(TC)8	152	167	GAAGGCGATGCTAGGGCTAG	TCTGTGGAGAGAGAAACGCA	113
comp153171_c0	TTGTAAACCAGTTTCTGTAACGGAGAGACAAGGGGAAGGGATACAGAAGAAATTAGACAAAGATTATATGCAGTTAGAGTCATTATTTTACAATGAAATAACAACTTATTGTTTCTTTGTCTTTCTTTCTACACTTGATGTGTGGTAAAATGGCTAGGATTCTCTATACTATGAAATTCCTAGACGAGATCATATGTCCCCAAATCCGCATATTCCCTGTCCCAATGCACCACCAACTATTGAATCACACCTTCAAAGTCTCCTCCTCCTCCTCCTTCTTACATTCTCTTTTGATACACAGTAAATTGATCTGTGAAAAGTTCCATTTAAAATAACCCTATTGTGATACTATCTAATCCTATTTATTTTTGAGTTTAG	(CTC)5	260	274	CCGCATATTCCCTGTCCCAA	TGGAACTTTTCACAGATCAATTTACTG	120
comp153179_c0	GCCATCAATATAATAACCACTGAGAGAGAGAACCAATCACCCACAAATATCAATAAGAGAGAACCAAGTCAAAGAAGAGAGAGAGAGAGAGTGAACCCGAAACCAGAAGCAGAGAGAAACCGAGGCTAAGAGATTGAGCCAGAAGTCGAATTCGAAGTCAATTTCAGAGTTTGGAGCGAAATCGAGTGGCAAGGTCAAACCTTACTTTGATCGCATGAACCAAAGGGAGAGACAGAGAGATCATCAACCAGATTCACACGGGAATCGATCGAACCAGACAGAGAGAGCTTCGATCGAACCAGATGAACCAGTTGAGGGGTCAAAACAGGTTAAAGAGCATTCGGCTGTGTGAGACACGCAACCTAGGTTTCTGACTGAAGCAGAGACCAGAACTAGCTA…	(AG)8	76	91	GAGAGAGAACCAATCACCCACA	GCCTCGGTTTCTCTCTGCTT	103
comp153265_c0	GCTTGCATTGATCGATTTCTCTCGCTATATATATATACACATACATGTACATCTTCTATCGTAATCAATTCTACTTATTCATCCAAAAAAAGGTGGGAAAAAATGTTCTATACCTTTCAACATAATGAGGCTTAGCTTCTCTTAGTTGTTTGTCCAATTGATCTTTGACTTCAAGACACATACCCTTGATATATTGAAATTTGTGCATTAATAGGAAAAACTATGTAATAAACTTGAGGTGGAGTAGCATAACA	(TA)6	26	37	GCTTGCATTGATCGATTTCTCTC	TGTTATGCTACTCCACCTCAAGT	254
comp153274_c0	GCAGATCTTCTTCAACCTGGCTTTCCTCCGAGTGACGGCCCAGATTGGGTGACGGAGTCCCAACCGTACCCAACTGAGGGAAGCCTCTCCCTTCCAGAAATTCCCACCCCCAATAATTGATCAATTCTTCTGTCTTTATCTCTCCAATAATTCCATAATGATCCTTTTTCTACTCATCCAACCCCACCTCTCTCTCTCTAGCAACGCATTCTCTCTATAATACTACTAGATCCCTACCCCCACTGCCTCGCCCGTACATCATTCCAACAAAATCGGAATCAAAGAAGACTCAGATCCCCAATACAGATCCAAACCCACCTCTCTCTCTGTCTCTCTCACTCTCTCTCTCTCAATCAAACCTT	(CT)6	188	199	CCAGAAATTCCCACCCCCAA	TGGAATGATGTACGGGCGAG	173
comp153281_c0	GAGCCAGACACGTCGCCAACAGGACCCTGGGCAGTCTCCGGCGACGAACTCCCCGGCATCGGGCTTGCTGGGCTGCTGCTCGATGATGGGAATATCCCGGGTGACTCCGCCGGCGTTGCCGGGACCGTCGGGGTCGCAGCAGTCGCCGGAACCTCGGCCTGTGCCGGTGACGGAGTTAACACAGAAGGAGATGACGTGGGCGTGCTCACCGGAGTTTCTGCCGAAGGCGGAGTAGCCGGAGTTAATGCCGACGGGGAATACGCCGGAGTTAATGCCGACGGGGAATACGCCGGAGTTAATGCCGACGGGGAAGACGCCGGAGTTAATGCAGCCGGGGAAGGCGCCGGAGTTATTGTCGCCGGGGAAGACGCCGGAGTTATTGCCGCCGGGGATGATGCT…	(AAT)5	782	796	GATTTGGTGGAAACCGGTGC	CGGACACCAATCATCGGATCA	196
comp153366_c0	GCCGCACGTGCAGTTCAAGGCCCAAAACCCCTTAAAACATGGTGAATGAACAATTTCTAACTTCAAACTAAAACCATGACTTCAAAACAAAACTTAAGTTTCCATTAAAAGATCAAAACCTCTATTAATGGCAAAAATCATGAACTATGCATATGTTGAGTTCCAATCTCAAAATCCAAGGGATTTCCTCCTAATACTCACAAATATCATGCAAGAAAACATGAATCTCATGAAAATATGTTAGGCATGCCATGATCTTAAACCAATTCTTACCATTCCTTCATTATCTTGCTCACTCATAAATTCTACTCCATAAAACTACTAATTAAGCTTGATTTCTCCTTAATTAAACTTAGATCCCATAAATTTATGAGTGTAACATCTCAATTTCAAGAATTT…	(TC)6	522	533	AGACGAACCTCTCTTCCTCCT	AGGAAAGATGAGTTAGTGGGTTT	127
comp153370_c0	CCACTGCCCAATCACTTTGCCACCCACAATCCCAAATTTCAATCAAAATCCAATTCAGAAAAAGCATCTATGTAAGCCATGGCTTTTTGAGTGATGCTTTTAGTGAGAATAGTAGGGGGTGAGAGTTGACCATCCCCTAATACCACCCAAGACATCCAATGATGCAATCAGGCATGAGGATTTGATTGTTGTTGGTGGCGATCAAAGCTCTGACCAAGTCGTTGAACAAATGTCAGTCAGTGCAGTAAGCTGTGGATGGAGGGATAGTTTTTGCAGCCATTTCCCAAGAAATCAGTACTCATCTTCACTCTCTAGACTCTCTCTGAGCTTTTTGTTGGTGTGGGTGGGGAAGTTATGGTGGTAGAAAGTGAGACTACTTACAAGGGATATATATATATC…	(AT)6	387	398	TTGGTGGCGATCAAAGCTCT	TCATCTTCCTCTGCTAGACCCA	235
comp153490_c0	GGAAGAATATAATAAATGGGGTTTCAATTGCCGAAGGAGAAGAAGCTATCACTAAAAATAAAAAACGAAAGGGGTTTTCAAGAAATGATCCCAGATGGAGGAAGAAATCATAGAAGAAAAAAAAACAAAGAGACTGACCACAAATCAAAGGTTGTTCTACCACTTAAACAATTGTTCATTCATTTTGCAAGTGATTTCAGATTGGATGTTGTTCAACATCAACTCTCTAAGAATAACCCAGTCTAGGTTTTTGCCCTTCATCGTTGAGTCACCAGATAGGTGCCAAAAATTTAATAATCAAAGTGGGTATTTTTGGGGGAGATAGATTGAAGGAGGATAGGATTTTGGGGGAGATGGGATGATAAGAGGAGCTAATGAGGGAGAGTAGACACTGTGAGG…	(GA)8	475	490	AGACACTGTGAGGGAGGAGA	AGCATTCAATTCCCACTCTCTCT	173
comp153496_c0	CTTTTCTAAATATCTCCCCCAAATTCATGAAACGAACACAACAGGGCAAATTAGGGCTAAATTCTGAGCGTCTCCCACTCCCTCTACATCTAGAGACACTGGCAAGGCAGTGAATCCGACGATCTTCCCGATCTGTTCTCTTGCGAGTCCGGTCGTCCACCAAAGTTTAGCTCTAGCTTCTAGCTTCCAGGTACCCACTCTCCTTTCCTCGTCTCCCTAAATAGGTATATATAAATTGGAAGAAGAAACAAAGGTTGCAAATTCACGAGGGAGGCGTTATCAATAGATGTTTAAGTTTAATTTTTATTTGGTAAGTTTTTGTGCAAATATAATTTCAGTCGTTGGTTGGTTGGTTGGTTGCAATGGGTAGTGAATATTGGTTCAATTCTGTTGTTTGGA…	(GTTG)5	341	360	AAATTCACGAGGGAGGCGTT	TGATTGGTTGGTTGGTTGGTG	237
comp153546_c0	CGGCAAGTAGGATGCAGATGGCGATGAAGATGAGAACGACGATGACAACGATCTTCCAGACGGCGAACTTCTTCTTCTTCTTGCTCGAGCTGCTGCTAGAGCTTCCGCCTTTGCCGCTTCCTCAGGAACATCATGACGGCAAGTAGGATGCAGATGGCGATGAAGATGAGAACGACGATGACAACGATCTTCCAGACGGCGAACTTCTTCTTCTTCTTGCTCGAGCTGCTGCTAGAGCTTCCGCCTTTGCCTCCTCCTTTCCGTGCCTCGAGGGCGAAGTTGTCATAGTGAGCCTCAGCGATGCTGCGGTG	(CTT)5	68	82	ACAACGATCTTCCAGACGGC	GCATCGCTGAGGCTCACTAT	260
comp153546_c0	CGGCAAGTAGGATGCAGATGGCGATGAAGATGAGAACGACGATGACAACGATCTTCCAGACGGCGAACTTCTTCTTCTTCTTGCTCGAGCTGCTGCTAGAGCTTCCGCCTTTGCCGCTTCCTCAGGAACATCATGACGGCAAGTAGGATGCAGATGGCGATGAAGATGAGAACGACGATGACAACGATCTTCCAGACGGCGAACTTCTTCTTCTTCTTGCTCGAGCTGCTGCTAGAGCTTCCGCCTTTGCCTCCTCCTTTCCGTGCCTCGAGGGCGAAGTTGTCATAGTGAGCCTCAGCGATGCTGCGGTG	(CTT)5	204	218	CCAGACGGCGAACTTCTTCT	GCATCGCTGAGGCTCACTAT	249
comp153604_c0	ACAGCGAAGCGGACTGAGATAAGAGCCAAGAGAACAATCGTCGACAATCTGTAGAGGAGTCTCGCCATTGCCAAAATCGTTTTGGTTTTCAGGATCTGAGAATGTGAAATCGAATCAAAACAATGCTCTATCAAGCACTCAGATCCAAAGCTTTTTAATACAGTGAATGACGCCGATGACAATGCAGTACTTTGGAGTAGAGAGCAGAGAAACAGCCGTTGAAAATCGAGAGAGAGAGAGTCAGATCCGAGGAAGTGAAAGAGACGAGAACGTGCCTGGAATGGTGGTGCAGTGACCAATGAGATGATGACACGTAGAAGGCGTACGGGGAATGAGGGGGTGGCGCGGAGTACTGGATCGGCGGAGGTGGATTTGGGGGGATTGCTTTTGGCG	(GA)6	228	239	GAGAGCAGAGAAACAGCCGT	TTGGTCACTGCACCACCATT	100
comp153659_c0	TTTGCAAATACATTTGGATTTGTACCCTTGCAAATTTGCCTCTCATCTTCTCTCTCTATATCTATATATATATAGTTATGTGTATGAATAATTAGTGCAAGAGAGAAGAAGAAGACAAAGGGGTCTTGGGTTTGGATTTGAATTCGAAGGATAAATGAATATGAATTTTTTTTTAGATTCATAGCACAAAGAACAAAACTTGATGGATATACAACTATATGCGAAGAGAAAGGCTGGGTGTGATTTTTTTTTTATTTTAGATTCATAGCAGAAAGATCAAAGCTTGATGGGTATACAAAACTTTCATAGTGAGAGTGAAAACAAAGACGGATCAAAATTGAATATTGATTATCTCCATTTTGGATTTATATGATCTCTCTCTCCTTCTCTCTTTATGTG…	(TA)6	63	74	TGCCTCTCATCTTCTCTCTCT	ACACCCAGCCTTTCTCTTCG	205
comp153834_c0	GTAAACTCCAACACTTCACTTTCACTATTTATCACCCTCTATTGCTTCGATGTTTTTAGTTATACAGTAGTCAAGTGTACAGAAGCTTCTGTATAAAAAGCACCCAAGTTCATTGCAATTTTGCTCACAGATTAGTCCATTCAACTTCAAACCTTTGATTCTTCACAATTCTCTCTCTCTCCCCACATGACTCTTCGTTCAAGAATTCTCGGCGACGTCAATTCGTCGACGAAAGAATCGGAGAACTTGCCGGCGACCGACGACGTCGATTCAGACTTCATCGTCATCCTTGCTGCCCTGTTGTGTGCCCTAATCTGTGTCCTCGGCCTCGTCGCCGTCGCTCGCTGGGCCTGGATCCGCCGGATCTCCGCCAGAGCCACCGGCCGTTCATCTCCTCCC…	(TC)6	170	181	AGCACCCAAGTTCATTGCAA	CCGAGGACACAGATTAGGGC	228
comp153867_c0	GTCCAGCTGTCACAACCCTGAGATAGGAAGCATTTCAATCACTCAAAATACAACCATCAAATGACATTTCATCCCTAACAAAGCCAATTATTCATTTTCCTTGCACTCTGAAGAAGAAGAAGAATTGGACTTTTACAGCATAAAGAACTAGTATTAATTTTAAAGTTGATAATTCATTCCCATGTAGCCAAAAAATACTTCTGTTTAGTGTCATTGGTAGTAAAAATACACTTACAATTAAAGCTAGCGACAGAACTTATTATGTCATACTTCTAGAGTTTCAATAAAACCACCGAAAAATAAATAATAACATGATAGCTCCTAGAAGAATTCAAAGGCTTTGCTAATTATCAGTTCACAAGTTATCAGAACACAAGATTGAAAAATAGGAGTAGAGAT…	(GAA)5	110	124	CAGCTGTCACAACCCTGAGA	AGTTCTGTCGCTAGCTTTAATTGT	254
comp153869_c0	GTCGATAATGCTGTCATACCTGAGGTTGCATCTCAACAGGTACACTGTCCTCTCACAGCTCACCAGACTGGGATTGAAGGCACTGGCCCCCAGCATGTACAAGCATCTCTGCTCAAGGATCTCAATGGATAATGCTGGTGTGCGATGACAAGGTGCAAGGTGACCAACACCGTTGCAGCAGCAGATGCACATGTCCTGGTCAAGACACCCTCCTGCCCTTCTGCATGTGCAAGAGCCACATGGCACTCCTTCAGGAACTGCAACTCTTGTTTTTCTGGAAGCAACTATCCTCATGGCAGACATGGATGCAATTGAGAAATGCTCCTGAATCTTTGCATTCTCCGGATACAGACGGCATGGCAGACCTGCTGGCCCTCATGCTCGAGCGAGGCTGACCGC…	(CCA)6	772	789	AGCTTGGCATGCATTTGAGC	CAAGCCTATGACCAGGGTGG	245
comp153895_c0	GCAAATTCTGCATCTAGAGAAGGATCCAGTTGATATAATAACAATGTTCAGAGCTACCAAATCACAGGGAAAAGAAGAAGAAGAAGAGAGCAAGTAGTTAGCTAAATACGAATTGAGGTGAGGCTCTAACAAAATCACAGATAAACAAAATTTAGATTTTACTGATAGACAGAAAATACCTCACTAGCATTAACAGTGATCA	(AAG)5	72	86	CTGCATCTAGAGAAGGATCCAGT	AGAGCCTCACCTCAATTCGT	120
comp153925_c0	GCCCAGAGATTTCTAATAATGACCAAGACCTCCCCTCTGGTTCACTTGCCTATAACAAAATCTCCCTTTTTGTACAATCTCCAATGAAAATTGCTAAGGCCATCAGTTAAATATTTTGAAATATTATTCCTACCCTTTTTTATTTCATTTCAATATTAAAATGTCTTAGCCGTTTTTCTAACAAGGTAAATGTGAAAAATATTAAAGTGTACAGATTACTCAATTATTTATAGCCACATTATCAATTATACAAAAGAATTGTGAACCTTACAACACCACACCCATCCCCGCCTTTTCACAAAAAGGCATCTGTGCCTTCTTCCCCAACTCTGGTCTGCTAGGCCCCATCCCGACCTTTCCACTATCCAGTACCAGATACCCAAATACCATTATCATTTA…	(AT)7	586	599	ACACTGCCAAATCCACCTGA	CGAGCCATTGCATCCATGTG	274
comp153939_c0	GCTTATTTACGGAATTGCCATGGCTAGTGGGCAACTTGTTTATCATTATACTTGAGTCTATACACTTAGATAGACATTTGATCAGCCATTTCTTTCACACCCTAACCGACCAAACAAGAGAGCATAGAGAGAGAGAGAGTTCATCTTGGGAGAAATTGAATTCATCTTGGAAATTGGCTAGGAATTGAAGTGTAACTTGGCCTAATCTAGCTTCCTACCTTGAATCAACACTTAGGTAAGTGAATACATCATCTTCTTGCCATCTTGGAGCTTCATTTTGCATGTTTCTTGCTCATTTGCAGAATCAAACCATGCTTGAGTTCATATAGGTTGATTCAAGATGGAATTCATGCATGCATGTAGAGATTAGTGAATTTGGAGTTGAATTCATGGTTGAT	(AG)7	126	139	ACGGAATTGCCATGGCTAGT	TGAAGCTCCAAGATGGCAAGA	267
comp153984_c0	CCGGACTTGGACATTGCCTGTATCGAGCATTAAATCTTACCCAGATCGCTTTCTGACCCTTAGAACATGCAGATATTACTCTTTTGCTGAGCAGAGTGTCTGGCAAGCGAGGCATATTTGTGGTTCTCATTTCAAGTGGGCTCAAATTTCCTGATTGTAACCCTTCAATTTGGTGGTGGTGGTGGTTGCCTATAGAGGACCACATGGACAGGCCCAAAA	(TGG)5	171	185	TGAGCAGAGTGTCTGGCAAG	TTTTGGGCCTGTCCATGTGG	132
comp153985_c0	CTTTTTTTTTTTTTTGGTTGAATTTCAAGTCCTTTGTAAGCTTCACACATCTTTTCTTGGTGACTACTGTGTGCCAATCTTCTAGACGCATATAGGAAGTCCATAAGTAATGAAAAATGTTCTGATACTATACAGATGATATTCAGTTAGATTTATTGTCAACAAAGTCATTCCCAATTAAGTTCCATTCTTAATCTTAGTACAACTAAGTCAAGGTGTGTGTTAATGTCATGTTTTTTTACATACATACAAAGATATGACCTCCTTGATTACAGATGGCATGTTTCCGGAGAATATATTGTTTTTGTCCCGATTTGAGAATTGAGAACATTATTTTCAATTTCTATGGCAGAAACTACAATAGTCATTTTTTTTTTGTATTCCCTAGAAACGTAGTAT…	(TCT)5	609	623	AGTGAGGGTACTATTGTCATATGGT	GGGTTTGGAAAGCGGTTTGG	261
comp154033_c0	AGTAGCTGATGAGAAGAAAGAAGCCGGAGAGGATTGAGACTGAGGCGGGGATTACGCCGGAGGGATGAGCAGCGACGGAGACGACGCCGAGGTAGTGGCCGATGTTGGTGGCGACGCTTGTGAGCTCGTTGGGGCTCCACATCCTTACCGTTTCGTCTAGCGATAGTACAACGGCGGTCGGTGGCCTTCTCTTGCAACGAGAGAGAGAGAGGTTGGCCTGTGTGATGTGTGTCCAACTGTTGATCAGATTGAAGAGATGGCAGCGATGGGTTAAGGTTGACGGTGGTGACAGCAGTGAGAAGAGGAGTATGGTGGCGGGTTGTTGTTGTTGTTGAATCTGCCAT	(GA)6	199	210	TGAGACTGAGGCGGGGATTA	TAACCCATCGCTGCCATCTC	239
comp154116_c0	TCCACATGTGCAGCAATGGTATGTCCATCACCTTTTAAAGTTTATTTTTGTGACGCGAAGTCCCATGTGGTATCAGAGCTGGATGTACTGTAGGGATGGATAGGGTGCGTGTCCCAAGCCTTACGCCCTAGGTGTGAGGGAGGGTATGGAGCAAAGTCCCACATCGCTTGAGTACAAAGGGGATGTTAAGGGCAACCTCACTTCATAAGCTAGCTCTTGGGGTTGAGTTCTGCCCAAGATTGTGTCACAATTGTCCTTATGGTTGTCAGTGACTTCCAATTCCTATAGTGAATTTGTACTTATTAAACATAATGGGCTAGGAAACAGAATATTTTGAGAGAGAGAGAGAACATGATGTGGTTTATGTTCTTCTAACTGAGCCTCATGTTTATAAATTAT…	(GA)7	336	349	GCAAAGTCCCACATCGCTTG	TCTCAGGCTTGGAGAGGTCA	268
comp154157_c0	GCTTGTGACTCTCCTTATACGGGGTAAAATGCTTTGTAGTAAGCTATGTTTTGAAGTGGGGGGTCTCTACATTAACAAAAAAATAGGGTCCTATGTTTTCATGCATTTTGAATCCTTATGCTTCTGCTACATTTATGCAGGCGCATCTCTGACAATGCTTAAGTTCTAGCTTTGTCCTTAATGAGACATGCCTTTTCCTTGTAACACAGGGATGGGACTACTACTACTACTGCTATTTTTATTTTCTATATATGCTTGTGACTCTCCTTATGCGGGGTAAAATTCTTTGCAGTAAGC	(ACT)5	217	231	CAGGCGCATCTCTGACAATG	CCCCGCATAAGGAGAGTCAC	140
comp154263_c0	CGTAGCCGGTGGTGCCGACAGCGCCGGTGCCGGTGGTGTGGGCGTAGTTGGTGGTGTCAGCGTAGCCGGTCTTGTTGACGGTGTTGGAGGTGGTGGAGCCGGCCATGTTGGTGCCGTGAGTGGCGGTGGTGCCCGACTGAGAAGAGTGAGCGGAGGAGGAGGTGGTGGTGGAGTCATTGCATGATGAGAGAGTAGGGGTGGCGTTGGAGGAGGAGGAGGAGATGGAACTCCATACATAGGAGGAGATGGAACTCCATACATAGGAGGAGGTGGAGGTGGAAGGGGAGTGCCACGAGGTGGAGGCGGAGGTGGCGGGGGAGGCGGAGCAACTCCAGCAAGTTTTGAAGTATAAAATGCATTTAGAATGGGAGGGGGTTGTAGTGACGGTGGAAAACTTGG…	(GGA)5	206	220	TGAGAAGAGTGAGCGGAGGA	TCACTACAACCCCCTCCCAT	247
comp154356_c0	AAGATGATTATCTGATCCATGAAAGGAAACCAATTAGGGTTTACAAAGACAGTCCTCTTGTATTACACGAAAAATCAACCAACTTTAATATGTAGGTCCAATTGAATACCTTACAACAGTTTTAATTGTAAACCACATTAGCTAAATGGTATCAACGAAAATCAACTAGATTTTAAACTAAAAACTTCCATATTTATATTTTGACCATCAGCACTAGTCTAGTTTGACTCAAAAGTCAAGAATATTGAAGGCTCTTGCAACACAAAAATGCATAAGGTTGAATCTTCATCATCTTACTTCAAATAGCATCATTAGGATTGTAGAAAGTGTAAACCAGGGGGTCTGGGGTTCGCCAGAGAGTGAAAAAACACGTCAATGGCACTGGAGACAAAGGGGTTT…	(AG)9	424	441	ATGGCACTGGAGACAAAGGG	TGCCACCAGGATCATGTACG	255
comp154507_c0	TATCTCTGTCATTCTGCGTTTGGAATTTTTTCTTCTTTTTTAAAAATATTCATGTGTGTGTGTGTTTGATTTTGGGGGTGGGGAGTTTTGGTGGTTGACTGGTAGCAGTGGTGTGATAGGTGATTTTCTAGTATTTACCAGTGAATTAACAAGTATGCCAATTCATATAAAACTGATGAAGAATAAGGATTCATGACTAACCATGCAACTGCAGACTATTCTTGTAGTTAACAATCGCAAAACTTTTACAGTGTAAAGAGTTTGATTAGAATTAGCAGCTAAAGATTGAGACAAACTCATTTTTTGGCAACCATAATTAGTAGTTTTGGTATCTAGCGAGCAAATATATATATTTTTTACTTGCATTGGGGGTCCGAGTGAAGTTCACTTGGAGGACCT…	(TG)6	53	64	TCTCTGTCATTCTGCGTTTGGA	CTGCTACCAGTCAACCACCA	106
comp154540_c0	AAAAAAAAACAAAGTATCCATTCAAGAACTATTTCCTATAAATAAGATTAATGAAACTACAAAACTAATAAAAATAAGTAATCATGTGCTGATGTGAACAAGGCTCTCAATCACAAATGAAAAACAAACCCAAATGAAAGCCCATAAGGTAACCTAGTCTAACCACGTTCCACCCCTTCTCTCCCAATAAAAAACTATATGCCAAGGAGGCTTCTTTAAACTAACCAGCCTATTATACAAGGAAAGGCAAAACATCCCAGATTTGCCTGAAGAAGTTGTTATAACGCCAAGGATAGGGGTCCTCGTTCCTTGCCCAAACAGTAATCAGGCAAACCTCACTCCACCAGAAAATGACTTCCAGGAGAAAACCGGCTTTAAGACTTGAAGCATATATAAAAT…	(ATG)5	596	610	CAGGAGAATTCCCACCACCG	TGACCTCTCTCTCTTGCTTCT	137
comp154547_c0	GGTTTCTATAAAATTTTGGTGCTTTTCATTCGGATATCAATTTCTATAAATTTTTGCACAAAAACCAAGTCTTCATGTATATACTTCCGAGAAAAAATCAATTGTTATTATGGGCAGCCAAGGCTGGTGGAGTTGACATGGCTGAAGTAAAGGCTTGAATTGAAAGTGGAGGAGAGTACCAAAAACAAACATCCATAATTTTGTGAAAACTTAACACATACATCCATATTTTTTTTCCACAATTTCAACCAAAAACTTTATTATCAATTCTACATCCCAACATAAACCCACAAATTAATCAAAAACAATCAAATAATACAATGGGGGGTGGAGGAGGGGCATGAGGTGGCCAGCTAGAGGGACAAGAGGGTGGAGGAAGAGGGTATGAGCATGGGGGGG…	(GA)6	483	494	CATGAGGTGGCCAGCTAGAG	GCCGTCCTCCAGGTACTTTC	185
comp154603_c0	CAGAATTAAAAACAATAAGTAACTCTATTTTGTAAACTCTCAACCTAGAACCCAGAAGGAATAATGAATCGGGGTACAAGGTCAACATACACAAGCCCTTGTGTGCAGGAAACTAAAAGTCAGGAGGTAAAAACTCAGTGTAGAGTACTTAGAAATAATAATACTTTTGAGGGATTTGTTGCAGGATTTCTACAAATATTTACTGAAAATAAAATAAATTTATGATGTTCTCAGAGATCCAAAAACATCCCTACAGCAATAAATACTATAGGTCTCTCTCTCTCTCTCTCATGCATAGACAAACACAAACACATACTTGGCTATTCTCTTTTATTAGAGACATGTGAACTGACTTTTCTCAAATTTTTTGATTTTTAAGGATACCCAACTGGAAATCCT	(TC)9	273	290	AAGCCCTTGTGTGCAGGAAA	AGCCAAGTATGTGTTTGTGTTTGT	230
comp154613_c0	GTGGTCCACTTCGTTGTTGTTTTGGTGAGGATCTTGAATTAGGAATTTACTATTTTAGTTTTAGTTTTATTTATATATATGTTGTTTCGGATCCAGAGAAGAGTAGGATATGGTAATGAATCATAATCAGCAACCATAACAAGAATAATAATAATAATAGTGATTTCTTTTTTTTCGAAACAGAGACAGGATCTCTACCGACTTGTTTGTTTTGTTGCAGTAATAGTATTAGTAGGAAGTTAT	(AAT)5	144	158	GTGGTCCACTTCGTTGTTGT	TGCAACAAAACAAACAAGTCGG	219
comp154675_c0	GTAATGACCAAGAATTGTAGTGGGAGGAACCATTGGAATTCAAAATACATTTGTCAATTGTTAGCGATAGCATCTAAGTGTGCTAGTGAGAGAGCCTTCTAGAAAGTATGACGGGTGTTGGGTCACTAGGGATGGGTTGCGTAAAATCAGAGGCAGTCTTGGAGTAGAGGGGAGAGAGAGAGAATAGTTTGGATACGGAGAGCTAGAGCTTTCATGTCAAAAATGGAGAAAATCAACATGCCACCATGCATTGTGGGGATATTTATAGGACATTCAAACCATGAAGATTAGATCTACTTATCACGTTTCCGTGTGAGGACTGAAGGATAGATTTTTCCTCTTGCTTGGTCTGACAATATGGAGGCAACTATGACTATTGGTAATCCACTAAATTCTCTA…	(GA)6	172	183	GACGGGTGTTGGGTCACTAG	TCCTTCAGTCCTCACACGGA	218
comp154692_c0	GACGTAAAAGGTTAAAAGTCGCAAGTCTTTTTCACACACACACAACTCCAATGGCCAACTGTGAGCTTCATATGATCAAGCAAGGAGGGGAGGCTAACATACCTGGACCATCTTCACAGAGACCTCTCTTCAGTCTTCACCGATGCCATCATGTCAACAAGGATAATATGGTCAGGAGGGAAATATGGCATCAAGGATGTGCGATCATGGGCAAGAAACGGAGTGTGTATAGAAAGAGAAAGTCGAGAGACAAAGAAAGCCAATTGAGAGATTTTTTGGAGAGAGAGAGAGTAATGAGGATTGGACCATTTGCGAGTATGGGGTACTTGTATGGAGGGAGAGATGGTCAACTGACCACACACAAAGCCTGGTTTTGGGC	(CA)6	33	44	ACGTAAAAGGTTAAAAGTCGCAAGT	TCGCACATCCTTGATGCCAT	203
comp154692_c0	GACGTAAAAGGTTAAAAGTCGCAAGTCTTTTTCACACACACACAACTCCAATGGCCAACTGTGAGCTTCATATGATCAAGCAAGGAGGGGAGGCTAACATACCTGGACCATCTTCACAGAGACCTCTCTTCAGTCTTCACCGATGCCATCATGTCAACAAGGATAATATGGTCAGGAGGGAAATATGGCATCAAGGATGTGCGATCATGGGCAAGAAACGGAGTGTGTATAGAAAGAGAAAGTCGAGAGACAAAGAAAGCCAATTGAGAGATTTTTTGGAGAGAGAGAGAGTAATGAGGATTGGACCATTTGCGAGTATGGGGTACTTGTATGGAGGGAGAGATGGTCAACTGACCACACACAAAGCCTGGTTTTGGGC	(GA)6	279	290	ATGTGCGATCATGGGCAAGA	AGGCTTTGTGTGTGGTCAGT	173
comp154696_c0	TTTAGTTTTATCATCAACTGTTTCAGAAAGAGAAGAAAAATATGACTTTTTTGACTTCATTTGGGCTCATGATTCTAGAACTAATGTGGATACCCATTTTAGATTAACTGTCTCTGTCTGGTTTGTTCTTGTAGTTTTGTAGTGTACTATGCAATTTGGTAAAGCCTACAGAACAATCAAATGCTCTAGTCTCTTCTATGCATGTGTGGTGTCCAAAGGGAGTGTGGCCACCATCAGCATGCCAAAACATGCTCAGTTGGAGTGTCTTTATATATATATATTGTAAACATTTTTACAGCCTAGTTGCTCTAGCATGCTGATAGATTTTGTACTCGATCATTTTGGTTGATTGTGATGAGCCCCATATTTTGTAGCTATGATGATTTTTCGAGCTGCAAG	(TA)6	269	280	TGGTGTCCAAAGGGAGTGTG	GGGGCTCATCACAATCAACC	157
comp154826_c0	GCCCACTCTCTCTCCTCTTCATTTATTCTCTTCTTTCCTACCTCTCTCCTCCTCCTCCTCCCTTGTAGACCCATATGCTGCACAACCATCATCCAACAATCATGAGCTTCCTATGATTTTTTTCTTCACCTATTATATTCTACAAGTACACTGCATATTTTCTTCTCAAAAATAAAATATAGGAGAGATATGGGTTGTGGTGGCATGGTTTCTAAGGCCTTGTTTGCGGCACTCGCTTTGGCGGGATTTTTTTGGTTGTTGTTGGTAGGTATTTTGGAAACAGGAGGAACAGGTGCGACAACGAGGCTAAACCTGCAGAAAGCAGGAAGCTTGAAGCATATGGAGATGCTAGAAGGAAGAGAGAAGGAGAAGCCTGTTGATCTCAACTACATGAGCAAA…	(CTC)5	46	60	GCCCACTCTCTCTCCTCTTC	GAAACCATGCCACCACAACC	212
comp154892_c0	AACAAACCACCGGCTGAGACATCGTGAGTGTGTGTGTGTTTTTGGTGTTGCGTGAACACTACTCCATGTCCTGAGGCTAGTATCGTAATAAATCGGGCATTTCATGGCCAAAATCACAAGCACAACAAAATACTCAAAAAAAATTATCTGAATTTTTTGTTTTTGAAATTCTGTGTCCGTACTTCTCTCTTCCATTTCCTAGCTAATAGGTGACACATCAGAAAGTGGGTCTATTTTTTTTTTTTGGACATAAATTATAATATTCTTTTACTAATTATATAGATTCCA	(GT)6	28	39	AAACCACCGGCTGAGACATC	TTTTGGCCATGAAATGCCCG	110
comp154903_c0	ATCAACAACTTGTCCACATTTACTACTAAATAAGGCAGCAAGCTGCTCTTCAGTGACATTATGATCAATTTCAGAAACATACACAGTTCGCCTAATACTGTCTTCTCTTTGAGCTCTAAAAGCTCTCCCATTCGACCTCCTCCTCCCCTGGTTACCATTGTTTCTTCTCCTTCGATTGTTTGGGTAGCCATCAATTCCCAAATTCTTTTGAGCTGGAGAGAAATTGTTGGGCAGAGACTGATCACGATTACGATCATGCAAGTAAGATGAAGGAAAGAATTCCTTCGCGAGGGGATTCAGCTTCAGCTTTGACAGCATGTCGACAATGTCTTGCATTTTGAATTCCGATTTGGAATCAGAGTTCTTAGAATCAGTAATCACAGATTCAGCATTGCCATT…	(TC)6	561	572	ACCAGCAGCCATGGAATCAA	CACCACCTGTGTCTATAGGCT	231
comp154957_c0	TGTGAGAGTGAAGGTTGGTGTGCCCGTGTCTCTCTCTATCTTGCCGTGTGTGTGTGTTCATGGGTGTTGTGTGTTTTGAGAGAGAAGAAGAGTGAGTTGGTGTGTGTTAGTTCTGCATGTGAGTGGGTGTGTGTATGTATGGTGACCATGCTGGGTGGTGTGTATATGGAGTGTGTGTATGGATCCAAGAGGTTGATGTCATGTTTGTGTGTTGTGTGAGTCAATCCGTGGTGCATCTCCGAGTGTGTGTGCATGTGGTGTGCTCCATGTCTGTGGCGTGTAAGTGTTGTGTATCAATGCATGTGTGAGAGTGTGTTTTGAATTGGTGTCATGTGCGTGTATTGTGTCTCTCAGCCGTGTCTCTCTGTGTGTTTGGTCTGTCTGGGTCTGCATGGGTGT…	(GT)6	46	57	TGTGCCCGTGTCTCTCTCTA	ATACACACCACCCAGCATGG	147
comp154973_c0	GGAAAACCTAACTTGTTCTTCAATTCCATATCTCACTTTCACATACCCAATCAAAACTATCTCAAACTTTCACAGATAGCCAAGGGTTTGAATGATCTTCAACATATATAGTGAGATTTTTTTGTGTGTGTTTTGGTTGTGATTTTGGAGATGGGTTTGAGTACAAAACAGGTTTCAGGAGATGGGTTTGATTGGGGACAGAGCCTTTTACAGTCTGATAATTCTTTAGAGCTTGTGCCTAAACCTCCTCCTCCTCCTCCGGCCACCGTGGTGAGGCGGCAACCACTGCAACAACCACCACCAGAGCCATTACCATGTCCAAGATGTGGCTCTAGCAACACAAAGTTTTGCTATTACAACAATTACAACAAGTCTCAGCCTCGCCATTTTTGCAAAGCT…	(CCT)5	244	258	TGGGTTTGATTGGGGACAGAG	GGTGGTTGTTGCAGTGGTTG	117
comp155037_c0	CTGTCGCCGAGGACGATGACCTTGAGCAAGGTTCGTCTACGCAACGACATGGCGAGCGAAAAGTCGAGAAGCTTTTTTCGAATCTGCGTCGAAAATTTAGAGAGAGAAAAGGCGGTTCTTGTTTTATTTTTTTACAGAGAGAGAAACAAACAGAAAAAAGGGGCGCCAACTTCGATTCTCTCTCTCTCTCTGGGGTACCGACAAACAAACATAACACATTAGCTACTAAACGCGCCGGCCAAATTCGTAGTTGAGCTTTTG	(TC)7	177	190	AGCAAGGTTCGTCTACGCAA	CAACTACGAATTTGGCCGGC	229
comp155080_c0	GCATGCGTTGATTTTGAAAGTGCGTTAGAAAAAAATAAAAACAAAGTCAAAGTTCAATTACGTAGTTAATGGACAAATTTACCCTTTATAACTTTTTTTCCCATTTCAAAACCCCAATCTTAATACACCAATCACCCCATAATTATCACCACCACCACCTCTTCAATGCCCAGATCTAAACTAAAGATGAAGTTTTTTGCTGCCCCTTTTTTAATTCATACTATTCATAATTCCCAAATCTATATATATATATAGAAAAATGAGTTGGACCCCCTCAAGGAGGCACCCCCTTTGACCCCCTCTCTT	(TA)7	241	254	ACCACCTCTTCAATGCCCAG	TCCTTGAGGGGGTCCAACTC	128
comp155101_c0	CTATATCCTGCTGCCCCTTTGGTAAATCATCCCCGAAACCTCAGAGATTTCTTTGTTTGTTCTTCAAAACAATATATATATATGTTTGTAGATAACTGTATGGCATGATAATTTCTTTGTTTTTCTTGGTGTTTCAAATTTTTGGACTTTGGGTGTCTTGAATTCAACCCAGATGATGCTTATCACTTGTTGGGGTCGATAGGTCCGACCCAGTATTTGTATTTGGGTCCACTTTGACCCGGTTAAAGTAGGAGACTTGGGTCATTTTTGGAATTCAATACTGTAATAAATGTCAAAACCACATAAATTTTAGATTAGGGATTGAGTTTTGATGGGCAGTGGGTGGTTTTCTTTCATGAATGGATTGAGTTTATGGATAATTCTATAATTTAGTTTCTG…	(AT)6	72	83	ATATCCTGCTGCCCCTTTGG	ACTGGGTCGGACCTATCGAC	212
comp155133_c0	GGTGGATCGTTCTCTATCTCCACATACTGTTCTAGATTGCATTGGATCCTAACGCTGTTTGGGCTGAAAGGGAGAGAGAGGAGAAGGAAGCTGCTGTTCTGGTCTGGTCTAGGTTCATGTCTTTCATTTGGATGCATCATTCTCTCTCTCTCTCTCTAGTTCCAAGCATTCTGATGTATAATAGTTTTGTCAGCATGCTGCGGCTGCTTGTCACAATGGCATACCTGCCACTTTTGCAATTTTGTTCTCATGTTAATCAATGCTTAATGGCTCGATGGAAATTATGATTGTGTTCATTATTAGATGTTTATATTAATTTTAGTTTGCCG	(TC)8	141	156	GGAAGCTGCTGTTCTGGTCT	CGCAGCATGCTGACAAAACT	117
comp155298_c0	CTGGATGTTGAGTCCTCTCATGGTAAGCATTTCAGTGCATTTAAGTCAATTTACTTTGAATTCCCCAAATAGGTGTATTGCTTACAATGTTCTATCGGTACTGCTTAAGGTTTAGTAACCCTTTGAAGATATGAAAACTGTGTTTCCAGTTTCTCTTTTATTATATATATATATGTAGATTTAAATCAGTTTTATGCAAATAATTAGAGCTAGCAAATTTAGGG	(TA)6	162	173	TGAGTCCTCTCATGGTAAGCA	TGCTAGCTCTAATTATTTGCATAAAAC	207
comp155374_c0	GAATCTTCAAGTAGCAACCATGGCACTCGTTTCCACCAAGGCATATGTCTCCGTCGATGAGATTGGTTCTAAAGGAAACACAGCCGGAAGCAAGTTGGGAGGAAGAGTTGACGTTCGCAAGGAGATCAACGAAATCAATTTCGTTGCCTCTTTCACAGACAGCACCATCAGAGGCTATGAGAGTGCCCCTCACCTCCCAGACGCTATTATCACAGCTGACAAGCGTATCAATGACAAGCTTTCTTTGGCTCTGGGTTATGATGCTGGAGTGAAGAGTGCATTCGCTAGCGTGACTGGAGACAGCAATGTGAGCAACAAGGATGTGAGAGCAACAGCCACTTGGTTCCAAAAGGGGGGACACGTCAGAACTGAGGCTTCAGTCAACCTAGATGGACGCAG…	(GA)6	466	477	AGGATGTGAGAGCAACAGCC	CACGGTGAAAGGCCTCAGAA	188
comp155375_c0	GTACAAGGGCCACAACACTGCATTTTAATAAAATATAGCTTGCATTTTAGTTTTCAAAACCAGACATGTAAAGTTGAGAAGAAAAACACAAAAAATAACAAAACAGTCCCAATGTTTTTATCACTTAATTTTTTCTAGACCAAATGACCACATACAGTCTCCTAAATTACCAAATATATATATATACTAACGGTCCAAACAGGCAATGCG	(AT)6	174	185	GGGCCACAACACTGCATTTT	GCATTGCCTGTTTGGACCG	203
comp155416_c0	GCCAAAGCCTGATCAATCAACCTAGAAAATTTGAGTAGTCAAAACTCAGGAAACAATGCAGTTGGTACTTCATAATTTATTTCAGATTTTACCTTTTATCTACTTTCAAAATACTGCTTCATGTCAATCATAAACCATCCATAGCAAGATGATAGCATATATTTTTTATTGAAACATTAAAGGTCCATATATAATGAAATTTCTTAATACTACTATCAGGAGTGGCCGACTGCTAAGGCAGCTCCAATGGATTTGTAATAGATAAAAATGACACACACACACACACAGAGCACGTATTCACCTATTACACATGAACATGAATTCTCCACAAGTCAAATATGGGTAACATGTGTTTTTACTAGATTGTTTGCATCTGATTAGGGGTAAACAAGAATAACT…	(AC)8	271	286	ACTATCAGGAGTGGCCGACT	ACCCCTAATCAGATGCAAACA	174
comp155503_c0	AACAGCAAGACTGTCCACTATTAAACCTGACTAAACGATATAATCATTTATCTGATGTGTACACCAGAACTGACCTTGAATTAAGGAAAAGAGGAAGAAGAAAGTGGTGGAGAGGGCAAAAACGCTCTCCCTCTCTCTCTCTCAGCGGTGGACACGCGCACATGGAGAGTGCCTAATTTCAAAACCTTAGGGGACGCCAATGCAATTTAACCTCTACTCTAAAATCTAAACATGAAACAAGAACAAATATGCTGCTATCCACAAGCTTTTCTCTTCTTTTTTTAATCATAACTGAATGAGTTACTTTTGTGATTTGTCCACAATATACACCACCAATATCATAATAAATACCCCAGCAAAAGATAA	(CT)6	131	142	GAAAGTGGTGGAGAGGGCAA	ATTGCATTGGCGTCCCCTAA	107
comp155540_c0	TCAAGAGCTCTCTCTCTTGCCTCAGTTTTCTGTCTCCCCCTCTCTCATCGCGTAGCTGAAACGAACCATGGAGAAAAGTCGAAACGAACGAAAATCTAACCTCTCTCTCTCTAAATCCTATTCAAATTTTGGAATTCAATTCCACATTTGTGGTGGCTTGATTCGATTCATTGCTTGGTCGGATCTTATTGGTAGTTCTTGAAGCTTAGAAATTGCGAGTTTTGATTAGGTTTTAAACTGAATTGTTTTAGTTATAGGTTGGGCTGGAAATTCATATCCTCTTGAAGATGACGATCAATTCTATTATCGCTTGAAAGGCTTGCAGAGAAGGCAGAAAATTAAGGTTCTGCGAAGCATTAGGGTTGATTACTAGAGATCCTGTAGCTGATTGGTGCCATA…	(CT)6	101	112	TGTCTCCCCCTCTCTCATCG	TCCGACCAAGCAATGAATCGA	153
comp155686_c0	AGACAGAGAGAGAGAAAGGTGAGATGACTGACTTATTATAGTATTTTTGAGGGCATGACGGCGAGGGCGGTGGGTGGTAGTCAGAACTCCGGTTAGGAGGAGCGGTGTTACTCTGTAAATGAGGAGTATGTGTTCGTGGATTTTACACCGTTGATGTGGTTTTTGGTATTTATTTATTTATTTATTGATAGGATGGTGTTTTTGGTATTGAAATTGTGAAATCACATGGTTTGGTGTGATAGAGGATGTACTCTCTCAGACTTGTGGTTTTGGATTTTCTCACTTTTCCTTGATTTTGGTGT	(TATT)5	167	186	CGGTGGGTGGTAGTCAGAAC	TCCAAAACCACAAGTCTGAGAGA	207
comp155690_c0	GACAAATTGAGCTGTGTGAGGAGAGGGAGAGAGGAGAGAGATTCGGGGATTTTGCCGGAGAGTTGGTTGTTTTGGAGGCGGAGAGTGAGGAGGCGAGTGAGATTGGAGATGGAGTCTGGGATGGGGCCTTTGAGGTTGTTGTTGGAGAGGTCGAGGCGGAGGAGGCGACTGAGGGAGGAGATAGTGGAGGGAATCTCGGCGGAGAAGTCGTTGGAGGAGAGGTAGAGGAGTTTGACGTTGGAGCAGTTGGAGAGGGAGGAGAGAGAGCCGTTGAGGCGGTTGCCGTGGAGGTCGAGGAGGCGGAGCTCGGAGAGGGAAGAGAGAGAGTCGATGGGGCCGCGGAGATCGAGGGAAGGGAGAGAGAGGGCGGTGACGCGGTTGTTGGTGCAGCGGACGCCG…	(GGT)5	420	434	GACGTTGGAGCAGTTGGAGA	CTCTTCCGTTCCCAAACCGA	258
comp155715_c0	CGTCTAATAAAATATTGCTGGACTTAATGTCTCTATGGCACAGTGGAGGATCACAATAGAAATGGAGGTACTCCAAGGCATTTGCCACATCAATGGCAATTTGAATTCTAGTCTGCCAACTCAGAGGAGTTCTGCCTGGAGTGTGAAGATGGTCTTTCAAGCTTCCATTTGCCATATACTCGTACATGAGAAACCTTTCATGTCTTTCAATGCAAAAGCCTCTAAGAGAAACAAGATGACGATGATGCAGCCTAGCAAGAAGCTCTATTTCTCTACAGAATTCATCCTCAGCTTGCTCTGAAACTTTGTCCATCCGCTTCACCGCTACTACGGTACCATCACTAAACTGAGCTTTGTAAACAGTTCCAAATCCCCCTTGTCCAATTATTGTGTTGAAGT…	(AG)6	1406	1417	GGAGGCAGCGAGTGTAAAGT	TGTGCTAAGACTCTCGGGAGA	207
comp155745_c0	GGGCTCTGTTTGTACCAACTTAGAATAACTTATCGTGAACTAACATACATGGTATCAAACCCCACCATACCTCATCACCATCTGCTCTCATTCATTCTTCAATACCCACTGTACAACGATCATCATCTTCTAATTCCCTCTTCCACCGGAGACCATCATTTTCTCACTTCCCTTTCCACAGGCGACTGCCACCCCTTCATTTATTCTTCTTCTTCTTCTTCCACTGGTCTAGCCCAACCCGTTCTTGTGCCGTCATCGGATATGGATTCAGCATAGAACGCAATTGCTGAAAAATGTGAATCGTCAATGGATATGCAATTATGACTTCAACTTCGATCCAAACCCAGCCCAACCTCTGCCTTTGTGCGGTCAATTTTGGGGTTTCTATTTTGGCAAGGT…	(TTC)6	204	221	ATTCCCTCTTCCACCGGAGA	ACAAGAACGGGTTGGGCTAG	116
comp155818_c0	CTGTGCGGATATTCACTTGGAATAAAATCTCTCTTACATTATAAAATGACCAAAACGTGGTCCAAAAGAGCAAAAAGATTAAAAAAAACCCTAGTGAGTGGAGAAGAAGAAGATGACGCGACGAGTACACGCCACGCCACGCAGGTTCTGCTTTCTTCTCCTCATCTTCTCTTCTCTGCTTCTTCTTTTCTCTCTCTGCTTCGTCTTCTCTTCTCTTCTCTTCTTTCTCTTTTCTTTTCTATTCTTCTTTCTTTTCTTTCTCTCTTTCTTTTCTTCTTCTTCTTCGTTGAAGTTGAACACAGAGGAGAAACCAGAGGAGAGAGGAAGAAGAGAGGAGGAAGAGGGAGAGAGGATCGTCGCCTCGCCACCGTCCGTCGCAGCCCTCCGCCCGCCGTTGCA…	(TTC)5	271	285	AGATGACGCGACGAGTACAC	CGACGATCCTCTCTCCCTCT	249
comp155837_c0	ACTGCACTTAGCCAATTATAGTTTTGATCATTATCTGTGATTTGGTTATCTTCACTACTAGTTAGTGTTTTTCCCCCTCTTCTTCTTCTTCTGAGTTTTGTTTTATAATTATGATTTTGATGAAAAGGAAACATGTATGAGGCATTTTTGTTCCTTTCCTTGACCGATATGAGAGAATTTTCAGGAATACCCAATTTAATTTTGTTTGGAGTCTGGTGATTCATTGGGATTTTTCAATTGATTCCAGTGTAATTCACTCCATGACATTTTCCATCAATTTGAAAGGGTCGTACATATCCCTATTTCACCTACGCAGATCCCTCTACAATTTCATGATCCAAACGTAGTCCTGAGGATGTTAAATCCAAATCTTGAAATGCATGACTGGTTAGAAGATTT…	(TCT)5	78	92	ACTGCACTTAGCCAATTATAGTTTTGA	CCCAATGAATCACCAGACTCCA	228
comp155905_c0	GAAAGAATGAGGGGGTTTGGTCGATCTCAAATTTGAGGTGATGATGGAGATCCTAGCAGCAATAGTGAGGGACGCTGGTGGTGGTTGGAGAAGAGAGGAGAAAAGGAGACGATGATTGAGACGGCGACGGTGATGGCGATCGTAATCTGAGACGATGATGGTGGTGGCAGCGATCTGAGGCGATGATAGAGACGGCGGTAGCAGTGAGAAGCCGAAGATGATAGAAGAGGAAGAGAAAGATAAATCTAGAGAAGGAGAGAAAGAAAGATCTAGGGTTTTGAACTGGTAGATGGAGATAAATTTGATAAAGATTGACGGGAAGGCAAACGCGATCTCGTCATTAAAATCGATAAGAGAGAGAGAGAGAAGAGCAGCGAGGAGAGAGAAAAGAGGAGGCGT…	(AG)7	353	366	CAGCGATCTGAGGCGATGAT	CGCCTCCTCTTTTCTCTCTCC	231
comp155988_c0	ATAAGAAGATGAATTTGAAACAGATCCATCAGAGGATAAAACTTCATCGGCATCAAAGAATTCGCCCTGGTTAGACACATAACTCCGACTCTCAGCTCGCTTCCCAAAATCAGTCACACCATTCGAGCTAGCTACACTCACCGAGTCACAGCAATGACTAAAAAAATCATCATCATCATCAACATCACCATCATCAGCCACAGAACCTCCATTTCTGTCAATCTCCGCGCCCAAAAAGACATCATCCGTCACTTCTTCACAGTCCGAATCCGAATCACGAGACTCCTGCGGCGGCGGAGTCTCATGAAATCCACTAAAAGGCCGAGTGAGGGCATCGCCGCGGCGGCGTTTGTGGTTG	(ATC)5	166	180	CGAGCTAGCTACACTCACCG	ATGATGTCTTTTTGGGCGCG	122
comp155995_c0	GAGAATGAGCCTCTTCAGGTTGGTTGTGTCCGTTTGCTTTCTATAACTAGTATGAAATTGAAATTCTTGTCTAGGACTTTCTTTCACTGACCATATTGTTATCATTTCCTCTTTTGGCTTTTGTGTATGTTGTGATTTTCAGAATTGATTTGCATTAGAGATAGGCTATAAAGTTTGCATGGAATGTGTGTCTCATATTGTGCTCCTTTTTTGTGTGTGTGTGTTTGCATATGTCATGTTATGAAGATGAGCAAGTTCCTTGTTATAGCTTTTGCTATCTGAAGCATTCAAATCAATCAATAACATGCTATTGGGTAAACATATGTTGAGAATGAAATTACCCTTTTGATTGAGCAAACATTTGTTGAGAAAATTGAAAATTATTACTATAGCTGACAG…	(TG)6	212	223	TCAGGTTGGTTGTGTCCGTT	AGGAACTTGCTCATCTTCATAACA	246
comp156036_c0	ATAAATAATGTCCATGACGATGTTAATTCCAATTGTATTGGTTAAGTCCAACAAAACAAATCTCGAAAAACCTATTACTCGGAAGCGCATATAGTTGTCCAATGATACACTCTACGTTACAGGGGCTCATCGTTTTCCGGCCAATACCGGTGTCGACACGACACGACACTGACACAAGTGCAGAATTCATCTCAGATACGGCACTTTGCAAAAGGATACGGCAGATCAAGGAAGACGAACCAGTGATTGGGTAGATCGACGAAGAAAAACAGAGATGGGGGACGATTCAGGCGCAATAGATGTCGATTCACATTGGTCGTAATCTTTCAATCACCCAAGAGAGAGAGAGAGAGAGGAGTCCTTGCCGAAGGAGAGAGAGGACTTCTCCAGTCAAAATCT…	(AG)9	338	355	CGTTACAGGGGCTCATCGTT	TCCTCTCTCTCCTTCGGCAA	267
comp156044_c0	GTCGTAACTAACATCCCAATAGGTGAAAGCCAAAGACCTCAGCATATGGCACACACCCCAAACAAAGAATTACCCTTTTGTTTTAATCAACAATGGTTAAAACAGATTTTTAGAATAAGTTTGGAATTTTCCAAAAAGATTTGATGAAGAGAGAGAGAGTAAGAATTGAAGTGTTCCATATACTTTCAACCAATTTTTCACTTAAATTTGACCCAAAAAAATAGTAAGAATTGGAGATGCTTCAACTAGAGACTTATAGTACTAACTATAATTTGTAAACCTAGCTTTATTTTCTTTTCGTTTATTTCCACGCTGCCTCATAGAGTTTCAGATATACATTTCCATCATAGCAGC	(AG)6	148	159	GGCACACACCCCAAACAAAG	AACTCTATGAGGCAGCGTGG	280
comp156119_c0	GCGCATCAAGTGATCTATGATCAACTGTGCAAAGAAGGGCCATTTAACAATTGTCAATATTTAGGGCTGAAAGTTTCCCCAAAAAACCAAACCAACCGACCGGTTTTTTTCAGTTTTTGGTCAGTTTTTTATTCCCAGACCAGTCAGTTCAGTTTAGTGTGTGAGAGAGAGAGAGAACAATGTTATCCATCTCCAACCATCTTTATCAGAAAGAAATCCCTCCCCAAACACATCACCAATCCAAACTTAGGCATTGGGAAAAATTGAACAGGACTGGGGATTTTAAGCTCATGCATCCTCCAACCACTTGCTCTCAAATCAACTAACTCTCCTTGCATTCCCTAACAATGTAGTAAATAAGTGTGTGATTGTCTCCTTATTCAATAAGCATTCTTGTTA…	(GA)7	163	176	CAACTGTGCAAAGAAGGGCC	TGGTGATGTGTTTGGGGAGG	217
comp156207_c0	GAAAGAGAGGAGAGGGACAGCGAAGAGGGCAACGAAGCGGTTGATACCGGAGCACTGGTCAGGAGAGAAGATCTTCCACCATTTTACTGACCCATAAGCTAAGATCATGGCAACATAGAGTGGAACCACTGCTGTCATGACATGGTAGAAGTCTGATAGAGTGATCATGTTTGGAAATCAAGAAAATCGCAAGAATGTGTGGAGGGTTAAGAGAGAAAGAGATTGAAAATTGATTGAGAATTTAAGAGATGAACAAGTGTGATATTGAAGAAGTAGGAGATGGGTGTGATGATGATGATGATGGATAAGCTTAGGGAAATGGAAGAGAGAGCATGTGTTTTGGTTTATGGGGTTGGGAAATGGAAGAGAGAGCATGTGTTTTGGTTTATGGG	(TGA)5	287	301	CGCAAGAATGTGTGGAGGGT	CTCTTCCATTTCCCAACCCCA	181
comp156209_c0	GGAGTTCTAAAAGAGCAGTAATGACGTGAAATATCAAAAATAAAAAATAAAATAAAAACCAAAGCCAAAACATCACATCACATGGAACCCACACACCAATTAGAGTCATTAGAGCTCTTAATTTAGAACTCCCAATCTTTTTTCTAATTTTAAACATACCCTCATCTTTAACCTCCTATCTTCTCTCTACACCCCAAACCTTTCAAATCCTAACTCCACATCCACCCCAACCTCCACCTTCAACTGCCACAGCCACCACCTCCTCCACCTCCCAGCCCTGCGACTACCCCTGCAGCTGTCCCCATCCCGAGAGAGAGAGAGACATCGATCTAAGGGATTTCAGAAGGGTTGGCTAGACGACGATAAGGAAGGGAGAGAGGGCTGGGGGTGGCAGTGGAT…	(GA)7	309	322	AACTCCACATCCACCCCAAC	CTCCCTGTCACCCCTATCCA	203
comp156224_c0	CTTTAAATAATAAGAACCAAATTGATACAAATAATACGGGAATCAAAGTTGTAATTGCTTCAAAAATAATAATAATAATAATAATTCTTCAACCAAAAACAAAAGGAAAAATTCGCCAAAAGCAAAAACCAACCTAAGCAGAAACAACAGGAGGGGAGGACTAATTTATCGGTCACCGGAGATTTTGCAGCGGCAAAGAGGGCAAGAGTCATGGAGAGAGAGCCACTTGGCAATACAAGTATCATGGTACACGTGTCCACATGGGATTTGCTCGCCAACTGTGCCTTCTTCTGCTGATTGGAGGAAGGCTTCCATGCAAACTGTACAAACACCACCTGGGTTATTAACAGTAGCCATCTCCGGTGCCAAACAACTCTTTTCCTGAGTGGACGGTGTTGA…	(AAT)7	65	85	ACGGGAATCAAAGTTGTAATTGCT	CCATGTGGACACGTGTACCA	229
comp156474_c0	GTCCATCTGCCCACGCACTCAATATTTGAAAAATTCCATGCCAATGAATAGTAAGGTTGTAAGGAGATTTATTAAAGACATGAACAACAAGGGTGTCTCCCTCATGAGCCAGTATTGTTGGGCCTGGGAGGCCTCCATTTACAGCAGTGATTTCTTGATTGCGGCATAGTCGTTGAAGAGTCATGTCTTTTACTTCAAAAGAATGCTCCACAACATCAGCAGAGACGAGTGAAGCAGCCAGAAGAGCTAAACCCCAAACGAGCAAAAACACAGGACGTGCCATGGTAATTGACCGAACAATAAATGACAGAGAGCCAAAGAAACGAAGATCAAAAGAATTTCTCTCTCTCTCTTTTTTGTGAGAAGTGCTCAAGATTTTTGTAAGTGGCTTTGTA	(TC)6	341	352	CGAGTGAAGCAGCCAGAAGA	AGCCACTTACAAAAATCTTGAGCA	165
comp156536_c0	GCTTCACATTACTATCACATAGATGAAAGATTTTTCTTGTTTCAACATATCATGTCATATGGCAGTAAGAAATATCCAAGCACTCTTTATATTAAATCCAAGTTCCATATTGAGAGAAATCTCATAATTTTGCAATCATAGTTAGAAATATCCAAACACTCAAAATTATATTAAATCCAAGTTCCAGTTTGAGAGAAAACTAAATCTCGTGATTTTACAATCTAAACTCACCAACACAAGCACATAACTTTCATGGAAAAGCTTCAAATTGGACCAATAAACTATAAATCAAACCCGTAAACATGATATGAAACATCTTGTAGAATCCAATTACATCAAAACAAGTGTATCAATCATTTGTTTCACTGCGAGTCAACCAGAGCAAGATGGCATAAATTC…	(TG)6	505	516	TCACTGCGAGTCAACCAGAG	ACCCCTCCACCTTAGCTCTT	195
comp156559_c0	GTGGTGGTGGTCGCCGCCCTCGGGTCTCTAACTCCGGCGGAAGCAGCTGGCGGCGCAGGAGGAGGAGGAGGAGGGTACTTGTGTAAATACACGTAGAAGTTGACGGCAAAGTGAAAGCAAGAAAACAAAAACAGCACTGCAATTGGGCTCTCCTGAGTTTTCTAGCTCTTGTGGAGGGGCAGAATCGGGAGAGCACATTATTGCATTGTGGGGAATTGAGGGTAGCGGTCCGAATTTACCTTAGCTTTACTTCTTTAATTTCTTCCTTGTTTAACCCTTTAGTCCTTGTGTTCTTTTACTTTTACTTTTTTGC	(AGG)6	57	74	GTCTCTAACTCCGGCGGAAG	ACTCAGGAGAGCCCAATTGC	135
comp156607_c0	CTTGGTGGTGGTGGTGGTGGGTGGTTTGGCATTGGTGCTGATTTGTGGGGAATGTTTGCGAAATGGGTCTAGCGGGGATGCTCTGAGGATCGAGGAGGAGAATTGGAGAGCTTGCATGACGCTGCTGCTCAAAAGTGTTGCGAGCGAGCGAGAGAGAGAGAGATGTGTGCCTGTCGATGAGCACGATGTGGGTTGTGGGGGAAATGGATTCTATTTCATTTGAGCCAATGTTAGGTACAATTCGATACAGTTAACTAGCTGTAATCCCGGAATCCAGATCCTCGGCCGCGCACTCGTTTTGGAGGG	(GA)7	150	163	GCTCTGAGGATCGAGGAGGA	ACAACCCACATCGTGCTCAT	117
comp156641_c0	ATTCCATAACGATATCGTTTTGGATTTTTTTCTCATCTCTTTTTTCTCTGAAATAAAGGAAGAGAGAAAAAGAGATAGAAGAGAGAGGAAGAGAGAAGGGACAAGAAGGAGGGGAACAGAGAGAGAGAGAGAGCTCCACCTATCGGTGCCATCACCGGTGATGGCGAGGGTTTTGCGACAGTGACGGTGAGTTTGCGACGGTGAGCAACTTCTTCTGTTCTTCTCTTATTTTTGATGTTGTTGATGATGATCTGGTGTTGATGTTGAT	(AG)8	118	133	AAGGGACAAGAAGGAGGGGA	GCAAACTCACCGTCACTGTC	101
comp156661_c0	GGCCGCGAAGCACTTGATTATGAGGATCGCCTTGTCGTAGACCGGCTTGCCGTGGAACAGCCGAGCTAGCATCACCGGCGATGATATGCCGATTACGCTTGTGAAGAAGATCACGAAGATCGAGATGAGTTTGAGGTTCGACGCGGCGTGGCTGTTTCGGCAGGAAAGGGCTCGAGTCGTGTCGGTGGCGCACACAGCCATGGCTCTCTCTCTCTCTCTCCCCGATGATGAATTGAGTTGAGACCAGAAACAGAGTTTGAAGAATGGTAAGAGAGGTGTTTGTGTTGGTCCTGGTGCCGTGTGGACTGTGATTACTGCTTCTGGAGTGGACCAGTGCTGTCTTGATTGTTCCTAGTATTGACAAAGGGGAGAGTGACTTTTCT	(CT)8	204	219	CTAGCATCACCGGCGATGAT	GCACCAGGACCAACACAAAC	232
comp156672_c0	GTTTGGAGGTTTTGGCCTTTACACACGTAAGGTAGGGAGAGGCGAGCACTGCCACTTGTCCAGGGAAGGACAGCACAGGTAGTGCACGCACAATCCCTGTGGCTGCATGGCTAGCCTAGAAAAAAGGAAGGAAGGAGAACGTTGGAGGTATGCTATCTGAACAACTCTCTCTCTCTAGAAGTAGTATTCTTCTTCCTCAAGTGAGCTGACTTGATCTTCGGAGGGTCTATCCGGC	(CT)6	165	176	CCACTTGTCCAGGGAAGGAC	CCCTCCGAAGATCAAGTCAGC	174
comp156828_c0	ACCTTTCCATAGTGATTAAAGCGCTGCCTTCTAAAAAGGACCTGCAATGTTTTCCGTAGTTAATGATGTTGATATGAATAGATGTTGTTGTCAATATTCGCTGGACATATAAACTACAAAGGAGTTGCTAGGACGTGTCCATAGTGACTAAAGCACTTCCTTCCAAAAGGGGCTCTATTTCCAATGAGCAGCAACAAAGGTCCAAACTTTATTATAAAACTATTTGTACACTAAAATTTGTTATGTTCATTAAAACAAGAGCCATAATTCTAGTGTTCAAAAATGCCATTAATCACCCTGTCATCTGGCATTTTTTATTTTTTAAAGGAAGAAGAAGAAGAAGAAATGACAACACATACTAGAGAAGGAAGTGTCCACGTGGCAAGGAAAAATAGGGCT…	(GAA)6	328	345	TGAGCAGCAACAAAGGTCCA	CCACGTGGACACTTCCTTCT	198
comp156861_c0	AGAAGGGAAACTGGGAAAGAGATCACGCCAGAGGGGTGGGGAGGAGATCGCGGTGGCGGAGTGACTGAGGAAGACATTTCACACCACTGGGATAGCCACCACCTCCGTCCTTGATGTTGTCGCCGAAGCCGAAGCAAAAAGCCCCTAAAAAGGTGCTTGAATCTGCCGCTCCAAAAGCAATATCCATAAACCCAATTGTATTTATATATATATATCCAATCGTATTTCTATATATATACATATCCACAATCCCAAATGGAACTCAAAAC	(TA)6	203	214	TCCTTGATGTTGTCGCCGAA	TCCATTTGGGATTGTGGATATGT	153
comp156869_c1	GTTTGCATGGTAGCCAATCAATATGGTCAAGCCATCTTAGGAAGGAAAGCTTCAAAGAAGTTAAGTGATGGTTGAAACACACTTGCACTAAACTAGCTTTTTGTGTGTGTCATTGATTCCAATCTCCCATTCCACACACACACAGCCGCTTGATCCTCGGGGTTTACACTCCTAGAGTGGGCCCAAAGGGCTCTTCCTAGGGCGCACTTCCCGATT	(CA)6	133	144	TGGTTGAAACACACTTGCACT	GCCCTAGGAAGAGCCCTTTG	135
comp156872_c0	ATTTTTGGGATAAGTCAAGAATGGTTATGTAAGGGCAAGTCTCACCCTCGTTGAGGCATAAGTTCTTCTTTTATTCTCTCTCTCTCTCCCCCCTAAAAATTTTGAAGTTTTATGATATGTCATTTATGTGTGAAGCAATTCTCTTGTTTTGAGCCTGTTACTATATTATATACGGAGACCTCTAACAAAGGATTCATTCAGATCTTGTGAAGATACAAAATTTCGCGACATTTGGGATAAATCAACCTCATACGAAACGAAGAAGAAGAAGGGAGA	(TC)7	75	88	GCAAGTCTCACCCTCGTTGA	TCCTTTGTTAGAGGTCTCCGT	158
comp156941_c0	CTTCTCAAATGTCTCATTCCCTATCACAAAGGGCATGGCTTTGACACCTCTGTACTTAGGCTGATCACTTGTAATCACTTTCTCAGTCTTTTCCATTTTTCTAACAATACTCTCTCTCTCTCTTTATCTTCACTCTTCTCCTCTAATGGTGTTTGTTGTGTTATTGCATAAAAGGTGTGTTAAAAGACAAGGTTGCATTTG	(CT)7	110	123	GCATGGCTTTGACACCTCTG	GCAACCTTGTCTTTTAACACACC	164
comp157034_c0	CGGTAACCTTCCTCAGTCTTATATACACACATGCCCGTTTGTAGATCTGGTCGCTTTTCCGCCTTTTAATTTGAATTATTTTTTGATTTGTCTATTTATACTGCTATGTTGTTGTTGTTGTTGTCAATTTCATGAAATTGCTGATGGGTTTAGCTTGCTGCGTTTTGTGGGGGTCTAGATCGGAGAACCCTAGATTTTGTGCAGTGGTTGGAAATGTGGTTGACTAAATTTCTGTAGAGAGTTTGTTGAAATTATAGAATAATGGGTTTTTTTTTTTGTTTTGTAATTGTAGGCTAAGTGGTGGGATGTGACATTTTTTTAATTGGGAATTTTGTGGGTGTGATGTGGCTAGGTCTGCTATGTCTGTATTGGGTGGTGACACCAATAAAAGGAACTGTT…	(TGT)6	107	124	AGATCTGGTCGCTTTTCCGC	TCTAGACCCCCACAAAACGC	137
comp157062_c0	GAGAGAGAGAGCTCACAATGCTAGCTCTGGTTCACGCCGGAGAGAGAGAGAGCTAGTTCTGGTTCATGCCTTCGGAAATCGCGTCTCAAGTTGTCTCTCTGAAGAAGTGAACAGTGTTTGGTAGAGCTTTTTTTATATATGGGTTTTTAGTAATAGTTGAAGTTGGTGAGGGAGATTTAAGTAATTTTGTCCCTTCTTTCCCAGCTTGCCACTTAAGCTGAAT	(GA)6	40	51	ATGCTAGCTCTGGTTCACGC	AGTGGCAAGCTGGGAAAGAA	196
comp157239_c0	GCTTGAAGTACCTAGGAAGCAGAGTCGTAGAAAACTCGTGAGAGTCCCAAACGACGAAGCTATTGCGAGCTCTGCTCCACGAGACCACCGAATCAGAAGAAGGGTCTTCTACCATTTCGAACGTCTTGCTGAGAAACGGAGGCGGACCCACATCGTGAAGCCCCTCCATAGGCCTCGGCGACGAAGAGGACGACAAGCTCGACGACGACGACGATGATATCACCGTCGTCTCTTCTTCCTTCACTGTCACTACTTCCATTTTCACGCACAGAGATAGAGTGAGTGAGAGAGAGAGCTATGAGTGTTTTTCTGGGGAGTAGAAGAGAGAGAGTGTGATATATATGGAGGTGGAAGAGAAACTTCTAGAGAAAATGAGAGAGGAGTAGGAGTTT	(CGA)5	200	214	CTCCACGAGACCACCGAATC	GGAAGAAGAGACGACGGTGA	165
comp157280_c0	ATATACTCACGCATTCACGCAGAAGATATATATATATATTCTCTATCTACAGTTTTATTTCCATCTTCTTCTTCTTGTTCTTTCTATCAATCGATCTTCACTGGACTCATCGTTTTCTCAGAATTTCAAGATTAGATCTGTTTTTTCAATTCCATACTTCGAACATTCGTGTTTCTTTGAATTCTGAGTTCCGAAAACACAATTTGATTGAAAGTTTCAATTGATCAGTGAGAATGTCATTGTTAATTGAGAAGCAAGAGCAGTTGAACTGCTATGCTCCTAAAAGCCCAACTGTTTCTCAGGTTACAAGGAAAAGAAAAGTTCAAGGGATCAGGAATTATGATGTTCAATTAACAGAACAAGAAGAGGGGGGCAAGGAGGAGGATACTCCAGGATCAT…	(AT)7	26	39	TACTCACGCATTCACGCAGA	ACGATGAGTCCAGTGAAGATCG	110
comp157318_c0	GAGCGTTTTCTCTTCAGTATCCTCCTCTTGAATTGATTTGCTCATTCCCCCATTTACTTATTTATTATCTAAATCTAGGGTTCAGTCTGCAACTTTGGTCTATAGAAGCTTAGCAGATATATACAATGGAAAACTATACAGATCAATTGGTTCCATAACAATTGAAATTGATTTTGTGAATTATTATTATTTCTTCCCCTTCTTTTGTGTGTGTGTGTTCATGTTTTATGGAATTTCAAATGAAAGAGTAGCATTTTGGGTTGAAGTTTGGTGATTGTGAACTCTTAACGATCATAGACACTCTGGTGGTTGTGTT	(TG)6	206	217	GGGTTCAGTCTGCAACTTTGG	ACACAACCACCAGAGTGTCT	238
comp157447_c0	TTTTGCACACACCAACCCAAAAGTTTTGGGATCTTTATTATACTGAAGCAGAAAGACATCTGCTGCATGCACACACTTAAAGAGTTCATACAATACTTCACAAAAGCTGAAGTTTATAATGCCTTTAAAACACCAAACAGAGAGTAGTGCCACAGCTAGAGGAAAACAAGCCTTCTCTTTATTTAGTAGGTTATTACTGTGGCACGACTGCCATTCGAAAGGCTTCCATCGTTCTATTTAATCATCGTAGTGCTTGCGGTGGTGGTGGTGGTGGTGGGGAAAGGGAAGAGGGTGGTGGGGGAGGAAGGTGGAGGGAAGAGAGA	(GGT)6	258	275	GCACGACTGCCATTCGAAAG	TCTTCCCTCCACCTTCCTCC	118
comp157503_c0	TTATTTTTTTTTTCTATTTTTTTATGCTATTAGTTTTTCTTGCTTGCCTCTTCTACTCTTTGAGGTCTCATTTAGTTAGAAATTGGAATGCTATAGTGCACATATATGTTATGAATTTTTGTATTGTTTATTTATTTATTTTGGGTAAATAAGCAATTTTATGACCAAACGAAAGAATATACAATAAAGCTCACGACTAGTGTGTTTTGTTTATTACATTGTGTGTGTGAAAGTGTGTGCACGCGTGTTTAAAAGATGCTCTCTGAAGGCTGTGCAGTATTACTAAAGCTTATTTATCCTAAGTGATGTCTCTCATCAATGTCGAAGATATGTATGGTTCTAAATCTAAAGTCACCTGACCACCATATCTGAAGATATAGGAACCATGTTTTTTAAGTC…	(CT)7	692	705	GCTGTCACAACTCACCAAGC	AAACTGTGACCCACGGACAG	214
comp157542_c0	GAAAAACAACATTTGAGAACAACTATACTAAAGGGACAAAATTATACTTATCAATTTAAGAAGAGGTTCTTTCACCCCCATCAAAGGTCCTCCGGTTGTGCTCTCTCTCCAAATAGACCACATCAAACATAAAGGAAACTCCCACATCAACCAAAACATACTAAGAATCATAAGGATGTAGTTCTTTGTGTGTGTGTGTGGGTGGGTAGGTGGTGTTTAGATGTTATTTTTTATTTTTTGTATCCATGAATATTCAAGTTGAGGTTTTTTCACCCCCATCAAAGGTCCTCAGGTTATGCTCTCTCCAATTAGACCACATCAAAGATAAAGGAAACACCCACATCAACTGAAACATACTAAGAATCACAGGGATATGGTTGTGTGTGTATGTGTG	(TG)7	187	200	TCAAAGGTCCTCCGGTTGTG	GAGGACCTTTGATGGGGGTG	210
comp157584_c0	GAAAAAATAAAACACTTTCTCTCTCTATCTAATTATTGCTCAACAATGAATCTCATGAATGTTTATGTTTCTATTGCTCCTCTCTAAAAAACAAATGCTCTATCTCTCTCCTCTCTTTCTTTTCTCTATCTCTATCTTTTTGTTTGTGTTCACCTATGGAAGGTTGATATCTTCTTCCTACGAAATATTCTATGGGTCTTTCATCTTCCGTCTTTATCTTCTTTATGTGAGGGTTGGATCTCTCTCTCTCTCAAAACCCTTTCATCTTTTCACATCTTCTCTCTTCATCTTCATCTTCTTCGTGTGTTCACCAATGGTCTTCCATC	(TC)7	239	252	TGGGTCTTTCATCTTCCGTCT	AGACCATTGGTGAACACACGA	128
comp157642_c0	GGCCCCTCTGGCGCTCGAGCGACTATCTGAAGTCTATAAAATACTAGACAAGTGTATTCTATGCTCGAGCGGGTATCTTTGCGCTCGAGCGGGTGGTGTTTTGCTATTGTGCCTTGGCGCTCGAGCGGGTATATTTGCGCTCGAGTGGGTCTAGTTTTTGTATTTTACGCTCGAGCGGACTATACGTATATCAGATCGCGACTGTGATATTTTAAATCACTTTTTCGACTCTCTCTCTCTCTAACTTGTCAAAACCCTATTTTGAGAGCTCCTCTCTCTACACTTCCTCTCTCTCTAGGATTTCATCTACTTTTAGAGTGTTTTCACCCAAATCTCTTTC	(CT)7	229	242	ATATTTGCGCTCGAGTGGGT	AGGAAGTGTAGAGAGAGGAGCT	158
comp157645_c0	GGCTGCTTCTGATTAGAATATGAAATGTGTCATGAAGGATTTCAGAATCGATTTCGAATGCTCATATCCCATTTGTCGAGTCATGGATGCAAGCCCACATTGAAGATGCCGAGAATTTCCTCAGAATGCCAGTGCTGTTTGCCGAGTTTGGTGTATCTGCAAATGACCCTGGCTACAATTCGTCATTCCGGAACACCCTTGTCAGTACAGTGTACAAAATATTATTGGATTCTGCTAAGAAAGGAGGGAGTGGAGGTGGAAGCCTTCTGTGGCAGCTGTTTCCTGATGGAACAGACTACATGGATGATGGGTATGCAATTGTTCTTTCAAAGTCTCTTTCAACGGCAACCATGATATCTATTCAGTCCAAGAGGCTAGAGGCCTTGAACTCCTTTTGTA…	(AT)6	509	520	CAGTCCAAGAGGCTAGAGGC	AGCAGCAACAATAACTTCCTTCT	221
comp157653_c0	GAAAGAGATTCTTGAGAGAGTCTTGGGCTGAGTTTTGGCGCCCTCCAGTTTCCCTTCGTGCCTTCTGCTGCAATAAAATGAGAATTTATCAATATGAGGGAGCTACAGTGACTCCCTACAAATAGGGAGTGACTGTAGCAACACTTATTTTTTGGGGGTTGGATAAGGGAACTGCTGGGGCTGTTTGTTGACAACAAAACTCCTTATTTTGGCTAAAAAGGTAATATAAGGGTACTGCTGGGGATGCTCTTAGATACTTAAACAATTAGGAAAGGGGCCCAACAATGCATATCAAGCTTCCCAACACGCACCTTCCCTTACAACCCCATCTTGCATGTGAAATGCAAACATCCAAACATATAGAGAAATAGAATGTAAACAGTGAAACAAATGAACATG…	(AT)7	535	548	AAGGGCCCCAACAATGCATA	TGAGAAGGGACAGCATCAGC	114
comp157655_c0	GAAAAATCCTAGATCGATCATAGCATTAATACACTAAAATTGCAACGATGGCAATGGAAACCTAACCTATTCACAAAATTTCAAACAAAATCCCCAGGATGCATTGAAACCAGTGATTTCACAGCTCAAATGTGAAAATAAACAAGACAAGCAAGGCATCGATGGCTATATATACGAAAAATGAATATCTAAACCAAAAGCATTGAATTTCAGAAATGAAATTAGGAAAACAAACATATGTATGCATATATATATATACAGAGAGAAAGAAGAGGACTTACAGGCAAACGCAACACTGAAACT	(AT)6	246	257	GACAAGCAAGGCATCGATGG	TTCAGTGTTGCGTTTGCCTG	155
comp157697_c0	GTGGTAATGAGATGGTCGTAGTGGTAGGGTGGTAATGAGATGGTGACAGTGGTAGGGTGCAGTCATGGGGTGGTGGTGGTGGTGGTGTGTTGACATTGGTAAGACTCTAGTCTGGAAAGCATTTTTCACCTTTCAAACATGGAAAATATTTTTTGCTCGAATAAGCTTGTTTTTCGTTGACTTGGAAATGTTTTTTGTTGATTTTCATTTCCATCGTCCAAACGCCAAAAAAAATACAAACATGTTTTTCACCAAAACAAATGGAGCATTAGTTAAAACCTGCATCCATCTAACTCTCTCCAAACCCCACAGTAATCAGAATCTCGTGAATTGAGACTGCCTTTTGGTTGCAACTTGCAACATAAATGATATATGCATGTGTGTTTGAAACTAACAACA…	(GGT)6	69	86	GACAGTGGTAGGGTGCAGTC	CTGTGGGGTTTGGAGAGAGT	268
comp157714_c0	AATTGATGAAGAAAAGCAACACCTAGCATAGCTCCCGCCTGCAAATAGCAAAAATTCATAGAAGGTAAGCAGCCTCATAACAAAGAAACTGAAGAAACAAAATCCCACAGATGTGCCATTTCACCCAAAGAATTAGTCCCCCATTTGCTCAACAACCAACTAGTAACTAAATAAAGATTACATTAGTTCGAAAAGTAAAGGACATAAACGACTCAAAGATATCTGAGAGAGAGAGAAGGTAATGGACAAATTTTCTTGCAACATATCAACTCAAAG	(GA)6	225	236	TAGCTCCCGCCTGCAAATAG	TGATATGTTGCAAGAAAATTTGTCCA	240
comp157740_c0	AAAAAAGAAAAAGAAAAAAAAGTATTAGTTTAATTGTTATTAGGGTTCAAATCATGATTTGGTGAGCAAGCTTCAAAGATTGGATCTTTTGTTTGATATATCTATATATATATATTAATTTTTTTTCTTTGTCATAATACGATCAGAATTAAAGAAATTTATCATGTGAAAAAGAAGAAATTTGAGATCGGGAACTGGAGATCCTTGGTAGGTTTCAAGTGACCAAACCACTTTGGCCATAACTAAATTGAATATATTTGCATATATATATTGAAGAATTAAGAGGTACTTACGTGTAAGTCTTAATAAGTGTA	(TA)6	103	114	TGGTGAGCAAGCTTCAAAGA	CCAAGGATCTCCAGTTCCCG	149
comp157760_c0	GTTTCAGAGTTGCAGTGCTGGTGTGTGATGGAATGGATTCCCTTCTCGCGATCCTTTCGCTCTGACAAAGCTCATGCTAAATCTCATATCTGAGATCTGTGTGCGTATGTGTTTGTATAGATGCGTGTTTGCATCTCAGATCTAGGGTTTTACATATGTTATATGTGTGTGTATGGATATAGATATGTGAAGATCTGAAAATATGTGTTGTTGAGGTCAAATTTTTTCCTTCTATTTGTTGTTGTTGTTGAAGGCTCAGATTTGTGTTCAAGGCTCAAATCTGGAAAGTCTTCAAAGTCTTCTTGCTGATGATGATGATCATGAAGACTTTCTAGAATTTTGAACATTCAGCATCAAAAAA	(TTG)5	236	250	CGCTCTGACAAAGCTCATGC	CCAGATTTGAGCCTTGAACACA	227
comp157914_c0	AGAGACTCACGGTTTTGATGCCCAAAATCGTTAATGCTCAGCAACGTCCGTCAAATATGGAGGAGAAGAGAAGACTGAAGGTGGACTCACGGTTTCATCAGTCCAATGCGAGAGAGAGATTAGTCCAATATGAGAGAGAGAGATGTATTTCTTTCAATGTTTCTTTCAGTGAGAGTGACCCACGTGAATTCATTCTTCTCCAGGGTGGGTATTATGATGTGCTTCTTGTTTTGGGGCCCATGTTGAATTGGGCCTCTATTATGATTTTTTTTTTTTTGGCCCCATGTT	(GA)6	132	143	TAATGCTCAGCAACGTCCGT	ACATGGGCCCCAAAACAAGA	212
comp157958_c0	GTTTGAGATCAACTAGAGGTATGTGGCTTGGAGGCTAGAGTAGAGGGGTCGTTAGGATTTCTTGGCTTTCCCTCGTGCTCCATCTTGACAAATCTTAGAGAGATTTTGATCAAGACGTGACATCTTGATGGATGCATTATACCTAACTAATGTGGGGCCATGATACAGTATTTGAGGCCAACATGCCTACCCACTGCGATCCTATGATATGACCTCCGAGGTATCATCATAGACACATTTGGATGTTGGGAGACCTCTGAATTGTCAAACCAAAGGAGTTAAGCCTCTTGTCCCCTAGTATGGGATACTATGGTTGGCTAAGTTGACCCCATGGTTTGACTTCCCCATATAAGGGAATTCCTTCATACATGCAAATTATCATGCAAAGTACCTTCTCTC…	(CT)7	418	431	GGTTGGCTAAGTTGACCCCA	CATGCACTGTGATGGCTTGG	200
comp157980_c0	GTCCCAAACACCACAACCAACACTCAAGACTATTCCTCCTCCTCCTCCCAAACAGTCCCCAGCACCAACACCACCACCACCCGAACCACCGACCCCGACACCATCTCCTCAGCCCCAAAACTAAACAGCGAATACGAACCCACCACGACCATCGACCAACCCCGTGGCTCGCTCTCCTCCACCGTCGGTCCCTTCCAAGTGCCCACCACGGACGATGTAAGCAAGAGTGAGGTCCCTCCTACAAGTTCAGTCGGAAATCAGAATGCGCCGACGAAAGGTGGAGAGATTGGAGAGAAGGCGATGGGTGCATTGGGATATGGTGGGGCGACCGTTGAGAGACCGAAGGAGGAGCAGGGCGTTGCTGAGAAGATTGTGAACTTTTTGGGAGCGTAAGAAGTG…	(TCC)5	34	48	CCCAAACACCACAACCAACA	GGCGCATTCTGATTTCCGAC	267
comp158075_c0	GTCATCAAAACCATCTTCGTCGGGGACTTGGACATGGAGGAAGAGGAACTTGAAGGCGGAGATGTTGGAGCGAACGATCTTCTTCAGAGTCCATTCGAAAGCTCCTTTGCTGCTAATTGAAGGATGAGGATATCCCTTGATTGTCGACTCGTTAACTCCCATCATTATCCGACTCACCTCCGATTCCACTACCACCTCCATTGCTCTTTCTCTCTCTCTCTCTCTGATCTTTACGAAGGGGCTCTCTAGACGGACGGAATATGAGTTATACGTTGCGGGCGCCTCGTAATACGTGTCAACTCAATCTTACATGCCTTGCAGTTGTTAAAACAA	(TC)8	209	224	AAACCATCTTCGTCGGGGAC	TCCGTCTAGAGAGCCCCTTC	247
comp158156_c0	ATATATCTACTATAAAGAACCAAGTTACGCGAGCTCAACTCAAGATTGACTTGTTATATATATATAAATCAAATTTAAACATAATTTGAATCTCACTAAGTTTTGGTTCGAAACTCGAACAATTTGCAACTCAACTCATCTCATTTGCAGCCTTATATGTCCATCTCTTTATATTGATGTTTTAAAAAATTAAACTCTCAATTATCGTTGAATGTCATATTACCACTGTCAATTTTAAAATCGT	(TA)6	55	66	ACCAAGTTACGCGAGCTCAA	GGCTGCAAATGAGATGAGTTGA	134
comp158160_c0	TTGTACACATGGTTCTAAATAACCATTATACGTATCAGTATTAGTGATAGTTATTTAAACCTGAGTGTACAATATTTAAGGTTTTTCTGTTCTTTTTCATTTGCCACCTTATCATTCAAAATGTGTACCTATAGATACTGTCAACCATTTTGCTTTTTAGTTTTATTTAAGTCCAAGACTTAACATTTTCATAATGCTTTCCCTAGCAATGTTTTAAACCAACTTTTCACTACAAAAACTTGCATTCACACCTACATTGAGTTCTCATCTCACCATTAGAGAGAGAGAGAGATATGATTTCTTATACATCTCCCATGTTGTAGTGATTGTGGTTCTAGTGGGCTTGCTGACTAATTTCTATCCGTTGTTATGTG	(AG)7	278	291	TGCATTCACACCTACATTGAGT	CAGCAAGCCCACTAGAACCA	109
comp158240_c0	CAGACAACTAATTTTTTAAAAGGCTAATGAGAAAATTGTAGTTGTGAATTGCGGTAAGCCCGGGTGTAGGTATCAAGAGATGCCTTGATCTACAAAGAAAAAACTCAAGCTGTATCTCCTTTGCTAGCAGTAACTCAAAGCCCACCAGTATTTTGCCCACAACTTACTTAGCTAAGAAAAAGGCGTACTTTGATGAATAAAGTAAGCTCAAGGATATACAGTCGAGTCTCTCTACAAGTAAATTTGAAGTACAACGGATAAAGTATAGTTTGCTTAGACAGGAGCAATATATATACTGGTCTTGCCTCATAGATCATCAAATCTGCTTTAGTATCTGAACTGTAGAAGCCTTATGGGGTGAATGGTTTGAGAATAGTTCATCATTTTAGCGTTGGAATG…	(AT)8	542	557	GCGTTGGAATGTTTGAGGGAG	AGTTCATGCATTGAGCCTTACT	222
comp158244_c0	GACAGAAGAGTATCTTCATAAACTAGGAGGTAAAATAACAGCCGCAAAGAATCACCAGGAGGTTGAGGAAGCAGCTAATGCTGCTGCTGCTGCGGCACGAGTTCAGGGTCTCTCTGATGAAGAAGTAAGAGTGGCAGCTGCTTGTGCTGGTGAGGAAGTAATGATAAGAAATCATTTCTCTGAAATGAATGCACCCAAGGATAATTCATCTGTTAACAAGTATTACAA	(TGC)5	79	93	CAGCCGCAAAGAATCACCAG	ACAAGCAGCTGCCACTCTTA	107
comp158254_c0	ATATATATATATATATATATCTAAGCCTGAGATATTGAACCCATTCGTAGACGCTTCTCCGCCTAGGTCATTCGCCAACTTTCCCAGAGGAGGAGGAGTTAGTGGTGGTGGTGGAAGCGTCCATGGCTCAATGGTGAAGCCTGCATTTTTATCTCTATCTCCCTAGAGAGAGAGAGAGAGAGACGTTTGGGGGGATTATAGTGTGGAGCTGCC	(AG)9	165	182	GGAGTTAGTGGTGGTGGTGG	CAGCTCCACACTATAATCCCCC	117
comp158308_c0	GCTAACAATAATTGAGAGAGGTGTGGTCTAGCCGACATTTTCTTACGTGTCAACCCTTGATTGCTGCACTCCTCGGGAATTGGGTTGCTACGGTCACCGGATTTGCAGTTGCGAAATGCAGAGAGAAAATCTAGAGAGAGAGAGAGTCGGGAAGATACAAATGGGGGAAGAAGAAGGAGGACACGTATAAGAAGCAAGTCTAGAAAAGAGGATTTGGAAGCAGACTATTCAACTTTTCCACAAACCCACCCCTCTCAACTTTTGACAAAATCAGACCGTTTCCA	(AG)7	133	146	CCGGATTTGCAGTTGCGAAA	GAGGGGTGGGTTTGTGGAAA	158
comp158376_c0	CTCTGTTGTTGCTAAAAAAGAAAGGAAAAGAGAAAAATAAGTTAATATGATAAAACATACTTCTTGTAAGATAAGGTACACGTAACTTTGTGGGACAAGGTAGTCTAAGTTTATAAATAAGAGAACTCTCATATGAGCTAGCATCCTAAGTGATTGCAGTCTCTCTCTCTCAGTCTCTCTATACTAATACTAGTGAGAGTGTCTGCGTTTGGAATTTGCTCCATGTGATACTTTTAGAGGTTGGATGGTTGAAAGGTTTGTTGGATTTGAGTGAACTCCGAGGAACAAGAGCAAAATTGGACTTTGCAATTAAGATAATCTTCTAATTACAATTTATGGATGATTGTATTTGCATTTTGTAAAGG	(TC)6	160	171	CACGTAACTTTGTGGGACAAGG	TCCAAACGCAGACACTCTCA	135
comp158403_c0	ACAGATACATACATACACAAACAGATCTGAGATTTATGTCACAGAGAGAGAGAAAGAGAGTGGACGATCGACATCATCAACGTACACAAACAGATCTGTGTGTCTGTGTCACACAGAGAGAGAGAGAGAGTGGACGATCAACGGCGACGGACGGCGGTGGAATAGCAGATGCGGTGGTGGAGCATCGGGTGAGAGAGAGAGGGGAGGGGAGGGGAGAAGAGCTGTGATTATCGACTCTTGTCGTCGTCTCTGTGATCGATTCTTTGCTTCGATTGACGTGGGTTTGAGAGGTTAGGGTTTCG	(AG)8	115	130	GAGAGTGGACGATCGACATCA	CTCCCCTCTCTCTCTCACCC	151
comp158414_c0	GAATAAATGAAATCAGAAGAAGAGAAAAGAAGAAGACGAAGACAGAAGAAGAGACGGAAGAAGACAGAAGACGAAGATAGAAGAACAGAGAAGAAGAAGAAGAGAGAAGAATAGGTGGTTTGTTCTCTCTTCCCTCGATCTGTCTCTCTCTTCCCTTGATCTATCTCCCTCTCTCTTCCCTCGATCTGTCTCCGGCTCTCTCTTTCTTCTC	(AGA)5	89	103	GACGGAAGAAGACAGAAGACGA	AAGAGAGAGCCGGAGACAGA	152
comp158468_c0	GAAGAATCTTAATTCAGGTTTCTTGTGGGAATGGGACACAAAACGCTACCAAATGGGTATCAAAGTCCATAGCCATTCCTCATCCTCCACTGTATGGACATCCTCCTTTTCTTATCATCTTTTCCCTCACATCCACCACTTGCATTCTCCTCATCTCTCTCTCTCTGCCTGCTTGGGTGCTTTGCTTGCTGATTTTGTCCTGCTGATTATATGTATGTATGTATGTAGTGTAAACTGTT	(TC)6	154	165	TGGGACACAAAACGCTACCA	AATCAGCAAGCAAAGCACCC	163
comp158483_c0	GCTATCCATTTTGCAGAGGAGACACACCGAGAGAGAGAGAGAGAATTGGGTAAAGGTTTTGTTAGGGTTTGGGAGCTCAAACCGCCAAGGACGAGAGTGCTCTGTTCTGCGCTTTTTTCAGGTCGGTTCGGATCGGTTTCACTATCAACTCGCCACTCGAACTGACCATCACGGGTTGGGGAATTTAACATCCGATTTCGACCGCAGGCAGTTCGTAATCGCAAGCATCGGGCCTTATGGTTTGTCGGTCGGAATCGGTCGAATTCTCGGGTGATTTTTCCATCAACAGCTTATCCTCTTCTCGCGCATAAACAAATATACATACAGACAGATTTGTGAAAGACTAAGAAGGTAAGAAGAAGGTTGTGGTATGCTGTTGACATTCATAGCAGTTCGATC…	(GA)8	29	44	TCCATTTTGCAGAGGAGACACA	TGATGGTCAGTTCGAGTGGC	167
comp158483_c0	GCTATCCATTTTGCAGAGGAGACACACCGAGAGAGAGAGAGAGAATTGGGTAAAGGTTTTGTTAGGGTTTGGGAGCTCAAACCGCCAAGGACGAGAGTGCTCTGTTCTGCGCTTTTTTCAGGTCGGTTCGGATCGGTTTCACTATCAACTCGCCACTCGAACTGACCATCACGGGTTGGGGAATTTAACATCCGATTTCGACCGCAGGCAGTTCGTAATCGCAAGCATCGGGCCTTATGGTTTGTCGGTCGGAATCGGTCGAATTCTCGGGTGATTTTTCCATCAACAGCTTATCCTCTTCTCGCGCATAAACAAATATACATACAGACAGATTTGTGAAAGACTAAGAAGGTAAGAAGAAGGTTGTGGTATGCTGTTGACATTCATAGCAGTTCGATC…	(GA)6	510	521	AGCTTATCCTCTTCTCGCGC	TTTTTCTTCTCGCAGAACTGTAAT	264
comp158506_c0	TGATAGAAACATGAGCATGCATGTTAACAATATGCCATGTAATCAACTTCAAATGCCTCAATATCAACATGCATGTATGAGATGAGCTCTATTTCAACTCTTTGAAACCAATTTATGATTCTACCCTTCAATGAAGCAAGAATCATGCAAGAATGAAGTTCAAGAACAACAAAAGATGGTGGTTTCCTTACCTACTTCTTGTATTTCTTGCTTAGAAGTTCCAATTTGGCAAATACACTTCAATTTCTACAAATTCTCCAAGTTAATCAAGCAAAGCAAGTCCCTCTCTCTCTCTCTAGGTTGTTGGACGGCAATCAACAAGAATGAGGGCTGGAGAAGTGCTTTAGCTTAGGTGTATAGGCTCTAATAAGAAGATTAAACAATAGCCCACTCCAATGG…	(CT)7	284	297	TGCTTAGAAGTTCCAATTTGGCA	GCACTTCTCCAGCCCTCATT	134
comp158578_c0	GCTTGGAGGAGCTTGAGGTCTTGTTAGCTAACTCTTTTTATCTTAGTGTGTGCTCAGCATTGATTTTTATTTTCCTTCCTGATTTTCTGTTATTTGATATCTGTAAATTTCTTGATGGGTTCATACTGCTTGGGTTTATGCTCATTTTTTGTGTGTGTGTGATGTGATGTGATTTTGGGAGGACTCATTAACCTCAAATTCCGGAGTACACTAAAAGCCATCTAGATACGTAGATTTGAAATGAAGGGATTTGATATTAAAACTTTTTAAAATTGTAAGAAGGTTGATTAATGGATATAGATTGAT	(TG)6	150	161	GCTTGGAGGAGCTTGAGGTC	TGGCTTTTAGTGTACTCCGGA	220
comp158644_c0	GCTCCGGATTGGCCACGTGGTGGTGATGGTGCTTCCTCCGCCGAAGCAGACCCGACATTGGCGACCCAGTTCGCGCCGGACTCTTGGCTCGCGACCTCGCCGGCGATAAGCCTCGCACTACTTCTTCCTTTAAAGCAGAAAAGAATCCCTGTTTTCTCTCCATTTTTAAAGTCTGAGATTTTTTACAGAAAACAAATCGATCTCTCTATAGAGAAGAAGAAGAAGAAGAGGAATGCGAGTGAACTCTCTTCATAGACGAATTTTCTCTCAGATGGTCGAAGCGAGGTAGTCACTTTTATGAACTGAAATCCAAAAAATCTTTAGTTTAT	(AGA)6	212	229	GCCTCGCACTACTTCTTCCT	GTGACTACCTCGCTTCGACC	184
comp158703_c0	TCAAAACATGCTCTTGACCATTAATTAACTTTGAACACACAAGATTACACATTAAACTCATGGATTCAAGAATCAATGCTTACCTAGAAGCCCAATCTATGGTTAATTCTTGAACTAGACTTCAAATCTCCAAGCTTGAGTCACAAATTATACAATTCTCTCCCTCTCTCTCTCTAACAGCCGGCTCTCTCTCCCTTTCTCAAGGTTTGATCAGCCAAA	(CT)6	164	175	TCAATGCTTACCTAGAAGCCCA	AGAAAGGGAGAGAGAGCCGG	128
comp158881_c0	AGGGATATCTTTAAGGTAACACATCATGTAGTTGACTTTGATATGGAGAAGCAAAACCCTGCGAAAGTTTTTTGTGATTGGATGGGAAGTGATCATCGGCCGGCGAGCGCCATGTTGCCGGTGACGAGATTAGCGGGGCCAGGATTGATGTATGAGATTGAGACGTTGGCTATTGTACCTTTGTCCTGAAGTTTCTGGTGGTGGTGGTGGTGCGATGTTCAGCGAGGTACAGCGTATGATGTACGAGTTCAGCCTCCAGGAGCCTCACCTGAAGCCTCGGAAGTATTCATGATCCCTGAGACTCTCATAGGCGCGCATTTGTGTACTGAAGACAAACTCCAATCTGTTCCCCG	(TGG)5	196	210	ATGGGAAGTGATCATCGGCC	TCCTGGAGGCTGAACTCGTA	180
comp159065_c0	GGAGACGAGAGGAGGAGGAGGCCGCGATGGTCGTTGCAGAGAGAAGAGAAGAAACGACGGTCGACGGTGGCCGGATAAGAAACGACGGTCGCTGGGAGAGAAGAAACGACGGTCGACTGTAGTGTGACGGGCGACGGTCTCTCTCTTTGCTCTCTCTCCTCAGATCTCTTCACCTTTGCTCTCTCTCTCTCCCTTTTCTCTCTCGCCGATTCGTAGTGCAGTGTCTCTCTCTCC	(CT)6	179	190	GGTGGCCGGATAAGAAACGA	CACTACGAATCGGCGAGAGA	153
comp159085_c0	GTATTCCGCCATCAGATCGTCGAACGCTACGACTGTCGGATCCAGCGCTCCGCCGCTCTCCGCCGAACCCCCAGGGCGGAGCGACTCCAGACGCGCCACCGCCGATTCCAACCTCTCTATCAGCTTCTCCTCCATAGCCCCCTCTCCTCTCTCTCTCTACCTCTAGAATTTCAGATGGAGCAGATCTGGTGGTTCGTTTGTTGCTCTCTATATATATGTGTATCTGATTTT	(CT)6	147	158	CAGATCGTCGAACGCTACGA	ACGAACCACCAGATCTGCTC	185
comp159281_c0	CGACTGCTAATAACTACAAATTCAACTTATCTTCTTCATTCATCAAACTCATGGAATTTACACCCATCGCTAGTATAAATACACACACACACATAGGCTCCGTTTGGATATACGGATTTCAAACGAAGGGGTTTGAGATTAAATTTTACAGAAGGAGAGTTGGCTATTATAGTTACATTGAGAAACTAAAGGGCAAGATAAATTAGAGACATAAGAGAATTAT	(AC)6	81	92	TGGAATTTACACCCATCGCT	AGCCAACTCTCCTTCTGTAAAA	114
comp159313_c0	GCTGATGCTGCTATCATAACATCAGATCTGCAAAAGTGTGTGCAACCACCAGGCAGCTTGTCCTAAGGCTCACCACGGCATTGCCAAGCAGCAGCAATCACTGACACAAACACACACACACCTGTTGGGTCTGAACATAATCTACTGCATGATGGCATACAAAAAAACGAGCTACTTCTGTCCAGATTCTGCTGCAAGCTGCAGTGTCAGAGTGGTTCTCAACCATGCCGCCTGCATTAGCATGCAGCCACTGCAGTATAACAGGCTTTGATTCATGGGGCCTGATGCGATGCAGCCTGCTCCTCCTTGCAGTCATGAGAACAGAGCGTCAAAGCATGCTGTACAGGGGAGCCCTCCCTGACAGCTGATGGAATTGCTGCAGCCTTACACAAGACAGAG…	(AC)6	110	121	GCAGCTTGTCCTAAGGCTCA	CATGACTGCAAGGAGGAGCA	265
comp159474_c0	AGAATATGTGCTGTGAGTGTGCGTGTGTCAGTGAGAAAACGGAGAGAGTGTGTGTTTAGTGGGTGTAGGTGTGCACTTTTTTTTTGTTTAAAGAATAATCTGGGCCGTATATTCCTTTAAAGGTGATGTGGTTCTATCAGAGCCGTTGCCCGGAGAAACCGCTGGAGAGAGCCGCTGGAGAGGATCCGGACTCCAATTTGACATCGCGGCACAGAGTGAATAGACAAACGGAAAAACCTGAAACAAGCTGAAGCATTGATTTTATCGCCTCGTTCCATTCACTCTCTCTCTCTCTTGCCAGATCTAATTAAATTAGGGAAGACACGCACGCATGTATGAGAAAGCAATTCAACAGTTGTTTCTCAATC	(CT)7	282	295	CAATTTGACATCGCGGCACA	TCATACATGCGTGCGTGTCT	146
comp159508_c0	AAAAAATTACCCAACACTGAATAAATCCAATAGAATGACCAACCATTTAAAACTAAACTACAAAACCATTAATGCACCAATCAATACAGAGCACATACAGATATATACACACATACAAACATTAACCACCTCCCTTTGAACTCAATTTGGAATTAGACAGCCAAAGGTAGACAACATTGAACTCTCTCTCTCTACACAAACACACATGCTTTCTATCTAAATTACCCGCTGTTATGATGAGTGTTGTATTCAATCAAAAGGCAGACTAAAATTCACATAGCAGATGTAGACTAAAATTCACATCTTTCATCTACAAACATGTATTTTAAATAATGAGATAGAAATTCAACCACAATTGAACACAAAATCACAAGCATACATGAATTAAAGCAGTGCAAA…	(CT)6	182	193	ACCACCTCCCTTTGAACTCA	ACACTCATCATAACAGCGGGT	120
comp159626_c0	CCTACCAATACCATAGCGTGCTGTTTCAGAGAGCTACCATAATTACTTAGGAAAAGAAAGTTCCCTATTCACTTCTTCTTCTTCTTTTTCTGCAGAATAATGAGAAGTCTTGTTTGCTGAAACATAACACTATAATTGGTAAACACTTTCCAACTAGTATGATTGTAGGAAATCATGGTGGGAGAATACCAGCCCCCAACCTTGTGATGAAGAGAATAATTTTATGGTTTTTGTTCAATTATATTCAAATCTAGTCAGTGTCTTCCTAGTTTTGCTCTTCACAGTTGTGTCTGTATCTTGTTTTACACTTTTTTGTGCTTGTGATTTTCCTCAATTCTCTTCTCTTGGTGGTTTCAGTTGCATGCTTCCTTCATTTGACAATGGCTTTGACCTCTGTCC…	(CTT)5	72	86	GCGTGCTGTTTCAGAGAGCT	CAAGGTTGGGGGCTGGTATT	189
comp159646_c0	TCACATTGGAGGCCGATTGGAACCAAGCAGCTGTCCAATGAGATTGGTCACCTGCCAATACTTTGAAACACAACGATCGATGCAACTATTTTCACCCATGTTTAGCTCTGCTTCCTTGTACCGTTTCTCTACGCACTTATTGAAACATGTGTGGGTAAGCTTGTTGAACAATTCAACCCTATACTCCATCTCCTTTTCTGCCATACCAAAGATCTGTTCTCTGTCTACTGGGGTTGGTATATTGTTCTTGGCAGCCATATTTATCAGAATTCTTTGCGGGTTCAGAACAAGAGTGGAAAAAGAGTTGTATCTGAACTCCAAAAACAGAGATTCACTGACGAAATCCAAAACCCTAGTTATTTTATGATGGCCGATACACAGAGAGAAATAGGGTTTTAG…	(TG)8	403	418	TGCGGGTTCAGAACAAGAGT	GGGGCTCGAGAAACAGTCAA	253
comp159763_c0	AGGCCATACAACTTAAGCTATTGTTGGTTCTCCTCCTTAATGTTTTGTGCATGTGTTTTGCTACCAGTTTTTGCTTCAAATGTAACTCTAGGGGTGTGTGTGTGTTTTTTCAATTGGTCGCCTGTTTAATTTTACCATTGTCGTGTTGATAGAGGCAAACCCTTCCTGCTCCTTAAATCAAGATTTGTTGTGGTATCTTTCATTATGCACAGATTTGTAAATTTTTGTCCCTTGGAAAACTTTCACTACTGATCTCCTAACTTAGCACTGTAGTGTATGTTTTAATGTCTTAAAACCCAACAGGTGTGCATTGCCCTTTGTGAGTGATTTTGGGATGACTAAACCTTATAATCCTTCTTATTGTTTTCCATCAACTGCTTGATCAAAGTAGATTTCAGT…	(GT)6	94	105	TGTGCATGTGTTTTGCTACCA	CAAAGGGCAATGCACACCTG	275
comp159765_c0	GGCCAGGGCCTGGTCCGGGGTGAGCCTGCGCTGCCAGTCAGGCTGCAGCAGCCGCTGGATGACGGCTGCCACCCTGGTGCCCTCCAGCCCTCTGGGGGCCTCCCACCGTGCAGAGGGGCCAGACTGAGGGGCGGCACCAGATGCGGCTGCGGCCAGGACAGCACCCACAGAGAAGGCATCTGATGCGCCCATCCTCGCCTCCCCTCCCAGGGCCTCTGGAGCTGCATACTCCACATTGGTGGCCAGAGCCTCGCTCAGGGCTGCCGTCACCAGCTGCACATCTTGAGCCGCAGAGGGGCTGGATTGCATCAGGGGCTGAGGCTGGATGTCGTTTTCGACCTCCACCTCCCAGCTGCTGTCATCGCTGCTGCTGCTGCTGGCTGCTGCATGGGATGCTTG…	(GCT)5	364	378	GCCTCTGGAGCTGCATACTC	CCTCTGCCCTGTTGTCTGAG	211
comp159772_c1	AAAAAAAGACTTTAAAACTCATAATGACAGGACACAACAATTTAAAAAACAAGTAATAAATAAACAACAACAACAACGCCCAATTAGTACCCAATAATGGGTGTTTGGGAGGGGTTAGATTGGGTAACACCTAACCTTTTGACATAAATGCAAAAAGTGGTTGTCCTTGGACTTATAATTTTGGGTTTTGATGATATGTTGCAACCTGTTACATTGAAATTGAGATCTCCATTTCTTGCCACAAATGGAGAGGAGCCAAATCAGAGCAACTAAATAAGCTTATCTATTAATAGGTTTAAGTTAAGAATTAGGATTCAAAGCAACTAAATTGGCTTATCTATTGATAGGTTTAAG	(AAC)5	63	77	ACTCATAATGACAGGACACAACA	CTAACCCCTCCCAAACACCC	102
comp159852_c0	AGAAGTATGGGCAGGCTTGCAATGGTGAAAGGAGGTGACAGGGAGGTCTCCTCTGAGTGGCATTCTATTGAAAGACCTAGTCCCGGAGGAAGGATTGAGGACAGAAGTTTAAAGTATTATATTAATGAAAGAGGAAGTCCCCACTACAAACTAAACACTATAAGATCTTTAGGCCACAGGAATCATCCTGTTAACTTTGAGATAGTTGATGACAGGTTTCGAGATGATCGATTTGGAAGTCATAGGCGACCTGAAATCCGTAGGGCTTCCAATGAACAATCCAGGGCAAAGGGCGTGCCACCAGTTTCTCAAAAAGGCAGGCAGAAGATCAGTCCGCCAGAAGTGCACCCTGGCTGGGATACTTTGAGTGAGAATGGTTCCTCTCTTCAGGTAGGCTCT…	(TG)6	436	447	AGGCGACCTGAAATCCGTAG	TGCATTACGAAAGGAGGGTACA	240
comp159860_c0	TTTTTATTTTTTGGTGGGGGTGCTATGTTATCCTTCTTGGATAAAAACTGTGTGGATTGTAATTGCAAGTCATCTTAAATATTTTAATTTTTTGATTTGTTCCCTTCCCAACATATTTCACGATTGTCTAGCATATATATATATATGGCTTCTCTAAAATGAGCCACATCAAGTAAGCATGGAATAGAAATTAAAAAAAGC	(AT)7	133	146	TTTGGTGGGGGTGCTATGTT	TCCATGCTTACTTGATGTGGCT	174
comp160021_c0	ATTGTGGCACATAATTAAAAAAATTCCAAATACTTGTGCTATATTATTCTAACTGTGTTTCCTGTTTAAAAATTATGTTCATATAAAATATGTGTATGTTAGACACACGATCCAACTGTAAACTTAAATTATGGTCCATTGTGACATGTTATGAGGCGTGTTTCACCAAGGTACTTCAATGTAAGAAAAAAGGACAATCACTTCCGAAAATTTTAGAAACAAATTAACAGTGTGTACTACAAAATGAGGCTTTTTAAAAACAAATGAAAACAATTCCCTGTAAATTTTTGTTTTTAACAATTAAAACAAAAACAAAATGAAAAAACTATGCCTAGCAAGTGGGAAATGAAACATATTTGACATGTTAGTACAACCCATGCTTTTCGTGTGGGCTTTTGT…	(TGT)5	419	433	CATGCTTTTCGTGTGGGCTT	CAATACCCCACCATCACCCC	130
comp160141_c0	TCACTGTCGTTGGTCCAAACCTGTTTAATGAATCAAATAATTGAGACATGTGAAACTGATTGCCTTTTGTTTGGGCCACAAATAAGACATCTGGCATATAAGCTTACATGTTGTTATGTCCAAACAAGAAGAATATATAGGCATTAACGAGGACAGCAAGAGTGAACCACACACACACACAAAGAAAGGACATTTCATAGCAGTTGATTTCACTCAATCTCCATCACTTGTGCCACCATATCATCACAGCTCATCTCCTTCTACCCTACAATCTCCATTTTTTGTGGTTGTTAACACATTTTTATTGGAGCTTTCTTCTGAGAGATTCGTAGCCACGAGAGTATGTGCTAGCACCTCCAGTGGCACAAAATGCAAAATATGTAATTATTGCAGTCCCAC…	(CA)7	168	181	GCCTTTTGTTTGGGCCACAA	GGTGGCACAAGTGATGGAGA	176
comp160161_c0	AGACAGAGAGAGAGAAAAAGAGAGCAAGAGCGAAAAGCGATAAAGGAGAGAGACAGAAAGAGATGAACGAGAGAGCGAGAGAGATAAAGAGAAGAGAGACAGAGAGAGAAGAGAGATGAGAGATGGGTGAGAGACACAGAGAGAGAGAGACAGATAGACAGACAAAGAAGAGTGATGAGTGAGAGAGAGAAAGAGAAGAGAATTTTTTTTATAGTTAATGAAATTTTTGTTTTTTTATTTTTCGTTTTCTTTTAGTTATTAAGGTTGAAAATTTATTTGTTTCATTTTTATTTTAATGAATAAAAAATTATTCTTATTTTTTTACTTTGGTAGAAGTAGGGGTAATATTTTAATGAAAAATATTTTTCGTTAAAATAAAATTAATTTTTTATGGTCAAT…	(AG)6	138	149	TGAACGAGAGAGCGAGAGAGA	TCTCTCTCTCACTCATCACTCT	127
comp160172_c0	TGTTCTACAGATTCCACATCATTCATTGTCCAAGCACACAGAAAGTTTGTTGTAGTTGTAGTGTACTTAGGCTTTTTACGTGTTTCATTCTTTGTTGTTGTTGTTGAACTATGACTTTCATGGATCAGCTTTAAGATGAATGAGAAGAGGTCCCTTAACGATACAAATGGAGAGTCTTCTTCTGATATGGACTGGTAGAATGTAATTA	(TTG)5	92	106	TGTCCAAGCACACAGAAAGT	TCGTTAAGGGACCTCTTCTCA	135
comp160178_c0	GTCCATTTGTTTGGGCGGAAAACTTTTTTCAGAAAATGTTTTCCATAGAAAAAGTTTTCCTATGTTTCATTGCATCCTTGAAATTAATGTGCTAGTGATTATATTAGTGGTGGTGGTGGTGGTGGGACAGTGGTAGTGGGGGCAGCAGTGATGGTGGGTGGTGATGTTGGTGATGGTGGCAGGGGCAGTGGCGATGGTGTTTTGTGCAATGGAAAATGAAAGTCAACGAAAAATGTTTTCTGTGGTCAACAAGAAAACAAGCTTATTTGGATGAAAGTGTTTTCCAGACTAAAGTCTTGCCAATGCCACCACACTACTACCAGCATCACCTCCACCACCACCATCGCCACTG	(GTG)6	107	124	GTCCATTTGTTTGGGCGGAA	ACATCACCACCCACCATCAC	167
comp160313_c0	TTGAAATTCTCTTTGTGATGTCTTGCAATTTGATTCACTTGTTTGTAGAACTCTACTCAGTATGTGGTTCAAGTCTGATTAATAATTTTAACTCAATAAAATCGAAAAACTTATTGAGGTCGAGGTCGACGTCAATGTCAAAACGAAAATTTGAAAATAAAATATAAAACAAAACAAAGCTCTTCTCTGTAGTCTGTAGAACAAACATGGCAGAACAAGCCTTAACCCAGAGCGAGAGAGAAAGCAAGCAAATAGAGCTGAAGGAGGAGGGCCAGAAGGCTTCACATAAAAATCATGGTGATTTGCACAGATAGATGACCATGTATTGATTGGCCATTGACTCATTGACTGAGATAAGGAGTGACTGAAAGAAGTTGTATTCTCTGGATATGGTTGCAC…	(CAA)5	528	542	TAAACTGGCCTGTGTGTGCT	CTGATGAGGACTGCCAAAGC	266
comp160337_c0	GGTCAAGTTGTTGAGCAAAATTTTGTGAAAAAGCTTTATTTGATATGAATGACTCCAATGACAAACTTAGATTTAAGCATAAATTTGAGTTGCATAGCTTTCGTAATTGTGAATTTGAATGCTACACAATGATCTTTAAAATTTGAGTCTCCTTGATTTGGGTAAAAGAAATAGCTAGATAAGTTTGATTCAAGGAGTGGAGAGTTTATTTATTTATTTATTTGTGTGTGTGTGTGTAGTTTTACCAAAATTTGAATGAGTTAACTACACGTAGATCCCCTAAAGTATCACTGTATTCATCATCTGTGAATTCGTACAAATTGACCCCTCAATTATAAAAAATCATAGAAATGCATCCTTTTGAAGGTGATTTATACTTCTATAGTTTTGGGCGTCAAA…	(TG)7	223	236	GTTTGATTCAAGGAGTGGAGAGT	ACACCAAGACCCCCTCAACT	280
comp160350_c0	AGAATGGCCCAAATTTTGGTATTCTGCTGCAGCTATGTCCCATAGTTGATGTGGGCATATTGTTAATGGATTCTTGGAAGTCCACATTCCACTTTTCTTCAATGCATCGTAGTTTGTGTGGTTATCGTTGTTCTTGACAGATATATATCTTTTGAACTTTGATACATTTGAAGTACTTCTTGCTGGTGACTCCTGCATTGGTTATTCTTCTTATGTTTTTTGAGTCACTGTGTGCTTGTAGTTGGGGCGTTTGTACCTGTTAGGGTATGGTTTCAATTGCTGTGGTACCTTCCATTGCTCTGTGGTTTCTTGCTTTGTGAGATGCAGCATCGCTTTGTGCAAGTATACTTGGACAATTGGCTATATTCAGGAGTTTTGAAAATTTTAATTTGATGACCA…	(TC)6	489	500	CAGCATCGCTTTGTGCAAGT	TCACTAATCAGCATGCCAAGT	243
comp160521_c0	TTGTAATATCAGGGAGCATTATCATCCTAATAATTCTTCATTACATACAATCTTTATTAATACAATACTATAATCCCATGAACAAAAAGGATTCTGTATAAGAAAGCTAAAAGTAGACAAGAAACTTGGAAGTTATGAGTAAAAGCACAACTCCGTTACAATAGAAGAAGAAGAAGAAGAGCAACAAAATGTCAGAGACCACATAAATTACCATTTGTAGTATCTAACACACTGAGAATAACTAAATTTTGTAAAATATCACAGTTTTGTGGTTTAAATCTTCTTTTATCTTGACAACCGGAAGTTAGAAATGAAAATGGAGATATTTCTCAAAGAAAACTATTTAAGAGTTGAGAAAAAGAATAGCTACTGAAATAAGCCCACAGTACCATGCGGACT…	(AGA)6	163	180	TGAGTAAAAGCACAACTCCGT	GAGGAGTCCGCATGGTACTG	268
comp160524_c0	GAGAGAGAGAGAGAGGCATATGCTGAATATCTATATATGAACAACTAAAGCTTTTAGAGCATATAATATATATTCATGAAGATTGCAAGGTACCCAAAAACAATAGTTGTTTAAAACAGGAAAAAAAGAGAAGAGCAAAGATTTGAACATGGTGTATAGGTAGATAAACTGCATAAGAAATGAAGAAGAGAAATGAATAGATGTATTGTGTATATATATATACATACAGCTTGTTGGAAACCGGAGA	(TA)6	211	222	TCATGAAGATTGCAAGGTACCCA	TCTCCGGTTTCCAACAAGCT	174
comp160528_c0	ATTTCCTTTTCCAAATCCCTTTCCAAATCTCCCAACCCAAACACACTGTAAGTCTAAGTAAAGGATGCTAAACAAAAAAGGGGGGCAGCCCACTTGAAGCCCCTCTTCTACTTTCCTCCACTCCAACCCCCTTTATTTCTACAATATTAGTTGATGACACTAATCAAATTGTTTACTTTAACTCCCTTCTGCATCCGACTTTGCTTCCCCCCACTCCACCTTGCATTGGATATATGTTTTTCATGATTTTTCAATCAATAACTCTTTCTAGTCATTGATGCAGCTTTATTTTCAAGTTTCATGACCCTCACCAACTATTACTGAAACATTATACGAGCCCAGTTTGATGGGAGCATTAAAGGAATGGTTTTTATAGCTTTGTTAAAACACCAAACAAAA…	(ACA)5	468	482	CACCAAACAAAAGAAGGTCGCT	CGTTAGATCTGTTATTGTTTCCGGA	134
comp160751_c0	GGACGGGCTCTGCAGCATTGCTTTCTGCTGTGTGTCCTTTTGGGCTATCAGCGTTTTGCGCATGCCCATTCAGGTTGCCCTCTGCTGACGTGCTACTGCTGCTGCTGCTGCTTTGCTGATCCCAAGATTCCAACAGCTCCACAAGCAGGGTCTCCTTGTTCACCTTGGCCGCGTCAATTGGTTTCTGCCCATCCTTATTGATGCAGTTTGGATCTGAGCCGGCCTTGAGAAGCATTCCAGCGACCTGTTTCCGCCCATAGCCAGCAGCATAGTGCAATGGGATGTTGCCGCGGCTGTCTGTCAAAGCAACGTCTGCGCCAGCCTGCAGCAGCTCTTTGATGACGTCCACCCGATTGAAACCCACAGCGACCCCCAAGGGGGTGATGCCGCGTGCGTCCT…	(CTG)5	96	110	TGCTTTCTGCTGTGTGTCCT	AGGTCGCTGGAATGCTTCTC	228
comp160781_c0	AAAAAAATAGAGCCTTCCTTCTTCACGTGTAGACCTAGACCCAACCCAAGTGTCTTATTATTATTATTATTTTATTTTGTTTGCATTTCCTTTGTTTTTATGAAAGATTGAAAGTATATATATAAGTACTTTTATACGTGCTTGTATATGTCATTTGTGTTTAGCAGTTGTTTGAGATGCGTTGTATTTTTTGATTTTTGGGTTAAAAAAGTAAAGAAAAAA	(TTA)5	55	69	AGCCTTCCTTCTTCACGTGT	ACGCATCTCAAACAACTGCT	172
comp160801_c0	TACTTGTACGACAATATTTTTGTAGTATCTGTGCGTCATAGATACTATTGTTATGAGAAATGTTACCTTTACATGAAGCCTGAAGGCCACCCAGTTGTCATGTTCCTTTGTTAGGTTTTTATATATATATATATTCGCAGTTGAGGAGGAAATCATTTTTTTATTGGGCAGTCATTGTTTAATATTGGATGGTACCATTTATCAATTAAATTGGAAATCTGTATTTGCAGTTCTCATGATTGCATTGTGTGCTACATATGTCATGAATCATGATGCTTTCATTTCTGGTCAGTGCAGCCTCAGAGCATAGGGGGCCAACTATTATCAAGGGGTCATGGTTCGGGGACTCCACTAGCCCCTTCCAAAGTCTCCCTCCCTGTTTCTGTGTTTCTCTTCTGA…	(TA)7	120	133	GAAGGCCACCCAGTTGTCAT	TAGTTGGCCCCCTATGCTCT	240
comp160897_c0	TGCAAAAATATTTAAAACTAAATAATAATAATAATAGCAACTTTTTAAAGCTTCGACCATTTTCCTACCAAACAAACTCAAAAAAAAGTTTCCTTTTCTTATTTTTCTCTTTGTTTTTCTCACTTCCAAGAAAACAAAAGAAAGAAAAGGAAGTTAGTAAATGGCACTATGCGTTTACTCATCAAAGTAGGACAAAATTTAATGTCACATAGACGTTATAACTGTAACAAGATACATAAATGATATGCAAATAAAATAAAATATTACATATATACAATACAAACACTTATATATATATATATGAAGAGAAAGAGAGAGGATGAAGATGAGGTCGACAGCAATTCGGACGAAGCAG	(TA)7	288	301	TGGCACTATGCGTTTACTCA	TTCGTCCGAATTGCTGTCGA	190
comp160979_c0	GGAATAAAAACGTCCCCTTTAACCCCATTATCATATGATAATGATGAATAATTCATCTTCTCCTCCATCTAGCCAACAATCTCTCTCTCTCTAACACAAAAAATACATTAACACCACTCATATATATGTATATATAAAGTTCTTCCCATTTGCCATTTATATGTACGTTGGATTATAAGCTCCACACCCAGATTCATGAAGCACAGGTCGGCATCAGGCAGCTGGAAAACAAGCCCCATCCTCTCTTTCTTCGGTGCTTGGCGCGGAGGAGTTCCGGCGAGATCTTGTAGAGATCTTCGTCAACAG	(TC)6	80	91	AAACGTCCCCTTTAACCCCA	GTTTTCCAGCTGCCTGATGC	223
comp161211_c0	GACTGGGCTCTGGATTTTGGACACCACCATAGCCGCCTCCTTCTCTGCCATCCCTTTCTCCGCGGTCAACCGAGATCATGGCAGCAACCTACGCTCATCACTGCCTTAACAACCCCGCCTCCAATCACGCTCTGCTCTCTCTCCTCAAAACTTTTTGAAAAACATACCACTCGCCCTCAAGCCCCCCTTCCCCAGTCGCCCTCTCTCCCCTCGCAGTGTAGACCATTCAAGTTCGTCGGCGATATAGCTTCGGAAAATGAAAGATTCTCAGCTTAAAAAAGGGTGTGTTCTCACATAGTGAGTGAGAGAGAGAGAGTCGTCTTTGCTGTGGAGATTCAAGGTTCTGATAATGGCTTCAA	(GA)6	304	315	TAACAACCCCGCCTCCAATC	AGAACCTTGAATCTCCACAGCA	239
comp161212_c0	GCTTCCTTTTCTAGTGTCCTCTCCACGGTTCCCACCTCCTTATATATGTATATATAAACCCCTCCCACACCACTCTTCACTCCAATTCAACCTTCCCACACTCCTCTCTCTCTAGAACTGATCTTCCTCTTCTCTCTCTCTCTAAAAGTCTGTGTGTTGTTCATCTCTCTCAGCTGTTTCAAGCTTCTCAGCTCTGTTTTTTACTAAGTTGTAATGGCTCTCGAAGCTCTCAACTCACCCACCGCAGCAACCTCTTCGTTCCACCATGAAAACGTGAGCCATCGGTATCTGGAACAGTGGTCCAAGGGGAAGCGCTCGAAGCGTCCGCGTATGGAAACCCCACCCACTGAAGAAGAGTACCTCGCT	(TC)6	131	142	CCCACACCACTCTTCACTCC	GGCTCACGTTTTCATGGTGG	217
comp161221_c0	ACAGCACACACACACAACTGAGAGGGACACCCATTCACTACACAGACACCACAGACACCACAGACACCATCTCACTCTCTCGCTCTGGAAGAAAAATGTAAAGAGACACACGGGGAAAGGGGGTTAGAGAGAGAACCAGCCCGAGAGATGAGAGAGGGATCACGAGAGGGACTAGTTTCTGTGTTGGTTTCTCTCTCTAGCCAGAGAGAGAGAGGAGAGTACTGTGCTGTGCTGTGGAGAATGGCCATGGGTGTGCATGGCTCCGTGTGAGAGTGAAGGTTGGTG	(AG)6	203	214	AGAGAACCAGCCCGAGAGAT	CTCCACAGCACAGCACAGTA	110
comp161250_c0	GCCATAACCGATTTCTGCTTCTTGTGGTTGATCCTCTTCTTGTGAATACGGCCTCCATCGGTAGTGGTGGTGGTGGTGGGCAGTGGCGGTATCACCATCCTGAGGGTGGCTGAGCTTGGTGGGTGGTGGTGGGTGGGGATTAATGGAGGATCTACAAAGTGGGCAAGTGGAGTTGGAGTGGAGCCAGTGGCCGATGCAGTCGACGTGAAACACATGCTTGCATGATGGCACCTGGTTCAACTCCTCTTTCATCTCAAATTCTCCCAGGCAAACACAACATTGTGAGTCCTTCTCCCTTAAACCTTCGTCAAACAGGACAACTGGAAGCTTTTCTTTCAGCTCTCCCTTCAACCCCATCTCTGCAGTCAAGGGGGAAAAAGTAGCAGCATGATGATGATT…	(GTG)5	64	78	TGTGAATACGGCCTCCATCG	TCCACTCCAACTCCACTTGC	142
comp161270_c0	GTTTGTTTTTTCTTGTGTTTCTTGTCACAACAAGAGCTCTCTATCCTAACCAGAAATGAAGGAGAATTTCCTGGTTTTTGTCTTCCTCCAGGAACAGCAAATCCCAAGTTTTGTGTTTCATCCCAAAAAAACAAATATATATTAAAGAATAGGAATTAGAAACACACAAACACTTCCATTAGATAGAGCACCAACAACAAGAAAGAGAGAGAGAGAAAGAGAAAGAAAACAATAAAGGAGGTTGAAAAGAGAAGAGGAGAAGAAAGACAAAAGGCTTTTTTATCTTTCTTTCTCT	(AG)6	204	215	TCCAGGAACAGCAAATCCCA	AGCCTTTTGTCTTTCTTCTCCTCT	190
comp161372_c0	ATAGAACAAACACACACAGAAACAAGAACACTGGCAGGGTGTGCCTACGTCCATGGTGGAGAGAGAGAGAGAACAAATTCACTATATTCAATAAGGATTACAAAACACTCTGAACTTCTCAACGTTACTCTCTTTTTCTGTAACATTCCATGAAACCCTAACTGAAAATTACAATATATACCACCTAGTCTCCGGGCTCAGGCCACCATAAAAAGCCTCTTAAAGTAGTCTTGAGTGTATAGTATACAAGACATCTCACAAAGAGATGAGGTGTGGGCCCAAGTTTCGAAATTTTTAGTTAGGGGTGGAAACCAACAACGGTTATGCAACTAAAAAGAGATTTCCAAATAAGTTTGGAATTCCATGTCAAGCTATTCTGGAAAGTGCCAGAGTTCAAAT…	(GA)7	59	72	AACAAGAACACTGGCAGGGT	GGCCCACACCTCATCTCTTT	259
comp161429_c0	AGGATATGAAAACATATAAGGAGATACATAAAATGCACGATCCGGTTACACACAATCCATCACCATGGAACCCCAGGTTGATAGTAGCCACACTAGGTGCAACTTTCCTGTAACTCTGTGTGTGTGTGTGTAAGTTCTTATATTTTTCTTCTTTTTGTTACAAGTTTGAGATAGGTGCCACTTTCCTATAAGTGTGAGTGTGTGTGTAAGTTTTTATATATTTTCTTCTTTTTGTTAGAATTTGTACATCCCAAACTAAAACAAACAACAATCAAGATAGAAACCATCAA	(TG)7	117	130	ATGCACGATCCGGTTACACA	AGGAAAGTGGCACCTATCTCA	155
comp161487_c1	CAAACATCATCATCAAAACATCAAACATCACAATATCATCATCATCAAACGTCATCACATCATCAACAACACAACATCAAACATCACAATGATCAACATCTCTCTCTCTTCACCCCTCTTCCGACCCTACTCATTTTTCTCTGAAGATTTGCTTACCATTCTTTCTCACTAACCAACATACTCATCTCTCTCTCTCTATTCATCAATGGCAGTATCTGCAAACAGATCTCCTTCCCCAATTTCAACACGACCAAATCCAAATTCAAGAACCCCAGAAACCAATTCTAACATGAGAAGAAGTTTCAGTGCCAACCCATTTGCGAGGCCTTCGATTCTCACGAACCCTAGAAGCCTCCCTCCTGCTACTCCTGCTAACAGCCCCGCAGATTTTGCACGAAG…	(TC)6	185	196	CCCTCTTCCGACCCTACTCA	TAGCAGGAGTAGCAGGAGGG	261
comp161488_c0	GAGAGAGAGGAGAAGAAGAGAACCTGTTGCTCTGGCGTGTGTTATACTCTTCACGTCGCTTCTTCTTCTTCTTCTCTACTAGGGCATTTTTAAATATTTTTGCTCTGTTGTTGACCCACGTTTCTTCTTCTTATAAGTAACTGAGATGTCATCCCATGTGTTACCCACACAGTAAGCAGATGGGGGGCTGTTGGAGTGAAACAGACTTGAAGCGCACGAAGCGCGCGCCTCGCGATTTATTATAAAGCGCGCGCTTTATCGCCTCACCTGCGCCTTGCCGATGTCGCCTCGCCTCGCATGTGTTGAGGCGCACTGCTGCGCTTCATGGCGCCTTGGGCTTAGGCGCGCGCCCCAGCGCGC	(CTT)5	59	73	AGAGAACCTGTTGCTCTGGC	CTTCGTGCGCTTCAAGTCTG	205
comp161644_c0	GCTGACACTGGTGCCCTTGTGATGGTGGTGGTGGTGGTGCTTGTGTTCGTGTTCATGGCCAACGTTGGCGTTGCCGTTGGTAGAGCACAGAGTCAAGACGGTGTCTGCGCTAGGATCGCAAGCGGCGGTGGCCCAGTTCTGGTCGGGGGTGTTGTACACGGCAGAGCAAGCCTCGACACCGGCATCGCAAACGACACTGCGGCAAGAGCTAATTGA	(TGG)5	23	37	CTGACACTGGTGCCCTTGT	CACCGTCTTGACTCTGTGCT	102
comp161664_c0	GAGACCCGTGGGTGGTTGTGGTGTTTAGCAGCAAGAGAGAGAGAGAGAGTTTTGTGGTCCATCCTCCATCTGTCTGTGTGTCCGTCCCTCGTGTGTGTAGTGTGTGGTGTCTCCTCTATCAGTCCGTTCATGGCCTGTGTGTGTGATGTCTCTGCATGTGTGTGCCGGGTGGTGTGTATGGTGTGTTTGTGGGAATGGTGCATGGGTGAAGTTGGTGGTCATCCCCGTGAGTGAGAGAGAAGAAAGAGAGAGGTTGGTCATGCCGT	(AG)8	34	49	GGGTGGTTGTGGTGTTTAGC	ACACACCATACACACCACCC	177
comp161681_c0	TTTTTTATTTTTATTTTTTGTTTAATCTGGTTGCAAGCAAGGGTAAATCTGAGATTCGATGTTGTCATCTTTATAAATATACTTTCTCACCAGCCAAATGGAGCATAGTGACATGTAGCATTATTTAATTTAAAATTAATCCCCGATTGTTTTGCTCCAACTTGGGTATTCTAATAATTTACCAATGAATTTATAGTCAATCTCTTGAAAATTTTAAAACAGGGCAACTCTTTTCTTTTTTATACAATATCAAAAGGTACAGTTAACAATTTGCTATTTCATATCAATCATATCATTGGCTTTCAAATGTTGGAGCTTAGCACAAACAGGTGTCTATTCTCCCTTTACATTTGTTTTGTTTACTAATACTATTACTTAATACAAGGCACTTTTCTTTTT…	(TA)6	478	489	TGGAGCTTAGCACAAACAGGT	TCAAGCCCCATTTTTGGTTTTCT	257
comp161686_c0	AAATAATGAGAAATGTTATGTGTCACAAATTTTTTGTTACTGTTTTATATCACCGCCTACGTGAATACTCATGATTGGTCATTAAGAAAATAATGAAAACAAATAATATAGTACCATGTACCCGGTGATATAAAATGGTGAAGAAAAACTGATGATATATAGCAGTCGAATATTTTTTTTATAATGATTGTGACACTGGTGTATTATAGTTCATAGCTTATAGCCTTTGTGTGTGTGTGCACGTGTTCTGTATTATCTGTTCTACAACATGGTAGTGTGGTTGCCTATTCGTGAACTTTTAGCATTAGATATTACTTTTTCCCATTTCTGTTTTTACTTTTGGTTTTCATGATATTCAGTGACTTTAACACTCAATAATATCATGCTAGTACAGTGTTG…	(TG)6	228	239	CACCGCCTACGTGAATACTCA	AGGCAACCACACTACCATGT	236
comp161712_c0	CATGAATTGCACCTCATGACACTAATGTAATTGTGGCCATTTTCAAAGATTTCATGACCCTTTTCCTTAGACGCTAAGGACTCATCTAAAGGGTTAATTTCCTAGTCAATTCAGGTCTTCCAAACTCATGGCTCAAAGTTAAGGATCAAGGTTTGATGTGGACAACGGGATGCAATGTATTAGCCCATTTATGAATTTGATAGAAGAGAAGGGAAGAGAAGGGAAGAAAAGGTGAAGAACAGAGGAAAGAAAGTTGGGAGAAAGTGGGAGCATCAGCCCCAAGATAGAGAGAGAGAGAATACTAAGTCTCTAAATTCAATGTTATGCCAAAACTCATAATAATCCATAGTTAATTTAAACCCTTAAATATACCGAACTGTAGGTGGTTCCATTTTGGAT…	(AG)6	286	297	AGAAAGTGGGAGCATCAGCC	TGGAACCACCTACAGTTCGG	133
comp161819_c0	GACAACTTCAGCTCCCTGATAGTAAGATACAAAAAATACACCAGTGATGACCAAACAATCATTGTTGTCCACAGAGAGAGAGAGAGATTGATTCAAACCTTTTCATACACCGTCACTGCAAGTTGAAGCCAGTGAATGTCCCAGATTAGCCACCGCAACCAATAATACAACACAAAAGAGGGTCAAAATGTTCAAATATGCCAAGTCAATTGCAAATACAATTTCCATGTCCACAAAATAATTTATTTATAAATTAAATAACAACCACCCCTCCCTTGAAGACAAATACAGAAACTTGCCTGTGTAGAAGTTGTCCATCTGTCACAAGAGAGAAAAAAAAC	(AG)7	73	86	ACACCAGTGATGACCAAACA	TTGGTTGCGGTGGCTAATCT	125
comp161846_c0	TCTATGGCAAATGCTTCTCTGGTATGTGGTGTTTTGCTATCATTTTATATTTTATTTTTCTTAGACAAATGTTCAAAACTAAGGCCTCTTATGACCAGCAATGCTACTGCAACTGTTTTGGGCCTTTTCAACTGGGCCATCTGTAAAAATTGTTTGGTCCAGTAACATAAAAATGTCAGAATTCAATTGGAACCAATCAAAACTTGAAAGTATCTTTTAGTTACAACCAATAATTTGGTCCATTTAGGGGACATTGTGAGCCTACTTAATAGCTAATCTTTTGTATCGGCCATCTGTCCATGTTGTGTATTGCATTTTCATTTTGGTTTGCATCATAAAATAATGGCTTTGAGGTTATTAATTTAGCGCCCACACCTCTCTTTCAATGTGGGGCTGAAT…	(TC)6	413	424	ATTTAGCGCCCACACCTCTC	TTTCCAATGCAGAGCTGGGA	118
comp161901_c0	GAGAGAGAGAAACTCCTCCAAATGCGGTAGCCACACACGCCTTCGTTTTTGAAACCTTTATTTTGAAGAGCCTTTCTCTCTCTCAACTCTTATACGCGCGCATCTCTCTCTCTCTCAACTCTCTCTAAGCTCCATCGAAGAGTCAGATCAAAGCTCCATCGTAGCGATTTCAAAGCTCCATCGCCAGCACCATCTGCACCGGCGAGAGATGCAGAGATTCAGTGATTTCTAGAAGCTCAGATCTAAACTCCGATCGATCTCTGGCGATGGTGCAGATGGAGGTGGTGGCGCCGTCAGCAGTGGCGCCGTACGCCCTCAAGAACACCTCGAGTTAGTGGGATCAAATTGACGAGTCCCCCATTTGTCAGAATCGAATATTTCACGTCCT	(TC)7	103	116	ACTCCTCCAAATGCGGTAGC	AATCTCTGCATCTCTCGCCG	208
comp161939_c0	TGATCGATCAATTTGAATATTTCTTGAACAATTGAAATTGTAAAAATAAAGATGGAGATTGTAAAAATAAAGATGAGAACAAGGTCTATTCAACAAAGAACCGACTTTGTCAGGTGTGACATATTATCAAGCATGTGAAGTTTTCAAACTTTAGTCATAATACATTTCAACAAATTGAAGATTTGACTCTACTGCAATGCAACTTTGTGACTCTCTCTCTCTCTATCTGAAATGGAATATAATCATTTCCAATTTTTCAATCCCCGTTTTCAATTTCTGAAGCATTTTTAAGGAGAGAAAATTATGTACTCTACAAAAAATGTTGAAAAGTATTTCAAAAATAAAGTAGTACTAAAGCAACTGTGCAATATAATCAAAATCGAA	(CT)7	211	224	ACCGACTTTGTCAGGTGTGA	GCTTCAGAAATTGAAAACGGGGA	184
comp161940_c0	CCACAGCTATCAAATCTGCATAAAACAAGCCAAAAAAACCAAACCAGAAAAATCACTTTTTTTTATTATATTACAAGAATATAAACAAGTAAACAATGATAATAAAGGAAGCAGAAAGAAAAAAGGGGGAAAAGACACACACACACACACATGCTAATACAATTCTATTTGAAAGATCAAGAGAAAACAACACACGTATAAAAACCCTAGCTCTCTGTTTGGGAAAACTACGCCACAATCAGTCGAATTTGGGTCATCGGGACAGGAGACTTCTGATTTCTCGAGTCCCAACAAGAAAAAACAAAAAAGACACAACAAGGAAGGTTCAATTCCTTTTCACTTTCTTTTCCTATCTTTTTTCCCACCAACCAATCAAAGGCGCAAATGTGGGAAACAAGA…	(AC)8	135	150	TCAAATCTGCATAAAACAAGCCA	CCTGTCCCGATGACCCAAAT	257
comp161946_c0	GCAAAACAATTATAGAACATTGTAATATACATGGTGCAATTTTTTTTCCCCCCCAAAACATACTTAGATTTTATAAGTAGTGTTCTTAAGAATGCAAAAAAAAAAATGTGTTTATGAAGGGATTCATCACATCACATAGGATATGTTCGGATGACTCAACAAGTGTTGCTGAAGTGGCGAATTACCAGTAAAGTGTCTGATATTATGGATTTGATTTTTTAATGAAAACACATTGAAGAAGTGTTGTACATGCTTTAGGAGTGTCCAAACCGAGGAGTGTCGGTGTCGGACATAACAAGCTTCCTCCGTAGCAGTGTCCATGTTTCTTAGAACATGTCAATAACACACTTAAGTTCTCCAATAACATAGCATTATGCTGGAGGATCTATACCTGAATGT…	(AT)9	810	827	ATGACATCCTCCCCCTCAGG	AGAGAACAATGATGTCTGGCGA	189
comp162028_c0	CGGAGAGAGGAGGAGGCAGCGACGCTTGTCAGCCGCAACAGGGAAACTTTAGAGGCTTGCGACAAAGGCGGAAGAGGAAGTTTGCGTCGGAGATCTGAGATCGAAAGCAGTGGGGTCTAGGGTTTGGCTTTGGATTGATGAGCAACTATGACCGAATGACGGTGCCGTTGCTTCAGCCGCGACAGAAGGCGGCTGACTCTAGCGTTGAGAAGAGCCAATAGAAGCGTAGTTTCTTCCTCCATCACCACCGCTATATATATAGAGCGTGTGTGTTTTAGAGAGAGAGTAGGTGGTGGTGGTGTCGGCGACGGTGGTGGTAGGCAACGACAGTGGTGGTGTTGACGATGACGGTAGTGATTCGTCGGTTGAGGAGAAAGAGAAAGAGGAGAGAGAGAGAGA…	(GA)7	386	399	CAGAAGGCGGCTGACTCTAG	CCTCTGTATAACAAAACCCTAACACA	250
comp162186_c0	GGAGACGAAGAGGTCTGATCCGAAGCCAAAGACAAAAGCTTGTAGGTGGGTTTGTTTGCCAGAATGGAGATCGGAGAGAGCGGAGCAAGATTTGATGGCGCAAGGAAAGGTGGAACGGTCTGGGTAGAGAGAGAGCTTGCGCATGGAGGAGAAGGCACGGAGGGCTTCGAGGGAGTGGCCGCTGCGAGCCAAATCGGCAATGACAGAGTTCCAGGAGGAGACGCTGGTTTTGTCAACATATTTATTAAACAAAGTTACGAGGTTGGAATTGGTTGAGGAGGAGTGGTAGTAGTAGTAGTAGCCGAGTTGTCTGTAGAGTTGATAACAAACTGATGAATAGGAATTTGAAATCTTCATTCAATCCTTATGCCGCTTCTCTTCTCCTCTCTTCCCTCTCTC…	(GTA)5	286	300	AGGAGGAGACGCTGGTTTTG	GAGAGGAGAAGAGAAGCGGC	176
comp162470_c0	GTCCAAGTTGAGGTAATAATCAAGACATCTATTTAAGGGAAAATTACATTTCAGAGATTTTTTTAAAAAAAATTATTCACTACTTAATGAAAAAATTTATGTTTTTACTTTTTAATATATATATATATATACATATCAAATTAGCGAATAGGGTCATCATAAATGAAAATAACTGAACATACATTCCAGGCATTTCAAAGCAACACAAATGCACCACATCAGCAATGAAACCTCTTGCACGAACACTGATGGGAACTGGGAACAATTGAAATGGTAGTAGAAAAGAAAAGCATTAAACATTAGGTCAAAATAAATAAATTGAGG	(AT)8	115	130	GTCCAAGTTGAGGTAATAATCAAGACA	TCCCATCAGTGTTCGTGCAA	254
comp162581_c0	TGCAACAAAAAAGGATATAATTTTATTGATAGTATATTAATATGTATAAGCATAGTAGCTCAACCATTCAATACAAAATAGAGAGAAGCCTCAACCTTCTCAACCAGTTTTAAATATCTGAATATGGCAAACAGATTTTTCTATTACTTGATTGCCATGAAACAACAGGATTCCACCCATTACACAGTGGAAAACTCATCTTTCTATACAAGCGAATAGCCAATACTTTACATCACCTTCAACTTCTGTAGTGGTCACCACCTAGTATTGCTTATAGAATCAATCAGGTATGTCTCATGCAATGCTGCATACAATATGACTCACTTTTTGATAAACTATAGGTGTGGGCACACACACTGTGTGTGTGTGTGAAGCATTACTAAGTTTGAATTGAAACAC…	(TG)7	358	371	TGGTCACCACCTAGTATTGCT	GCCTTCTGGGACTGTCACAA	204
comp162631_c0	TTATGCATACAAAGTATTAAAAAAACATAGCTTCTCTCTCTCTCTCTCCCCCTTGTATTCAGGCTCTTTAAATTCAGAATCGCTATAGGTTGCTTTGACATGATCTAGAGAGGAATGATTGGGTAGGTAGGTGTTATTCTGGAATTTGAGTTTTGTTTAGCTTAATTATGTGCGAAATTTGAGTGCAGACTGCTGTTTCTCTAAAATAATATCAGTCCACCTCTCTCTCTCTTTACTCTCTCTACATATATTTGGTTGTTGACATGATCTAGGGAGGAATCATTGGGAACATAGGTGTAATTCTAGAATTTGAGTTTGATTTAGCTTAATTAGGTGCAAAATCCGTGCGGAGATTGCCGTTACTCTAGAAAATTAGGGAAACTCTATGTAGAAAAAAGA…	(CT)6	221	232	TGAGTGCAGACTGCTGTTTCT	AATCTCCGCACGGATTTTGC	176
comp162782_c0	TCAAAAACCTTTTCAGGAGGACTTTGTGTTCTTATGCGTTTTTCATACTTAAAGAAAACCTTTCTCCTATATGCATCTCCAAATAAGAAGTTGGATTTGTGCTCAGGCTCTGTATTCACATTCGCATTCTCATTCTGGCCTCGCGAATCAGCGAATGACAAAAAAGAATTAGAATCAGAAAGAGAAGACCAGTAAGAAAGCCCTAGGCTCGACCCAACCACTACGAATATCCCCGAAGAGATCGATCTCAGAATCGACTCTAAATCTGAATTCGAGCGACCCCTCTTCTTGTTCCCTCCACCACCACCACCATTGTTATTGCTGGATCCACAAGAGGATGAGGATGAGCCGTTTGATTGGGTGAAGATCGGACGACTAGCGTTGCGTTGAGCTGAAAGG…	(CCA)5	298	312	TAGGCTCGACCCAACCACTA	TCACCCTCCATCCCTCGATT	216
comp162921_c0	CACACACAAAACAAAAAAAGTGACTTGAAATTGATAATAATGGGTAGTTGTTATGAGTACTCAAAAATCAAGTTGAGCATACATAGGTGGGCTATGATGGTTTGATTAGTTTGGTGTGTGCAATGAGTCTATGACCTATCTAAATTCAACCACTGATGTTTTGATTAGTTTGGTGTGTGCAACGAGTCTATGACCTATCTAGATTCAACAACTGATGTTTACCTTACAATGAATGTAAAACCCATCCATAATTGTAACCCAAGAATATGCATATACATGTGAGAGAGAGAGAGAGAGGTCACCTACCATGAAAGTAACAGAAAAGTG	(GA)8	281	296	TTGGTGTGTGCAACGAGTCT	CACTTTTCTGTTACTTTCATGGTAGGT	158
comp162961_c0	AGTCTTCTTGTTGTTGTTGTTGTTCGTCGTGGAGGCCATTGTCGAGCAAGAATTGCTGATGCAGGGCTTCCTCGGATCTCGGAGAATCAGTGGTGAGGGCACTGTGTGGGATGGAGGTAGGGAGGAGGAGTTTCCGAGGAGGAATGTTGAGATGTGTCATGGTTTTTTTGGTGAGGAGGAGGAGGAGTTGCTGGGAAGGGTGGAACTTGTGTTGCTGGTGAGACTCTGTACAAACGCTTCCCATTATGATGATGGTGATGATATATTTGTTGGAGAGAGAAAGTAACTAGTATATTTGTTGGAGAAAGAGAAAGAGAAAGAGAGCCATACCTGTGATCATCAATGGTCTGGAACAGAAATCGAACAAGCAGTGATGGAGGCCAACACGATGGCGGGAAG	(GAG)5	173	187	TGTGGGATGGAGGTAGGGAG	CACAAGTTCCACCCTTCCCA	107
comp163012_c0	TAAATTAATTAGTGATTAGGAACCAAAGGGAGCCCTATGAGGAATGCCTTTTCTTCTCCTACTACTTGCAGTAGAAGGAGGTGGGGGTGGCGTGGGCGGGTATATGTCTTGTTGTGAGGCATCACGCAATTCTTCATCCTCTCTCTCTCTTGATGATGATGTTGTTGTTGATGATATGCCTCTTCTTGACATCCCTTCACCTGTCCTTTCCATTAATACTCCCTCATTCTTTGCCTCTAAGGTAAAGCTTGCATCCCCATTTCTCTTTATTCCTACAAGCTTGCATCCCAATGAACAGAATCGAAATGGGTCCAAGAGGCTCCTCCCACAAATTTCACAAATGTGAGAAACTCCTTTCCCAGTACTCTTTGGCTGAGGCCTCTCATTCAAAAACATGAC…	(CT)6	139	150	AGTAGAAGGAGGTGGGGGTG	AGCCTCTTGGACCCATTTCG	252
comp163019_c0	CGAAAACTTTTTTTTTCATCATGAATCTCAGAACCCCCAAAACTGCTACAGTACCAACTGTGCCACTCATTTTCTAGGGTTCATCGTGTTCTTGTGTAGAGAGATAGAGAGAGAGAGAGTTTCAGCTCCATGAATCTCTCTCTAAATTACACTCCCTCTCTCTGAGAATGGTTGTTGCATCACACACCTGACCTGAGTGGAGGTATAGCTCTTCATTTCCCATTCCTTGTTTGGCAAGGGTTTTGGCTCTTAAACCTCCTCACCCTCTCTTTCTCTCTCTAGAATCGGCATTGTTGGGCTGAAAGACCTCATCTATATCTTGATTCTTTTGCTAATTTCGGTCCCATGGAATACAG	(AG)7	106	119	TCAGAACCCCCAAAACTGCT	TCAGGTCAGGTGTGTGATGC	169
comp163091_c0	AAAAAGAGAGAGAAGAATAATAGACTCTTTGAGCTTGAAAATGTGTTTGCATCATCCTTTCTTCAGTTGTAAAATATTTGTTAAGATGGTAGAGGGTTGTGCTGATTTTGCCTACTTCCAAATCTGTTGGGTGCCTGCATATTGAAGGTATAAGAGTCAAAATCTATACCATATGAGACCCAATGTCAGTTGATTTCCTGTGATTTTGGAATGGAGTTATTTTTGTTATGCTCGGGTTCGAGTCTTACTGCTATGCAGCTTTCCCATTTCTATTCCTCCCCTCCTACCAATTGTCAAAATATATATATATATAACAAAATAAGTCTCCTCCCTGATTGGTGACTTTACTTGGGTCCACTGCTCTTTATCAACAAAATTGTTTTCATTATTGTTTTATCT…	(AT)7	299	312	CAAATCTGTTGGGTGCCTGC	AAAGAGCAGTGGACCCAAGT	248
comp163097_c0	ACGAGTTCTGCATTAAAAAACCCAACCAAAACCAAATCCGCCCATTTAATAAACGGGTTTAAATGGTTGGGTTGGATTGCGTACGGGTTGGAAAAATCAACCCGACAAGCCCATTTATTTTATTTAACTCTTTTTGTAATGGTGGTGATGGAGGAGTGGTGGAGGCAAAGTGGTAGAGAATGAGGGTGTGGTGTGGTGGAGGTAGTGTGGTAGTTTACAATCAGCTCACCACAACTAAAAACAGTTCATTAGAATATACAATTGCAATGCATAAAACTATTAAGGCTTGAAAGATAATCAAATTTATGTACCGTAGCTGGCTTGGAACTGGAAGAACTGAGTGAAGAAGGGAAGAGTCTAATCAGTTGTTCCCATGGTGGCAGTAGGAGCTAGAGCATC…	(GGT)5	451	465	ATGTACCGTAGCTGGCTTGG	TGCTCTAGCTCCTACTGCCA	215
comp163097_c0	ACGAGTTCTGCATTAAAAAACCCAACCAAAACCAAATCCGCCCATTTAATAAACGGGTTTAAATGGTTGGGTTGGATTGCGTACGGGTTGGAAAAATCAACCCGACAAGCCCATTTATTTTATTTAACTCTTTTTGTAATGGTGGTGATGGAGGAGTGGTGGAGGCAAAGTGGTAGAGAATGAGGGTGTGGTGTGGTGGAGGTAGTGTGGTAGTTTACAATCAGCTCACCACAACTAAAAACAGTTCATTAGAATATACAATTGCAATGCATAAAACTATTAAGGCTTGAAAGATAATCAAATTTATGTACCGTAGCTGGCTTGGAACTGGAAGAACTGAGTGAAGAAGGGAAGAGTCTAATCAGTTGTTCCCATGGTGGCAGTAGGAGCTAGAGCATC…	(GGT)5	574	588	TGGCAGTAGGAGCTAGAGCA	CACTGCCACCTCCACCATTT	112
comp163130_c0	CAATTTTCCTATGAATGAATGATTGTGTTAACACTAATATTCTTGACATTTAAGATTGAAGTGTTTGAGTTTCATTTTTATGTGTTATATTTAGATTTAAACCATTGTGGTTTCTGGCTGGTGGTTTCATGAAAACTGATGTGCACAGGTGATGGATCCTGAAGTTCAATTTTGTGAAACTTTTGTTTTTTGTGAATTTTTGAAATGCTTTAAATTGAATCTAGAAGAGATGAGATGGCGTGACTACTTTACATGTGATTACTGAAGTACCCTTGAGTTCTAAAATCTACACTGTAATTAAGAAACTGTTTGTTTAGAATATCATTTTCCAGTCGGAAACATCCTTAATTTTGGAGGATCTCCACATCATCTAAATAGTTTTCAGAACTTGTGAATATT…	(TCT)5	627	641	CTGTCCGGAATCTCTGGCAA	AGACGACCTGCGAACTGAAG	138
comp163142_c0	CACGGCAGCCACCTCTCCACACACGGCAGTCTCACTCACTGCAACTCACACCACTCAATACACCTACACCTCTCACTACACACAACAACACAACAGCAGCGCCACTGCCATCCCAACTTCACCCATGCAACACACACACACAAGCCACCATACACACACTCCCTCTCTATCACCTTCCTCACCACGGCAGCATGCAACACCACAACCCATTCACAACACAAACCCACCACCACCGGAGCTTCACCATGCATACACACACTCTCACACACTCAACACTCACGACACCTAGCTCTCCTCTCTCCCTCTCACCATGCACGGCTCA	(AC)6	130	141	ACAACAACACAACAGCAGCG	TGCATGGTGAGAGGGAGAGA	234
comp163161_c0	GGTAATTATAGAAAAAAATGGTAGTAGAATTTCCCTTAATACATATTACATTACATTATACATCCCCATCTAATGCTAATCCCCTTTTAGGTTTAGCAATGATATCATTCATCAACTAAAATTGCTCAGAAAGTATGAACCAATTCACATTCAGTTCAATCGCCCAAATGACCGTCAATATGAGCTAATACGCAGAACAAACAGAGGTACAAAGAAATTGATATTCGAGTAACGGAGAGAGAGAGAGTTTACAGTAATTTCGATCAATTGGTGTTAAATGATGAGAAGTAAATAGGAAGGAAAACAAAATTTGAAAATCACCATATCTGTCCTAGGGGAGCTTTCCGAGCCAGAAGCTGGTGAGGGTACAACATTTGATCGTTGTTGAAATCTACGACA…	(GA)6	235	246	CAATCGCCCAAATGACCGTC	CTCGGAAAGCTCCCCTAGGA	193
comp163171_c0	GAATTTTTTTTTTTTTAAGAGGGAAAGCAATTGATTTTGGCGCCCGATATATATACACTATGTTCTGTCTCCCACACACGATATACACTGTTCTGTCTCAAACACTTTTTGCTCTCACCAAACCTCATCCCCTCTCACCACCGACGCTCGCCACCGTCGCATATCGCCACCTGCAAATCACCAGCGCCACTTAATCACAGGTATTTTTCTCCTGCTCTGTTGCTCCCGGTCTCTCTCTCTCTGTCGCTCTTAGTCTCGATCCCTCTTTGTTG	(TC)6	230	241	TGTTCTGTCTCCCACACACG	AGAGGGATCGAGACTAAGAGC	206
comp163226_c0	GGGGGGGGGGTTGGTTTGGCTTCTCAATCTGCTTGACTTTGAAAGGTAAACAATAAAAGAGAGGTGAGCCAGTAAACAAACAAAAACTATTATATTATCGTCTCTCTTTCTCTAGGACAGCCCGCCATCACGCCACCCTCTCTCTCTCTCTCTAGAACAAGGAAGGAAGGAAGGGAATGAGTGATCGAAAGAGGAAGGAAGACCAGAGAGATAAAAAGAAGTCAAACTAGAACAACAACCCAACCCAATAAACACGGTTTTATTGGTGTTGGACTTGGACTTGGAGCCGGTTTGCTTTCTTATTACTCCATCTATCCATCCATCCATCGATGGCATTGGCAGCAGA	(CT)8	138	153	CTTTCTCTAGGACAGCCCGC	GAAAGCAAACCGGCTCCAAG	194
comp163287_c0	ATATATATATATATGTAAAAAATAATAATAAAAGAAAGATGAGTGCCTGTTTGACTGAGTGGGGTGTGTGTTGTGGCCTCTAGAGAGAGAGAGATGTGTGAGTCATGGTGTGGTCTCTAGAAAGAGAGAGATGGCTGTCATGGTCTGAGAGAGAGCCGAGAGGTAGTGAGTGTGTATCAGTGAAGCCGTGAGTGTATGGTGTGTTTGTGAGGGAGGGAGAGAGAGAGAGCTAGCCCGTGGGTCTCTCCCGTGGGTGTGTCTGGTGCATGTGCTGCCATGTGTGTTGAGTGTGCCTCCCCCTCCCCTCTCTCTCTAACCGTGTGCTGTGTGTGAAGATGGTGGTGATGGGTCTCCCTCCCGTGGGTGTGTGTCTATGGCCTGTGTGGGTGGTGCCTCCCC…	(GA)6	217	228	AGCCGTGAGTGTATGGTGTG	CTCAACACACATGGCAGCAC	105
comp163382_c0	TTTTAAGCATGAATGGCTGAGATGCGTTGTAATATTTTCAACGTCCCGCCCAAAACAATCCTGTCTCCCGCACCCTCTGTCTCTCTCTCCAACTTCTCAGGTCTCAAGAGCTCTCTCTCTCTTCCTCTCCCTCCTCTCTACTGCCGCTCCGCTTCCACCGTTGCGCCGCCTCCGATCTCCACCGACAGCCACTCTTCATCTCCTCTCCCTCTCAGATCTCAGATCGTCCTCCGCCGTCACCATGTCTTCCCAAAGCAAACGCAGAGAGATGGTGAAACTGATAGGGTTCTCTCTCAGATGGGGTTCTCTCTAACTCTCTCTCCTTCGCATTACAACATGCAAACATCTCTTTCTCCTTCTCTCTCACTCTCTGTGTGTATGTATAGGTGATTTTGCGGC…	(CT)6	111	122	TATTTTCAACGTCCCGCCCA	TTGGGAAGACATGGTGACGG	221
comp163469_c0	CTGGTATGACTTGAGCAACATCAACGGCTACCCCTTCGCCCAATATGGCGTTACCGTTGTCCCCTCCGACTCCAAGTGCAGAGGTGTCAGCTGCCCCGCGGGAACCCCCCTTTGCGCCGCTGCCTACAACATTCCCAGTGACAACTTCGCTACCGCCGAGTGCGGCTCTGCTGCCGACACCGTTGTCGTCCTCTGCTCTGGTGCGACCGACACCACTGGTAACGCCAGCATCAGCTCTGTCGCTTCCAAGGCCGCCTCGACTGCCTCTCCGGTGTCGACCATTTCTACCACCTCTGCTATTCCGACAAAGGCTACAACTACTCAGGCGAAGCCGCCCAGCACCAAGCCTGTCACGACACACAGTACACAGCACACTCACCATACCGTCGTCGCTCAAGT…	(CA)7	1194	1207	ATCTCATGTCATCTGCGGCC	CATGCCGTCATTGGAAACGT	208
comp163666_c0	GTTTTCAATAAGTTCAAACAAAATTTTAAGAGTTCATGCTTTGGTCTAGCATCATTATCCATTCATGGCAAATAGATATTTTTTTTTTCCTGATTTGCGAAAATTAGAGATATGTCAATTAGCTTACATACAAGAGATGGGCTTTCATCAAGCAATAAATGTGCTAAAGTAATAGGGTGAATTAAGGAAATCCATATATATATATATCATCATCTAAAACCCAGCCATATGAGAATCATCATCTA	(AT)7	194	207	AGAGTTCATGCTTTGGTCTAGC	TGATGATTCTCATATGGCTGGGT	213
comp163673_c1	GTTTTAATAAAAAGAAATAAAAATACAGTGGACAAAAGTGAGTGGATGGTACAGTGCAAAGTGGCATGTATTGCCTGGCACCCTGTCCGAGAAGCATGCACTGGTGGGGCAAAAGTGGGTGGTGGATGTTTTGGGATAATATTTTATAATAGCATTGGAAGCTGGGTTTAAAGTCAAGCCAAGAAGAGAGAGGGAGAGCTCAAGATGTCTTTGTGTCTGTATGGTGATGGGTGTGTTGTGCTTGGTGTGTGTCATCCGAGAGAGAGAAGAGAGAGAAGTGTGTTGCAACTTGCATGTGTAGGAGGTGTATGGGAGGTGTATGGTGAACCAGCCCGAGAGAGAGAGAGGTCAGAGCCCTCTGTTTCTCGATCCAGATCATGTTTATATTCTCCTCACTGA…	(GA)6	335	346	GGTGTGTTGTGCTTGGTGTG	GCCATGCATGTGTGTGTCTC	190
comp163735_c0	TCTCAACATTTCTTTCTCCCTCTTTTCCTTCTCTTCCAATCGAATGACATTCAATCTGCGCCACTCCCTCAGTGCGAACCCTTCCTCCGGCTCCATATCCGCCGGCGGCGGAAGAATCGGGCCGTCCGACGCCACATAGCCACTGTTTCCATTCAGTTCCGGTGAGAACACGTCATCACCTGCGGCGGCGACGTAGGAGGAGAAGTCGGACGGTTCCTCCGCCGACTCGCCGTCGGCGAAGTTGGAGGAATCGAACCGCTCGTAGCCGCCGTCGTCGTCGTCGTCGAACGGCGGAGCGGAAGAGCTGGCGGCGAACGACGATGACATGTCACTCCGACTACACTACTGTTTCTCTCTCTGTCTCTCTCTGTCTTCGCGAGATTTTCGTCGAATG	(CGT)5	270	284	TCAGTTCCGGTGAGAACACG	GACATGTCATCGTCGTTCGC	178
comp163744_c0	AGGCACAGCACAGCACAGCACAGCAGCACCCTCCACAAACCCCTTTCCCACTTGATACTTGTGTGTATAAATTATAAAATTATTACTATTATTCACCAAATCAGAACAGGAGGAGCATAGCATAGTTGGTGTTGTTAGGTGTTGGTTAGTTGTTTGTAGTTAGGGTAGCAGCAGCAGCAGCAGCGACATGTCAGTGTCGTGTGGGGTGGAGTGCGTCCTTCTACTTGGTTGTCTCCGCTGGGCCTGCAAACGCTGCACCTACATCGGCTCCTACGACA	(AGC)6	167	184	CCACAAACCCCTTTCCCACT	GTAGGAGCCGATGTAGGTGC	242
comp163853_c0	GCCAAATCCAATGGTTTCATTGTTGCCTGATCTGGGTAACTAAAAACTCTCAGCTTCTCAGGAATTAAAGCCCTGTCTTCACTCTCTGTTTTACTCCAAATCCAAAACGAAACATGTCGACCCAACCACCTGATCACCCCTCCTCCTCTGCCACTTCCAACGAAATCGAGGAGGTCGAACAAGACACCAACAATCCAACCCAGATCAACAACAACAACAACAGAGAAATCGATAATCCAAAAGAGAAAAGACACAAAAACTCAAAAAAACCCAAATCTATCGACACTGCCACCAACATGGAACCCAGATCAAATGACGGCGACAAC	(CAA)5	206	220	TGATCACCCCTCCTCCTCTG	ATGTTGGTGGCAGTGTCGAT	168
comp163861_c0	ACAGCGGCGACGTCGCCTGGGCGAGCAGTTGGGTTGGGTGTTGGGACTAGGGACTCGCGGCGTGCGGTGGCGTCGTTGGAGGATACTTCAGAGAGGTCTGGGAGGGCGGTGGTTTGTTGTTGTTGTTGTTGATGGCTGGAGGTAGAGATGGGTTCGATTCTTTCGGTTTGAGTCTGGGTTGGAACCTGAGTTTGAGTTTGTGTTGTAGAGTTGGTTGGAACGTCGGATGTGGTGATGTGGTGGACTGGGGCGTAGGAGTCTGACATTTTGAATGTGTACGTGGTGTTTTGTAGATTTGGTAGCCTTTAGTCACTGTTTGATACTTGATTTGTATGTGTTATGAATAAATCTTCGAGTCGGTCTTTTGATATGAAATTG	(TTG)6	114	131	GTTGGGTGTTGGGACTAGGG	ACCACATCACCACATCCGAC	209
comp163865_c0	GAACAATTTTTCAAACTCACACTGCTCGTGCCCGTAGCGCGTCAAGCCTCACGCCACCGGTCGTCAGTGCATTCCACGCGCAAGGCTATCAGCATGTCTCTGCAGTCCACACTCTGTTGCGTCTTCCTAGCCCTTTGTCTGGCCATGTTCATGGTCACTGCCGAGGCCAAGGAGGCTGGCACTGGGCGCAAGCTCAACCAAATGATGATGATGATGATGCCCGGGATGGCCCCAGCACCTGGACCCATGGTGATGGCGCCTGGCATGGCTCCCATGATGATGAAATAATGTATTGATTCATTCATTCAGGTCATTGGACACTGGCTTCCAAGCTGGACAGATGCTGCGCATCCAAGATAGCTGTATATTGTGCACCTGGACCTAGGAGCGTGCGATCTG…	(ATG)6	202	219	GCGTCTTCCTAGCCCTTTGT	CAGCATCTGTCCAGCTTGGA	228
comp163977_c0	AAATGAGGTCATTGGAAGGAATTGGTAAGCACTGCACTTCATTCCGCTCTTCTTCTTCTTCTTTTGCTGCTTCTATCTTCACACATATCGGTCATATGCGTAAAAGAAAACCCATTGGAATTAATTAAAACTAGCTTGGTTATACAGAGTCTGATTTTCGCTTACACTTGACAAATTTGCGACTGCAAGGTGAGGGATGCAGGGTCAAGCAAAGGGAAGGGCCAGTAAAATGTTGCGCATGTGGAAGCTTTTTAATTTTTTATGCCAACTACACTTGGACCCAAATAGAAAAAGAAATAAAACACTATTTACTTCAAAATTTTAACCACTTCTAGTGAAAGAAAAAATAGAATCCCTTGATTGCAATGGGTATACATAAAACTAAAAATTAGCTTTAAA…	(TCT)5	48	62	GGTAAGCACTGCACTTCATTCC	TGCGCAACATTTTACTGGCC	216
comp164073_c0	GGAGCAAGCTTTTTTGTTTTCGTATCTCTCTTCTCAATCTGTTCTTCAATAAAAACGCACAAAAATACAATAATTATTACCTAGATATATAAATAATTATTGTAATTATTTTATTTCCTTCTCAGCCCTGGTGCCCTTGGACCTCAAATCTCTCTCTCCTCTTTCTCCTCTCTCTCTCTCTCGCGCCAATTCGCGCCTCGAATTGTCGAGGCCTGAAACATTTTCCTTTTTTTAAATTTCAAGTTAGTTGTGTACTTAATCAAGGGTAAAGATTTAAATGAATATATTGAGACATTTGAAA	(CT)7	168	181	TTTCCTTCTCAGCCCTGGTG	GGAAAATGTTTCAGGCCTCGAC	113
comp164164_c0	GCTAGAACGGTACATAGTCTTTGTAATAATCATCCAGAGAGGAACAGAACATTGCTTCTTGCTGTTCACAATTTCATCGAGTATTATATATATATATAACTAGCAATGCCAAAGTCATGCCCATGGGAAGAGTGGCAATTCTAAGTGCCCATTCAATAATGATTTACAGACCAATCCATCTTGGCCATATTACATTAATGGTCAAGAAGCAGTTACCAAAAATCTTTTACATGTATAAATTATTAAGTCTCCAATGCAGACTGTTAATTTCTGGACCAGAAAGTTTAAAACAGAGCACAAGAATGAAATACAAAAAACACTACTTACAATGAACAATTTAAGCCATGGATATTAAGTTGGGAATAAAGAAGAATTAGCATTTTTGTGATGAAAAACTAG…	(TA)7	85	98	CCAGAGAGGAACAGAACATTGC	ATTGCCACTCTTCCCATGGG	106
comp164227_c0	CTTTCCCACTAGATTTGAGTCTATTTGTGTGCAGAAGTAAAAAATATTTTCTTCTTACCTGATAGGGTAAACCTAGCAAGGATTCAATATTAACCCAAAAACAAATTGTGATAGACTAATTGAAGGGCTCATAAATTTGTGATTCTGCATTATTGAACTTTAGATTATGAAGATTTAAGCATTGACAAACAAGCAACTTATCACAGGGATATGAATGTTTATTTCCCACAACCCATTGGCAACCACCTTCTCAAAGAGACCTTCCATAATGGAAAGACCAATAAGAAGCCAATGAGAAAAGAGAGAGAGAGCACCAAAGGTAAGGTTTCAATCTGGAAAGTAATAGGTCAGGTTTCAAGTTGCACAGTTGAAAAAATATTACGCAGTAATTTCCCTATT…	(AG)6	300	311	CACAACCCATTGGCAACCAC	TGTGCAACTTGAAACCTGACC	140
comp164228_c0	AGAGATTAATTTGAAAACATCGGAATGAGTAAAATTAAGAGGATTTTAATTTAAGATGGGATTTTAATTTTTTGGGGAAAAAGAAATATAACATGTGATTTTTTCCCCCAGTATGTTTGGTAGGGTCTAAGCAGAAATTTCCTCTCCACCATCGCATAGAAATCTTAACCTGCTGGTTTGGCCATCCTAACCTTACTTATTTTCTGCTATCTTAACCTTGATAACTGTTCTTGCTATCCAAGCCACAATGTACCTTGAGTAACCATTACCTGCTCATGTTGTGCATTTACACTATGGAAGACTTCTGTGTGATGTTTGGCCACATTAACCTTCCTCTCCTCGTCTCTTTCTTTCTATGTGCTTTCTTCTTTTTTGCCTCGTTTGATAACTTTGAGGAGG…	(AT)6	569	580	TGAGGAGGATGGCATGTTCC	CAAGCATGTTAGTAATACCAATCTAGT	228
comp164336_c0	GCCACTGGCACTGCAACCAAATTGGTACTGTGAGCTAAACCCATAAATAAAATGGGCAATAGGGCCACTTTCTTTTTAAGGATAAAATGGAAAAATAAGGTCTTGTTGGACAAAATACATCAATATTGGGAATTGAGAAATGTTCAGCCCACAAGTTAATAGATGACTTCCAATGTCGAAGCCTTGAGGCAACAATCAGAAATCTTACAACTAGAGTGACACCATTCTAACTATCACATATCTATGTCCTGGGCGAGTGGTAATTAGTTTTGGAACTAGATGCTAGAAGACGTTATGCAGTGAGACCCTTGACCTGAATCTAGTGAGAGCCAAGTATCTTCCATGTTGCAGCTAATCCCCAGAATCCCATGGTAGTTTTAACCATTGGAAACAACAAAA…	(TG)6	554	565	TCCCCAGAATCCCATGGTAGT	AGGACCAACTACCGAAAAACCA	277
comp164348_c0	AGGAAGAAGCAACTACGAATAAAAGGGTTTCCTGGAACTGCCCACGATGCTGTTGCTGCCGTTGTGAGAGAGACAAAGTGACGATTGGGTGCGAGAGAGAGAGAGAGAGAGCAACTGAGAAGATCGAAGAACATCGAAGAACAGGAAGAAGATCGAAGAACATCGAAGAACAGGAAGAAGATCGAAGAACATCGAAGAAGAAGATCGACGAAGAAGA	(GA)9	93	110	AAGGGTTTCCTGGAACTGCC	TCCTGTTCTTCGATGTTCTTCGA	124
comp164389_c0	GTTGACGGCTCCATCTCCACTCGCCGGTAATCAGATCCAACGGCCAAAAAGCGGCCGCAAACCACTTCAACCGAGGAATTCTTCATCCAATCTTCCGATCAACAACGACCAATCAAACCCTAAGAAGTCGAACCAGAATTGGATCCCGATCTCACCGATAAACGATTCGAACAAGGAGAATCCTCATCTGGTCAACGCCGCTCCGGCGAAGATCGAGTCGATCGATGTGTCCCTGGAGGAGGAGCTGAGGGCGATCCGCCAGAAGATCGAACGGCTGAGATTGGACAGAGAGAAGACGGAGAAGATGCTGAGACAGAGGGATTTGGTGATGGAGACGAATTTGAAGGAGATGGTGAACAGAGGTGAGGTCCAGATGCTGCTTGAGATCGAGGTCGATAG…	(AGG)5	516	530	GTGAGGTCCAGATGCTGCTT	TGGGACTTCTCACTGGGCTA	210
comp164412_c0	CTCGAACACATCTCCTTGAAGGGTCAAATTTATCAGTCTCCGTTCGCAGTATCTCTCGAAATACAATCAGACATTCCAAGTTTCGAGCCAATTTTCACTTCCCTCAGAACAACTTCTTTCAAGATGGACTTTCAGACCGGTGGTGGAAGAGCCTGCTTCAATTGTGGCGACACAACGCATCAAGCACGCGATTGCCCGACCAAAGGTAATCCTACCTGCTACAACTGTGGTGGTCAGGGCCATCTAAGTCGCGAATGCACCGCACCACCAAAGGAAAAGCCGTGCTTCCGCTGTGGCCAAGTCGGCCACCTTTCCCGTGACTGCATGGAAGCACCAGGCGCTAGTGCCGGCCCCGGAGGCATGGGTGGTGGTGGTGGTGGAGGACAAGAATGCTACAAG…	(GGT)5	364	378	CCACCAAAGGAAAAGCCGTG	CACCGTAACCGCCGCTATAT	220
comp164416_c0	GGCCATCAGGGAGGCATGGCAAATCAGGCCATGGACATGATGCCCAGCGGCCGAGGGGAGGGGGGTGCACCCATGGGCATGATGAACCAGGGCGGAGGTGGCATGGGCCATGGCATGGGAGGCATGATGGGCCAGGGTGGTGGTGGCGGAGGAATGGCCAACCAGGCGATGGGCATGATGGGCGGTGGCGGAGGCCAAGGCGGCGGTGTCAACACTGATGTGCTGCACAAGCTCATGGGGGTGTTCCAGAATCAGACTGGTCAGCAGTACAACCCTAACGACGGAGGCCACAACGACATGATGGCAAGCATTGCTTCCAAGGTCACTGGCACCAACATGCCACCTGGCCTCGTCTCCAAGCTGCTCAAGTGGAAGCTCCAGGGCATGATGTAGACGGGA…	(GCA)6	441	458	TAGACGGGATGAAGGGCTCA	TCTTGCTGAGCACTGGAAGG	126
comp164417_c0	AAAAAAAAGGAATCTAACTTTTTGGTGTAAGTTATAGACTTTTGGATTTTAGGCTAAAACAGCCACATGCCAAACGAGCCCTTAATTCTGAACTTTTTTTCCATTTTCCTTGGGGGTTTGAGAGATTTTTGTCTGTTGTGAACAATTTGAATGATTGTTGGTTCAGTAGGTTATGTAATAGGTGTGAGGATAGATGTATTAGATTGTCTGTCTTCCGTGTTAAATTTCTTATTTTCGTTGTTATGTACTTGACTCAAATAATGTTTATTTTACTAAATCTTTGCAATTCTGATGATGTTTACTATTTATCATTTATTTTATAGTGGTCATGTAATTCTTCTTCTTCTTCTTCTGGTTTGCGTGCAATCTATGTTCTCATTCCGCATGTATGTCAATCAT…	(TTC)6	335	352	AGATTGTCTGTCTTCCGTGTT	CCCTGCTATCACCACAGCAT	217
comp164462_c0	CAGCGCAACAGTTGAATGAAGAAAGGCAGGCAGTCAACTCACAGACTACTATAATTCTCAGCCACAACAAGCTTTTGTGGAAAAGCAAGCCATGTCTTGCCAACAGCAAAATGCCTGGCTCTTGCAAAAGCAGATATGAAGGCTCAGCTGGCATCTGTCTGGCTCAATACCACAATTGTGCACAGTCAGCCTGACTGGCTGGCTGGCTGGCTGGCTGCAGTTCAATCTTAACAGCCATGTTCTATTACCAGACTGGATTGATAGCTCACTGCTGAGTTTCAAGCTTGCACCTGCAATTTGAACGTACGGCCTGCTGTTTGTGCACAAAGAAACATCTAGTGATCTGTTGTACAATCTGATGTGTTCATGTGGCTTGCCGAGAGCTGCTATCTTCCACCA…	(CTGG)5	195	214	CTGGCATCTGTCTGGCTCAA	TGCGTGGTGGAAGATAGCAG	256
comp164495_c0	GTCAGTCTGGTGATGATCACACATTAAGTGACAACAGAGTTTACATTTTTAGATAAACCCAATCATTGAAAGAAAAGGATGATGTGAACATGTCTCTCACAATTTTGAGTGAAAACATAGCAACACAATTCAGATCATTAAAGCCTGTGACACAGTCCATAATGGTATTCAACCGTCCTCTTCTCCAGGAAAAAGCTAATAGACAACAAAGTAGTGTGATTGTAGTATTTGAACAAGGGCAAGACATAAGTTTGAAATTCTGTTGGACATGTCTCTGTATACTATGGTCAAGCAAATATATATCAAACTCATCATGGACACATGTCCAGTGAGCATTAATTAATTACAGAATGGTCTTTACCATCTTATCAAGAAGCATGATTACATATCTTAGAGGGA…	(GT)6	483	494	GGGAGGCCTGGACTCATTTC	CAAGCCAGGATCCTGCTCAA	270
comp164495_c0	GTCAGTCTGGTGATGATCACACATTAAGTGACAACAGAGTTTACATTTTTAGATAAACCCAATCATTGAAAGAAAAGGATGATGTGAACATGTCTCTCACAATTTTGAGTGAAAACATAGCAACACAATTCAGATCATTAAAGCCTGTGACACAGTCCATAATGGTATTCAACCGTCCTCTTCTCCAGGAAAAAGCTAATAGACAACAAAGTAGTGTGATTGTAGTATTTGAACAAGGGCAAGACATAAGTTTGAAATTCTGTTGGACATGTCTCTGTATACTATGGTCAAGCAAATATATATCAAACTCATCATGGACACATGTCCAGTGAGCATTAATTAATTACAGAATGGTCTTTACCATCTTATCAAGAAGCATGATTACATATCTTAGAGGGA…	(AG)8	637	652	GGGAGGCCTGGACTCATTTC	CAAGCCAGGATCCTGCTCAA	270
comp164690_c0	TAGGAATGTTATAAATCATTCACTTTTGTGCAGAATTGTATTGTAAATCATAAAGATCAACTACAAAATATATATATATGCAGATATATTGTAATTTCTTTAAATGACTTTCCTCTGTTTTCTAGGAATCACTACTTTGTAGTAATGAAATATCAGGATCATATATTATCTAGGAAACACTACTTGCTGGAAATTTGTTTTTTGAATTTAATGTGTAGCAAAATACAAGGATGAAATTTTTTTACATTTTTTTTCTTCTCAATATTTGTTGCTTAAACACTAAAATGACATGGGAGCTACATGAAGAAGGTTGCAAAATAATATATATGTATATCAAAGATTCTTAGGCCACATAAGGAAGTAAGGGACTACAGGGAAGAACTAACTGAAGCTAAATGT…	(AT)6	68	79	CACTTTTGTGCAGAATTGTATTGTAA	TTCCAGCAAGTAGTGTTTCCT	172
comp164823_c0	GGAAGTGTCTCTGTCACTACCCTGGTCTCTCTCTCTCTCTCTCTCGGCCTGAGCAGTATTTAGTCCCGCACATGATAAGCATCAAAAGCCGATTGATTGTTAGGTGTTTGATTAAATTCCCCTCAGAAATCTTGTCTTTTTAATTATTTTTTTTTAATTATTGGAGCGATAGATTGCGTTTTGAACATTATGAACTATTCTGAGAAATTGGTGACCAAAGTCGTGGTATCGTTTTCTCTTTGTTGGCAATTTAGGCTAATTTTCCAATTCTTCATTGGAAATTTGTTTTTCTGTAACTCTTTGAAATTTTGTGCAATAATTATTTCATCCTGAAATCCTGAAGATTACTGTGACGCATTTGATCTTGCCATCAAATAACATGACTCTTTTATTTTTTTG…	(TC)10	26	45	GGAAGTGTCTCTGTCACTACCC	CCACGACTTTGGTCACCAAT	226
comp164838_c0	ATCAAAAATTACGGGAGAAGGTGAAGTATTACATATATATATATCGTACATCAATGTTTTATTTCTATGTAGATTATACAGCTTGCATTAGAATTAAGGAATAAAACATTGGTATAAAATTGGAAGTCCAAAATATGAAAATATTGATGGATATATTAAAAGCGTACATTGATCACATTTTTTGGAAAAAAAAAAAAAATGAAAAGAAA	(AT)6	33	44	AAATTACGGGAGAAGGTGAAGT	AAAAATGTGATCAATGTACGCTTTT	177
comp164857_c0	GAGGCGACGGACGATTGACGAGGTTCATTTCATCTCTCTCTCTTGTAACACTTAATGGGTTTGATTAATGGGTTTCATTTCATCTCTCTCTCTCTCTTCTATGATTAATGGGTTTGATTCAACTTTGGTAACACTTAATCTGAAATTTATCTCGAAGTGCTGTTATCAAAGTGTTGATTTTTGTGGCCTCTTATTCTTTGTGCTCTTCGGCTGTTAATCTGAATTTTTGTGTTTATCAAAGCTGAGGAATGTGATATAACATGATTGAGATAGAAAGTATCATCAAATATATAATATAATATATATTAACATGAATGAGGAATGTGTATATTGTTAGCAGTTTAGTATCATCAAATATATAATATAATATATATTAACATGAATGAGGAATGTGTATAT…	(TC)7	83	96	ACGGACGATTGACGAGGTTC	ACAGCCGAAGAGCACAAAGA	208
comp164899_c0	AAATAAATAAATTAAAAAATCAACTTTTAACCGTCTTCTAACTCATTTTTTATGACTGCATGCCAGTTGGCAACTGACTGAATTTATTTCCTTATTCCAAAGAATTACACAATTGTTTTCCTCTTAAATTCATTTCTTGTTTGCTTAAAAGTTGCAATTGTTATACAGAGAAAGATGTGGCTTAAATATAAAAATTCTGATGATATATATATATCATTTTTCATAAATTTAAGCAATTGAATGATAAAAGTGAATTTCACTCTTTCTGATCAGCCTTTTTGGTGTAATCCACAGAACAGTTGGAAGAATTAAG	(AT)6	203	214	TGGCAACTGACTGAATTTATTTCCT	ACACCAAAAAGGCTGATCAGA	218
comp164992_c0	AGAACAAGATCAACAACTTTGACCACCACCTGAGGAAGTGCTCCTCCGCCTCTTCACCGGAAAAACACGGTGGAAACCGCCGCGCGCCGCCAACTGCCGCCACTCCTCCTCCTCCACCACCACCCCATCAGCAAATTCAATCTGTTGGACAGAAGAAGCATCAAAGAAGCAACTATCGGAGAATCCTCCGGCGAAGGTCCGGCAGGGCGGCTTGGCCTTGCGGCGGCCAGCACCGACGGGGACGTTGCGGAGGGCCCCACCGGCGGTCCAGTACCGCTGGCAGCCTTTGCAGAAGTGTCTAGGTTGATTAACATTGTAGTTGTTGAAATAACAAAACTTGGTTTCCATGGATTTACACCTAGGACATGGTATGATCTTGTCTGGTCTCTTGTCTGTTAT…	(TTG)6	457	474	CAGCCTTTGCAGAAGTGTCT	ATCATGGAGGAGCACAAGGC	253
comp165022_c0	TGTTGGTAGTGAAAATAGCTTGTGACCATGGCTTCAAGAGAGAGAGAGAGAATGAAGAGTAGATTGAGATTTGAGAATATTTGGGGCTGTGGGCAGGACAGGTTCCAACCCTATATGGCCGATTTTGACGAAGACTTTAGACAGAGAGAGAGGGAGAAAGAAAGAAAGAAACCTCAGGGATTGACGACGAAGATGATGTCACGGCGGCAAAAAGCGGAGCCACCACCGCGGGAGACATTATGATCGGAGTTGTCAGGAGCCATGGGTTGAACCACCCTCAAAAACGAACGGTGG	(AG)7	37	50	ATAGCTTGTGACCATGGCTT	TTCAACCCATGGCTCCTGAC	257
comp165249_c0	TGATTATGATACAGTTGATGACGACGTAGAGATATGGAGGCCTGAGCCACGACATCACAAAGCTCCAAATCGAAGGAATTTCAGAGATCGCAAGCTCCATTACGATCGGAACAGAGAGCTTCAACACCATAGCCATGAACAGAACACTCGTTGATATCAACACAACTTTGAGCGATAACATCCAATTACTCGAGCTTTGAGACAGAATTGCCATACTGAGAGAGAGAGAAAGAGGGGGGAGACAGAGAGTGTGTTCGATTTTGATCGGAATATAACTTTTTCCGGCGAGTCGCAGGTTAGTG	(GA)6	218	229	GCCACGACATCACAAAGCTC	ACACACTCTCTGTCTCCCCC	209
comp165308_c0	GCCAAAGGCACCTTCCTCACTATGCAGCTGTCTCTAACTCATCATCACCACTGACATACAGTCAAGTGCCAACAGTGTAAAGGCAAACATAAGTCAGAAGACGAGCTGATAGTCATACTTGCATTCTATCACCAAGTGAGGAAGTGAGAAGCAAAAACTGAAAAGCAGACAGGGTTATCTCACACACACACACACAGAGTTCAAACATGCACAGTTTACGAGCAAGATGACAGGAAAAATGATGAAACATAAGGAAATTGAAAAAAACTGCACCAACATAACACAACAAAACATGGCATGCTAAAACAGCAAAGAAGGTAAGTTGAGTGGCATACCAACCAAATGAAGACATCTGTG	(CA)8	181	196	CCAAAGGCACCTTCCTCACT	TGCTCGTAAACTGTGCATGT	223
comp165372_c0	TGGTGAAAAAGATGAAGATGAAGAGTGAAGAAATAGATGATGATGATGATGAGAAGCTGATTGTCATGGAACTCAAAACATGGGGAAAGAGATGGGTTTTTCTAGTTTTTTGTCTTTTGATTGTATGTTCAACTGTGTATTTTTAGTTTGGGTTATGGCACTTTCATGGAAATTCTTGATGGAGTGTGATGAGTTACCGATGATGATTACTCATGTTATTCACACATGATCTTGTTTGATTTTCAAACAAAAAAAATTGTTTTCCGAAAAAA	(GAT)5	36	50	TGGTGAAAAAGATGAAGATGAAGAGT	TCCATGAAAGTGCCATAACCCA	170
comp165465_c0	TGATTTGCAATATCTCAAGGTTGAATTCAAATCAGGTACACAAGCATTCTGAGAAATTTCCCATTATGTGGCTTACCAAATATGGATTTTTGTGCAACGAATAACCCACATTTGTGTAGACACAGTTAAATTATATTATACTACCTTCTTTACAAAACACACACACACAAGAAACAAAATCCACTGCAGAAGTTAAGTAGAGCGACTCAATTGCCTACGTCTAAAAACTTATAGCAGAAAACCACAAGAAAGATGGAGCCTTTAACCACCTTGTGGATTTTATTAAGATATTCTCCCACATGCTACCTTTCTACTCTCTTTTTTTCCATCCCTGTTCAACATATGACTCCTACATGATTAATCTTGTCCCTAAGATTTTCTACATCCAAACGTAAATGA…	(AC)6	157	168	TGTGCAACGAATAACCCACA	ACGTAGGCAATTGAGTCGCT	130
comp165549_c0	CGCCGCGGCCTCCTCGTCAACGAGTACCTCGTCGTCAAGGGTACTGAAAACATCTGGGCGGTAGGCGACTGCGCCATCGCCAACTACGCACCCACAGCCCAAGTAGCATCACAAGAAGGTTCTTTCCTAGCACGACTCTTCAACCAGCTCGCCAAAACGGAGAATTTTGAAAGCGAACTCAACCGCCTGTCGGAACAACAAGAAAAGGCGCCAAATAAGGAAGCTCGCGATCAGGCCTTCACGGAGATCAAGGAGGTGCAGAAACGTCTGCGTCGTGTCAAGCAAATGGGTCCCTTTGAGTACTCGCACAACGGCAGTCTGGCGTATATTGGCTCGGAGAAGGCCGTGGCGGATATCAGCTGGTGGACGGGCAACCTCGCCACTGGTGGCCAGCTGACA…	(TCA)5	562	576	CGGAGTGCGTATCTGAGCAT	GCACCAAACGATGCATCCTC	279
comp165556_c0	CCTTTTTCTTTTTCCTTTTTTCTTCGTTCCCTCTCTATAGAAACTCCACCATGCTAGCACATCCTACAGCCTACAACGATATCTCTATTATCCCCACCCTTCACTGACCTCTCAACATCCCTCACCTGGACTCTTAACCTCGTCTCTTCCCATTCTAACATCTACCCCTTTTGCCTCTTTCTGCCTTGACTTCCCACTCCATTCCTCCCTTGCAACCCCCAACCCATCCTATATAAATACAAATCAAAGAGAGAGAGAGAGAAATTAAAAAGTTTAGCCCACATTTCTTCTTAAAACCCAAGTATTAAGAAGAAATAAACTGGAACCTTATAATTAGCACATATGGGGCAAAACAATAT	(AG)7	248	261	TCCATTCCTCCCTTGCAACC	TGTTTTGCCCCATATGTGCT	158
comp165568_c0	GAGATTTCAAATTTATATATTAGGCAAATTACAATTCCACTTTGGTTCTTATGTTTCAATTGAAGCATTGTTTTCATCTGGGTTTGTAACGAAATATTGTACTTCATTTAGTTCCCGTTAAAAAAATAAAAAGAAAAAGAAAGATGGAAATTGATCACACGAGTGGGCACATAGGCTGCAAGGAGGGGGATTGAAGGGAATAAAATTACATTTGAAGCGATAGGGAAGAAAGCGGAGCAAAATCAGGAAGAGAGAGAGAGAGTAGCATAAGAATGAGTGAGTGAGAGAGAGAAACACATGAGAGTGGAAGCAAAGTACATGAGAGTGGCTGCCGCGGTCAGTGCTGCTGATGAGGAAAATGGGTTGTGGCTGAAATTTATTGAGACAAGAGATATTCAT…	(AG)7	249	262	GCGATAGGGAAGAAAGCGGA	GGCAGCCACTCTCATGTACT	117
comp165665_c0	GTTACATTCTGATCCCAGAGTGTGCAGAAATTCCCTGTTACATTCTTATTGATAATTGTCAAGATAATGTTTGGCATTCTCTCTCTCTCATGAGAACATTACTAAGGAGGGTACAGCTTCCTAAGAGTTTTTGAACATATATGAGTGTGGTCATTCATGTGTAGATTAGCTTTTAATCTAGTAATATTTAGTAATTTTTATTATCAACTCAAATGCAAAGGATGTGATGTGAGTTGGGATTAGAATGCAAAGGATATGCTCTCTATTGTAGCTAAGAAATTAAGGGCAAACTCTATGTTGTTGGTGGATATGATGGAAGAAATTACTTGAGGCTGTTCGCGAGATTGCCA	(TC)6	78	89	CTGATCCCAGAGTGTGCAGA	AGGAAGCTGTACCCTCCTTAGT	114
comp165710_c0	AAAAAAACTTTTGATTTTTGGTAAAAGAGTTTCTTACATTTTCTGGGTATTTTTGTTGAATTGAATCAATGATGGGTAAGAAGAAGATAGCAAAGAAAACAAAGGAGCTATCAGTACTAGTAATAGCAGAATCATCATCATCATCAATAATAGTTGCAGAACAAGAACAACCCAAGCAACAGCAACAGCAGACTCATACTCCTAGAAAAAGGGGTAGACCTCGCAAAATAGTTGAGAAGACTGAAAGTGAAGACGAGATTAAAGAAGAAAATGAATCAAAGAAAGTTAAGATGAGAG	(ATC)5	131	145	AGCAAAGAAAACAAAGGAGCTATCA	GAGTCTGCTGTTGCTGTTGC	107
comp165765_c0	GCCAGTCTTTCAGTATTCCTAGAATGAACCCCGGATTTGTACAAAAATTACGACTTGATCGGATAAAACGAAAGAATGAGGCTGTCACTCCCACTTCGCTCACTCCACCACCACCGCTGTCACTTCCACACCCTCCTTCCAATTCCACCCACCACCCATCTCCGCCGCTCCATGGCCACCACCACCACCACCGCCGCCGTCAATCGCGGACTCTCCGATAGAATAACCGAGAGAACCGGTTCCGGCGTCCCCAAATTCAAGTCAATTCCA	(CCA)5	176	190	CCCTCCTTCCAATTCCACCC	GACTTGAATTTGGGGACGCC	133
comp165839_c0	CTCATCTTCCATGGCCAAGATTGAGAAGCCTGATTATAGTGAAGAGAATAAAACTCAAGTTGAAAATGAAAATGAAGAAGAAGAAGAAGAGAAGACACCGGAGATGAAGGCTCGTCGCCATTGGTAGAGTTTGAGAACCAGATCTCATCATCCCTAATCTGATTTTGATGCAGAGAACAAACCCAAATCTGATAATACATTCACATTTTTTATTATATTTTTT	(GAA)5	74	88	TGGCCAAGATTGAGAAGCCT	GAGCCTTCATCTCCGGTGTC	102
comp165845_c0	GCCAAATTTTCTGATTAACTAGAAGGAAGGACTACTACTACTACTGCTGGTTTTACGGAACTCCTCGCTACCAATTCCATCCCGCGCCTGTATATTCTAGCATAGAAAGGATTGACTCTAGGGTGAGAAAACGCTGGCGCAACTCCTGAGACTGTTTCTTCGAGTTTTCTACGATTTCAAATGCCATGCTGTGCATTTACCATCCTCCCCACTTGGTAACT	(ACT)5	31	45	GCCAAATTTTCTGATTAACTAGAAGGA	ACCAAGTGGGGAGGATGGTA	217
comp165876_c0	GAGATTAGTCCATTTCTTGAACTCAAAATTCTGAAATTTACGAGAGAGAGAGAAGAAGCTAAAAAACTTGACGATTAAGCAAGAAGTTTGAAGGATTGTGAAGCACAACTCAAGAATATGCTAAATTGAGCTCAATTGAAGACCTTAGGTAAGTTTTTGAACCCTAATTCATGAAACTAAGTCATTTCATATGTGAATTCAAGAAGATTATGTGTTTAAATTTAAGAATTGAGCTTAGAATGAAGAATTAGAGGTTAATTCATACATGCATGCGTAGTTTTGTTGAGTTTCACCATTTTTAGCATGATTTTGTCATCCATGTTGAATTTGGAAGATGAATTGTATATGCATGCATGAATTACAAGGTTTTGAAAGTGAATTGCATGTTTTTATAAACTT…	(GA)6	42	53	TCCATTTCTTGAACTCAAAATTCTGA	ACTCAACAAAACTACGCATGCA	280
comp165900_c0	CGAGAGTCTCAGATCTTGGCTCTGATTACCGGTTCTCGATAGCAAATCAGGAGGAGCAGCAAAGTTCTGAAACTGCATAGCAGACGAATTGGGCTGTGCCGAAGCACCCATTGGGAAGAAAGACTTGATGGTGTCGGCAATGGCATCGGAGTCCATCGATGGCGGCAAGAAGCTCGAGTTGTTTTCGTTTTCATCGTTACCCATCTGCTGATCCTGAATCTCACATCTCGCAACAACAGTGTCTTCAGTACCCATCAAAGCATTTATCTCTCTCCTAGAAGAAGAAGAAGAAGACCCACCAAGTTGTTGTTGCTGCTGCTGCCCCTGAGGCTCTTGATTTTGCCCAAAACTTGCATTTGTTGAAGTGGGTTTCCAAGCGGGAAGCTCAGCGAGTTCGTC…	(AGA)6	277	294	AATGGCATCGGAGTCCATCG	TTGACGAACTCGCTGAGCTT	263
comp165911_c0	GAAAATTTGACAATCATATCAGTCCACATAATTTTAAGAAATAAATTGGACCAATTTATGACCTAACTAAACCACAGGCCTTGTTGCTCATGTTAGCTTGTGTGCTTCCAAAAAACCTCAAGTTTGACTTCAAATTCTAATGCATTGAGAATTTGAGAAGCATCACAACCTCCCTCTGTCTCACCATCTCTCTCTAGAATCTCTCCACACCTCTCTCTCTCTAGATCTGTTTCACCAGCATAACCTTCCCCTCTCTCTAGAGACTCGTTGCCCATCAGAGCAATCACACTGCTTCAGTGCACAATGTCAGCCATAAACCAACTTGGGGAAATCAAATGGGAACCTCTGACCGTGAGCTATACTAGAAAC	(CT)6	211	222	ACAGGCCTTGTTGCTCATGT	ATTGCTCTGATGGGCAACGA	211
comp165934_c0	CGCTAATATTTACAAGTTAATTAGACTCGTTTTGGAAATAGCTCAAACTAAAAGACAAATATAACCTCACCGTCAATAAATATTTTCTCAAAAGTCACAGAAAAATAAAACACTCCAAAGACACCAGAGGGTTTTCCAGCGACTCCTTCGTCTCCGGCGACGCATCGCCGCCGCGCTTCTTCCTCCCGCCACCGCTCTCCGCCGTCTCCTCCGGCATCCTTCCGTTCAAGTTCGGGCTTCTGTATCTCACCGGCCGATGAATCCCCGCCTCTCCCCTCGTCACCGGCGACCTCGACCTTCTGCCGGGATCTCGCCGGATCCCGTTCGGAGCTCCCACATTCCGCCCCGCTGACGTCATTTTCCGGCCTTGAACTGACGCGGACGCAGTTGATGCAATGT…	(TTG)6	678	695	ATCTTCGGCCTCTTTTGGGG	CGAAACTGCCATCCCCAAAC	273
comp165944_c0	AAAAAAAGAGACCATTAAATCATCCAACCCATCCAAGTACGCCTAGTTAAAAGGGCAACCCATATTGAAAACTTGGTGGACCAGTCCATAACAGTTACAGAAAACTTGCATCTTCAATGTTACACGAACTTGAGTCTTTTTGTTGGGGAAATAGGGCCTAAGCCAATCGTGTGCAACAAACTTTGGAATGTAAAGAGATGCTAGGGCAATTTTCAAATGCAATCCCAAACAGTAGCCCCCTACCCAAAGAGTAGGGGAAAAAAACACACACACACACTAGGAAGTTATCTATAAATGGGATTAGTGTCGTG	(AC)7	264	277	AGCCAATCGTGTGCAACAAA	CACGACACTAATCCCATTTATAGATAA	151
comp166037_c0	CTTTGATTCTTCTTACAACGACTTCATCATCTATCATTCTAGCATCAAAGGTGTCCCATCGTCATCTACCAGTGAACCTTTGACATTGCCACTAACAACATTGACAGCAGCTCTATACCCTAGCCAACTCAGTTTGTAGTTTACACCCATCACCACCACCACCACATCGCTTGACCTCTTCCCTTTCCACCCACCCCCAATCTCCCTGCTCCCCACCAAAATAAGTTGGTTGCCCCTTCCCCTTTTCCCCAACCTTTGATCTACCTCCTTCATATTCCCAACCAATCAATTGCCTCCTTTCCCAACTTCTCCACCTATTCTCCCTCCTTACAACCCCAACCAGTTGGCTTCCCCCTCACCCACCACTGTCCTCCTTCCATCCCAACTTAGTCAATTACC…	(CAC)5	151	165	GCATCAAAGGTGTCCCATCG	GTGGGTGGAAAGGGAAGAGG	153
comp166142_c0	CATCAGGTACACATCAGTGCCAATTAGTTTGACTTTATTGTTCATTCGTCTCCCGCCACTTCTTCAGGGAAGAAGTCAGTACGCAAGAGTACATAATTCCGCAAGAGACATGCCATTGAATCTTTAGTTCCTTTCACGTTGATTGGCAAGTCATAACACTCTATGCTTTATTGATTGAGCTGGTTTGAGGCGAGCCGGCTTGCGCGCCTAATCTCTTCTTGCTCACTAGTCTGAATCCACCAAGCAAAATGATAGCGCCCTCGATAAGCAAAATCACGGCGAGAGTGACCATGGCGCCAATGACTCCTGCGACAGCCTTTGACATACCGCCAGAGCCAGAGCTGTTTGAAGACCCAGAACCTGATGAGCTGCTGCTGCTGCTGCTGTTTCCACCATTGT…	(GCT)6	368	385	GCAAAATGATAGCGCCCTCG	ATCAGGCATCATGGTGCCAA	222
comp166201_c0	AGAGAGAGGAATAGAGAAAAAGGAGGGAGAAGATCTCTGTGTGTGTGTATCTCTTGTGTATCTGTGTGTGTTGATGATGATGAAAGGAGAAGATCTGTGTGTTGATGATAATGGAGGGGGAAAATCGCTCTTGTATCTGTGTGTGTATCTCTTGGGAAGATCTCTCTCTCTCTCAGTGGGTGGGTTTGATTTTTGTGTTTGATTGGGTTTGATTTTTGGGTGGGTGGGTTTGATTTTGATTTTGATTTCAG	(TC)7	161	174	ATGGAGGGGGAAAATCGCTC	TCAAACCCACCCACCCAAAA	123
comp166629_c0	GCGAACAATTTCAATTAGTTGTTGTTGAAAATGGCGAATCTCCCGATTATCGCTCGATCAATCGGTCGCCAATTGAGTGCGAAAGTCGAACCCCTACCTTCTAGAGTCCGATTCTGCATTCTTTAAGCTCCGCAGACTCTCCGATTCCGATTCTGGTAACTCAAATTCATATATATATATGCGTGCGTGATTATTTGTTTGTTTATTTGGATGTAATTCTTGAATTGTGTTT	(AT)6	169	180	TGCGAAAGTCGAACCCCTAC	TCCAAATAAACAAACAAATAATCACGC	134
comp166698_c0	AATAGATTAAAAGGGCTAAATTGCATAGTTCGACTTATTTACGAGATTGCCATTGAGTGGAGCTTTTGTTTAAACATATGTGGGCCTTGTATACACTTGGTCAACACAACATTTCCTCAGCCAAAAATTGAGAGCTCCACCGAAATATAGAGGATTAGAGAGAGAGAGTGAGAGTTTGGCTTGTTCTTGAGTCATTGCTTGGTAATCTTGAAGAAATTGGAGTATATGCTAGCAAATTGAGCTCCTACACTTTAAATACAAGACTTAAGGTAGGATTTCATCTTCTCATTGTTGTGATTGAAGTAGTTCCTGCATGCCTCATGTTTAATT	(AG)6	157	168	TGGGCCTTGTATACACTTGGT	ACATGAGGCATGCAGGAACT	244
comp166801_c0	GGCGCTTGGCACTATACCCTTTAATGGAATAAAGTTGTGCCTTCACCACTACCTATGGGTTTTGGTGAGATGGAAAGCGCTGAGGTCCAACAGAGGCAGCCATTCATATCATCTCTCGTGTAAATGTTGTTGTGAGTTCATTTTTCCATGTACTAGACAATTGCAAATGGTTCAGATTGAAGTCATAAGGCATTTTCTTCTCAGATTTAATATAACAATTGCCCTAATTTTCAGCAAGATGCAAGTGGGATCATAGACCACATCTCTATTTTTCTTGCTGCCTTTGTCATTTGGTTAGGAGACTTATTCTACGGTTTCTTCTAGTAGATTTTTGAGGATTTATTTATTTATTTTCCAGCTTGGCTTCTAAATGTTTGGGAAATTACATGGTAAATGTTG…	(TC)6	697	708	ACCAGCTTCAAACGTGTACCA	TGTGTGGAAGACTTTAGCTAAACA	162
comp166813_c0	ACCCCCCACCACATCCATCCACCACCTCTCTCTCTCTCGCTCTCTATAACTTGTTACAGAGTTGCTTATCAAACTATAACTTGTTACTTGATCACACCAAGACGCAGCAAGAGAATCATGGAAAAGCAAGGAGTGTATGGTCCGAAACCCCGGTTTCTTGTTGGGAAAATCTCGGACATGGCTTCCCTCGTCTCCAAATCCACCTCCAAATGCATGGACTCCATCAACCATGACATCGTTGGCCGTCTCTTGCCCCATTTCCTCATCTGGTCCAAACAATACGGTCAGGGGGA	(CT)6	26	37	CCCACCACATCCATCCACC	AGGAAATGGGGCAAGAGACG	259
comp166892_c0	TCTGCTAGTCTGGCTGAACATGAGTTGCCGAAAACACCCACTGAAACAGCAATGGGGAAAGCCCATGTATTTTGGGTAGGTTTCCATGGATACCTCCCCATTGCCATAAATAACTAACCAAACCTCCCTAAACCGTAAACCACTCACTAACCAACCCTCCGTAAACCCTAAACCCTTGATCTATTATAAAACCATCCCTCTATCTCCCTCATTCATAAACCCATCTCTCTCTCTCTAACTCAAGAAAGAAGAATCAAGAAGAATGTCTCAGAACAAAGACGACAGTCTTTGGAAAAATGAAATTTTCCTGCTCTGGGTGCTGCTGCTGCTGGTCTTGCTCCACGTCCTGCCCCTCTCCCGGCTTCACCGTCTTCTTCAACTCCAACAGAAAGGTAAACC…	(TC)6	224	235	AACCAACCCTCCGTAAACCC	AGCACCCAGAGCAGGAAAAT	173
comp166941_c0	GGGCTGCTTCAATCTGATATTTCTTCAAAGTTCAGTGACAGAATAAGAAAAAAATGGAGATGAGAGCGAGCGAAGACATCAGCATAGGCCAAGATCTAACCCCTCCACTGGCTCCCCTCGCTTTCTCACTCCACTCCTCCTCCCTCCTCTCTCACTGCTCCGCCTGCTTCTCTCCTCTCTCTCCTCCTCCCCACCTTCCATTCCCCAACCCCTCCTCCTCCTCCTCCGTCCTCTACTGCTCCCCACAATGCTCCGAGGCCGATTCCGATCTCCACCTCTCCAGCGCCGAGCACCACCTCCTCTGCTGCCACTTCCACGGCGGCGGCGACACCTCCGACCTCCGCGCCGCCCTCCGCCTCATCC	(CCT)5	211	225	AATGGAGATGAGAGCGAGCG	CTGGAGAGGTGGAGATCGGA	231
comp167017_c0	GAGGGAGGGAGGTGTAAATCTGAAGAAACCAAACAGCGTGCAACGGTCTGAAACATCCCATCATCATCACCATCATCACACTCTCTCTCTCTCTCTTCTCTTGTTTATAGACACACATGTATATCAGAGAGGAGTTGATGAATAAAGCTAGAAAGGAGAGGAGTTGGGCTACACTCTGCTTTTCTTAGTTTTTCTTTCTTTCTCTTCCTTTTCTGAAGGGGAAAAAATGGCTGACGATTTCTGTTTATGCATCAG	(CT)8	81	96	GCAACGGTCTGAAACATCCC	GCAGAGTGTAGCCCAACTCC	140
comp167102_c1	GAGAGAAGAAAAAGAGACGAGAGAGAGGCGAGAGGTGAAATAGAGAGAAGAGAGCAGAGAGAGAGACGAGACAGAGACAAATACGAGAGACTTACTAGGAGATCGATTGGAACAGGAGCCTCGAAGGAGATGGAGATCGACTGAGAGAGAGAGACTAGAGAGAGAGAAAGAAGAAAAATAGGGAAAGTGTTCTGCCTGCCAAGAAGAAAAGAAGAAGAA	(GA)6	143	154	GAGAGAGAGGCGAGAGGTGA	TCTTGGCAGGCAGAACACTT	186
comp167135_c0	TTTTGCGTGTGTTTCAAATTACAGTGTTATATCGCTTTTGAAAACGTTGTCGGAGATAGATGGGCGCTTTAGATTATCTCTCTGATTATCTCTCTGATCTTGTCGACTGCTCTCGCAGTCATGGACGCAAGAGGCTCAAAAAACACAAGCAACTTCAGACTGTGGAAATAAGGATAAAAATGGACTGCGAAGGGTGCGAGAGGATGGCGAGGAAATCAGTGCAGGGCATGAAAGGTGTGACACAGGTGGAGGTGGACCGGAAGCAGCACAAGCTCACGGTCGTCGGATACGTGAATCCGAAGAAAGTACTCCATCGGGTGAGGCATCGGACGGGCAAGAAAGCCGAGATGTGGCCCTACGTGCCCTACGATATGGTGGCGCACCCTTACGCTCCTGGGG…	(TA)6	564	575	CGTGGAGCTACAAGACCCTC	ACACACCACTCTTTTGCTTCC	245
comp167147_c0	CTCACATACCTCACATAGTCACACGGCCTCTCATCTCTCTCTCTCTCTAAAAGCCTTCCACCTCCGTCGATGTCCTCCTCCCACCTCCGTCGCTATCTTCCTCTCCTTCACCGCCGGTGCCGATCTCCCTTTCTCAGCTGTCCTCCTCTCTCTCCTCCGTTGCCCTCGTCTCCCGCCTTCCATCACCGTTGAACTCAGATCTCTCATTCGACGATCTGAACTCAGATCTCTCATTCGGTGACGAAGGGACTGTTGTTCATGATGAATATTTTTTATGTTGATGATGAGATTTCTTAGATCTGAGATCGAGCAGCAGCAAACTCATATGTTCGATGTTCGACGATCTCTCAGATCGAGCAGCAGCAAACTTAGATCTGAATATTTTTTTTTAAAGTTGAT…	(TC)7	34	47	ACCTCACATAGTCACACGGC	ACAACAGTCCCTTCGTCACC	249
comp167153_c0	TATCAGATGTGTGTTGCCATGTGCTCTTGACCAGAAGCTCTTTCTCTCCTAACCAAAGACCAATCACTTCAGACAGGCCCATCCTTTTTGTGACTAGATGGCAAGGTCTTTGTCGCGAGTCCATGGCCACTTCCTTCTGATCTTTTGCTTTATCTGCTTGGGCACCTTCTGTCTGCCAGCTTCAGCAGTCTCTGCTCACAACACTCCTAGTCAATCTGATCCGGGACTACTATCAGGCGTACATCAATGTCGATCCATTAGACATATTCCTATCTCGGAGCAATGTAGTTTCAATCAACGAAACTGCGCTGATGAAGACGATGGTTTGTTATCCTACTTCTCACTCTACTATTGCAGGCTGGCGACGGCGCAACCCTTGGCATTAGTTATCTTGTTGGC…	(CGT)6	1157	1174	TCGCACTGCTGCAGACTTTA	CCTTGAACCTTGTGCGTGTG	218
comp167166_c0	GATTACTGTTCATATTCCTTGTAGTTCATGTAGAAAGTTTAGTTTGACAACCTAAGGTAAACTTTACGGGCCAGAGGCAAAGAAACAGAGTCAAAACTTGAACACCTTGAGCCTGCAAGAACAAAAATGACCCTTTTTATAAAGTTGATGAATTGTGATCTAGCCAAGCTTGCTTTATCACAAAACCTAAAAGACTAACAGCTGCTTTCATCTTCTTGCTGTAGAACACTGAGCAGAAGTTGTTAAAACTTTCTACATGATGCATTTGACTTTTATGTAATTTCCCTCACTCTCTCTCTCTCCCCCCTCTCCCTTCTGTTCATCTCTGAGGAGAATGGTTCATCTAGTACGTATAAGCTCTACTTGACTAATCCTCAGTAATATTAGTCATGTGATAAG…	(CT)6	290	301	TGAACACCTTGAGCCTGCAA	CCTCAGAGATGAACAGAAGGGA	233
comp167176_c0	GAGGGCGTCGAGGACCATGGGACCACAGTCCTTGAGGTCGATCTGGTAGTCCTGGAGCTCCGGCTTCTTCGGGTTGTCGGGGCTCCACCGGTAGATTTGGAAGGTCTTGAGGTTGGAGACAGGTCGAGCTTTCTGTTCGACCTGTTGGGCTTGGGCTTCCGAAGCGTGTGCTCGGATACATACTAGCTTCGCCGCAGGCGAATTGTGAACCCTAGAAATCGCTCTCCGGACCAAACCAGTCGCCATAGCTGCGATGCTTAGAGAGAGAGAGAGTGTGGTTGTGTCGATAGAGAGAGAAAGTGGGGGAAAGTGAACAGATGATTGGGTGTTGAAAAGACGGAAAGG	(AG)7	260	273	TCTGGTAGTCCTGGAGCTCC	TCTGTTCACTTTCCCCCACT	277
comp167210_c0	GCAACCCTGGTTCCGTTTGTGTCATAGGATGGAAGACCCAAGAGAGGAGTACTGGGAAATTCAGGAATACACATCATCAGATGAAGGAGAAAGTAACACTAACACTAGGAGTAGTAGGGTGAGTTGGATATTGGACAAGGGTCTGAATCTGGGAAAGAAGATTGTGATCACTGGTATTGTGATCTCATCTGCTCCGTTGGTTCTTCCTCCACTCGTCGTTATCTCTGCACTTGGGTTTGGATTATCGGTTCCTTTTGGCTTTGCCTTTGCAAGCTATGCTTGCACTCAGAAGCTCATGGACAAGTTGCTTCCATACCCAACATCATCATCATCATATCCTCTTATGTCGGAGAATGGAACAGTACTGTCCAAAGAAGAAAAAGAAGAACCAATGAAAGA…	(CAT)5	321	335	TGCTCCGTTGGTTCTTCCTC	TCTTCCCCATACCCCACTTCT	249
comp167347_c1	AGATAAGTTGTCCATCCATTTTAGATAAGAAAGTTGTGCATATAATTGGTCATTGATTGTTGTCCTTTAAGATTGGAAAAATGTAGTTCATAGATTGAGAAGAAGAAGAAGAAAACAGGAGTTTCTGGTTGATAGTTCATGGCTTGGGCAAAAAGATGGTTTAAAATGGCATAAGAAAATAATAAAGGAATAAAAGGCCAATGCACTTTTTTGGGTTGTAGTAACTTTGGGAGACTATAATTAGTATTTGGTAGTTCCATTTTAATGCATTGGTATTTGTGTTAATTGGCATTCTCATCACCTACTGTGTTAACATGAAAATAATTATAGTGCTATGACTTATGGGTGACATTTGTCAAAATTATTTGGCATGAGGCTAGTTACTAAGGCAAAAGACAA…	(AGA)5	98	112	TTGGTCATTGATTGTTGTCCTTT	CCATCTTTTTGCCCAAGCCA	114
comp167406_c0	GAGAGAGAGAGACTGTATACACAAATCATTGAAGAGACAACTTGTATATACAAATCGAAGGTCTGGTCTTCTTCCTGTTCTTCTCTTGGTCTTCGTTCTCATGAGACAACTGTTGCAGTATCCATGGAAGACAAAGGTGAGGAGAGCTGAACGCGAAAACACGCACACACACAGAGAGAATGTATATACACCCCCGATCGTCTAGAAATCGATCAGATTTGGCAGATCTGAGCGACGATCGAGATAGCCCCTTCATTCAGATGCCGAACCACACCTAACAAATCCGCACCGGCGGCGACTCCGACGATGACACAGAAGGATCTAGTTCGTGGGATCTCGCTCAAGCTCCAAGGACTTCGTTCCCGACGAATTAGATCCGTGGTGGTAGGTTGGCAGGAG…	(GA)8	502	517	AGGAAGATAGTGGTTGCGGC	GACAACACTGTCCAAACCCT	146
comp167513_c0	CATGGATTGAGAAAAGCAGTGGAAACATTAGGGTTTTAGGGTTATTTGTATGACTGGGAATCTGCTGGAAATTGCTGAAAATGGTTGGTTCTGATTCTGATGTCTGAGACACACACACACACATGTTATCTTCTTGTTTCACAACTAATTTGAAGACACCAAGTATAATAAATCCTTTAGGTTAGATTAGAAATGATGTAGAATGAAATTTCTAGTTGTCTGTTGATCAGGAAATAATGTGTTAGCACTTAGCGTTGGTAAATTGCTCAGACAATTCTAATATCTTCCATTTGATGTTGTTGAATTGAATGGCCTAGATATGGCATATGAACAGATTTGTAGATTTCAGATCTGGATGTTCATGAGTGAGGGAAAGAATAAAGAAACAATCAAACTAAA…	(AC)7	109	122	TGACTGGGAATCTGCTGGAA	TGTCTGAGCAATTTACCAACGC	223
comp167550_c0	AGCAGACCCAGGTAAGATGTAATAAACAACACACACACACACTGGCTATCCGATGTGGGATAGCCCCTGCCCATCCACTCCCAGGCCGAAGCCTCACCCCGCAAGCGAGGCCCAAAGAGCGATGAGACAGAGCCCACAGGGCAGAATCGACCAGGCAGATTTGGTTTTGAACACAACAGAGCTTACACTGAACCCACCTTCAAAAAAGCAGGCACACAGATACAGCTCAACGTGCGAATGCTTTAGAGAGAGAAACATACATATATATATATAGAGAGAGAGAAGCAGAATTGCTGGGAGAATGGGAGAGTACGTTAGAGAGAGTGTGAGTGGGTTTTGTTTGTGTTGTGAGAAGAGAGAGAGAGAATCGAAGTGGACTGGTAATGGTTATTTGGGAGA…	(AC)7	29	42	AGCAGACCCAGGTAAGATGT	CCTGTGGGCTCTGTCTCATC	140
comp167589_c0	AGAACACATACTGTTGGGAGAAATGAGAGCCAGTGAAAGAGAAGGGAGACACCGATGAGATAGAGGCGAGCCGTCGTAACTGTAAGAGACAGAGAGAGTCGGTGCAGGAAAAGGAAGATGCTGGTGAGGGAGAAGGAAGACGCTGATGAGGGAGAAGGGAGACGCCGGTGAGAGAGGAACGACGTTGACAGTGAGGGAGGAGCAAGCGACGGCGGCAACCAAACACAAAAGAGAGAAAAGAGAGAATGCGATGTGAACCTGTGAACCTAAATCTCTCAAATGAGTCAATAAGCCCGAGACAGACAAACACACACACACACATATAGAAGTAAAATAGTAATTTTAGCTCGTTACAAAACGGGGAGGCACCTATCACCGTTTCCGACTTGAAAATTGTCG…	(AC)7	307	320	GAGTCGGTGCAGGAAAAGGA	ATAGGTGCCTCCCCGTTTTG	278
comp167608_c0	AGAAGAAAGAAGAGAAGGCAGAGGCGGAGGAAGAAGGCAGACGCGGAGCTCGACGATCGGCGGAGCTCGACGATCGGACGGAGCTGCGACGATCGGACGCTCGGCCGGAATGCAGGGGCCATTTGTGTGTGTGTGTCTCCCTCCTCTCTTCTCTCCCTCTCTTTCCCTCTCTGTCTCTATGTGTGGAGGCAAGCAAAGTATACATGGCTCTACGTA	(TG)6	124	135	AAGAAGAGAAGGCAGAGGCG	ACTTTGCTTGCCTCCACACA	193
comp167616_c0	GAACTCCGTACTTTGATGCGTCCTGCCATCATCCATATCCCTTTCCAATTTCAGAATCATCAATATTGCATGTGTATGTTTATATACGAATTCACCCTGTTTTGTTTGCCCCAAAAATATTCACTTTTTCGAGTATTTGGTACAATAGAAAATGTTAAATGAATGAAAAATAAAAAATTTTGATCATCAGAAAACAAGTTTATTTGGGTTGAAAGTAAGAAAAAAAGTTTTGAAACCTAAATCATTTAGCCCACCACCACCACCTTGCCGCCTCTACCCCACCCCACCATGACCACTTCAACCAAACCACCACCACCACCTCCACTTCCACCACGTGCCTTGACGCCACAATCACCTCCACAAAGCCCCCACCACCCATGGTTTTAAATAACTATATCG…	(ACC)5	306	320	TCATTTAGCCCACCACCACC	GGTGGTGGTCTTAGTGGTGG	222
comp167626_c0	GGGTTGTGATGGAGTTTTTCAGGTGCATATATATATATTCATGTATTTTCCTTTGAAGATGACTGATGTTATACAATATATTTTTGTCTCTCTTGGATCCATTGTAATTGGAATATGGTGTTGATTAGTTTTAGCTGGTTGATCAGTATTCATAGACTATAACTTTATAAGCAAGAAGAAGTTATTCAATAATTTGGATTTCATGATTC	(AT)6	27	38	GGGTTGTGATGGAGTTTTTCAGG	ACAATGGATCCAAGAGAGACAA	105
comp167707_c0	AACACATCCCACAGTGTGCCACCACCCACCCCTCTTCTACCTCCCAATCCCCATGCCTTTTCCATTCCGTACTCCGCATCTGTTGCTCTCCCAGCCACAACCAGTCTCTAGCAGCTGCCACCACCAAAATTATTGGCACAAACCCACATCAAATTGTTGCCTCTACCTCAGTGTCGACAACTCCATTTTGTGAAACCCTTTGAGGTTTCTGCTCTGATTTGGTTTTTGTCGATGGAGGGGGGAACAATGTTAAAGCAATTTGGTGTGACGAGAGAAAACAAAGGGTGCGAATGGTTGGGGATGTGATTTTGCAGATTTGTAGGTTCACAGTGGTTTGGAGGTGGCAATTGCAGGGGGTTGGTGTTGAACTGGTGTGGGGGATAAGAGAGGAGAGGTGCC…	(GA)6	512	523	AGAGGAGAGGTGCCTAGTGG	CACCATCCCCCATGACACTC	181
comp167742_c0	GGGACTGAGAAAGGTAAAGATTTATTTTCAATGGATGGTGGGAACTTCGTGTATATAGTGGCAAAAGCTTTAGAACAGAAGCGTGTTAAAATTAAGGGCATTGATGAGATGAGCTTTGGTGTGAACATCAATGCTAGTAATGTTAATCAAACTTCCTTGGGGGATGGAAAAAAAATGGTTTTCTGGTCCTTTGAGATGGGATTGGATTTAGTTTGGAAACATCTTGAGGAATTAGGCATGTGGATCATAGATGGTGATTATTTGTGCTCAAAGGTTGTTTGTCACCAGTCATAACATCCAGCGGCAAGTGTGCAGAAGTAGTAGTAGTAGTATGGAGTCTGAAAGAAGACAGTTTGAGAATGGCATTGTGATGCACTTGGTACTTGGAATACTGGCTCA…	(AGT)5	317	331	TAACATCCAGCGGCAAGTGT	TGAGGAAAAGGCACGAGTCC	249
comp167761_c0	TAGCTATTTTGTCGCTGAACTAGTAACTTGTGCTCTTCTCAAATTTTAACCAAACTTAAACCCCCAACTTCTTCAATATGTTCAAATTGTTGGTTGTCGCTTTCGCTCTCATCGCCGCCGCCGCCGCCTTCGCCATGCCAAACCATGCTGGTTATGCTGGTTATGCTGGTATGACTCCATACTCCGCGGGCTACTTAGGTTACGCGGGCTACGCAGGAGCCGGATACCCATTAGCTGCCCGCGCTGGTTATGGTTACGCTGGTCAGGGTGCTGGATACACTGGATACGCTGGATACGGTGGATACAGTGGACTTGCCGGATACGGAGGTTACGGATACATCAAGAAATAGAATGTCCCTTGGCTACGTTCCTGAAAATCTGCTCTCACCGATCTGACCC…	(CGC)5	113	127	TTGTTGGTTGTCGCTTTCGC	GCTAATGGGTATCCGGCTCC	149
comp167804_c0	AGGAGGAGGAGGAGGAAGAGAGGATTGGGTAGAGCTTGAAGGAGGGAAGAAATGGGGATGATTTGAGGAAATTAGAGAGAGAAGAACATGTTGGAGGTGCGGGGGAGAGTGCCATTGGAGGAGACTGGAATGGTCTCTGAGACAGAGGACACTGGAGAGAGAGAGAGGCCAGAGTCCTTATCTGTTATTTTATCCGGTGAAAGATCTACTCTGTG	(GA)6	155	166	GGAGAGTGCCATTGGAGGAG	CACAGAGTAGATCTTTCACCGGA	112
comp167947_c0	CAATGGCGGTGGCAGTGGTGGTGGTGGCGGAGGAGGAGGAGGATGTGGAGGGGACAGACTTTTTGCTGGCAACTGCAAAGAGGGAGCAGGTGGCAAAGAAAGATTATCCAAATCAGTATGCATTGAAAAGCTTGAAGAGGGAGGCGGAGGAGGTGGAGAAGCTGCCTGTGCTTGCAGACCTTTTGCAGGATCTGGTTTGGGAAAAAAATTTGAAGACTGGTTGAAAGATGGAAGAGGAGGAGG	(GGA)5	29	43	GTGGCAGTGGTGGTGGTG	GCAAAAGGTCTGCAAGCACA	178
comp167958_c0	CTAGGCTCAAATCTTTACCGGTGCAAAGGCTGCCTCCCTTACTTAACAGATTGTCGATCAGTGGAAGTCGAAAACTAACAGGGAAGTGTGAAATGGGAAAAGGCAAATATTGGCCCCACATATCTAACATTCCTAAAGTCAAGGTCGTTGATGATGATGATGATGAGTGATCAGCTCTGTAGAGATTCCCACCGCAATACAAAGCAGTCAAATTGCCAGCAATTTTTTGAA	(TGA)6	149	166	TCTTTACCGGTGCAAAGGCT	CTGCTTTGTATTGCGGTGGG	196
comp168031_c0	GGGTTTTGAACCCTCGAATACAAAGTACAATTCTTAGATTTGGAACCCTTTACCTATTCATCACCATTCTACGTTTGTAGCATAGTTTCTTGAGTTCTCTAGGCTTCTTTTCTTCTAGCTCTTGATTTCTTTCTCTCTCTCTCTGATATTCACACTTCTGATTTTCTGATCCTCGGTCTTATGTGATGGTCCTCATATTTATAAAGAGCCATCCAAGTGATAAGAATGCCTCACCCTCAATTTGAATTTCAA	(TC)6	132	143	TCACCATTCTACGTTTGTAGCA	GGACCATCACATAAGACCGAGG	132
comp168123_c0	GGAAGTTAAACAACCACATCACTTCATCCCAAACTCCATCGAAATCCCAAGTTACTTTGTCAGGTTTGACCTCTTCGCTTGGGCACAGGTTGTTTTACACGCATACGCGAGTATTTCGCATATTTCTTAACGCCAACAAAAACATTGTCGGCAGCCAAATCCAATAAGCATCAAACTACACTCACTCACTCACTCACTCACAGCACATGCTTCTTGGTTGGTTCCACAGACAATACACATAGACAAAAGAGA	(CACT)5	179	198	GCTTGGGCACAGGTTGTTTT	ACCAACCAAGAAGCATGTGC	146
comp168202_c0	TTGTTTCACCAAACTTTTTTTGAGTTCTTACAATGACTTTATTTTTCATGGTGTCACAGTTGGATCCGTACACAAGGGGTGTTTTTTTGACCAAGGGGTGTGATTTAATCATTTTAGGAAACTGATTTTATTATTTAAAAAGACCATAAATTAATAGAAGCCATGTTTTTGACATAGTGGCATGGAGGAACATGAGTTTAATTTAGATTTGAGTTGTTCAAGTAAGCGCTGTGAAGGAAAATAGAATGTTTACTCACATAACTAAATGATTTTGATTACTTTAAACTTGGGTCTGGGGGAGCAATCCTCTGCCATATGATGTCAGTTGAACTCTTTTGACATGGCTCCATTGATCTATCAACTCTCTTGAATTGATCTCATAATTAAATGTGGTGTTGT…	(AT)8	441	456	GGGAGCAATCCTCTGCCATA	CCCTTCTATAAAGTCCCTACAGATT	205
comp168208_c0	GGAGCAGTGAGAGATACACAAAGAAAATGAATGTGAGAAATCATAGCATCAAAATAGTCTTAACTGATGAAAATGAGAGACAAAGCTGGTGAAGATTGTTTTAGGCATTTGCAAAGAAGCCCTTTCACAGTATAAGTTTGGAGTGAGTTGGTTCGTGTCGAAGGCATTCAAGAATGTTGTGCGAGCAATCTGTTAGAAAATACTTCTTGGCCTAGATTTGAGGGGGAAAAGGGGAAGAAGATTCAAGAGTGAAGTGGCAAAATGGGATTTGTTTACCCTATCCAAAAGTGGTGGGGATAAGGCTTTCACCATTTTGAGCTTGTGGCGAGCTTTTGATTAGCATATATTTATTTCATAATTTTTTTGTTACATATTAGTGCAGAAGTTGAGGCCAAGATG…	(TG)7	614	627	TGGTTGAGTTGAGTTCTGTTGTG	TGCGAAGACAACTGAAACCAC	198
comp168272_c0	AATCTGTGTAATTACCCTGCATTGTGATCAAAAAAGGGAAAAACAAGAAAACAAGTCAGAGCCCAACACAAAACCTAGGCAATGAAAATGTGAAATATCATGATGCCTTCCAAAGAAAACAACAGCATCACTTTTTATCTTCCAAATGATGCAGCACAAGAAAGCAGCATGGCAAAGAAGAATAGAAGAAGATTTAAGTAGTAGAGAATAGAGATAATGGAGTACAATCCCAATCAATAGCATCAAATCAAGTCTGATAAGCCATTACATGAGAGCCATATATATATAGGCAAATCAAACTAATCCAATGAGGAAACAAAAACTAAGAAATAAAATCTTAGACAAACACTCCAATGCCTTTTTGATCCTCGTCACTGTACAAGTACACTGTTCATACTT…	(AG)7	467	480	TTGTGTGCAAAGGGTAGGGG	GCCCCTTTCAACAACTTAGCA	104
comp168316_c0	TTCTCGAGAATGCTGGATAAACAGCGGTCATTCTCTCTCTCTCTCTCTACCTGAGTAACAATGGCAATGGGGTCTACTGTTGGATATAAATTTAATCCTAGTGATATAGAGTTGATTGAGTATTATCTGCTAAACAAGATTACTAACCACCCATTACCCATGGAAGCTGTGATCGAATGCGATGTCTATGATGAAAAACAAATGTCCAACATATTCAACACTGTGAAAACCAATCTCTACGTGTTCACACAGTTGAAGAAGAAGTCTGGAAACGGAAAGAGAATTGATCGGACGGTGGGTAAGATGGGTGCGTGGAAAGCGATCAATGCGCCGCAGCCTATTGAGGATCACCACGGAAGAGTTATCGGAGGCAAGCGAAGTTTGGATTATGTGAACAAA…	(TC)8	32	47	TCTCGAGAATGCTGGATAAACAG	CGATCACAGCTTCCATGGGT	174
comp168327_c0	TGGGATTGGGATTGGGATTGGGGTTGGGGTTGAGGAATGGGTTTGGGGGAAGGGCGGGTCAGGACGAGCATGTTGCCATGGATGCGAGAATTGGAGAGGATGGTTTTGGTGGAAGTGGTGAGAGGAGATGATTGGGAAGAAGAGGAAGGGTGTTGTTTGTTGTTGGTGGGATTGATGATCTTCTTCTCGTAGATGTCGTTGAAATTGAGGGAGGCGTATTTGTTGGCTCTGCTTGCCATCCACCGGATACACCACCACCGCCGCGAACGGAGGAGAGAGAGAGAGAGGTTGTTTGGAGGTGAAGTTTGGATCTGAGGTGAAACAATTCGCGTTCTGGGACTCTCTCTGGGTCTGGGGTACCGTGTCTGTACTATTGGTCCGACGGCCACATCCCAAGCA…	(GA)7	273	286	CATGTTGCCATGGATGCGAG	AGTCCCAGAACGCGAATTGT	273
comp168337_c0	GGTGGGTTCGTATTCGCTGTTTAGGCGGGGACGGTACTCGCCGGTGGTATCTGAAGTACCGACTGTGTTGTTGGCGCTGGTGATTGCGTCAGGGTCAGTGCTGGTGGTGGTGGTGGGGTGGGTATTGGTGTTGGCGATGGCGGGTGTATGCGATGTCAAATTTGTAGAGTGACTTGCGGTCGCATCGCCTGTGGTTGTTTGGTCGTGGAAGGTGGGTAGGGACGACATTTTTGCTGTTGTTGTTCGAATAATAATCTTTCTTGATG	(TGG)5	102	116	GTACTCGCCGGTGGTATCTG	TCCACGACCAAACAACCACA	176
comp168399_c0	GAGAAATCAGTTGAAAAAATTCAATCCAAAGGTATGCACCAGAGTGATGATCTTTGACATTTTTGGAAGCTCTTTCAATTTATCATTTTGGTTTAAAATACACATATACGTATTTAAACATATTTTTACGTATATTTTTGTATCAATAAAATCAAGATTTTGTATATTTCGATCGAGTATTGTCCACTTCATGTTCGTATATATATATATCTTTCGATACGTTTCTCAGATATTGAATTTTACATCTTTAT	(TA)6	198	209	ACCAGAGTGATGATCTTTGACA	AAATTCAATATCTGAGAAACGTATCGA	203
comp168433_c0	TCAAGCCTCCCAAGCTACGTCCTTAGAGGTGGCATATCACCTGAACCTCAAATGGAGAGACCAAATGGAGAAGTTGAAGAAAACTCGAAGTGCTCCAAACCAAGAGATTTTCGGATCAAAGTGAAGCCCACACCAAGCACAACCTTTTTTACAAAGGAACTAGGCTAGAAACACACTAGAACTAGATCAAACCTTAGAGAGAAGTTGAAGTTTAGAGTGAGGAGCTCTCAAATGGAGGCTTTGAAAAGGTAGAGAGAGAGAGAGTACCAAAAAGTGATCCAAAAAGTGAAATCCCGAATTGATATAAAAAC	(AG)7	251	264	ACTCGAAGTGCTCCAAACCA	TCGGGATTTCACTTTTTGGATCAC	215
comp168459_c0	GAAATTTTTCATTTCGTACTCAAGCTATCTCAAGCACAGAAGCAAAAAATTGATGTCCCATCAATGATGCTTGTGAATGTTTTGACAGTTTCTTGTTCTGTCATTTTTTGTAATCAAATGTTTTTGCTGGTGATGATGATGATGATGTTGCTGCTGTTTGTCTTCTCCCTTTGAGTGACAATCTCAGTCTCACAAATTTCGTTTTGATGCCATGCCATGCTGTACTGTAACCACCTCCATAGCCCACGATGAATATAAAAGCAAATTGTCCTCGCTGAACGCTCTCGCTTGCCTTGATATAATGCAATAAAACTGATACTCTGTACCGTAAAAGACTTCCCATCCAAGTTTCTTCAGCTTTTTCCTTCGCCAATTTTTGTATCCGCTATCAAAACACCA…	(TGA)5	131	145	AGCTATCTCAAGCACAGAAGCA	AGTACAGCATGGCATGGCAT	204
comp168534_c0	AAATCCTCACTATATGCATCTTTTCCCAAGAATATCATATTTTACTCAATACACAATCTATAATGTCAAAAATATTATCATCTTCTTTAATTTCAAACCCTTACCCTAACTACAACCCGTTTCCATCCTAGCTACAAACCACAATGAGCCCCGCTTTACTAACCCCTTAACATTGTGAATCACTTCCACCGCGAAGCCCTTAGCGATAGTCCCTCAAAACCTGCATTGTGGCAAACAAATCTTCACTACAATGAACTCACCGTTGCGAACCACTTGATATCCCAAATCGTTGCTATTACAAACCCTCCATCTATGAACCACTCTCTATCGCAAACCTTTTTTTGTGAACTCCCTCACAAAATCCCTCACAAATCTCTCTCTCTCTCTCTCGGCTCCCCC…	(TC)9	373	390	TGAATCACTTCCACCGCGAA	ATGGCTTGGCTTTGGAGGTT	259
comp168566_c0	TGCATTTATTTTTGCGGGAAGGAAGATGAAGAACAAGGGAGTGGTAATAGCCGAACATGATGGACATCGTAAAGAAGAAGAAGAAGAGAGACACAGAGGCTTTCCAAGGCCAACCGTCAAATTCTCTAATCGAAATGGTTCCTCCAAATACGATTTTGTCAAGGTAAAGGTTTGGTTAGGTGACAATGCCGATCACTACTACGTCCTCTCCAGATTTCTCCTATGTAGAACCCTAACTGTCACCAAGATTCCTAATCAT	(AAG)5	72	86	GCCGAACATGATGGACATCG	AGTGATCGGCATTGTCACCT	148
comp168648_c0	AGAGAGAGAGAGAGAGAGAAGTGTAGAAGACAACCTCACCAACTCACAAACAATCCAGTTTACACAGACCATCACAGAACCCAGAAATACTGTTCCAACCCATCTCTCTCTTTCTTCACTCACATATACATATATATATATTTCTGTAATTTCATATTTGAGTTGAAAATGGAGAAAGTCATGGCCAACTACTTGCTAATGGCTTGTGGCATAGTTTAGAGCTTCCCCACTCTCTCTCCTCCACAGAAGCTCTCTTTTTCTCTCTCTGTCCAATCACTTTCTC	(AT)6	130	141	CACAGACCATCACAGAACCCA	TGTGGAGGAGAGAGAGTGGG	183
comp168656_c0	CCTCATCCATGGAGTCCCCACCTTTCCCTACATCTATCAAAAATCCATTTGATTCTCTATCCTCTCTCTCTCTGTCTCTATATCTACATCTATATCTATATTTTTTTCTCTCTATATCGATGTATGTATTCAATTTTGATTGTCAATCAGTGAAGGTTGCCGGAGATGGGGGTTGGAAGGGATGGTGGTGGTTGTTAGGGTTTTTAGATTTTGGGTGTTAG	(CT)6	62	73	AGTCCCCACCTTTCCCTACA	CTCCGGCAACCTTCACTGAT	153
comp168730_c0	GTAAGGAGAGGGCAAGAGGGAAGCTGAAGAGTCAAGGTTTGAGCGAGGTCTCCCAAGCAAGGGTTGAGAGAGAGAGAGAGAGGCGAGTGGTGTCAGAGGCGGCGACGACGGATCTACCATCGACCAAATCTAGTCTCTCCATGTTCGACAATGGCGACAGCGACAGATGGTCTCTCCGTCTTCGTCAACGACAATGGATCTGTGGAATGTAACTCAGATCTCAGACCAGCGGAGGAGAAGAGCAAAGAAAGAAAGAAGCAATGTCGACAGATTTGTGGATTTCAACCACCATGCACACCAAAATCACAGTCTCCATCGCTAGATCTGGAAATAATGTCAACGCCATGGTTGATAGTCTCGCCGGAACCCTAGTTTCGCAAGAATTCCGAACTGTGACCA…	(GA)8	66	81	GTTTGAGCGAGGTCTCCCAA	TCCGCTGGTCTGAGATCTGA	197
comp16877_c0	GCCATATTAACTTTTGAATGGCTCTATCTGACATGATGGTTGGTTCTATGATTCTCAACTTTTGGATTATTTGAATGCTCATAGTAAATTTATATTCCCTCTTGATCAATACGAAGGACAACCTTATGTTACACCTTCCACATAATCAACCAGCCTATAAAGCTATATTCTTCTTCTTCTTCTAGTTCATCAGTGGTAAAAAGAAACCAGTAGCTATAGATTATATTCATTGATCCAATGTGTCTGGATGGACAATTTCTTTTTTATTATTGTTAATATTTTTTGTGTAAATATTAACAAAAGTAAATAACTAAAGTGG	(TTC)5	168	182	CCTTCCACATAATCAACCAGCC	TGTCCATCCAGACACATTGGA	121
comp169007_c0	AGATATATATATATATATATGTATGGGTTGGGTTGGGTTGGATCATGAGAAGACGTAGAACCAGTAGAGGAAGCAGACAGAGAAGGATTGGACTAAATGAGATCGGCGGCGAAGGGTGGAGTTTATGGTGAACCCAGAAAGGAGGATTTCACTTAGTACAGGAGACATGAATACTCTGATCAAACATCAATAATCATAATTCTAAGCATGAATTTTATTTATCCAATTGAGAGAGAGAGAGAGCAAAATTCTAGAGGGGAGGGAAGAAGAGAGAGGAAGG	(GA)7	229	242	TAAATGAGATCGGCGGCGAA	TCTCTCTTCTTCCCTCCCCTC	181
comp169014_c0	TGTTTTAGTCTAGCCATTTTTTCACTTCTGGCAGTATTGACAATTTGCTGAGCTTCTTGTTCAGCAGCTAGCAGTCTTTGAATTCCACTTTTACTCCTATTGGTATGCATACTTCACTGCACTTCTGGGAAGACTGCTGGGTCGGTGAAGATTCAAAGGAAAGAGGATACAACAGAGAGAGACGACGACGACGACGAGGAGAGAGACTGCTTTTACCCTGCTTTGCTTGTTTTCAACCCTTTTTCAACAAGAACTCGAATCTGTTGACAATGACGTCCAAACGTCGTCGTTTATTGTTGCCAATA	(GAC)5	181	195	CTTCTGGGAAGACTGCTGGG	GCAAAGCAGGGTAAAAGCAGT	105
comp169083_c1	CTCCACCACCACCACCACCACAACTTCTTCCGACAACGGCATCATCCTCCCCCGCATAATCTTCGTCGCTGAAGACGACAACGAAGACAACAATAACGCCGTCGTAGGGCTCGATCAAGCGGTCATCAATTCGTACCCTAGGTTTCCATTCTCGAAGGATCGAGGCGGTGGAATCAACGATTCGATGTGTTCGATCTGCTTGTGTGAGTATAGAGAGGCCGAGATGCTGAGAATGTTGCCGGATTGTCGGCATTACTTTCACTTGACTTGCGTCGATGCGTGGTTGAAGTTGAACGCTTCGTGTCCGGTTTGCCGGAACTCGCCGCTTCCGACGCCTCTCTCGACGCCGCTCTCGGAGGTCGTGCCGCTTTCGCAGTACTCCGATGGTCGGAGGAGGTG…	(TGA)6	398	415	TGCTGAGAATGTTGCCGGAT	CTGGCAACCAAACACACCAA	258
comp169143_c0	GTTGCCAGTGCTGCAAGATAGTCCCGAAGAGTCCTGCAAGCCTCGGAGGCGCCGGAGGAGGGGGCGGAGGAGGAGAGACAGTCGGCGACGGCGCGGCGGAGAGGCTCTGGAGGCTTCTTCAAGGACGAAGATCTCAACCTAGAAGCACCACTCAACAAGAACCTCGAACTCAGAGGGCTTCGCGAAGGACTGTAGGTCGTCGTCGACATCGATGCTCTACAACAACAACAATCACTCACTCCGTAACTACTACATATACATAGACAAAGAATTTGGATTAGATTTATGTGAATGTGTCTCTGTAAACAGTCTCTCACTCACTGCTACTACATTTGAACATCCGAAAGAAAGAACTGAGAGAGAAAGACAGAGAGAGAGAGGGGTTTGGTTTGGGGTTGA…	(AG)6	369	380	CGAAGGACTGTAGGTCGTCG	ACATCTCAACCCCAAACCAA	222
comp169152_c0	GCGACTTTGTCAGCAAGTTTCCTGTAGATTTGGGAAGCTGGTGATGTAAGTTTCAAGAAGCATATGCAGCAACATGCAAGAAAATACCTATCTAAAGGCACCGTTGTAGTTCAAACCACAAAGATGTACAAAATTAAATAAGAAATAATATAATGAAGCAAAATAAAAAGGTACAGTCGTGAATATGAGGGAAAAATTCCAGACAATTGTAGCTGTTGGATATGCTTTTAGTAGAGTGAAGAATTAACAGTACCTCAATTTCGGAGCTTCAAATCCTGCAGAATGAAATCACTCATTTAAATTAGACATACGATTCATACATGTCATGATCATGATGAGTAACTTGTGTAAAGTAAATAGAATAAAAGTAATTAGTTTTTTTTATCTTCATTAAACCCT…	(AT)6	495	506	ACCCTTTGAGTCGGTTTCTCC	CCCACAAATCAGTGCAGCAT	219
comp169162_c0	TATGTTGAATTTGAAGTTTGATTTGTTGAATTATAGTGTTTGAATAGAGGATTTATTCTGTGTGGAATTTTGGATTTTTTTTGGTGGAACTTATGTTGATCTCTAAAAGTTGTCTTTGTTTCTGCTATAGATTGTGAATCTGAGTGTGTTTTTTAGTTGATGATTTGATTCGAAGACTAGTTTTTGCATTACTTTAGCTGTAGTTTTGCTCTGTTTCATGGAATTGTTATCAAGTTCAGAGTTTTGTAGAGAGAGAGAGATCAAAGAAATAGGAAAAGGAAAAGAGAATCATTTGCGGACGTGTACTAGCTGTTGATTATTAAAATTCATTAAAAGTGAAATAGTGTAATTCAGAAATTTTCTTTTGGAATGAAAATTTGAGTTTTTTTTTTCAAGTTG…	(AG)6	248	259	AGCTGTAGTTTTGCTCTGTTTCA	AACAGCTAGTACACGTCCGC	119
comp169163_c0	AAAAAAACAGATAAAGATTAGATCACATTAGACAAAGAATTTAAAACAAACCCTTTTCAACACCCAATCAACCAAAGTAGAATGTTTAGTAGTGAATGAAAATTTCTAAATATGGAAGAGAGAGAGAGAGAAAGAGAGTTGGAAGAATGAACTGGGTTTTTGCAGAAAAAAGGATACAAAAGACCGGCACATTCTAATTCAAGAGAGAGAAAACAAACCCTAGAGACAGAAAGCAAAAACAAAAGCTGCAAAACCAAATGAAGGAGGAGCTAGCTAAGAGCAAGGAAAACCTT	(AG)7	117	130	ACAAACCCTTTTCAACACCCA	TGCTCTTAGCTAGCTCCTCCT	237
comp169193_c0	AGGGAATGGAAAGAGGTGATTACTGGGGATGGTGGTGGTGGTGGCGGAGCTTGTCTAGTGTTCTGGGTAGTTTTGGTTACCTTTAGCCTCATTTCGGTCCTAATATTCTCGTGTGCAGACGGTGCATCCAGAGACAAAACTTCTGCAGCAGACTCGAGTGTTTACGGAGGTGGATGTGAAGCAGGCTGTGGTGCAGGCTGTGGTGGCTGACTTTATGCTCACCAATGCTTTTAACACAAAGCTAAAAAGTAGAGGCCAATGATGATCCTATCCCACTATTGCTAAAACAGAGAGGAAGGTCTTTCTAATACAGTAACTTCTTACTTCTCCCAGAATATTTGTAGTGATTATATATACTTCAGAAACATTTTTGCTAATTCTGGGTAGTAGAAATGAGAT…	(TGG)5	30	44	ATGGAAAGAGGTGATTACTGGG	TTGTCTCTGGATGCACCGTC	132
comp169362_c0	AGAGAATAAAGACAAGGGGGTATGGGTGTGTGCAAAAAGGTGAGGTGCCGAGAGTGTGCCCCCCTCTGTGCATGGTGTGTGGTGTTGGGTCTGTCCCTTCTAACCCGTATGAGGGTGTCTTTACAGAGAGGGAGAAGATGGGTTCGTGGTATGGTCTCTAGAGAGAGAGAGATAGAGATGGCTGTCATGGTCGGAGAGAGCCGAGAGGTGGGTCTCTTCTCCCTTTCCCCCCGTGCCTGTGTGTGTCCAGTCTCTGTTACTAGAGAGCTTATTTCTTTTTTTAAA	(AG)6	160	171	GACAAGGGGGTATGGGTGTG	GGGAGAAGAGACCCACCTCT	213
comp169387_c0	GATTTTTTTTCTTCTTCTTCTTCTGGTTGGGCAGTGGCGGCAATGACGATGGGTACAGTGATGGTGGCGATAGCACGTTAATAGTGGTGATACGGTGGATATGATGGTGAGGGTAGTAGTGTGGTAACATTGGATATGATGGTGATACGGTGGATCTGGAAATCGAACCATAGTCGACGGTTCTTAATTAATTGAAACCGGAGCCCCAAACGTTCTTTACAAAAAATCGAATAAAACTGTAAAATTTAAACTGATCCAGATCAGTTTCGGTTTAACCAATATTTTTGAACAAAGGGTGGAAAAACTCACAGAGTAAAATAATCAAACACTTGGGGGGCTAATTGGTGGACCATCAATCCCTGTAGTAGAATGAGGCAAGCTTCTAACGAACTAGTTTGA…	(TTC)5	549	563	ATTGCCGACTGAATGCTCCT	CTTTGGGGTCGCCAGAAATG	121
comp169417_c0	GTGGTGGTGGTGGTGGTGGTGAGATGGTGGTGGTGGTGGGTTGGTGATGGGACTAATATTGGAGTTGAGAAAAGAGGAGATTGATTCGGCGCGTGAATCGTACTCTTCATCACCACCACTCGATGACTGTATGCTCCCACTGTTACCCGAATCCATGTCTCTGTTAGAGATAGAAAATAAACAAGTGTAGAGAGAGAGAGAGAGGAACAAAAAAAGGAATATAACGTATGGGAGACAGAGATATGGAGTGAGAGATTTGCACAGCTGCAATAGAGATTTGCTTACTTACAAACCCATTTAAGAAGACGCAAGTAGAGAGAGAGAGAGAG	(AG)8	189	204	AGAGGAGATTGATTCGGCGC	GCTGTGCAAATCTCTCACTCC	193
comp169419_c0	CCACATGTCACCTCATGAGTTTGACTCGTGGATGCAAGGTCGTTTGAGATGTTAACATGGTAGGCTCATGGAGATGACTCACCCTGTCACATGGATGTATATACCTACATCTGGAAACAAAAAAATTGCCACTTATTGTTGAAAAAGGACCTTTGGCTAAAGATATTGAAGAAAATTGTCTATGCCGTTTAGGTTTGAATGTTTGATTTCCTTTTTCAAATACCAGAAAGATTAGAGAAAGTTATGATCAACAAAGCTGTTTCTATATTTGTATTTTAGGACTTCTAAATTTTAGGACTTTTGAATTCATGTAGTCATCTCTCTCTCTCGATAAGTAATTCATTTCTACGATTAAAAATCTAACTCATGCAAAGTGATGGCTATTGAATAACATCAAGA…	(TC)6	318	329	TGTTGAAAAAGGACCTTTGGCT	AGCCATCACTTTGCATGAGT	246
comp169562_c0	TGTTAGCTCCGCCACTCCTCCTCCGCCGCCGCCGCCGTCAGATGGTGGCTCTTCCGAGATTTTCGGCTCTCCGGCGGCGAGCTCCGCCGATGCTCCGTCCATGTCGGCCAGGTTAGGTCTCCAGTGATGTTCGGTTGGAGTATGGGTTTCTGTAGGGTTTGTTTTTTTTTTTTTAAACCGGATTTGTTTGTTTGTTTGTTTGGTAGAAACAGAACCTGAAAAAGAAGAAGACTAAAGCAGAATAATCGCCG	(CCG)5	23	37	GTTAGCTCCGCCACTCCTC	CACTGGAGACCTAACCTGGC	125
comp169627_c0	CTCAGAGTCAGAGCATCCGTTACTATGCACTACATTTTCAACCATAGAATTAGAGAGGGTATTAATTGTTATGAGGGATAACGTCTCTCTTCTTTCTTTTTTTCTTCAACCAAGTCATATGGACGCATTTCCTCTCGAGTCCTCACAAAAACACAAAGAACAGCTCCTCCGATAGAAAGTAAAGCAAATAGAGAAGAGAACACAAGAATCATTCATATCTAATAAATAAAACAGTAGTGAAAGTAGTGGTGGAGTCCTAGCTGCTGCTTCTTCTTTTCATGGCTTCTTCTGAAGTAGTAGTACACATGCTGGTGGTGGTGGTGGTCCTTCTGTCTCTACTCTCCTTGGTCCTCCCTTGGATGGGAAACTGTTCCATACACAAATGTCG	(TGG)5	310	324	TGGACGCATTTCCTCTCGAG	ATCCAAGGGAGGACCAAGGA	242
comp169865_c0	AATAGGACACATTTTGACGAGTGTTAGACACGTGTCGGGAAGTGTCCAATAAATGTTGGTGTCCACAGACACACCACCTTTTTAGTAGTGTCAGTGCTTCTTAGTATATATATATACACACTACTGGTGGGTGCAAATGCAATGTGTTTGCAATTATAGATCTAAACTTTGGGTGGTTTGATGAATGAGGAAGATGGGTCAAATTTGAAAACAGTTTAAGAGTTAGTTATTGGAGTTTTAGCAGTTAACATTTTATGGGCATTCTTAGAAAACAAAAAAGCGTGACAAGGCTTCAAGTTTTGAGTTGTGTGCTTTATATAGATAGATTGTCTAGATGTGTGTATACATGTCCATATGTATATATGTATGCATCATTGCATGTGTCTAAGCATGAGCCTT…	(TA)6	105	116	GTCCACAGACACACCACCTT	ACTTGAAGCCTTGTCACGCT	238
comp169991_c0	GATGGAAGAACGAGAGAGTGAGATTAGAAGAGAGGTTGCGCACAGAGAGACACAGATCTGAATGCCTACAAAAAAAATCAGAATTAGAGAGAGAGAGAGACAGAGATGGAACCACCTTCGGCACAAACCATGACCCAGGAAAGTGGACAGGACAAAATTGTGGACGACTGTTGCTCTTGCTGCTATGACTGCACAGACGGTTGTGTTGATTTTTTTTGCTGTTATTAGTTTTATCGGACACTCTCAATTTGTTTTTCTGTCTAAGTACTTGTAATAGTTTTAGAATTATGATCTGTTTGGATCCCAAAAAAACATATTTAATGGAACGATGAAATGAATTTCAATTCCTATGTC	(AG)7	86	99	GCGCACAGAGAGACACAGAT	CCTGTCCACTTTCCTGGGTC	114
comp170061_c0	GAAGAAGAAAAAAAAGAAGCTTCGTGGTGTTACGCGTCAGATAGCAGAATAAATCCACTCTTGGTTCGGACTAGGTCGCCAACTCTTTCTCTCTCTCTCTCCAGAAACTTCCACCCACTTCTCCAATTCACCCCCCAATCCTCCTTATATAGCCCCTTTCTCATCAGAGCTTCAAACAACAACAATCTCAATCTTCTTTAACTTTTGTACCTGTAGATCGATCGATCAATCAA	(TC)7	88	101	GAAGCTTCGTGGTGTTACGC	GCTCTGATGAGAAAGGGGCT	155
comp170141_c0	GAGAAAGAGCCGACCCTACCAGATTTCTTCTTCGTCTTCGCAGCCTCTCTCTGATTTTGGAGTTCATAGCAAAATCAACAATGGCGGTGGTCACCAGAGTGATAGCCACAGCAGCAGCAACCAACGCCACCTTCACCACCACCACCACTGCCTTACTCTTCAAAGGGACGCCATTGCGAAGATCTCAAGGTTTCAATTTCATCTTCAACAACAACAACA	(CAC)5	134	148	AGAGCCGACCCTACCAGATT	GCAATGGCGTCCCTTTGAAG	172
comp170146_c0	AAAAAGAAAAGAAAAAAAGAAGCAGAAACGAGGGAATGATGCGCTGGAGAGAGATTCACATTTCACAGAGGAAGCTTTTTCTAGAGCTGAAAACGTGAAATCGTGAACAAGAAGACAGATAGACAGATAGATAGAGAGAAGAAACACATAGATATATACAGAGAGGAGAGAGAGAGAAGAAACCTTGGATCCAAAAAGGCTCTCTTCTTTTCTCTCTCTTTCTCTCACATCTTACACATCAATCAATTATTTT	(GA)6	166	177	GAAACGAGGGAATGATGCGC	GAGCCTTTTTGGATCCAAGGT	178
comp170172_c0	TACACCTCTACCCTCCTTAAATGCAATTGCATCCTCTCTATACGCTCTGCAATAACTCCACGCTGCCACATCTTCTCCACCTGTTCCCTTTCCTTCTTCCCTTTCTCACCCTCTTCAAAGCTCTCTCTCTCTCTCTTGATATCTCCTCTTTTTTCTCGTCCGTTTCCTCTCTCTCTCATACCCATCCCAAGTATTCCTCTTAAATTCTTCTCACAAGAAAGGTCTCAATCAAAACCGCTGTAAACCACTCCTCCACCCACCAAAACCGCTCGTCATCATCCAAAAAGCGGTTTTCAGTTGACCCACCAGCTTGAAAACCAGATCTCCCTTCTCTCGGTGGTTTTACCCTATAACTTGAAAAGGGTTACTCTTACTTCTCACAAAGATCCAA	(CT)8	121	136	AATAACTCCACGCTGCCACA	GTGGGTCAACTGAAAACCGC	256
comp170238_c0	GTTTGATAGATCCACATTCGTCCTTGCACGGTAAAACGCGACCTTGGCAACATCAATTTAACGATCACACAACCACCACCAACAACAACGTAACAGAGATTAAGAAAATGACAACCCAAACACATCCCAATCCAGATCCACTGTAAACCCAAGTCAACCTCTCTCTATCTCTCTCTGTGAAATCCCCAAACTACCCCTCCGCTGTTCTTCACCCCCATCCATCGAACCCCACTCTTCTCTCTCTCTCTCTAACCAAGCTTCGCAATCGTCAATGGAAGACTCTGAGTCTGAGTCTCTGAGCTCTCTTCACAAAGAAGAAAGTCGCGTGATTCACAGCTCTGATCACGTGAGAGATGCGAGTTCTGGATCCAGCTCCGGCAGGTACAAACTCATGTCTCC…	(TC)7	236	249	CAAACTACCCCTCCGCTGTT	AGTTTGGCCGGAGACATGAG	222
comp170262_c0	GGTTATTGTTGCAAGGTCATGGAGGCAAAAGTTTTAATAAGAAGGCTAAAGATTTCAAAGAAGAAGAAGAAGGTCCAGAAGGTTGAGGAGAAACATGATTGTCTTACCAAATTGTCAGAACCTTTACTTCACCACATTTTTTCATACTTAAGAATAAAAGATGTGATTAGGACAAGTGTTTTGGCAAAGAGGTGGAGATACATATGGTTATCTATCACTTGTTTAAAATTTTTGCCAATGAAAAAGCAAAAATACAAAGAAGTAGGTTTCATCAATCGGACTTTGCTTCTTCACAAGGCTCCCAAAATTCAGAAGTTCAACATTACTTTCGACTACTACAGTGCCCACGCTCACCAAGTTGATTCATGGATCCACTTTGCCATAGCACGCAATGTAAAC…	(AAG)5	58	72	TGCAAGGTCATGGAGGCAAA	TCCACCTCTTTGCCAAAACAC	187
comp170436_c0	AAGAAGAAGAAGAGGAAGAAGATGAAGAAGAAGAAGCAGATGTACCCTTAATTTCCTATGTTTCTCTCTTTGATAGCTCTAATCCTAAAGTGATTCAAGTTGGGTTTGGAGGTAGGACAATGCAGAAGCAATGAATCATGGTTGCAGAAGTAGTTCTATGGTTAACGAGAGAGAAAAAGGGATGAGGAGGTGAGAGTGAGAGAGAGAGAGGAATCGTTCCATGGTTGATGAGGGAGGTGTCTGGCTGCTAATGGTGGTGGCCATAGTCGTGGGAATTGTTTCAGCTGGTGGCGAGGAGGTAGCGAGGGGCTGTTGTTGTGGTGGCCATACATGTTGGTCTTGTGCGATATTTATAAATTTAATTAATTTCTATTACTTTATTATATCATCTTGTGATTA…	(GA)6	198	209	GTTGGGTTTGGAGGTAGGACA	ACCATTAGCAGCCAGACACC	157
comp170437_c0	GATTCATTGATATTAAATGAAGAAGAAAAAAAAAAACAATAATCTAAAAAGAATGGAAAACAAATCACAACTCAAGAACACAAAATTATCCACAGATCTGAGATCAACAGATCTATGTATCAATAAATCATCATCAACAACAATAACAAAACCATTAGATCTTAGATCTCAGAGAGAGAGAGGACAACGGAGGCATGAACTGCGGCGAACGACAGAGAAGATCGGCATGATGGACGACGGAGGAGGTGGAGCGGCGGTGCGAGGTAGATAGAGACGCGGCGGTTGATCTGGATGAGAGACGCAATGGTGGATCGGCGGTGGATCTGGATGAGAGATACGGTGGCGGTGGTGG	(AG)6	171	182	TCCACAGATCTGAGATCAACAGA	CTCCTCCGTCGTCCATCATG	157
comp170542_c0	ACCCCAAAAACCCAAAACCCAGAAACCCAATTCAATGTACTAGGGGGGAGAGAGAGAGAGAGTGTGTTTCTAGTTATGGGTAATTGCTGGTGCAGGCCAGTCAAGTGTGCTCATGCTTCTTCCAGCCAATTCTTTGATACGACAACACCCCCTAGCAAGGCAAAACATGATTCAACCCTCTCTAGACAGAATGAAAGTTTGAACAAAGTTCTCGTAGCATCCAAAGGTGATACATCTATCTCCAACAACCTCAAGTCCTTCACTTTCAATGATCTCAAGAA	(GA)7	48	61	ACCCAAAACCCAGAAACCCA	CCTTGCTAGGGGGTGTTGTC	151
comp170580_c0	AGGGAGGCAGAAGTTGGCAAGAAACCTCCCATCTAGTAATCCCATAAATTTTCGTCGTCATCCTTAAAACAAGTCGATGTTGGTAGTGGGCGGCGGCTAAAGGCGGGGATTGTGTATGATAATTGAATTTGAGAAAGCAAAGAGGGATGGGGAATTGCGTGTTTAGAGGGTTCGGAGGAGGGTTTGAAGAAATGAACATCAAAGTGGTGACATCCAACGGTGGTATCATGGAGCTCTACTCCCCCATCACCGCCGAGTGCATCACCAACGAATTCCCAGGCCACCGCATCTTCCGTACCCGCAACAACAACGTCTTCTCCCAACCCCAACCCCAACCCCTCCTCCACAACGAACATCTTCACCCCGGCCAATTCTACTATCTTCTCCCTCTCACCAACA…	(TAC)7	425	445	TTCACCCCGGCCAATTCTAC	CGGCTTGTTCTTGTTGTGG	111
comp170644_c0	CAGAAACAGCCTTTCCAGAAATGCGGGTAAGGCTGCATACATCTTCCCTTCCCAAACCCCGTGTTAGTTGGAGCCTTGTGCACAGGATAGCCTTTTTATTTGAGAAACACAGTAGTTTAATATTCAATGTGTGTAAAGCAGCAGTGTGAAAGATTTGAAGCAGTTGTTGAAGACTTGAAGTAAATTCGTAATGAAGAAAGTAATTTAATTATTTCACTTAATCTATTTACTTAAAAAATGAGATTCTATGTCAACGTAGAATATATATATATATATGCACACATGTACAAATAATATTAAAAGTTCAAAATTTAAACACATCAACCAATATACCTTACATTCTTATAATACGTTTTTCTGTTATATAGCGATGATATTAATACAATGTAGCTAAATATC…	(AT)8	261	276	GGAGCCTTGTGCACAGGATA	TGTAAGGTATATTGGTTGATGTGTTT	270
comp170658_c0	GTTTTATATGAAGTTCAATATCAAAATAGAGCATAAGAAAAGATTTTGGACTGAGGCTTCAGAAATCTCTTAATCACCTGAATTCCATACACCTAGATCAGAAATATAACCCCTTTTTTTGGCCTTTCCATGATAAATATATTAGAAATGCCCCAAAATAGATTAAATACAGAGTTCCTACACCGTAAAATTCCAAAATCATCCAAATAGAGATTTTTTTGAATTGGTCATAGACCAAGTTGCTAAAGGATCCTCTCTTCTAACATACAGGAAGTCCACAGTATATTTTTCTGGTTCCTTATTTTCTCAAATATAGATACAAATGAATAGTCAATCCAAGCAGCCAACAAAATGTAAACTGAATGCTCGAGAGAGAGAGAGAGAGTGCTTACTCACCAA…	(GA)8	369	384	TGAATAGTCAATCCAAGCAGCC	GTGATCATGGGGGTTCTGGG	100
comp170737_c0	CAACTCAAACTAGACTTTAATCTTCTATATGCCATGAAAACATGCAAAAAAACTAGTTTAATCACATGAATGTGGGGATGAATTCTCACCTTTAAGTCTAGAATGTCAAGCTTAGAGGCTCTAACACACACACACTTCTTCAATCCTCTCCAAGACCAAGCCAAATCACTTGTTGAGCTAAGTTTTTCCCAATTCTACACCAATTTTCTCTTCTCCTCTCTCTCTAGTCGGTTTTGGGAGCAAGGAGAAGGCTGAGGAGAAAGTCTTGTTAACTCAATACAAGTTGCCTACACATTCCACTAACAATGGCAT	(AC)6	124	135	TGTGGGGATGAATTCTCACCT	CTCAGCCTTCTCCTTGCTCC	186
comp170802_c0	GCTTAACACAGTTCTCCAGCGTGGTGAGCTCTCTCTCTCTGTCTTGTTCTTCGGTTATTTTTGCTTTGTTTTTGGTCTGATTGAGAAACCCATATGGGCAAATACCTAGTTGATGATTGATTTTTGGGGAAATTTATTTTTAAACTTTTGATTGATTGTCCTGGTTATTTACAAACTTTTGTTCTTCAACCATTTGTTCTGGTTTTTTGGAACAGGACACTTTGGTTTTCATGTACTATTTTGTACCAATCCAGCTCAGTTATTGATATTGAGTGAATAGATCTTCCATTTGTG	(CT)6	29	40	AACACAGTTCTCCAGCGTGG	ACCAAAGTGTCCTGTTCCAA	222
comp170921_c0	AACTGGTTGGTTTTGTTTTTGCTAAAACACACACACACTATTAGATTGACTCTTTCTTTTTTATTCACAAAAGTGCTTTTGTAGCTTTCTAGTTTCAGACTTTTGGACTCTGAACATGTGAACTTTAGTTGAATTCCTGAAAAGGGTGTGTGATATGATATGTATTGAACTTGTTTGATGATAAGACTGACTGGTTTTTGGCTTCTGGTCTCAAAAAAATAAAATAAAAAATGAACTGTCTATGATCAGATATTTACTTTGTGGAGTTGTGAATTGGTCTTTATTGTATTGAACTGCTTTCTTTAATTTGAAAGTGGGATTGTTTTCTCCTATTTAGTTTCAGAACATGAACTTTCTGAGGATTCTGCATTTTTCTTGAGGGGTTGTGAATTGGGTTTT…	(AC)6	27	38	ACTGGTTGGTTTTGTTTTTGCT	CCAGAAGCCAAAAACCAGTCA	207
comp170948_c0	GGGAGGCAGAGGCGAGGGCGGGGGAATAGAGGCAGATGCAGAGGGCAAAATGCAGGGGAAAGAGGCAGGGGGCGGGCGGGCGGAGGAGACGGGGCTGGCAGAGGCGGAGCCGGCGATGGAGACGGGGCTGCGACGATCGGGCAGAGGCGACAGCGGGCGGAGGGCGACGGCGGAGGCGGGGCGGCGACGATAGGGCAGAGGCGACGGCCGGCGGAGGGCTGCGAGCCTTCTCCTCTCCCCTCTCTCTCTCTCTCGACGATCTCCCTCTCCTCTCTTTTCTCTC	(CT)7	240	253	GGGGGAATAGAGGCAGATGC	AGAGAAAAGAGAGGAGAGGGAGA	263
comp171021_c0	AAAGGTAAGAGTTCATGCCTTTTGTTTGTGATATATATATATGTATACACACATCGAGTTAGGGTTATAGACAGAGACCAGATCACACTCCATTCCTCTCTTCGCTTTCTTCTTCTTCTCCGATTTACATAATCTTCTGCTCAATTTTCAGTATTCTTGTTAAATTTTTGCTCAATTCTTGTTCACTTGTTTGCTGTAGTGTTAAAATCAAAATCACTTTTGGTTCAGTTTTTTGTTTTTTTAAATT	(AT)6	31	42	AGGTAAGAGTTCATGCCTTTTGT	GCGAAGAGAGGAATGGAGTGT	103
comp171102_c0	CTCTCTTGCCTGGCCAACATTTGGGTCCCGGGATTGGCGGTGGCGGTAGTGGTGGTGCGGTGGCGGCGGATGGGCATCTGGGTATGCTAGCGGCACTCAATGCGTTTAGGCCGCTGGCAGAGACGGGCGGTTCTGAGTCTCAGGCAAGTGGGTCGAACCCACATCATGGAGGAGGAGGAAGAGGAGGAGGAGGAGATGATCATGGAAATGATACTACAACTAGTCACCACCACTCCTAGATCAATTACAAAGTGTATGGATTGATGATTTTGCATTTTCTTCTTTCTTTCTCTCTATAATCTATATATATATATGTTATATGGGTTTGCAAGTTAGAACATGAGGCTCTCCAGTCTGATTCCTTTGAGTTTTGAGTTTTATAATATTCCATTTTGGTGT…	(GAG)5	181	195	CTGAGTCTCAGGCAAGTGGG	AGGAATCAGACTGGAGAGCCT	231
comp171150_c0	GGTTATTATAATATATACATATATTATATTATATGTTTGGCCCTCTCACTCACATCACACAACACAGTCACACTCACTATCTCTCATCTCTCTCTCTCTCAAACCTTCACCGACGCTGATCGAGCTTCTCTCCCTCCTCCGCCGATCGCCCTCCTCTCCTTCCTCCACCGATCTCTCTTCTTTGCCGATTGAGCAACCACAACTCCACCACTATTTGAGGCAGTCCGGCAATGACACCATCATCCCTGTTTGAGCACTTTTCCTCTCTCTCTTT	(TC)7	87	100	GGCCCTCTCACTCACATCAC	GAGGAGGGAGAGAAGCTCGA	101
comp171206_c0	CGAACACCAAAGGACGAATTGGACGAGGAACAACTCGTGAATGATGTCAAGCCTCTCATTGAGGAGGGTGGTCGTATTCTACAAGAATGCAATGGATCGCTCCGCGGTTTGGATCCTGACGGTCACATTGCAGCACAAGCCAAGGGACGCGCAGGTACTGGCGAAGCAACGCCTGAGGAGTACCGCCTGGCAGAAACCCTCAAGGAGCTTACCACAACTGTGGTTACAACGATCGACAACGCAAAGAAGAAGCTTAACGACATGCCACATGCGAAGAAGAAGCTCAACCCATTGTGGGGACTGATGACACAGCCGCTCTTCCAGATTCTGGCTGCAGTTGGTCTTTTGCTCGCGGGTGTGCTTGGTCTCGTTGGACAATTGCTGAACGGTCTCGGTCTT…	(AAG)5	481	495	TCGTCAATGGTCTCATGGGC	ATGCCATCAAGCCCATCACA	270
comp171226_c0	GCCAGATTGCATCAGAGATCTTACTGGTCTCCAAACGCTTCAGTTAGAATCCTGTACAAGACTCAAATGCCTTGTAGGGCTACCAAGTGTAAAAAAGTTGATTGTTTCAGAATGTACATCATTGGAAAAAATAACATTTCAATCCCTGTTACCAAATTCGGAAGTTTCATTAAGACAGTGCTACAACTTAGTTGAGTTTCAATCCTCCTTTAAGATAGAACCTATTGAAGAAGTTGATAGGGAAATGATCAACATTTTGGGCTTCCCTGACTTGGCATCCATGGAAAACATGGAGATAGAATTTGCAAATGGAACATTAGGACTATTCCACACAAAGACATGCCCCATCCAGGTACTCACTAGACTTTTCCACACAAAGACATGCCCCATCGTGGTACT…	(CT)7	398	411	AAAGACATGCCCCATCCAGG	ACACCTCGGACCGTGAGATA	261
comp171232_c0	CTTTGGTACATTAAAAATAGAACAAACACCCTTGCAATCACTAAAATTACACTAACTCCCCGATTAGAGTTTGTTTGGTGGTGTTAACATATCACACATACTTGCCATTTTATCTTTAATATAATAACCATAATTTTCAAAATTTTAACAAAAGTCAAATGCAATAAAATAAAATAAAAAATTAGTTAAACATGTTTGTAAACAATACATGAAAGCCTCCATCACTACTTTCTTCGGGATGGTCATGATTCTCACTATTACCTTCTTTAGTGTGATAACAACCACTTCATCACCATCATAAGCAACCCACTATCTATTTATTTATGTGTAATGACTCCCGAACCCCCTATCACAAGCAAAGGATAATTTTGGTACTAAAACACTTAAAAATGGTTGACG…	(AGA)5	827	841	ACCAGTTTCAACCCCAGTGG	CTGCACGTTAACCACACTTACA	219
comp171249_c0	CTGTGCTTGCAACCTTGTCTTGGCGACATCGAGAGGGTTAACGAGGACGGCCGAGAGGACGGCGGCACCGGCGGCGGAGAAAGCCCTCTCTGCAAAACCTAAATTGAAATCCGATAGGGTTTTGGAATGGTGATGAGATTGAGATTGGAGCGAAGATCGTTCTTCGATTTCTTCGTCTGATGATCTCGCCATGTTATCGGATACAGAGGTGGTTAGGTTTGCGTCGAGTTCAACTCCTCGCGATGCTGCGGCGCTTATCCATGAAGGAATGCCTTGTCTTGCTGTGCCCACCATTCCCAAAACCTAATTATCTCTCTCTCTCTCTCTCTTTCTGTGTGTAAAAACAGAAACTAGTAACTTGTGAATTACTACTCGAGAAGAGAATCACAGAATCAATTT…	(TC)9	311	328	GTGCCCACCATTCCCAAAAC	TCTCCACAACTCAACAGCTCA	136
comp171251_c0	GCCAAATCTTTCTATCGGGCTTCATTGGGCAAGGTTGCATGTAACTAAAACTATTTTCTTGCTTCACATATATATATATTCTCTTGGAAATTTATAAAAGGGTTTGCAAAATTTATCCAAAAAATTATATTCTTGCATATTAGGGAAAAATCAAATAAGGAGGCAAGAACATATTCAAGGAGAAATGACGTGTATATTTTACGTCTTTCAAAAAATCACCAACCTTCTCTACAAATCTTCTGCCTTTCTCATTCCTCATGTGTTTAAATTTACAACAGCTGAAAAAAGGTCCTCACATAAACTTTAGGACTTCTGACCATACTACCCAAAATATTAGGGACTACTCCTAGCCATGGCGACCATGATTGTTCCTCAATCTGAACACCTTGAAATCCTAGA…	(AT)6	68	79	GGCTTCATTGGGCAAGGTTG	ACACATGAGGAATGAGAAAGGCA	246
comp171317_c0	GCCCCTCCTTTCTACAGCAAAAGACATCAATCAGTGACTCTAGACAGGGATCAGAAAAGAGAAAAGCTGTGCATAAATGCAAAGATGAGATAGAAGTACAACTCTGTTCACATAAATAATAAAGAATTACAAGAGAGAGAGAGAGAGCAGGTTTGATTTGATTCAATATTCATCGGTCTAACTACCAGACCCCACCCAAGAACACACAATGCCTAGTAGTATTTGAAGTAAGTGTTCACTTCTATAGGGTAAATAAAGGGCACCCCATATCTACATCAGTTTCAGCCAGAAAGTTTTTGCAAGCTCATGCCAATTCAATTTTAGAACCACCCCTCATTTCAGTTGTGTTCGTCTTTTGTTCTGGCAAACTGAACATGTGACCTCTCTGATTCAGATACA…	(AG)8	132	147	GCCCCTCCTTTCTACAGCAA	TTCTTGGGTGGGGTCTGGTA	202
comp171395_c0	ATGAAATGAAAGCCCTTTGCAGGTTTTTTGCACTTCTTTTTTTATACACAGATTTTCGTAGTTTCAATGTGTGCATTTGTATGTGTGTGTTTTCCCATATATTTTCCAACTTTTTTATGATATGTTGGATTTTCTTCTTCTTTCACGGCCTTGTTTATTGGCTGACAGAGAGTTGTATTGTAAATCTTCTGTGCAACAAATTTGGCTACTGGCATATGTTTCCAGTTGAACAAGGGCATGGTGCTTCTCTTCTTTCACTTTGGACACATTTATTTGCTCATTTACCTTTTGTGGTATATATAGTAGATTGGTAATGATTTCCACCATAGACTCTGATTTTCACTAATCTCTAACTGTGGTGGGTCTCTCATCATCAGTTTGTTAGTCATAAGATGTGAT…	(ATT)6	414	431	GGGCATGGTGCTTCTCTTCT	TCCAGATCTGTGTCCGGGAA	237
comp171412_c0	GGGTGATGATCGGAGAGATCTCTATCAATACTCACAAGAAAAATACGATTATTAACAGAAATGCCACTGCTGCGGTGAGCTATAAAACAGGTTGGAAGGTGAGGTTGGATTGGATGTAGCCATGGGTTTGGGCGTGGTGAGCGGCGGCAGGTCAATTAGAAAGTGGAGTTTATTGTCCTTCACTCTCCGCTCTTGCTCTTTCTTCTCTTCCCTCTGCTGCAGAAGAAGAGGCCAACCCATCTCAGTGACAGTGACTCCTCCTCCTCCTCCGTCTTCCCCAAAGAAAGTCCCTTTATCAGTCTCAGTCCATGGGAAGACTTTGGAAGACCCCTACCATTGGATGCGCAACACCAACGATCCTCATTTCATTGATTACCTCCACCAAGAAAACTCATATGC…	(CTC)5	255	269	TCTGCTGCAGAAGAAGAGGC	GTTGGTGTTGCGCATCCAAT	143
comp171431_c1	GCCGGAGTGTCCAGGGTGAAAGTTCCGAAATCTTATATATATATATGGGTGTTGATTCCCTCAGATGAAAATTCTGTAAAATGGCAAGTTGGAGTGTTTTGAATAATGGTTGTTATTGAATTGTGAACCAATGAGTTGTAGTCTCATTTAGGTTGTTTCGAGAATGAACTAGATTCATGAATTGACTTAAAATGAATGAATGGAAATGAATTGAAATGTGAATATCAATATTGAATGGTCATGGAAAGAATGTAAATTGGTTATGTATATTGAACCTTTATCTGACACTTATATCTTAGTTAAACCTCATATTGTGTTAGTCTATCTCTATTGGGCTTTGGCTCACCCTATATGGGAAAACCATTTTCAGGTGTTGATGATATACCTCCGCCAAGGAAA…	(TA)6	34	45	CGGAGTGTCCAGGGTGAAAG	TCAAAACACTCCAACTTGCCA	100
comp171454_c0	ACCACCTTGGCCCCAGTTTGAATATCCGTCATTTTCTTGGTAGTTTCCATATCCACCTCTGCCCCAACCTCGTCCTCCTCTCCCCCTTCCCCTCCCTCTCCCTCTGCCACGATCTTGTCCTCGACCATATGAATCTTCATTAACAGCATTATAGGGTGCACGCGTTTGTCTAGGTTGTTGTTGCTGCATCTGATAATTATACTGTCTAGGTTGCTGTTGTTGTTGCTGTTGCTGATGATAATTATACTGTCGAGGTGGTTGTTGCTGCTGATAATTCTGCTGTGGCTTTGGTTGGCCCACCTGGGATGGAGCTTGGTACCCTGGAGAATTCTTGTCTAGCTCCCTGGTTGACAAGGTAACTGAAATCATTGAGACATGGCGAGTCTGCTCCACAGGTAA…	(GA)7	709	722	AACCAAACCCTGTGCTGTGA	GAGGTTTTAGCCCTTCCCCC	203
comp171464_c0	CTCTCTCACATTTGATCTGAGAGATTAAGCTAGGGCTTCTGAAATTGAGAGACAGAGAAAGTTGAAGCTTGGGTTCTGAACTTCGCCAATTGTCATCATCATCACTTTGATAAGATTAGGAATTTTGGATTTGATGAGTACATCATATATAGAGAGATGTTCATATTAATTTTCTAACTGAGGGGGTTCAAAGAGAGAGAGAGGGGGGGGAGGAGGTGGAGACGAGAGGTTGAGAGAGAAGAGAGAAATGTGAAAGTGAGAAGATGAAAGGATGAGAGACAGATTTTTTTATTATTTTTCTTTCACTGGAGAGAGAGAGGGAGAGAGTTAATGATGGAAATTGAAAGTCTGAGGGATTTGAAATGGGAAGCCAAAAGGATGATAGATTTTTTTATTATT…	(AG)6	192	203	TGGGTTCTGAACTTCGCCAA	TCAACCTCTCGTCTCCACCT	164
comp171538_c0	GATTTAGATGAATTTTTTTTTGCCTTTTTCCATGAAAAATTTTGCTGAAATTCAGTGGGAAAATATGACAAATTTGACCACTATAATAATTTCACAATTTTCACTAAAAAAGAGACTGAGGTACTAATTTTAGTCATAATTTGGGTAGAAAAGTTTTCCGATGAGTGCTACTAATAGCCTCCACTTTTTTTCTTAGGAGCCCCCAACTTCTTTTGACCCCCACACACCAAAATAGCTCCCCACCTCTTTTATTTTGAAACCCACCATAATCCCCAAAATATCCCTCCTACTTTGCACCTCCACCCCCACCAGCCCTTCCTCCGGTAGACTGCCCACCTTCTTCAGCAGACCCCTGCCACCCTGCACTTCCGGCATCCCCATTTCCTCACCCTCACCCTC…	(CT)7	438	451	CCCATTTCCTCACCCTCACC	GCCCATACCTCAAACCTCACA	100
comp171556_c0	TGGGTCTCTTCTAATCCTAAGGCTTGAATTAAAATAGCCATGAATATATATTCAGTTTTGTGATTCACTCCACAGAATGCTGAAGAAAAATTAATCAAAAACAAAAAATTTCAATTTTGTGATTCATTCATTAGAATACTGAAGAAAAATTAAATAAAAAATCAAACTTGAAGAGTTTTTGCTTTGTAAAATTTTCACTTTTAGACACATGAATTCGCTTACATATATACATGTATGTATGTGTAGAGAGGGAGAGAAAAATGAAAAGAGAAAAAGTTGTAGAGAGTGAGAAGACAGAGGGGGGGCTGGATCGAAACTGGATCGGAGCCCCAACGTGGAAGGAGAGAGAGAGAAAGGAGGGGTAGTTTTCTATGTGTGGTTTTTTTTTGTAAGTTTGCC…	(GA)6	342	353	ATCGAAACTGGATCGGAGCC	GGGGGATGGGTTTTGAGTCC	162
comp171565_c0	GGCTTTGATTCGTTGTGCAAGCCCACCTGAGATCCCAAAACCGGTTGAGATTGAACGAATTCCAGCCCCAACTGCATCAACTAGTGAAAAAGCAGCTGTTGTAGTAGCCAAGCCTGATCAGAAAAGTTCTGATAATTATCTTGAATTCGATTTCTTTTAATTCTTCTTCCTCAGGGAAAGATGTTGAGTTCCAGAGTATTTCAGAGGCATTGATGATGATGATGATGATGATTGATCGATTCAGAATCAACTACTTCTTCTTCTACTGCTCTGCTACTCGACTCGGATCGGAGGACAACCCAATTGAGAATACGACTGATGCCTCTGTTTCCACTCAATAAACAATACGAC	(TGA)7	211	231	GCCCACCTGAGATCCCAAAA	CGAGTCGAGTAGCAGAGCAG	265
comp171589_c0	GGGCAGCACAACCTAAAAATGCTCTCCAACTTCAACCACCACCACCACCAGGATCGCAGCTTCGAAAGACAATAACGGTGGCTTCAATCGCCGCCGGGATCCAATTCGGATGGGCTCTCCAACTCTCCCTCCTCACCCCTTACGTCCAGCTTCTGGGCATCCCCCACACCTGGGCCGCCTTCATCTGGCTCTGCGGCCCTCTCTCTGGCATGATCGTCCAACCCCTAGTCGGCTACTACTCCGACCGCTGCTCCTCC	(ACC)5	35	49	GGCAGCACAACCTAAAAATGC	GGTTGGACGATCATGCCAGA	222
comp171597_c0	TCATCTCACACAAAGAAACGACCTCCCCAGGGAAACTGTCCTTGATATTGCTCTGGCAGTGTAACAGGCTGTTGATTTCCTTTCTGAAGCTGCTGCTGCTGCTCATGATATAGTTTCAGACGTTCCGAAAATTGATAATCCTGCCAGCCTTTCTGTTTTTCTGCATGGACTTGCAATGTTGATACTTGTTTTCCAGGAAAGGGAAAG	(GCT)5	89	103	TCTGGCAGTGTAACAGGCTG	CAGAAAGGCTGGCAGGATTA	104
comp171748_c0	TCTCTCCTCTCTTTCCTCTCCTCCCCTCTCTCTCTCTATCTCCCTCTTCCCAAAACCCTACCCATTTACTGACGACGATGGCGACGACGATCCTCTCCATCGTCCGATCAACCAACAGTGATTGAAAGGCGATCGGCGATCTGTTCTGTTGTTTTTTTTTTTTTTTTTTCCAACTAAACACAAAATAATGTTTGGATCTGAACTTGGAAACTTGAAGCTGTTGGATTTGGGGAAATTGGGTACTAAAAAGACAAATATGGGTGTTTGGGAAGTGTTAAGGCTTGATGTAATTCGGACTATCTACCCAAAGGAAACCTGAAATGGATATAGTGTAACAGAGGGTAAATACAGGAAATGGATTTTCTATATTTATTTTCCAGATATACGCCTCTTTGTCGG…	(CT)6	26	37	TCTCTCCTCTCTTTCCTCTCCT	GCCGATCGCCTTTCAATCAC	137
comp171761_c0	TGAAGGGGAAAAAAAGTAAAAAAAGAAATAAGTAAAAGCTGTGATGAAGTTTGTTGGAGAGGACTATGGTGGCTTGTTTTTGGCATGTCTCATTATCCAAAACCTCTCTATTTCTTCTGCTTTACGCCCTGGAACTCGACCTGCTATTAAATCCCACCTGTCTCCAACTAGTCTGTACATCCTGTTGATGATATCTTCCTCTTGTGAAGTCATTTTTATGAACTCCCACTCTATGCTACTCACTTCAGAAGTGGTACTACTAGTGGTGGTCTTGGCTTGTTTCCGGGGACGTTTGTCCATAGCTTGTATAGCCACTGGCACAAACAACACACTCTTAAGACTCGAGAGAGAGAGAGAGATGGGAAGAAAGAGATGAGAGATGGGTTGGTTGTGTGTATG…	(GA)8	344	359	TTTACGCCCTGGAACTCGAC	ACACACAACCAACCCATCTCT	276
comp171769_c0	GTACAGATGGAGAAAGTATGGCCAAAAAGCTGTCAAGAACAGCCCTTTTCCTAGAAGTTACTATCGTTGCACCACAGCTACATGTAATGTGAAGAAGAGAGTGGAGAGATGTTTCAATGATCCAAGCATAGTTGTCACCACATACGAAGGCAAACACGCCCATCCAAGCCCCATCATGCTCCGCCAGACCTCCTCCGCTGCCACCGGACTCCCACCACCACCACCACCTTGTCCCGGCTTCTCTGCCAATGCCGCCACTTTCGCTCCTCCACTGCAGCCGATGCAAGTGCCATTCTTGTCTCATCAATCCCAATTCAGAAATTTGGCTCATCAAATGAACTTGGGTTACTTGAATTACATAAATCCCAAGTGTGAAACAGACTATGCCCTTCTTCAAGA…	(CCA)5	212	226	TCGTTGCACCACAGCTACAT	CAGTGGAGGAGCGAAAGTGG	211
comp171831_c0	TGTAGAGATGCCTTCCTCCAATCCTCATGTCTTCAATGGGTGAATTTCTTAAGCCTTTCTTCTTTCCTTCACTTGGTCTCAACTTCTCTAAGCTCTTTCTTCAATCTCCAGCAAGAATAATAGGTGACTTCCCTTCTTTATTTTTCTTGATTTGAACTCTCTCTCTCTCTCCGTCTCAAGCTTCACCACCAGAACATGAGACTACACTTTTGTGTTCTATTCTCTTAAGAATGGTTCCAACAAAATGTTAGATCGGGGAGAGAAGACACAAAAAGA	(CT)7	157	170	TGCCTTCCTCCAATCCTCATG	TGTGTCTTCTCTCCCCGATCT	262
comp171856_c0	ATGCCTGCATGAATAACAAATGAGCAAATGTCAAAATTCATGAAGAGATTTTAATACAAGCTTTGTAAAAATAAAAACAGTGCCCTCCAAGCACTTAACTGACCCCAACTATGAAAAATTGTACTGTGGCAACTTGCAACACCTTTGACTAAAGGTGCTCATACACCAGTCCTCAGGACTCAATTTCAAAATTTTGAGTTCTGAGTCTCATCTAATCTAGAATAAGCAAATTCTAAGCCTAACCCCGATCAATAACTACCCTTACTGCAGAATAACCACAACCATAACCAAGTTATATATATATATATGGGAAACAAAACACAATACTTTAAGGCTGTTGAACCATGAGCCAGTATATTGACTCGTATATGCATGCATATAACGAGCAAAACCATGTAT…	(TA)7	294	307	GTGGCAACTTGCAACACCTT	CTGGCTCATGGTTCAACAGC	228
comp171904_c0	GAGAGAGAGAGAGGCATGGGTATATTAGCAAGAATCTGTTGCTGCTTTTATGGATCTGCAGGTGTATATGGCAGCGGCGGTGAAGGTGGTAGAAGAAGAAGATCAGGGAAAATTGTTGAAACATCAGAAACAGAAGCTGAAGCAGAAGCTGCTCCTATTGTTGTTCCCCACTTCCCTGTAAATTCTAATCTCCCTCGTTTATAACTCTTCCGAGAGAGAGAGAGAGAGTATGTTCAGTATATATATGTTCTTTTTCAACCTTTGCAGCTTGAGTAGTGATCATGAAGTTGATGTTCTGTAAATTATTGTTGATGCCCACTGTTAGTATTATTAATATTATTGTTGTTGTTGTTGTT	(GA)8	212	227	TGTTGTTCCCCACTTCCCTG	TCACTACTCAAGCTGCAAAGGT	121
comp171910_c0	ACAAAACCCAAGAATCCATTCAGTGAGTATTTGAAATTGTGGTTTCCAATTTGATGGGATTCCCACTCTTCCTTCTCTTTGCTATTGTTTGTCTGCACCTCCACTTGTATTTGGACATTATTATGCTATGTTTCGAAATTTTAATGGAAATTGTAGATCGTCTAGGCAGTGATGACCAGGGTTTAGGGCTCGTTGTAGAGTGGAAGCACACATTAGGGAAACATGAGACAAAGGAAATGTCCAGCTGAGAGGCAGAACAACCCAGTAGAGAGAGAGAGAGAAAACCGTGATGTGAGCAAATACACCGACTAGTGATGACCTCCCTAGGGTTGTGTTGTGGGGGTGCTTCCTCAATTTATAGGAGCGGGTCACATGACCTGTAACAAACTTCTTGGATAT…	(AG)7	267	280	CAGGGTTTAGGGCTCGTTGT	ACACAACCCTAGGGAGGTCA	159
comp171919_c0	CGACAAGCTTCCCTCTACAAACAGCCTCCAGAGCCCAGTCATGGCGTTCTCCATGAGCTCCGCCTGCTCTACCCAGCAGACCGCTGTCCGGGGGCAGCGGGTGGCCACGGCGGCCGTCCGGCGCACAGCTGGGCCCGCCCGCCGGCGCCTGGTGATCGTCAACACCCCCGACATTGGCAGCCAGGGCATGACCGGCGTGGACAAGGAGGCCAAGACTGTGGAGCAGAGCGCCGCACCCGAGGGCGACCGCGCCAAGATCGGCGAGAAGGCCCAGATGGCGCAGGTGGGCAAGGAGGAGGAGGAGGGGTCGCCCGACATCATGGCCACCGGCGGCAAGGAGGCCCGCAAGGAGGGGGGGACTGACACCGACATCCAGGCCGCAACCACCGGCAACTCGCG…	(AGG)5	291	305	ACAAGGAGGCCAAGACTGTG	GCAGAAAAGCGCCAGTCAAA	267
comp171921_c0	TTCCTCGCCACCACCACCATTCTCTCCTTTCTCACCTCTCCACTTTTCTCTCTCTCTCTCTGACGCTGAAAAAAGTAAAAGATGAGTGATGAAGATTGGGTGAAAGCGGCCATGACCGACGACTCCGTGGTGGTGGAGCTCCTGATGCGCCTCCACCAGAAGAGAGAGCACTCTCCGGCGGCTTTGCAACTCGAGTGGAGCGTCAGGCAGCGCCGTTCCAAGCCGATGATGATTCTTCAAGCGAACAATAAGAAGAAGAAGCCGACGCCGAGGTCCAGCCCCACCACGCCTCTCTCCTGGAGCTGCGGCGCCACCTCCGTCAGCGGTGGTGGAGGATGCGCCGCCGCCGCGGGAGACGGTTTTGAGGAGTCGAGCCGACCTCCGCCTACCAAGCGGCTC…	(TC)7	47	60	CCACCACCACCATTCTCTCC	GCCGCTTTCACCCAATCTTC	103
comp171976_c0	ATTGGCTAATAGGGACGATGACAAAGCATCAATGTGTATGCACAAAATTGTGCTTGTGTGTGTGTGAATTTAAACAGATTTATTTTAGGCAAAGTAAACAAACTACAATGGGCTTTCAAGCAAATTCACTTCAGATCATCTGTCCAATCCCTCCACACCAAAATCCTCTTATAATTTATTTTTTTTCAGAAAAAAAAAGGGGAAAAAAGAAAAAGATGACAAGGATGTAAAGAAGGTGCATGCATGTGTCTATCCCTAAACAGATGTGATGGGGAAAAAATGTGGTGTCTATGACACTTCAAAGAAAAACAAAGTCACAGAAAAGTCACAGTATTTTGTATTAATCTCCTTCATTACAATGATCTTCCCTATATATAGGGCCATGACCGGAATTTGATG…	(TG)6	55	66	AGGGACGATGACAAAGCATCA	GGTGTGGAGGGATTGGACAG	149
comp171984_c0	CTTCACCATAAATCTCATATGAGGAAGTTGCTCATCTCTTTGTTGAATCTATATCACCAAGTGTGGATTAATTTTTCCCCCATTCAATGTATGTACACACTACACAACTTTTGTATTTCGGATTACAATCACACACACACACACAAAATTCTTGATTGATTTTCAAACAAAAAATTCAAAAATATTTTTTGAGTTTGAAGATCAAACAAGATGAATTTACTCTTAGTTGTTGAGTACTATTTGTTTTTTAGTGTAAGCTAGCTTGAGTGACAATTGGAAACACATCATTCGGAAATGTTCTCTGTCGGCATTATGATGTTTATGGAAAGGAGTGGTGGCCACGAATAATTCCATGAATACATGTTTTCCATCTCTTTTCGGTGCTGTTAAAATCAAATG…	(CA)8	130	145	TCCCCCATTCAATGTATGTACACA	GGCCACCACTCCTTTCCATA	265
comp172033_c0	TGAAGATGTTGATATTGATGATCTCTGCCATTTTCTCTTCTTTGATTTTTTGATCTGGATTGATGATCTCTGTGTTCTTTTTCTTGCTTTCAGTTCGTTTTTTTTTGGTTATTACTTTGAACATCAACATCAACAATCCAGATTTTTTTATTTCGAACACAGATCATCAACAACAATCCAGATTTTTTTGTTATTTGGATCCAATCCAATCCAGATTTTCAGAAGCAAAGTCTGGATTGTTGATGATCCAGACTATATATATATAATCCAGATTTTTTTGTTATTTGGATCCAATCCAATCCAGATTTTCAGAAGCAAAGTCTGGATTGTTGATGATCCAGACTATATATATAT	(TA)6	254	265	TCGAACACAGATCATCAACAACA	ACAATCCAGACTTTGCTTCTGA	178
comp172233_c0	GGCAAGAAGCGATTTCCGGCGACGTCCATATCTGCTCCGTTGCGACCTCAACACAGCACAAGCATCCATATCTGCACAGCACAACATCCATATATGCTCCGTCGCGACCTCTCTTCTCTCTCTCTCTCTTGATCGTCATCTCGATCTTCCCCGTCCGAGGAAACCCTAGCGCCGTCGTCATCTCGATCTTCCCCGTCGCGATCTGCTCTCGCACGATCTACTCTCGAAGCTGTAGAAGCTCTCGAAACCAGAGGAAACCCTAGATCTGATCTGCAATCTCACTCGATCTCGTCTCTCTCTTTCTCTGTTGCAGACCACCGGCGACGAGGAAGATCGAGGCTAGGGTTGCGGCGTACGGAGGCTCAGGAAGGAAGAGGAAGGAAAAAAATTAAACAAATT…	(TC)7	115	128	CCATATATGCTCCGTCGCGA	AAGATCGAGATGACGACGGC	103
comp172291_c0	CATATGGCGGAGTCGGTTTGACAACACAATACTAAACGAATCCTGAATGTTTGGCAACGTAGTGCTAAACATAAAGGATTTGTTCGACTGTTACGGTTTTGGGGGGAAGAAAAAGAGGAGAAGGGGCATAAAAGAAGGGCACAACAAGAGGGAGAAGAACGAGGAGGAGGAGGAAGTCGGTCTGTGAGACTAGATAGAGGAAACTCTCTCTCTCTCTTTCATTAGGGTGAAGGGGAGCGACGACGATAGGAGGTTGGTGTAAGATGGTGGATGGGGGAGAGGTGGTGGTGATGGGTTTGGGCTGGCGGTAAGCTTGTGATGATGATGAAGTTGTCGGCGAGGGTTGTGATGGTGAAGGAGGTCATCTGCTAGAGTGGATGGGACTAGTGAAGTAAGAGA…	(CT)7	204	217	GAGGAGGAGGAAGTCGGTCT	TCTCCCCCATCCACCATCTT	117
comp172309_c0	GGTTGACGACGTAAGGAGAGGGAGAATGAGGATCGGAGGAAGAATCGGGAATGGGAGTAGGTTGTGGAGTTACATAGAGAGCCGGTGTTATGAATATATGATTCGGAGTGTGAGCCCTCTCCATCTCCTTCTTCTTCTTGGCATCATTTTCATCATCAACAGCATATGATTTGGGGAATTGTTGTTGTTGTTGTTGATTCGAATTGAGGAGATTTTGGTACGAAGCTCGAGGTCTGGTCTCGAACAAGGTCTCCCAAGCAATGGTCGTGAAAGTAGGCATGTTAGACAGAGAGAAAATGGAGTATGCGGCGGCCTCTGGTCGACGAGGGTTTAAGGGAGGTGTTGTATATAAGACAAGATAAGGGGTCG	(TTG)6	179	196	AGTGTGAGCCCTCTCCATCT	CAGACCTCGAGCTTCGTACC	130
comp172360_c0	CCGAACCAAGTGGACAGTGTGATCTGCCTCCAATCCGTAGCTTTGTAGGGTTTGATCGTCCTTCAAGATCCGGCCCTTGTAAATGAGGCGCTGGTGTTCTGCCGGGATGTCGCAGTTGTGAGCAAGGACGGACTTGAATGATCCAACGGTGGAGACGAGGGTGATCTGAACGGAGAACTTGGAGCCATTGGAGCATCGGATGTGGATGGTGACACCGGCGTCCGATTCGCTTGCCTCCGCCACACCACCACCACCGCCCATACTGGAAGACAATATAAAAAAGAGATCGATCGAGGGAAATTCAGAGCTAGATGCTGAGAATGATCAGAAACCCTTGATTGTGATCAGATAAACGGGTTAGGAATTGGAGAGAGAGAGAGGACTGTTCTCTGCTGTAAT…	(GA)6	368	379	GAACGGAGAACTTGGAGCCA	TTCTCCTCCTCCGACGATCA	251
comp172393_c0	GGTTGGCAAAACTTTTGACAAGTTACATTAATCAGCTTGAGATAACCAATTCTAAATATAGTTAATAAAAAAGAGAATTGTTGTGTATAACTAAAAGAAATTGTGCTCGTCAATTGTGGTTTTTGGTTGCTTAGGAATTCAAATAAACCTTAAGCAAGAACTCATTCAAATCTTATGCAGCCAAAGCCATCATGGTGAATTGCCTTATAGGCTTACTTATTACCCAAAAGCAGCAGCAGCAGCAGTCAGATTTTTCTTCTTTTCATAAAACTGAAATTACACAAGTCAATGAGAATCTAGAATAGCACAACTATACACACTCGCAGAGGCTATTAAACAACCCCAATTAAATGTGGCAATCTAGACAAGCAGAATATTTACAAAGAAAACCTACACTGA…	(AGC)5	229	243	AGCCAAAGCCATCATGGTGA	TGCTGCTGGGAAACTAGTGT	266
comp172413_c0	GACTATTCCCTCTTTCGTCTCCCTCTCTAAACCCATTCTCCCACTGTTTGGTCTCTCTCTCTCTCTCTTACACAGTTTCACTGTCTCTCTCATCTTCTTCTTTCTCTCACGCAGTGGCAATTAAGTTCTATCGAAACCCTTCAGATCTATCAAAAACCTTATAACGAAGTGGGAGCTGGTGATAGTTAAAAATTAATGAGGATGATTAATCACTTTTAATTGTATCTCTCTTACTTGATTTATGAAGAATTAGTGCCTGCCAATGGTGTCAAGTGGCAATGATAGTGACACTGCGATAATGCGTGGGTATTGTACTCTATTATCAATTTTTTTCTTCATAATTCTTTCCTTTGATCTGGTGCCG	(TC)8	52	67	TCCCTCTTTCGTCTCCCTCT	ATTGCCACTGCGTGAGAGAA	115
comp172442_c0	GTAAAATTCTGATTCCGTTGCCCATTATTACTGGTTCATAAATTTTTCTAGACTATAAACTCGGTTCAATATCAATTAGATTAAAACTCAAATAGAAACATGGCAATAGGCAAACAATTAAACTTTCAAATTTTTTAATTCCGATAAATTTTCAAATCAAATCTCAACCTAACTACTCAATCGCCCAATTCACAACAACACTCAAACCAGATTACAAATTAAGATTGACCCAAATCGCTACAATAATATATATATATACATATTTGAGGCTCAGATCTATGTATGA	(AT)6	246	257	TCGCCCAATTCACAACAACAC	TCATACATAGATCTGAGCCTCAAA	106
comp172482_c0	AAGATCAAGTCAAACTCATCAATTCAGTTTTGTGTATTTCCCTTTTTTTGTTTTCCTTCACTAACAACCAAAATGAAGCATTAATAACCAAAGCAACAATCATACATGAAAATTCCTAGAACCTCAATACAAAAAGCAAATTCATGGGTATAATTATAACATTATAATAAGATTTTTAATCATAGATACAACACAAACATAAAAGAGAAGGGCATAGACATAAAGAGAGAGAGAGACCTCTGTTCGGAATTGTCAAAACTAGAGCTGGAATCAAAGAAATCAACAGGAACAAAGGTGTGGTCGGAGCTATAAAGGTCCTTGCTGGTGACATCCAGGGTTTGATCATCGATA	(AG)6	224	235	ACACAAACATAAAAGAGAAGGGCA	TGGATGTCACCAGCAAGGAC	144
comp172686_c0	GCCATGTATGCCTGGCCTTGGCGAAACAAAGCTTTCACATTGTTTTCTCCATCACGCATTGCAAAATCTGTGTCCAACAGTGCTCCCTTTAAATCTCCCAATTTCAATTTACAAGCAGAACTGTTGGTAAATATCTGTGCTTTTATCTTCCTTAACATGAACTTTTCTCTTCGTCAATCCCTTCCTTCTCCCAGCAGACATCCAAATAAAGTAAAGCCTTCCTATACTTCCTAAGAGCCATCTTATAGTCTTGCTTCTTGAAATGTTGATTTCCAAAAGCCTTCACAGAATCTACAGCATTCATCCACCAAGACAGCTCATCGGAATTGTTATCAAGGTCAGACGGCCAGTCAGGATACATATCACCGTCTTTAAAAAAATTAGCTATCCCATCATCTG…	(TG)8	934	949	AGCACCTAGTCCTCGCCATA	GGGCAAAGGGAGAGAAGGAC	269
comp172691_c0	CCACCAACTCATTTAAAAGCTTAAGCTATTAGAGAGAGGGGCAACTTTATTATTTATATTATATTCTCAACAAAACTTGACAGCACTTCCCAATTAACTAGTTAATCACAAGCATTTGTAAACAAATTCTAGATAACAAGCTACATGAACATTTTATCTACAAGCTACATGAACAAAACTGTCTTCTGCTATTATTTATGGTTTACAATTTGGAAGCATCAAATAAGGTATATTTCTAATTTTATGAACACTGATAATATTAAAACTAGATGGATAAATAAACGAGGTAATTCTGTATTTTGCCTGGTAGAATGTGGATGAAAATGGTCAGGTTGATCAAGTATTGCTGCGAGAGAGAGAGAGAGGGGTTGTGGATTGTCATAAATGGGTTCATGCTAA…	(GA)7	351	364	TGCCTGGTAGAATGTGGATGA	AGATGGCCAAACTGGAACCT	140
comp172718_c0	ATTTTCCAGCTTAAGATCTCTGTGACAGATTTGCATTGAATGACAGTAGCTGACCCCTGATATCAATTGTTGAAAAAAGAATCTTGCCTCATCCTCGTTGAATCTGCCAGCATTGCATATCCTCTGGAAGAGCTCTCCTCCCGCAGCATACTCCATAACAATTGCTAGATGAGTGGGCGTTAACAAAACCTCTTTAAATCTAACAATATTGGGATGCTTCAATGATCTGTGATTCATGATCTCCCTCTGTACATGTTCATCAATCTTTTCGCCTCTCTCGATTAATTTGACAGCAAAGAGCTCTCTGGTCCACTTATCTCTAACAAGCTTGGCGACCCCAAAGTTACCAGACCCTATATCTTTCACAATTTCATAGCGTTCCATCACTTACAAACTATC…	(TC)7	427	440	GCGACCCCAAAGTTACCAGA	ACAAAACCCCAGGAAACCCC	188
comp172764_c0	GCGGTGCTGAGGTCCTGGACTGGCAAAAACAGCCTGCTGGTCCGGCCAAGGGGTGCAGCTTCTGTGGGCTGCCTGCCGGGTGGTTTGGCTAGTAAGGGCGGAAATGGTGCCCCTGACACCACCACCCTGCTTGGCTGCCTCTTGGGTGTAGCTTCTAGCTGCTGCCTGCATGATGTCCAGGCTAGTAAGGACGGTAGCGCTGCCCTCCGGCACCACCACCACCACCACCCCGGCCATATCCACCAGCCCCACCGCCTCTGCTGCCGCCTCTGCCACGTCCGCCAGGGCTTGCACCATAACCCCCACCGCCCCCTCTCCGGCCACCGCTCGAGGAGCGCACGGGTCCCCCAGCAGCAGCTGTTCCATATCCACCGCCAGCTGCCATGCCCCCAGCTCCCG…	(CAC)6	211	228	GGCTAGTAAGGACGGTAGCG	GGGGTATGTGCTGTCAGGAG	243
comp172832_c0	CTTTCTTTTCTTGACACCCTGAGGCGCTCTCTCTCTCTAATACTTAATATTAATCCTACAATCTCATCCCACTCTTTCTCTCTCAAGCTTTTTGTCAATGGAAACCATATCAAGAGATTACAGCATTCAGATCTATCCATTACCATGGACAGACCCACTTCCTGAAACTCCAGTTATTGTCAAAATTCACATTACTCATCTTCTCAAACTACAGCATCGTAGTCCTCAAGGCTATGTCAATACCAATTATCCTACAATCACTCTTCCAGATTTTGAAGAGTCTTTCACGATTCCTCGTCATGTTTTCTTCTCCATGGGTACCTTCAATCTCCATATTTTCGACCGACTCTCCCAGATGGGATTAGTTCCTAATTTATTAAATCGCCTGAGGCAGATCCT…	(CT)6	27	38	TCTTTTCTTGACACCCTGAGG	GGAAGTGGGTCTGTCCATGG	159
comp172882_c0	GTATTTCTTTGTTGTTAGTGGTATTCTTAACATTTGAGTAATGAGTATGCCATATAAGGAAAGAGTAAATGGCTTGTTATTTCTGTAAGGGCAAAGGCTTTTTCTCTGTGCAGTTATCCCTCTCTTAGTCTCATAAATTATGGCGGAGGCCTGATTAAATCAAGTTAGCTTGTGCTTTCAAGGATAGGGATTGGACTAATTATAGCTTAGGGTGTAAATATGTACACACATACACACACACACAAGTACTATATCGTATTAGTCTTTGGCACACT	(AC)6	232	243	GGGCAAAGGCTTTTTCTCTGT	AGTGTGCCAAAGACTAATACGA	187
comp172889_c0	ATCATCACCGGCGGCGCTAGGGTTTCAAATCGTCACTGGCGGCTCTAGGGTTTCAGATTGATCGCGATGGTTAGGGTTTTGCCCCTCAGCTGTGATCGCGACAGCGGAAGGTCGAGAGAGAGAGAGAGACGTTTGCCAGAAACTTAAGACCTTCGTCGGAAATCGCCACCCTCGCCAGAAATTGCCCCCCTCCTCTCTCTCTCAGAGTGAACAGTGTGAGAGTGTGGTTTATATACGAGGTATTTGGTAATAATCGAATTTGAGGAGGGGCATTTAAGTCATTTTAGCCCCCCCTTACCAGCTTCTCGCATAAGTCGAATTTGTTAAGCACCCCTAGAGTTGCTTTGGAAAATAACCTGAAAATAGCTTAACTTAAGCTATAAGTTGTTTTGATAAGCT…	(GA)8	114	129	TTTTGCCCCTCAGCTGTGAT	CTGAGAGAGAGAGGAGGGGG	129
comp172980_c0	GCGCCAGAGAGCGAGCCTCCAATCAGAATTGTGAACAGAGACGTAGTGAAGCTCATCCGCCGTACAAATCGAAGGCTTGTCGGTGGCGGTTCTCGTCGTCGTCGCCGCTGCAGCATTGAACGCTCTCAACCTCGGCGGCGGCGTACGGACGGAGGAGGAGGAGGATGGAGAATCGGGTCGGGTATCGGAGCATACGGGGTTGAAGTAAGAGAAGGTTCGGGCCGCAATCTGGATCGCCGACCACCGAAGAACCACCATTACGCAAACGAGAGGTTATGA	(GGA)5	151	165	AAGCTCATCCGCCGTACAAA	ATGGTGGTTCTTCGGTGGTC	210
comp173069_c0	ATTATTCAAACTAAGACATAATCAGAGTCACACAATGACAAACACTAAGGTCACGTTGTTCACAGTTTACATAAATGTAAGGAAGAATTACTTTATAGTGAAATAGAATATATATATATATACATAAACATGGAGGAGTGCAAATGAGACTTGCAACCCCACATGTTTTCACTTGCACCCCACCATAGAACAACTTACACCTTCCATGTTTTAGCAATTTTTTTCCTTATACCGCTGACAAATAATTCCCCTTTAAGTGCGTGTTGAATAAACTCTTTAAGAGCAGTTTTGCGCTCTTTGAAGATAATAACTTGGTGCTGTCCTTTAGAGAAAATAACTCGATGTAGAGATCAAGGAAATTAGCCTTTGACGAACAAGAGGTAG	(AT)7	108	121	AGGTCACGTTGTTCACAGTT	GGTGGGGTGCAAGTGAAAAC	137
comp173134_c0	TCATATCCAACTCAACCACCATCATCATCATCATTTCAATTTTATAAAACCAACATCAATTCTATTTTCTCTTTGCAAAATCAAATATTCACAATTTAGGGCAAAATCTCATTTCTTTAAAAATCAACTCCAAGGATAAAAATCCAACATTTCATCACAACTCAACCACATTTACAAACCCATATTCATATTCAAGAACCCATTTTGAAAACCCCTATTTTGATTTCAAACCAAAACCCTAGCTTTGTTCCAAAAATCCCCAATATCAAAATTTCTTTAGAAAGACGAATAACCTAGTTAAAAACCATACTAAAGTGAGGAGAAATCCCCACCTCAAAGACAAGAACCAAGAAGAACAAGGGTTGAAACTTGACGAAGCCGAAAACGAATTTTGTTCCA…	(AG)7	528	541	ACTTGACGAAGCCGAAAACG	AGCAGTGTTTTGGTCGCTCT	249
comp173167_c0	GAGAGTGAGAGTGAGAGCAAGAGAGGACGAACCTTGATCGACGACGACGACGACGACTCAGAGTTGCTGCTGTTCGCGAATCGCAATAGAGAGTGAGAGCTAGGGTTTGTTGCTGCTATTTGCGAATCGCGATAGAGAGCTGCTGCTGTTTGAGTTGTTGCTGAGAGCTAGGGTTTGCTTGCTTGATTTTTATTTTTTTGTTTTATTTAGATTACTTTCGTTAATTTACACGTTCTTCCATTACAAATTTTTAAAATTATTTTTTTGCCTCTTCGTACCCCGAAA	(CGA)6	39	56	AGAGCAAGAGAGGACGAACC	AGCAGCAACAAACCCTAGCT	104
comp173177_c0	GGCTACATAAAAAACAGAACGAAGCTGAAAAATCGCGTGGAAAGAACGACGACCTCTCTCTGTCCTGTCTCTATTTGTGTCTCTCTCTCTGTGTGGAAATTTTAGAGAGAGGGAAATTCTTCAATCGAGAGAAAGAGAGAACCAGAATAATCATTTGTCAATAGAGAGAGAAAGATACTCATATACATATATATACACACAGATAGAGAGGAGAGAGAGGGACAGAGAGAGAGAGAGAGAAAGAATGTATGGGAATTGTAAAATGGAGTCAGGGTGGAGTGGGATTTAGTGATGCTGCTTGCGCAACAGCAACTGTTGTGTGTGAAA	(AG)8	224	239	CGTGGAAAGAACGACGACCT	AATCCCACTCCACCCTGACT	251
comp173195_c0	GTTATAATTTTTTCCCTGCTCCAGGTATGCACAATAATGCAAAAGTTAATGACTAAACAAAAGCCAGCAGCAAAATACAGACAGCTTCAAACTGCAACACTAGATGCATGAGAGAGAGAGAGAGAGCAGCACATAAAATCCTGTTAACCTGTGAAATTGAAGTTTTCAATATTTTCATACATTTTATATGCAGAGCATTCTACAGGAATATGTGAAGCAAAGACAATATTTGGTCAATTATAAAATACAGACATGAGCATAATTCCCTCCCACCCAACAAATGCATACCACATTCAATTGGAAGTCTGCAATATAAGATGTAACTTCTTTCTGCCAGTCTCGAGCATCATAGAACGTGTTCGTAAATTTCTCACATCTTACAAAGAAATTCCTGCAGCG…	(GA)8	110	125	CCTGCTCCAGGTATGCACAA	CATTTGTTGGGTGGGAGGGA	269
comp173227_c0	AGGGCAAGAAAGGTATGTTTTTGAATTTTTCTTTTTTAATTGATTGTTGAATTGAACTAGTTTGAAATATATTTTCTTGATTTTCTTGTTTTGGAATAAGCGAAAAAAGTGTTTACAATTGAGCAGCTCAGGCGAAGAAGTAGATCGGAGCTGCTAGATAATTTTCTTGATTTTGAGTGTGAATTGTTCAAAAATAAGTTCATGATCTCTCTCTCTCAATCCTTGGTGTTTAATCAAGAAGATAAGTATACATGAATTTGAATCTTAAAAAACAAAAAAATAAAAGGGTTACACTTAAGGTTAGCCTTTCAAGTAGGATATGTATGCTAATTTGTCACCTCAATGTAAAAATATTAAGACAGACTCAGATCATGGGTTGGCATGATAATTAGATTACAA…	(TC)6	206	217	GCAGCTCAGGCGAAGAAGTA	TGCCAACCCATGATCTGAGT	260
comp173242_c0	CACGGGCCTTCAATATTTGAATTGTCATGCTCCAAAACTCAAGAATTTTGTTGTTGACAGTAGTGATGGTATGAGTCCTGATGATGTGAATGAGATGAGCTTAAAGCTGGGGAGACCACTTCTTAAAGAAGAAGAAGAAGTTCTCTGCCACAGCTGTGGCAGCAGCCGCTGCCTAGGACGGCGAGTGCCGTATTACAAAGTAGAATTTTTTCTATCCCCATGATGATACAAAATTTGTTTTCTGTCCCCGAAGGCAAAGGGCCGGA	(AAG)5	126	140	GCTTAAAGCTGGGGAGACCAC	TTGCCTTCGGGGACAGAAAA	159
comp173344_c0	GAAAAGTTATTTTTTTAAACTCACAAACTTCATAAATACTAGTGTAGCAGATCTTACAGCAACAACAAAGCCCTGAAAAGGGCTTGTAGACAGTACATAACACTTCTATAATACAAGAGATTAACCATGTTTAACTACTAAAGTCTATAGGCATTCAAAACACACATACAGCCCCTACAGACCCACACGAACTGGTTTTGGTTTTGGTTTTCTCTTAATGTTGTAATCCACAAGCAGAATACCGTTATACTTTTTTGCTGCTTCATAGCAATCGATCTCCGCCACCGCCTGAGGAGGAGGAGGAGGAGCTAATTCAGTCACCTGCTGAAGATAATGAACTTTGTAGGGAGGTGGTTGATTTCCTTTTAGACCAAAGGATTTGTCTACAACTTTACAAAA…	(GAG)6	291	308	CCCTACAGACCCACACGAAC	AGGAAATCAACCACCTCCCT	192
comp173385_c0	AGAGAAGAACTCCATCTTTTGCAAGGTCAAATAAAGCATTGGTAGATGGATCTAGAGGAAGATATTTCTTCAAGAATGGATCATCTCTGAGGAAGCTGTTAATGTGGGCAACATAAGAGGCCTTCTCAGATTCACTAATGGTGTGGCGGAGGGTGGTTGTAGTAGCCTTCAGAAATGAAACGGAACTTTTCAATTTTGGTCCGCCCGATTTTGACGTTGCTCTTGACTGTAGATTCAGGTATACCCGAAGGAAGGATTCAAAATCAATTTCTTCGCTCAAGTCAGAAGATTCCCCCAAGATGGTCTTAATCTGAGCCTCAGTAAAGACACCAGTCAAATTCTTTAAATGCACCATAACTGGTGGCAAATCTCCCAACGTGATTTTACCAGATTGGTTCT…	(GA)7	862	875	GGGAAAACCTAATGTGCCGC	CCACCCTTAGGATTCTCGCC	247
comp173387_c0	GTAAAATAAATATAACCCCTTAAGATTGAACATTTTAAACTCGCCATTCCAATACAAGAGATTAAAATATCATTTGTAACTGGAGAGACAGTTAGCAAGAGATCAAATGGCTATCTTACTAATCCTGCTTTTGTTTCTCGACCTCTCGGCAAGACTAGGAGCATCAGCAGCAGCAGGACGTGACGATTGCAAGCCAACAAAGTGCTATAGCGATGGCCCAAAGATCCGGTACCCGTTCCGGCTGAAGGACGACCAGCAGCAGCAGCAGCAGCCAGATCACTGTGGCTACCCTGGCTTCGATCTTTGTTGTGATCATGAAAACCACA	(CAG)6	254	271	AAGTGCTATAGCGATGGCCC	AAGATCGAAGCCAGGGTAGC	105
comp173401_c0	GTGCATGGAAAGATCCCTACTATTGATAATTTGATTAAGAAGAGGCAGATGCATGTTAACTGGTGTCGCATGTGTAAGCATGGCAAGAAGTCCAATGAGCAATCTCCTTAGTCATTGTGAGGTGGTGCTGGAGTTATGATCGACTCTTTGCCACTTCTCTTGTTTGGTGTTGAGTAGGGGTAGGTGAGCTTCTTTGTTCTTGGAGAGGAGCTCAGTTTGGGAGGAGGAGGAGGAGAGTTTTGGTGTTTGGTTCCCTTGGCTTTGAAGTGGATGAATAGAAGATTTTTTTATATAGAAAAGATGAGCCTATTTTTAG	(GGA)5	220	234	ATTGTGAGGTGGTGCTGGAG	TCCACTTCAAAGCCAAGGGA	158
comp173412_c0	GGGAGAGAGAGAGAGCGCTTCACTATTTGTCCATCAATCAAGACATAGATCGGACCACGATCTGCTTGGATTGATAACTTCATGGCTCTGGTCATGGTCCTGTTTAGATCGGTGGGAACGGAGGGCTTCACAGATGGACCGCAATTCACGAGTGAGACGTGAGAGACGAGAGATGCAATGAGAGAAAGAGGGAGAAATGAAAGTGAGATGAGGGTTTGGTTTATATATATATATAGAGGGGTAAAAGATTAATTTCACTTCGGGGATAAAACGGGGACCGGGACGGGGACGGGGACGGGACTGGGGAACGTATCACCGTCCCCAGCCCGAAAAATGTCGAGGATTGATTTTCAAATACCATCCCCAACCCGTCGGGGATATTTTTTGGGAAAAAATCGC…	(TA)7	222	235	AACGGAGGGCTTCACAGATG	GTGATACGTTCCCCAGTCCC	200
comp173425_c0	CACTTCGTCGGTGAACGCGAGCTTCGCCTCTGGGACCTCGCCACCGACACCACCGATCTCTCTCTACTCTCTCTCTCTCCAGATTCACAGCCGATCTCGGAGTTCACTCACTTCAGATCTACCTCTTCACCGTCGTCTTCTTCATCGATCACCGCCGTAAACCAAATCTTCAAAGAAGTAAAGTCAAATCTCTATCGATCTCCGTGAAGCTGAATCTCCGAATTCTTCGTCAAAGGTGAAATGCGTCGAAGGTAAGGCAAGATCGAAGAATACAGATCGGTTCGTCGCTGTGTCTCGTGGTGGCGATCGAGGCTTTGTCGGAATCGAAATGGCTGAAAAGCCCTCACCCGTTCAAGTTCTGTACTGTCGTATTTGTACTTTACCCGCTGATTTTGAGAA…	(CT)6	67	78	CGACACCACCGATCTCTCTC	TACGGCGGTGATCGATGAAG	115
comp173441_c0	ATTTGGCTTCAAATCTTCATCAACAGCATCTTCAAATCTTCAAATTTTGAAATCAAATCTTCAAATCTTCACTGTCGAGCGAGAGAGACAGTGAGATTCGAGTGAGAGAGAGTGGAGATTCAAAAGAAAGAGTCGAGCGAGACAGATTTTGAGCGAGAGAGAGAGAGAAGAAAGAGAGAGTTCAAATTTGGGAAATTAGGAAAAAATGGACATAGGTCACGTTTTATGTTTCACGTTTTTCTTTTTTT	(GA)7	155	168	TCGAGCGAGAGAGACAGTGA	ACGTGAAACATAAAACGTGACCT	162
comp173452_c0	AAAAAAACAAAAAAATACAATCAGCAAATAGATGTCTTTAAATTGAAAATTGCATTCATTAAACAATCAAATCAAACTGAGGTTCGAATTTTATCATCTGGTTATTTTACCTTGGCCCGTTTAGCAGACCAACCCACCCTTTGGAAACACTGCCAAAATGAACATGATTGGTGGCAAGTTTAGGACTGGAACTAGGGTTTTGAAATAAATGTGAGAGAGAGAGACTGATGAGGCTTGAGTCATCCAGAACCAGTGCCGTTGTGATGATTACAAGTTCCAACGTTTTGAATTGTGATGCTAGGACTGAGAAACGATAAGGCCTTGTTTGGCAAAGGTTTTTTTTTTATTTTTTGGTAAATTACACTTACACCATTGAGGTTTGGGTTTAATTCATATCAA…	(GA)6	213	224	ACCCTTTGGAAACACTGCCA	ATCATCACAACGGCACTGGT	133
comp173456_c0	GATATACATGTAATACAACAAAAATTTAACAAAAAGAGTCTTTAACTCCCACAGTGATCCATGCTAAGATCTCGGAGGCGGCATAGTACCTAAACCTCAAAGGTAGGAGACAATGGAAGCAAAGATGAAACTTTGACGGAGCCAAAATCAACTTCTCCTTCGATTGAAACAAAACTCTAGGTGAGCTTTACCTTTTTCTCCAAGGGGCAATGGTAGAGAAATTGATGGATAATGATGTATTTGGGACTTGAAATCAAGAACTAGAGAGAGAGAGATGAAAAAATGATCTAAAAAGTCACTTTCTAGAACTACTATATGCGCAGATCGCTCAAGCGACCAAAACATCACTTGAGCGACCAAACATAATAACTTACACCACTCGAG	(AG)6	263	274	ATCTCGGAGGCGGCATAGTA	TGATGTTTTGGTCGCTTGAGC	279
comp173522_c0	AACCCCCCCCCCCCCCCCCTCCTTTCCCCTTCCCCTTATTTTTTGTGCTTTTTCTTTGGGTTAGTGATATTTCAAGGACACCATAATAGTTTGACTCATCATCTATTTGAGAGTGAAAAGGGAAAAAAATAAGATTGATTTTATCAGTGGTATTATGGATATTACAAGTCTTTTTGGGTGATAGAAGTATTGTGGATGGGGGTGTTGTATGTAAAGCACATTTATGATGGAAGAGACTTGGTGGCTTTTCTGTGTTTAATCTGCATGCATCTTCTTAGACTGGTAGTAATTGTTTATACCTGTTTTAACCACTTATGGGTAGGAGGATAGGATTTCATAAATGATTATCGTGTGTGTGTGTATGTCCTGAGTAGGTAGATAGCGTAACCATGGTTTGGT…	(GT)6	350	361	ATTGTGGATGGGGGTGTTGT	TGGCTTCACTTCACCTACCG	258
comp173548_c0	TTTTTTTTTTTAATTTGGGTTTGTCACCTTTTACTTTCTTGTCATGATTCATTAGATGTTTAGATAAACTTCAGATTTTTTTGCTGTCATATACAAATTCAGCACGTATGGGAGAATAAACTTGTATCATAAAATTTGAAGCAAGTTTTTGCACAAGGCTTTACATTTGATGTTGCAAGAAATTTGTACGCATGAAACATAAAGAACAGGAAATCAAAAGGACTAATCTAATGCGTTACATGATACCGCTAGATCAACGACCCATGACAGGGCTGATAATTTGAGAGACTTCCTCTCCATCCAACCCTGATGTCCCTGATGTCGAAGACCTTTCATACATCTCCGGGGATGATTGAGCAAGAACGGAGAGATTGAAAACAATTTCCACCATTCTTGGCC…	(GAA)6	858	875	TTGCAGGTGTAGCTGTGGAG	CGCGGAAAATGGATCACTGG	248
comp173587_c0	AGAAAAACAGAAAGAGAAAGGGGAATAACTTGTTAAAACCCTAGATCGAGGTGTGTTCTTACAATTTGTGTGTCCAACTGTCTTTCTCCCTCTGTTCGGTGCTCTCTATTCATCGTCGAACCTATTCATCTTCTTTCACTCTCTATCCCTCCCTCTGTTCGGTGCTTTGTTCTTCGTTTCTTTCGTATCTCTCTCTCTCTGTTCATCTCTCTTTGTTCGACGCCTTTCGCTCTCTATTCATCGCCTCTTGTTTGCTCTGTCTCTCCTTTTTTTTGTTTGACCTCTTTCTCTTCCCTCTTCCTTACCGTCGCTCTCCCTCTTT	(TC)6	188	199	TTTCTCCCTCTGTTCGGTGC	GAGCGACGGTAAGGAAGAGG	231
comp173609_c0	AATGCTTTTACTTTGACATCATACATTTCTCTATTTTGATGATTTTTTAGATGATTTCTAGGTGTACGGGGAGGAAATATTCGATACCGCCCATACTCCTCGCGTCCCAAGCTACGCCTTCCTCCGATTATCCTGCGGACACAACAAAGGTGAGCTACCCAGCGGTGTGTTGCCGAAAAATCCCTCCGACGGTCAAGTTAGAACACACTCAGAGAGAGAGAGAGAGGGGATCTATCATCATGAGCATTTCTCTCACCAGAAGATGTTCCATCCACAGCATGGGGGGCGCAGTCATGCTTACATACTTTCTGTGCTTGCCTTTGCATCCATTCGCCGTATCACGCGTGGACCTGCTCTCCTATCCCATTTCCCCACGTGTCAGTGCAAATTCGACTAAAC…	(AG)8	211	226	CTGCGGACACAACAAAGGTG	GACACGTGGGGAAATGGGAT	248
comp173618_c0	CACGCCACCGTTGATGACGCATCACTCCCACTTCTTTCTCCTCTTCTGGAGTGAGAAACCTCTATACTTTTAGACAGAGAAAATCAAAACACCTTTCTCTGTTTGTTTGAGACTCATATATATATATAGGAAACAGTCAAATTGTATTTGTATGTCACTTTCTGGGTTTTTCTGATCACTTTATCTTTTGTGGGTTTTTGTTTTTGGGTTTGGGCTTGAAGATTTTTGGTTGTTGAATTGAGAG	(AT)6	116	127	TGACGCATCACTCCCACTTC	TCAAGCCCAAACCCAAAAACA	205
comp173619_c0	ATTGCGAAGATTACGACGAGCTCTCCATTTTTCATTTACAACACTTTTGCAAAATCTCACTCTAAATACTCCCACTCTAAGCTTAAAGCTTATGCATCAATGGAGGAAATAAAAGGGAGAGAAACGGACAGGGAGAGAGAGAGAAGGAAGGAGCCGAGTGAGGGAGACAGAGAGGCCAATTTGCTCTGCTGTATGTCACTCCACTTAATACATCTGCG	(GA)6	133	144	TGCGAAGATTACGACGAGCT	TCTCTGTCTCCCTCACTCGG	171
comp173664_c0	CAAATTCACTTCTCCGTATTTCTCTCCTCTATCACTCTCTCTCTCTCTATATAAGGGATGATCATGATGGTGGATTTGAGAGACCTAGAAAGTTCTTTGTTGCAGTGAATAGAGACAAAACGAAATTCTTGTTCGTAAATTTTACTCTACTTACGTGTATAAATATAATAAACTACAACTGTTTTCAATTTTATCAACCCTGAAAAAAGGGGTTTCAAAAAACATCTCTGTTTTTAGATTTCAAATAGAAGTCAGAGAGAGAGAGAATTAAAAGGAAACCGAGTTAAATTAGCTTTTATTTATTTATTTATTTATTT	(CT)7	35	48	TCACTTCTCCGTATTTCTCTCCT	TCGTTTTGTCTCTATTCACTGCA	118
comp173700_c0	AAAAAAACCATCTCCATCAAATACAAGATACTCTCCCAAATTGGGGAATTACAATAAAAGTTCTTTTAAAAAAATCTACAGATGATACATGCCCTGTTATATCTTTCTTTCCCTTATGTAGTCTGACAATCAGAAGCCAAAAAAACATTAAAGCAAACACAATCAAGCGCTAGATAGAATCCAATTGTACCTGCCTGCCACAAACAGTTCATTATTTGTGGTTGCTAGTGCTCTTCTTCTTGAGTAGGCTACCAAACTTCCGTAGCAAAGGCTTCTTCTTCTTCTTTTAATGTTGTTGTTGCTTCGACGGTGAGCTTGTGCCATTATCAAGATTTTTTGCTGATGATGGTAAACCATTTATCTGGTCATGGCTTACACCTGTCTCCACCTTTGCATCTA…	(CTT)5	272	286	CTGCCTGCCACAAACAGTTC	GGTGGAGACAGGTGTAAGCC	199
comp173730_c1	TTTTTTATTTTTATGTTTTGATAATCTAGGGTATCTCCCGCCCAAAATCCAGCACAATTGGGCCTGAGTTACCTCGTATCTAGATAGTCAAGAACGAATTCCTGGAGGCCCTGAAGTTAATGACCAAGCAAACCTCCTGTGGCCCCTTAGGAGACTCGAACTAGAGACCTTAGATCTTAACCTCAGGTCTTTACCACTCAGCCAACCCCTTGGGGTTCAGTTTACAGGTCTCCTTTACAGCGCCTATAGCAACGCTGTCACTCAAGTAACCCTATCTCCATGGGTTATACAAACAAGAAGCATTCAGTTTCATTTGTTCCTTAGGTCCATATAGACTTCCACAAGTGTTGATTTATTCATTCAATGAAGTAGAATCAGACAGAGAAAGGCAACCCCCTC…	(TA)7	722	735	TCCACGTGGAGAGGACTTGT	TTCAGTGTCACCTCCTGTGC	172
comp173975_c0	TGCACAAACACCAAGAAGAGTAAATTATCACTATTGAGCCAGGCCAACTGGCCAAGGCTAGACAGATTCTGAAGTTGGGTTAATAACTCAATAAACAACCAAGGTAGATAGACAGACAATAACAGCATTGAAAGAAGCATGAACAGTAATCAAGATTAAGGAAAGTATGAAACATATGCAGTGTTACAACAGACCTTGGATTATGGATCATATACAAAATCGAGAAACAAGAATCACAAAAACATGGCACAGAGTTACGTAGCTTGGTTTGAAGCTTACCTCCATGGGTGAAGATGATTGGAATAATTCAGAATGAATATGATGGTACAAGAGAGATGCTTTCTCTCACAAACACTAATCCCTTTATGTGACGAGTTCTCTCTCACATTGAAACCCAAA…	(AT)8	413	428	TGGCACAGAGTTACGTAGCT	ATCGGTTCCCTCTTGCACTG	210
comp173979_c0	ACCATTTGGCATGTCCCGTACATATCCACGTGTCAGACACCGCTATGGCCCCTATTTTAAAGTGTTTGTGCTTCATAGACAATCATCAATCACACTAAAAAGTGAGCCAAGATTCAAAAACAATCAGGAAAGTATGGTTGAGCATGCCCTAAAAACCGTCACATATAAAAAGTTAATTGGACCATGCAGCTCCATCAATGCACGAACAGTTTACACTAATCAATGATTAAACCACCAATCCAAGCAATTTTGTCAAAATAGAATGATTTTTATGAAATTGCCTGGACCATTTGACCCGCTCCCAATTTTACTACATTGACTGCCTGGTCCAGTCCAGGTTCTAAAACACTGCCATCACCCATTCTCATAATCATTCCGCATTTAGCGTTGTTGCGAATT…	(AC)6	555	566	AGGATTCCGAGCTCCAGGTA	GCCCCTGAGGTTGAACTCTC	130
comp174004_c0	GAGCAATACAGAGCACTTGATTTTGAAAATTTTGAAATTGAAGCGAAAAAACGAGGGAAACTAGCGGGAGTAGAAGACGTTGAGCTATATACAGTCGCATGAAATTTAAGCATGGTTATAAGGGACCTAGCTGTGGTTAGATTGAGCAATGCAAATCGCGTTGTGCGTTAAGATCCTCTAGAGTGTGAATCCTACAGTGATCTCCTAAAGTGATTCATCCAAGGGCTGATATTAAGCCTGAAAAAAACCACGTCGTTTTGGTGAGCAATTTTTTTTAAAAAAATCAGAATTCAAAATATCGAATTATTCCTTTGAAGCACTACACAGAGAGAGAGAGTGAGAAGAAACTGAAAACATTAGGGCTTTGAAAAAACAGAGTGAGAAAGAGACAAGAAGATA…	(AG)6	326	337	CACGTCGTTTTGGTGAGCAA	AGCACAGATCCACAGAGGTG	175
comp174162_c0	GTCGAGTTGCCTGAAACAACAAACGAAGGGGGAGCTGAAGCTGTCCTATGGTCCAGTAGCCCCTCTCTCTCTCTCTCAATTCCAGAGGTTTCAACCTCATTCTCAACCGAGCAGCCACTACCTCAGCCATTAGGAGCCCCCTTCGTCTCACCACCACTGCAGCCCCTCCCTCTTCAAGTCTAATCACCATTGTTGTTGTGTGGAGGAGCGATTTTGGGGGGAAATTTCTTTATTTTGGTCTCGTGTTTATTTTATTTTATTTTTTCCTTTTTTGCCCATTTTGAGTGGCTTTTTTTGGTTTACTTGATATGTATAACGTGTATACTGCCCAAAAAAATAATTATTAGTACAATTATAATAATAATAAATAGGGGATAG	(CT)7	63	76	AAACGAAGGGGGAGCTGAAG	AATGGCTGAGGTAGTGGCTG	111
comp174239_c0	TTTTGGTAAAATTCTGAATTTATTAATCGGAAATTTTGGACATTGATGGCGATTGAACTTTGGGGTCAGTGCATGCAACTCGTGACCTTGTACGACCCACACCCACAAACAGTAATCAAAATAGAGAAAGTAACGAAAGGAAGGACTGCCCCGTGACCCAACAGATCACAAAACTACAACACACTCTACTCTTGCGCCTTCTTCTAGTCCCATTCCTTACAAGTTAAATACTACAAATATAAAGTAAGTGATAAAAACACAACAAACAACACCGAAAGATACCTTACTATTATTACTACTATTAGCACCACACAAATCACCACCTAACAAAAGACCCCAATAAGAAAACACAAAACACACAGTGAGAGAGAGAGAGAGAAAAAGGGTCATAGAGAAAAG…	(GA)8	364	379	GCACCACACAAATCACCACC	AGGACCTCCTCTTCCTCCAC	212
comp174397_c0	TGTTGTTGTGGTGGTGGATTTGAAATTGATTGTTGGAGAGAGATTGTTGTTGTTGTTGTTTGAAGGGAATGAGTTTGCCGCAGAAGATGATGTCTTCGGCGTGAGACATTTCGGAGGTGAGATTGTTGAAGAATTCGAAGAAATCGGTAGGTTCAGAGGATGATCTGCGATCTTCATACTTGGATTTGGAGATGGAGATGCTATCGTTAGAGTGAGATTGATCATCAGTGGTGGTTATTGGAAAATCAGTCAGAGAGAGTGCCTCTGCTTCCTCTGTTTCTTCTTGTTTATCACCATGGATGTCTTTGTTATCATCCATTTTTAGAGAGAGGGAGAGAG	(TTG)5	44	58	TGTTGTTGTGGTGGTGGATT	AACAGAGGAAGCAGAGGCAC	278
comp174424_c0	TTCCCAAGAGGTGTAGAGACGCCTTCCTCCAATCCTTAACTATTCAATGGTTGGATTTCTTGAGTCCCCATATAATTTCCAGCAAAAAGTGATTCTCTTCTTCAAAGAAATTGAGCCATCTCTCCCTGCACTCTCTCTCTCTGTTTTTCTCTCCGTCTCGGTGCTCTCTCTCCGCCTTTCTCTTTCCCACGGTTTTCCTTAGCAGAACTTTTG	(CT)6	131	142	TGTAGAGACGCCTTCCTCCA	GTGGGAAAGAGAAAGGCGGA	179
comp174465_c0	GCTACAGAAACTGTGATCGATTACTTCGCACAACACTAAAACCTAAACAAATAAGTAAATCTGTAAAAATTTTCAATTCTAGTTGAAATATATATAAAGCTTGAAAATTACTTCTATTTATTATAGGTAATCCACTTGCAACTGGCAACCAAGTGAACCAACTAATCTAGGTGTTTTTGTTTACCATCACATAGGTGGTCTAAGTTCCTATGGAACTCCTATCATTAGGATAGGCGTCAAATAAAAGATGCACGAGACAATCAACTTTCCCACACACACACACACGCACGCACAGGCAGAAAATTCAGTAACATTATTTATACACATGGCCTCACCCTTATTGTGGTAAGCCAATTTTAAATAATTCTTAACATCAAGAAACAAGTTGTGTTTGACTGT…	(CA)7	271	284	ACTGGCAACCAAGTGAACCA	CCACAATAAGGGTGAGGCCA	206
comp174533_c0	GAGAGAGAGAGTTAGAGAGAAGATGAGGAAGACTAACCAGAGCAAGAGAAGAATCAATGGAGGCAAAGCAGCAAAAATCGAAGAGAAAGGTTTTGGAAAATGGGAAAGCCTCGACAAAAAACTCATGCTTGACATCTTCAACAGATTGGAACCAGCGTTTTTGTTGACAACCGTTGCTTGGGTGTGCCGATCATGGGGACGTGCGTGCTACGATCGATTCTTCGCTGAAAAAGGAGAGCAGAACACCCTCAATCTCCGCGCCCTCCATAGCATGTCCTTCTGGAATATTCGTATAAATTTCACGAAATTGCTTCGTGGTGTCATGGATGTCTATGCATGTGACAATGATGATGATGATGATTATGAAGATGGTGGTGTTAGGGTTAGGGTTACCCCAAT…	(ATG)5	345	359	AGGAGAGCAGAACACCCTCA	CCCTAACCCTAACACCACCA	158
comp174601_c0	GCTACTTACAACCAGGTTCTGTGGAAGGGGGTAGCTGTATTTAAGCGAGTCAGGGGAAGAAAGGAACCATTGTTCTCTTCCTGTCACGTAACACACACACACACACAAGCATATGTAATATAAATGGGAGCTCCTTTTAGTCCACTAACGAGGGCTGAGGAGCGGATAGAGCTGCCATCTCATGCATTTGGTTGTGCTTAGTGTTTTCCAATAGGTCCGGACTATGGAGAGAGAATCACAGCACTGCATACAAGACAAGTAAATGTTAAGTTCAGCTAACTGCATGACATGGGAGCAACTCCTTCCCGTTTACCTTGCCCACGTATTGGACTGAAGGGGGCTCCCCTGATTAGCACATGATCATAATAGTCCCTTCAAAGTTACCATATTTGTACCTGC…	(AC)8	91	106	TGTGGAAGGGGGTAGCTGTA	TGCTCCCATGTCATGCAGTT	278
comp174643_c0	AAAAGGGAAAAAGAGAGCATGCGACTTGAAGTTGAACAGTGTTATATGATATATATATATAGGGTTTTTTTTGGTCATTTTACTTAAACTTGTCCTTTTGGACAAAGTATTTCAATGCCTAGACCTTTGGACAAATAAAATTAAAATTTGGACTTTTGAACCGAGTACCCTTTTATATTTAGTTGACTCCCTATGACACACGGACACCAAAGGTCGTGTACTGGTGTTTGACATATGTCGGACAGAGGCACACACCACCGAACACCCTCCAGACATATGTCAAACATGCTAGAGAAAGTGGCCCCTTTTTTGTTTCTAGTCAGGCAAGTTGGGGGACATGCAATTTTCATTTTAAATTTTTTTAATTTGTTTATTGTTTTCATCTAGAGTAGCATATCC…	(AT)6	49	60	AGGGAAAAAGAGAGCATGCGA	TACACGACCTTTGGTGTCCG	217
comp174693_c1	TGGACAACCTATCTTACGTGTCTGGATTTTTTTTTTATTTTTTTCCAGTAGGACACTTTGTGGACACGCTCAAACACCTGAGGGACACTGCACACAGAGGGGGGGGAGGGGGAGAAGAAGTTGCTCACCTGTAAACCCTAGGCGAAGCTGTCGAAGCTTTTGAAGGTCCCTATTGAAGGAATCACGGATTTGCAGGTCTCTCTCTCTCTCTCTCCGCAGTGTCCCTCAAGTGTCTGAGCGTGTCCGCAAAGTGTCTGACTGGAAAAGAAATAAAAAAAATTCTGGACACGTTAGAGAGAGTGTCCGACATGTGTCCATCGTGTGTCCGTTCCGAC	(TC)9	197	214	GGAGGGGGAGAAGAAGTTGC	GGACACGCTCAGACACTTGA	141
comp174742_c0	ACACAAATTTATGTGGTCAGAGAGTGAGAGAGAGAGTATATGAGAGAGAGGGAAGGAATTCGGTGGTGGTGGTGGTGGTCAGGGCGGAGCTGAATGTCGTGGTGGCGGTGGTTGCAGTGAGGAGGGTTTATGTTACGTGACGTGAATAATGCAAGAGAGCGGGTAGGCGGTGCAATGAGAGACTTGGGCTGGGCCTCATCTAGGGTTTTAGTAACGTGAATAATGC	(GGT)6	62	79	TGTGGTCAGAGAGTGAGAGAGA	TCTCTCATTGCACCGCCTAC	171
comp174925_c0	CCTAGTAACTTACGTCAACAAACTCATGCAAAAAAAATGAAGAACAACATCTCGAATAAAAGAAGAGGCCGTTTATTTATTATTTTAGAATTTTTTGTTTTTTCTATTTGTTATAATTAATGATTTGTTGACCGTCAGAAAAGAGTCTCTCAAATATCATATCCGGACATCGCTACAACTGCGCTGGCTCCACTCCCACTTACCAGGACCTCTGAGGGAAAAACCCCTATTCCAGGAGTCTTTCAATTCACTTTCAGATGAATGAAAGATAGTCATTGAATTCACCAGCTCATCAGCAATCACGGGGAGGGTCCCACGTGTGCACTTTTTCGATCGGCCAATAGCACACTGCCACGTGCTGGTTGGTGATTGGCGAGAGCCCAGCTCTAATCCCTATAA…	(GA)6	510	521	TGAGCGAGAGTCTCTGAGCT	TTCTCGCTTTTCCTCACGCT	238
comp174928_c0	GCAAAATGGAGCAGTTTAAAAAAATTAAGTCCACGCTCATGTGATTAGCGTAGTGGAACAGATGTGAACATTCACAGCATTTCCACTGATGTGCATGTTCACAGTTGTGTGCGTGGGTGTGAATGCCCAAAGTTTGTGTCTGGTTGTGAACATTCACATCATGTTGACTGTGTCAGCACAAACACAATGTACATATGTTGTGTCACTGTGTGTGTGTGCAAAATGGAGCGCGTTATCTACTGATTGTGTTTCATTGTTCTATCGGCTACTTGGGATTAATAGGTGTTATTTTGGACAATGATGATGAGCTTCAAAGTATGTTCTTGCTTGCCAAATCAATAAGGGTTCAACATGCAGAGGTTGTTGTTGGATTGACGTAATGTTAGAATTGCATGGTAG…	(TG)6	207	218	TTGTGTGCGTGGGTGTGAAT	ACCTCTGCATGTTGAACCCT	257
comp174991_c0	GAGAACTGAATATTATTTGGCCTGTTTTCTGCCCTGATATTCTGCAGACATGGGTGTGCTCTTGTTGTCACTTCTCAATTTAGTAAATGTACTTAATTTGCATTAAAGTTCTAATATAAATTCCTTGTATGCTAGCTTATGTCTTCTCTTTCATACAATGACTCTTTTTATTTGTGTGTGTGTGTGGAACCAAAAGAAAAACAATCCAGGTATTTGTTATTTGAAATTGTCACCCTTCTCTAGGCAAAGTTTTTATTTTTTGCATGTTTAATAGTGACAATGTAAAGAGTTTAGATGAAGGTGCATAGTTGTGGATGTTGTTGGGGACAAAACAAAGATTCCAGGTCAAGATTTTTAAGTATTTTGAAACAAAGTAGTGTTGGTCATGTTTATAAAAAT…	(TG)7	173	186	TGGGTGTGCTCTTGTTGTCA	TGTCCCCAACAACATCCACA	279
comp175016_c0	ACAGCGAGGCCTCGGAGGAGCTTGTATCGGAGAGACTCGGCCTGAGCAATAACACCAAGTCCCCTGTTATTGACTTTCTCAGCGTACAACTCCATTGCCTTCCGGAAACTTGAAGCGTTTCTGTACAACCAATGTTAGCTCTCTGATCCTCCTTCCCTTCTCACCGAGAACATTCTGAGTTCGAGTGGCTCTAATGATGATCTCAATGCGTATCGGAGTGACCCTGACCTCGACTCCGGAGTACCCATCCTCTGCTAGCTCTCTCGTCAATACCTCATTCAGCTCCGCAAGGAACACTCCATCAGCTACGAACTCTCTTCTTGCTCATCTGAGCTGCCGTGCCTATGGGTTGGCTCTCTGTGAACTTGTTCGCTCCAAGCTTCACACCCTCTTCCTTAC…	(GT)6	504	515	TGGGTTGGCTCTCTGTGAAC	TCTTAAGAGTGGAGCATTTTGGA	236
comp175072_c0	AGTAAAAATTAGGCCACAATATTGATATTGATATTGTGCACTGTTTGAACACCGAAATTGCTTAAGAGGTTGACACACTACGGCTATGTAGTGAAGAAACAGCTCATTTTAAGGGAAAAAGAGAACCGCTCATCAATTGATGAAGGCATTGTTAAAATATTGATGAAATTGTTTACCAAATCAATTGACAGAACCCAAGACTGGAAGGGAGTAGTTGGAATAGAGAAAACTCGCAGCTCTCAATCTTGGTCCTTGATGGACTTTGGGGACCAGGTGACTCCCAGCTTTGCCTCGCCGGAGGAGCTAAGCCGACAGCTGCGCGGTCTTCCTTCTGCGTTCCGGCACAAAAACCACTATCATCTCATGCGTGTGGGTCAGATCTGAGCTGATCTAAACTTT…	(GA)7	502	515	ATGCGTGTGGGTCAGATCTG	TCTGTCGTCTCCTCTCCTCA	215
comp175073_c0	CCTGTTTTGATTGCTTCCCAGTACAATAAAATAAGTTGTATATAAAAAATGATGATCCAATGCCCAAAATTCCCGCTAAAACGGGATCTAGGAAGGGGAAGATATACACAGCTTTACCCTAGTACTGGAGGTTTCCGCTACTCAAACCTACACCACCACCAGGAATGCTAAATTAAACTGGATATAAACTAAAATTACAAATATATATATATACCAAATTCATCTTCCTTCCATCACTAGATTGTATCAGTTTTCAAATCAGTGATAAAAGCTATGGTTCAAACCTATATTCAATATCTTTCTTTGGGTTTTTCTCCTCATTTATGCCCGATTTTCTGTGGAAATTGC	(AT)6	201	212	TACACCACCACCAGGAATGC	TTTCCACAGAAAATCGGGCA	196
comp175096_c0	ACACAACCCATATGCCATCTTTCTACTTCTTTGCTTCAATCTCTACTTTTATCTGCAAATTTTCAAGTTTTATGGCTAGGTTTTGAACTTGATATGTGATTTTTTGTTTTCTTCATGTTATTTATTTGTAAATTCATTTTTCAACATATGTATACACAAAGATTTATGTCGATCTGTGTGTATATGCCGATAATGGAGAGATTTATGTGTGTGTGTGTCTTTTTTTCTGCACAAAAATCATGAATTTAGGTGTTCATTTTCTCAATTCTTATCTTTTTTGGGTTTTTTCATATATGCTTTTTCGCTTTTGATAATTTCTCATGATTTGGCTTTAATACTTCATTTTTAAACATTAAAAATTAAAAATTTGCTCTGGGTTGGTCTCTGAATTATTGAAAT…	(TG)6	206	217	TCGATCTGTGTGTATATGCCGA	CAGAGACCAACCCAGAGCAA	219
comp175119_c0	GAGAGATCTTGGCTCCTCCTGAAATGATACCTAGGCTTGTGAAAGGATAGTGTGGGGAACGCGTTGTGCGTGAGCGTTACGGCGGGAAAAGCAAACCGTGCACGGTAGGAGGACGCGCCCAAATTCCCCATTTCCCACTTTTCTGCGATTTGTTTGGCTCCTTCTGTTTCTTTCCTTCACATTCAAGCGTTTTGCAAGGACAATTGCACCCACCCACCCAATTTCCCCAAATAAATTCATTCCATCTTCTTCTTCTTCTTCATCTCTTCCTTCCTTCCTTCATTCTCTCTCTC	(TCT)5	245	259	CGCCCAAATTCCCCATTTCC	AGAGAGAATGAAGGAAGGAAGGA	175
comp175135_c0	TTTGACTTTTCAAAATAGACAAATATTTTGGGACATCTAAAAAAGGAAAGATGGACAAATAATATGGGACGGAGGGAGTATATAAAATATATACATGCTCCTATAGGCACTCCCAATCTTAGAAACTTCTATATCCCCACCCTCGCTTTGTGCTATTAAGGTATCACCAAAGGACGATTTGTGACTTAAAGGCTAGAGTTGAGCATTTGTCAAGGTTCCTTGTCCCCACTCTTTAGAGGGGACCTCCACCTCAATTGTATTAGAGAGAGAGAGAGAGAAACCTCGGGAAGATGACAATTCAGCAGTAACCAGGATATGTGACTTTGTATTCTTAATATGTAACCACTGCAGATCCTTGGTACCACTCTTGAGGTATAACATATCTAGCCACTACGACCT…	(AG)8	262	277	AGGTTCCTTGTCCCCACTCT	GGGCCATCATCAGGTCGTAG	198
comp175142_c0	CTACTGCTGGGAAGGTATGATTTTGCTCTGTTTTCTTTTTATGCACTTGATTGTATAGCTTTCTCTTGATTTCTATTATTATTATTATTTTGAATTTGGTGACTAATTCCATGATTGAGGTTTTGATTGATTTTGCATGAGTTTATGTGGTTGATTTGTGTGGTTCCAGCATCTTGCTGTTTGAGGCTTCAACTTGCCAGACGCATCTGATCCTCATCTTTTTGGGCTCTCTTTTGGCTTTTCTTATTTGTTTTCTGGCTGAGTGGGAATATAATGTAGTGGTCCATTTAATTTTGAATATTTTTTATGTTCTAA	(TAT)5	74	88	TGCTGGGAAGGTATGATTTTGC	GCAAGATGCTGGAACCACAC	173
comp175174_c0	AAAACATACCTTAATGACTGAAGAAAAACCTTGGTAGTTGCTCCCCTGTTTTCTGCTCTCTCTCTCTCCCCCTATATGTGTGTGTAGTTCTTTTACAATCATGAGGTGTTATGGAGTGTTGCCAAGCATGGCTTTCATGTTGATTCTGAGTCTCATGTGCATGTTTAATTCATACCCCATCATAGCTTAAACTCCATTGACAAGCAACAAGAAAGAGCCAAGCATTTTGGAAACCTACATAGTCCATGTAAAGTTGCCGAAAAGCTGAGTTTTCTCCAGACCTGAAGATATTGTAGAGCGGCTGGAGCAAAAAGTTTACACCCAATCGGATGGTGTAAAGAGTTACCATCAGTCATTTCTGCCTGCTGGAACTACATTGGCCTCAGACAATCATCACCG…	(CT)6	56	67	CCTTGGTAGTTGCTCCCCTG	GCTCCAGCCGCTCTACAATA	280
comp175208_c0	GAGAGAGAGAAGAGAAAGGTGAATCTACGATTCTGTCGTCCATCTCGTCTCTCGCCTGTCTGTCATCTCTCATCTCTGTCGATTGCCATCTCCGTCGTTGATCTTCATCTTTGTCGTCGATCTCCATTCATCGAGTGAAGTTGATTGTTGATCTCATCTCTCGCCTCTCTCTCTCTCTCTTTGTTTCTCTCTCTTCGACGTTGAATCTTTGTCTGGTCCTACCGAGATCGAAGACAATGAGAACCCTCAGATCTCTCTCTCTATACTGCTCTGTTTTATTTTACTACTTGTTTTGGGTTGATTTTTCGGTAATGAAATAAATAAACGGAAATGCTACAG	(CT)8	165	180	CATCTCGTCTCTCGCCTGTC	TCGATCTCGGTAGGACCAGA	191
comp175222_c0	AACAGACAAAGCTTCATTGCTAGCAGAAGTGATACAACATGTGAAGGAGCTCAAACGCCAGACTTCTCTAATAGCAGAGACGAGCCCCGTCCCAACCGAGGTCGACGAGCTAAGTGTCGATGCATCGGACGATGAAGATGGCAAGTTTCTGATCAGAGCTTCACTGTGTTGTGAAGACAGATCTGATCTCTTGCCTGATCTCATCAAAACCTTGAAAGCTCTCAGACTAAGAACACTGAAAGCTGAGATCACGACACTTGGTGGACGAGTAAGGAATGTCTTGTTCATTACCGGCGAAGAAGACTCAGATAGTGGCGATCAACAACAACAACAACAACAGTACTGTTTGAGTTCAATTCAAGAAGCACTTAAAGCAGTAATGG	(CAA)6	320	337	ATCACGACACTTGGTGGACG	CCATTACTGCTTTAAGTGCTTCT	136
comp175232_c0	ATTTATTGTCTCAATAATTATCAATAAAATAAAATCAAATAAAGAATCAAGAGACGCCATCACACAAAAGTTCAAAATGCCAAGCTAAAATCTTTACATGCATGTGTATGATTAGACAGAGAATGAAATGTTAATCATCCCTAAACTAATAAAGATATGTAATTTAACTAATTTCAAACGAAGAAATGAAAAACAAGCAATGAAGATCAGCCGAAGTGTCTATGATCACATAACTAGATCTAAAACAAACAATCAATCAATCAATCAATCCTCCATTACGATGCTGGAAAAAGAAAAAGCCAATGAAGAAGATTCATTATTTAGATCTGAATCGAACGAATGGACATAGATCTAAATCTGTAATCAATCGATGCGTACCTGTGTAAAAGCAG	(CAAT)5	250	269	ACAAGCAATGAAGATCAGCCG	ACACAGGTACGCATCGATTGA	192
comp175293_c0	GAAAGTCTGGTCTTTCATTCCAGAAAAGCCACCGCACCGACCTCCCAAGCCTCATTCAACCCAGCTCTCTCTCTAAACGCGTCTGTGTTGATAACCTGAGTCTCTCTCTCTCTCTCTTTGAGCTTGAGAATTAAGGGCAACGTTCTGCAAAAATCGAATTCAAATTTGAACCAGTTTCAGCTCTTTCTCTCTCTAGAAACTTCCGTTGTATTTTGCATGATCAGAGTCTGTTAAATCAGGGTTACGCTTTCTGTGAATTCAGGGTTG	(TC)8	101	116	GCCTCATTCAACCCAGCTCT	TTTTGCAGAACGTTGCCCTT	104
comp175361_c0	GCAACGCTTCTTCTCTTGCCACAGCGCCTCCCACTTTCCGCGACTTCGTCTTCTTTTCTTCAATACTTTGTATATCTCACATTCACCGTAAATTCTCTCTCTCTCCCTCTCTCCATGTTAACAAACCAAGCCACCGATTTTGAGCCAATTTTCCCCCCAACTACCGACCTTGACTACCTCTTACACCATGAAAAGTGCCTTCACAACCCTCTTTGCTATAAACCCAAGAAAAAGCTTCAATGTTTACATAGAAACAAGTTGTTCTCTTTTGAAAAATTTCTCCAAGCAAGGCTTGATCACTCATGGAAGTGCCCTTCATGGTCATTTGATCAAAATGGGTGCATCGTCAGAGAGATATATAGCCATTAAATTGATCATTTTCTACCTGATTAGTCGGAA…	(TC)6	94	105	ACTTTCCGCGACTTCGTCTT	GTCAAGGTCGGTAGTTGGGG	142
comp175420_c0	GCCATGTTAGCTTTTCCTTCTCCCTCAATTTCTCAGCAGCCAAACACAGCCAAAATCTAAAACCCAATTCATAAAAGAATGAACAAACACACATACACACATACACACATAAACATGTATATATATATAGTGAAGATTGGAGGGAGAGGAATAAATTGCCTCGGAATCACTAAACTGCACGCAGTCGTTGGTTGCCAATCAAACAATATTGTTGAATTGAAACCCATATTAGTTTTCCCTTTTCCCTCAATTTCTCAGCGGCCAAGCACAGCTCAATTCCAAAACCCAATTCATCAAAAATGAACAAACACATATGTACTCATTAATACGTATATATATAGTGAACAATTGAGGGAGAGGTATAGATTGCCTTGGAATCACTAAACTACACACATTTGT…	(TA)6	118	129	GCAGCCAAACACAGCCAAAA	GAATTGAGCTGTGCTTGGCC	244
comp175426_c0	GCAAAGTCCTCCCCACTCCTCTCTCTCCATATATATATATAGTCTCTCTCTATTCTGCAAACTCTGTCTTTACCGTTTAATTCTCCAAGAAACTATTGTTTGAGTAAACTGATCTTAATTTTTGTGGGAATTTACAATACGGTTTTGGAGAATTTTGAGCCAGATTGTTTGGAGTCTGTGTAACAGAGTCCAAAGACTGTTTTCTTGGTGGTGTTTTTGAGTTGGGTTTTGAGAGATACAAAATGGGTTTTTGAATTTTGGTAGAGAGTATGAAGATCGGTGAAGATGATCAAGAAATGTTTCCTTTCTCAGAGTCTGTGGCTGTAGAGACACTCTTTGGTGGGGGTTTTGAAGTTTGATGATTTCTGGGGT	(AT)6	29	40	AAGTCCTCCCCACTCCTCTC	CCCAACTCAAAAACACCACCA	223
comp175431_c0	GCACAATTCACTTCCCTCTACAATAATGCACGATTCTGAATAATTAATTCTCAACAAACAAATGGATATTTATATATATATAGGCAATCACATAAATATAAAACTGAATAGAGTCATAAATAACTGAGAAAAAGATGTTACATGAGTCATAAAGGTAGAATCTAGAAACTTTTAAAATGGACAGGAATAGAAAGCGTGAATCATGAACAAAAGAACCCATTTTGAGTTCGCCAAAAGCAGAGGAATATTCATTCTTACATGGACTTCCATTAATACATGTAAGTAACTCATGTTGGAAGCTCAGAAAAAATGTACGAATTACAGAAAATAAAATAACCCATCAACATTTTGAATCTTAAACTTCCCACTTTCAGTTTCCGACAGACAACAAATAAATAA…	(TA)6	71	82	GCACAATTCACTTCCCTCTACA	TCCTCTGCTTTTGGCGAACT	244
comp175487_c0	GGGGAAGTCAAGTGAGGTAGCAAATCTTTTCTTTTTCTGGCAGACGGTGATGAGGATGACTCACCGCACAGCATGGCTCGCGCGCCAATTGTCGTCCCCATATAAATTATAATCTCTCTCTCTGTCGCTGTCACTCTCTCTCTCTCTGCCACTGCCACCAATAAACCCAATATTGGCCGATAAAGGAATTCCGCAATCATTCCATTCCACCCGCCAACAACAACAGCTCAACCAAGTTCACAAATTTTCCTAGAAAATAGCAGCAGCACACAGAGAGAGAGACAGAGAG	(CT)7	134	147	TTCTGGCAGACGGTGATGAG	TTGAGCTGTTGTTGTTGGCG	197
comp175525_c1	TCAAATACCCATCCCAGGAAGCTCTAGGCTCGTCGAAAGAGTAACGAGGATCCGCGTCGAGGGAGAACCGAGGATCGGTATCGCAGGATCGTCGGCCGAACCCGTAATCGGCGATTTCCGACTGGGTTTCGCGGTACTGCCGCGAAATCGGCTTCTCTACAGGCAATGCCGCCGATTCTCCGCCGGTATTTCGCTTCTTGAGCTTCTGCTTTTGCCTCCAATTGTGCCATTTCTTGCTGAATACCGAAGCAGCGGACCAGAAACCTTTGAAATCCATGCCAGAGGGCTTCTTCACCTGTGAATCGAGATCTATGTGGTCCTTCATTGTCTTGATTTCCTCTTCATCATCTCTTTCTTCCACAAAATTCGCTACATTTGGCTCTTCGGAGACCAAAATTT…	(GCG)5	705	719	GAGCTCCGGGAAGAAGGAAG	GGACTCCTCCTCCTCGTCTT	256
comp175593_c0	TAAAAATAAAAACAAAAACAAATAAAAAAATTAGGCCTTTATAAAGGTGGCCAAGCTTCTCCTCTTCCAAATCGGTTTCTAACTGCAAATCCTCAAAACCATACCTCTCTCTCTCTCTCTCTGCGTGCCTACCTTTTCTTTTTGCACCTTCTACACAGAACAGACACTTCACCCTTTTTTCACTCAATTCATCATACATAGCCTATTATTGTTTATATACATTTTTATAAACTTTTAGATAATTTAGAAGTCATACATATTATACTCTCTCTCTCTCTCATTATCTTTTGCTTGAAGTTGCTTGATTGGAAGCAAGAAAAACAAAAACGAAAAAACGGGGCGAGAAGGGATAGAGATGGCGAGGAATGAATGGATAAACGGGTACT	(CT)9	105	122	GTGGCCAAGCTTCTCCTCTT	AGGGTGAAGTGTCTGTTCTGT	129
comp175593_c0	TAAAAATAAAAACAAAAACAAATAAAAAAATTAGGCCTTTATAAAGGTGGCCAAGCTTCTCCTCTTCCAAATCGGTTTCTAACTGCAAATCCTCAAAACCATACCTCTCTCTCTCTCTCTCTGCGTGCCTACCTTTTCTTTTTGCACCTTCTACACAGAACAGACACTTCACCCTTTTTTCACTCAATTCATCATACATAGCCTATTATTGTTTATATACATTTTTATAAACTTTTAGATAATTTAGAAGTCATACATATTATACTCTCTCTCTCTCTCATTATCTTTTGCTTGAAGTTGCTTGATTGGAAGCAAGAAAAACAAAAACGAAAAAACGGGGCGAGAAGGGATAGAGATGGCGAGGAATGAATGGATAAACGGGTACT	(CT)7	265	278	CTCTCTGCGTGCCTACCTTT	TCTCTATCCCTTCTCGCCCC	240
comp175621_c0	AGAGAGAGAGAGGGTGACTATGTGGAAAGGCGGAAAAAACTGTATTATGTTTTGATGCGTACCACCTTTTACCTAATTCCCTTTCAAAACACAAAACAGTTTTTGCCGCCTTTCCACACGATCTCTCTCTCTCTCACAAACATGACCGAGTCACAAATTCCACTTCCAAGTGGTACTCCGGCATCCTCCGCCGCCTCCCTTACA	(TC)7	122	135	GTGACTATGTGGAAAGGCGGA	GCCGGAGTACCACTTGGAAG	169
comp175661_c0	TTTTTTTTTTTTCTTTCCTGTTTTGGGGCTTTAAGAATTGGAATCTACAGTGTCTTCAAAAGTGTAGTATGGAAATGCTGTAATTAAAGGGCAAAAGATTAAACAGTAGAAAAGAAAGAAATCTTGTGGGGTTTTGGTTATTTCTAGCTTTGAAGGTGATTTCTGGGAAATAGATTGGTGATATATGTGTGTGTGTGGGGGGCCACTTTGCGGGAATTGCAAGCTCGGTAGTTTTGTCTCTGCCTGTGGAAGATTGGGGGCTATGCTACCTGGCCTCTTTTTCACCTTTTATTTTTTTGGCTTTTTAAGATCCCTTCTTTGCTTGCAAATGTGGAAATATGAGCGGAAATTATCACGCATTTTTTGACCACTATGTGACATTCTGTTCAATTAATTATG…	(TG)6	186	197	TCTTTCCTGTTTTGGGGCTT	TTGCAATTCCCGCAAAGTGG	211
comp175696_c0	AGAAGATTTATGCTTAAGAGAAACAATATATACCGAGACAACGGCATCGCGAGCTGCAAGTGCTAAGATATCAGCACAAGATACTGTGGAAGGACAAGCCTCTTCCAAAATGTATTTGATGTGATCGACGACCTCAAATCCTCGCAGCGAATTTATGTTAGGACCAGCTTGTTTTTCACTTATGATGCTTCCAGAGCTGTCCAGAAGAACCGATGCATCGCATCCCATGACAAAACAATCATGAAAATGCAAGCGAAGGAGAGAGGCAGCCATGCGAGGATCTCTGAGTATTGCAATTTCAACAGTGCGCTGGACAAGCTCTTCAAGGAGTGGACATGTTTCTTTGTAGTAATCAAGAACCAGAGGTCCACCATCACTCGAACCTCCTATCCCATTGAA…	(AT)7	493	506	AGAGGTCCACCATCACTCGA	TTTGACTAGTGCCACATTCCA	173
comp175760_c0	AAGATGAGTGAGTCTCATCTCATACGAGACGATTGTGTCGGATTCTTTAATCGAATTGTGTGCACGTAGAAGAAATGATGAGGAAATTGACATACATTCCTCCGTAGATAACACAGATTGCTGATATGAAAATTCGGCCACCACTCTCTCCTCTCTCAGTAACAAGGAGACTCCCAACCCAAACTTGAAATGCCCAAGCTGCATATACCATTCCCATGCTCCCTATAAGCAATCCCTTTGTGATTCCCTGTTTTATTCCCAAATCCACACATTTCTGAAGTGAGTTGCTGAACCTATCTAATGTTTGATTCTCTCCTACGTATGAATAAACTGTCCGAATTGAAGAGATGGATTGTTCTGCGATTCCGCCGGAAATTCCATAAGCATCCCTCATCTTCA…	(GAA)5	627	641	TAAGTGGGCATCGGAGGAGA	CTGAGGCTGCTCTATGTGGC	219
comp175782_c1	GGTAAAGGGTTTTGGGGGTTTTGGGGTTTTGCCTTCCTCGTCCAACCCCAATCACTGATTTTGCCTCTCTCTCTCTCTGCGAGAAGAATTGAAAATGGTTTTATCGAACAAAAAGCTGAAGCAGAAGCTGAGAGTTGGTTTGGCCGAATCGTTAACAGCATCAGAGGCTAACAATGATTCTACAAAACCAGACCCGAACTCGCAGATTCAAGACTCTTTCAAGTCCCTCCTCGACTCTGCAGCCCAGAAACCCAGGTTGTCCAAGCGAGAAAAACGTAGAAAAACTCTATCTTTGCAAGGTCCAGAGGATGTGAACGCAAGTGGTAGTGGCGATTTAGAGAAAGAGATTGAGGAAGCTGGGTCAGAAGGCGTGAATGAGAAGAAGAAGAAGAGAAAGAG…	(CT)7	65	78	CGTCCAACCCCAATCACTGA	AATCTGCGAGTTCGGGTCTG	170
comp175814_c1	CCCTCTACAGCCTCCTCACCGTCGACGATTACCGCCCCATCATCGGCTCCAAACGCGACATCGTCTACGCCCTAATCGACATCGTCAGAAACCCTAATTCGCCCTCGAGATCGATCAAGGACTCTCTCAAGGCCCTGTTTGGGATCTCTCTCTACCCGCTTAATAGATCCACGGTGATTGAATTGGGGGGAGTGAATGCTCTGTTCTCGCTGGTGATGAAGGAGGGGAGAGTTGGGTTGGTGGAGGATGCTACGGCGGTGATTGCGCAGATTGCTGGGTGTGAAGAGGCCATTGATGGGTTTCGAAAGGTTTCAGGGATTGGAGTTTTGGTGGATTTGTTGGATCCGTTGACGGGGTCGAGTGGGAGGACGAGAGAGAATGCAGTGTCGGCGTTGTTGA…	(ATC)5	559	573	TGGAGAAATGGGGTTTGGGG	GGTTTGGCCTTTCTCTGATCT	251
comp175816_c0	TGAAACCCTAGCCCCACTGCTCATCTTTACAAACCACGAATATAGCTCTATATATATATAACACTAGATGTATCAATCTATATATATAAAAGATTACATTTATGGAAATTGAGAAGAAGAGAGATAGAGATGGAGATGGGGAGGAGTGTGATTGTTTTGATGAATGAGATGTTGAAGAAAGGAAGAGCAGACTTGGAGGGGTTTTGAATTGATCTTTCTGTGAGGCATATGGAGAGAGAGAGAGAG	(TA)6	49	60	CTAGCCCCACTGCTCATCTT	CCCTCCAAGTCTGCTCTTCC	193
comp175922_c0	CGGGCAACAGAACGCTCATATACACTACTAAAACATCATGCAACAAAAGTCACCCAAGAGACTCAAACACGGCGGAGCTTCCACTTCCTACCCATCGCCGCCGCAGCAACAACCCGAACCGCCTCGTCTCACTCGCGAACAGGAGGCATCCGTCATGGTTGCCGCTCTCAAGAACGTCATTGCCGGTGGCACTGCCATTGACATGACTCACGAATTCCGGCTTTTCGAATTCACCACCACCACCACCGCCAACGCCACCACCGATCAGGAACGCCCTCTATTCCCAGTTCCCGATCCCGACACTTGTCAATTTTGCAAAATCAAGGGCTGTTTGGGTTGCAACTTTTTCCCGCCAACTCAAGAGGACAAAAAGGGCACTGCTCCAAAGAAGAAAAAGAA…	(CAC)5	232	246	ATGGTTGCCGCTCTCAAGAA	AGTTGGCGGGAAAAAGTTGC	204
comp175930_c0	TCTCTCTCATTTTTCATTTTAATTCTCGGAAGTAGCAGTAGAAAGATCTGTGTTCTGTTTTTGTTTTGATTGTGTGTGGGTGTGTTTTTCTTATTTGTTCTTTTGTGTCTTGTTTTTGTGCGTTCCCTTTCTCTGAGGTAGGGTTGTCTGTAAACTCAACCTTTTCAAGAACCCATTTGGGAAAAGATTCATATATATATATTTTTAATCAGATTTGGAGAAACTTCCATGGCATTTAGATTTATG	(AT)6	191	202	TGCGTTCCCTTTCTCTGAGG	TGCCATGGAAGTTTCTCCAA	116
comp175947_c0	GAAGATCTTGTCTCCAGATTTGGGATCGCCTGGAGGTGCTTGATCGAACGTCGCCATTGCAGAATGATCTCTCTCTCTCTCTCTGAGGTTTGAGAACAACGCCCAAGAGCTTCTGACGAGATTTCTAGGACTTTCTGTTTGTGAGTAGAGGGACTCTTTTCTCACTGGCACCTGTTTCTGGGACTTTCTGTTTGCCAATGAATGGAGAAGTTTTT	(TC)8	68	83	CAGATTTGGGATCGCCTGGA	AAGTCCCAGAAACAGGTGCC	172
comp175960_c0	AGCTTGTCTAGTCTCCCCGCACTCCATCTCTCTCTCTCTCCCCTCCTTAGCCTTTCCTATCGAAGCTTTCCCTACGCTCTCTTTCGATCCGGTGGTTTCGAATCGGAATTTTGCTTTTTTGGAAGTGTTTTGGTTTTTTCTTTTTATTTGAGATTCGAAGTGAGTTGAGGTGTGGGGCAAAATGTCCTCGCACAGCAGGGAATTGGTGTTTCTCATACTCCAG	(TC)7	27	40	CTTGTCTAGTCTCCCCGCAC	TTTTGCCCCACACCTCAACT	180
comp175961_c0	CTCTCCAACCATTCTGCATAAGATGATGCAGATCACCCCAACTATGCTGAAACGGTTCATATAATCTCTCTCTCTCTCTTTCTCTCATCAAGAAAAGCAGTTAGGTTTTACATCCGGAGGAATACAGGTTAGTTAGGTTATATATATATGACAATGGAACCATCGAATTGATCTTCTTCCCCCAATTTGAGTGTTTTTTTTTTTTTCCTGGTTTTTG	(TC)7	65	78	TGATGCAGATCACCCCAACT	ACCTGTATTCCTCCGGATGT	106
comp176008_c0	GGGCTGTAACTGTGCAATGCAGTTTCTTTTAATTGATTTTTGTAATTCATAAAGAAAATGTTCAACCAGGGATTATCACTAGACGTACTTGTGTGTATATTTGAGGGATTTTCTTGTTTATTAAAGTGTTTATGAGCCTAGGCTTAAATAATGGTAGAGAGTGTGTGGTTCTGAAAGTTGTTTGTGGGTTTCATGTTTTTTTGTTTGATGGTGTTCATCATTCTGTGTGTTTGATGATAATGGTGAGTTTCGGTAAGATGGATTGGAGTTTTGAAGTAAAGAAGAAGAAGAAGACAAACTCACTTTGATCTCTTGGAGAAGAAGATGTAGAGATTTGAATAGAAATAATAGATTAGGGTGTACCATGAGAAAAAAAAGAGATTATTTTTGGG	(AAG)5	279	293	TGGTAGAGAGTGTGTGGTTCTG	TCTTCTCCAAGAGATCAAAGTGAGT	171
comp176011_c1	TGATGATGCTGGGGATAAGGTAGTTGTGGTGCTGGTGATCATGGTTGTGATGTCTGGGTTTGGAGAGTCTATTTTTAGTGGGCTTGAGTCCATGTTAGTGTTTGATCTTTTGTTTGAGAGAGAGAGAGGGAGATGGAGCAATTTACTTGAAGAGAGGTGGATGGAAGGAACTAGGTTTAGATGCTATTGAAGGAGCCAAAAGGACTATAA	(GA)6	116	127	GGTAGTTGTGGTGCTGGTGA	CCTTCCATCCACCTCTCTTCA	150
comp176034_c0	GTAAATTTGTAAATTTAAAAATGAACCAATGGATCGAAGAAAAATTCAAAACTGCATAGGCATGTTACTCTGCCACCTCGAAATCAACCCAGCGGAGTTCAAATTACAGACTTGGTCGTCTTCTTCACTTCACTCTCTCTCTCTGCAACTCGTTGTTGCAATGACAATGATCACTATCTAAGCTCTCCACATTTTGAAAACCATGAACTCTATTGCTCTGGTTTTGGTTTGGTTCTTTACATTCTTCCCTTGTCTCTCTTCTTCTCTCAACTCCGATGGCTTCTCTCTCCTGGCCCTCAAAGCCGCCATTACCACCGACCCAACTCTCGCCCTCACCTCCTGGTCCGTGTCGGACTCCAACCCCTGCCATTGGATCGGAATCGCCTGCGATCACGACCA…	(CT)6	133	144	GGCATGTTACTCTGCCACCT	GCCAGGAGAGAGAAGCCATC	236
comp176034_c0	GTAAATTTGTAAATTTAAAAATGAACCAATGGATCGAAGAAAAATTCAAAACTGCATAGGCATGTTACTCTGCCACCTCGAAATCAACCCAGCGGAGTTCAAATTACAGACTTGGTCGTCTTCTTCACTTCACTCTCTCTCTCTGCAACTCGTTGTTGCAATGACAATGATCACTATCTAAGCTCTCCACATTTTGAAAACCATGAACTCTATTGCTCTGGTTTTGGTTTGGTTCTTTACATTCTTCCCTTGTCTCTCTTCTTCTCTCAACTCCGATGGCTTCTCTCTCCTGGCCCTCAAAGCCGCCATTACCACCGACCCAACTCTCGCCCTCACCTCCTGGTCCGTGTCGGACTCCAACCCCTGCCATTGGATCGGAATCGCCTGCGATCACGACCA…	(CT)7	485	498	CTACCCTCCGAACTCGATGC	AAGAGCGGTGGCATTGAAGA	107
comp176040_c0	TTGTATATCAATCAGTGTGTTCTCTACAGAGAGATCTCTCTCTCTGATGTAAATATGAGTGTTTGTACAGCTGATCTTTTTACCATTCCTTGATTTACAAAATCTCTCTCTCTCTGTGTCTGTAATCGCCATTGTTGAGCTCAGGGCAAGTACAGAGCTGGTGGTTTGTATCTCAATCCTTTCGCTAATTTCGGTCTGATGGACTACAGCTCTGATGAAGATTCAGATTTGAGCGAGTCAGAGATCAATGAATACAAAGAGAAACCTTATGAGGAACTGAAGGCTGGGAAGTACAAAGTAAAGCATGTAAATGGCGCACTCAGGTGTCCCTACTGTGCAGGAAAGAAGAAACAAGA	(TC)6	103	114	TGAGTGTTTGTACAGCTGATCT	ACCACCAGCTCTGTACTTGC	110
comp176082_c1	CATTTGTCCTCTTGCCCTCGTTCGGGCACTTGACCAAGTGTACTAGATTTCATGGCCTGATTCTCCTATATCTAGAGCCTCCATCCCCATCCACAAAGACATCCACTCATCTCCATCCCCAACCATGGAGGCTCCAATTCTTTATCTCCTAACCTCCATTGTTCTCTCTCTCTCTTTCCAGCCCTGAAGATCGACTCTGCTCTCACCCCATCCACCCTCCGATGACTCAGCACCATCTCAACACCAGCCATAATTCCCAAAAGGCTCCCTCCACAAATCTTGTGTAGCATCCATCACCCATACATTCAAAAGAGAATATGAATGCTATCAAAATATTAGACAAAG	(TC)6	163	174	TTGTCCTCTTGCCCTCGTTC	TGAGTCATCGGAGGGTGGAT	226
comp176098_c0	AGAGGCCAAGTACTAGAGCTACAATCAGTAACTGGCCAGAGAAAAGGACGGTCAGAAGATTCCCAGATTAAGAAATAGGTTTTGGGACAGGGATAGCCGAACCGTTAGATTTTATTATGGATCCAAATGGCAGTGGCATATATGGAATTGAAGTTGTTCTTTTAAATAATCAACTAGAGGTGTATTTGATTATTTCAAAAGCCTCACAGATGACAACTTAAAATTATTGCAACATTTAAATTAGAAATCGTATGATCTTGGCAGGTCATATTGAAAACCTGAGGACTCATAATCTCCATTAACAATCTAATACAGTGCTCCTTCTTCTTCTTCTTTTAATTGTTTATTTTTTTTATATCAGCAACAAAATGGAACTCATTATATCAGCAACAATTTTGG…	(CTT)5	321	335	TCGTATGATCTTGGCAGGTCA	ACAGTCAATCCCTTCCTACCT	232
comp176148_c0	CGATGACCAAGAAGAAACAACTGGCGCAGGTGGGGCGGGAGCCGAGCTAGATGACCATGGAACCCATGACGAGCTGGAGGAGACGACAGGCTTGGGAGCTGGGGTGGTAGAGGTGGTCCAAACAGCCCACGATGAGCTGCTGCTAGTTGTGGTGCTAGGCTTTACAGGAGTGGTGGTTGTCGTTGTAGTGCTAGGCTTGGTAGTGGTAGTTGTAGTGCTAGGCTTGGTGGTCGTCGATGTTGTGGTGGTGCTGGGCTTGGTTGTGGTAGTGCTGCTGCTGCTGCTCCAAACCGACCACGACGATCCCGAGGTGGTGGTGGATGGCTTAACAGGAGTTGTGGTAGTCGTGGTAGACCAGGCAGACCAGGAGGATACGCTGCTAGTTGTTGGCTTCACGGG…	(TGC)5	270	284	TGCTAGTTGTGGTGCTAGGC	TACAACAACGACCACTCCCG	275
comp176203_c0	CCACCTCAAAATGATAGCAGTAAAATAGACTCATATGTAAAACAGAAAAATACTATGATATGATCTAAGGAGAATATCGACTTTGAATCACACTCAGTCTCATGTATTGATAACCCTGCGTGTTTGGTTGCTGAGAAAAACACAGCAACGTGTCAAGAAAACCAAATATATATATATAGTCTTATCCTCTCACTTACAAATATTGAGCAACATTTTGATGTTCAAATGATCAATTCCTCAAATTTCCCCCTTTCTCTTGAGAACCAAACAGAAAATAACAATCATTGATTTGAGTAAATGAAACAGGGAATCAACGGAACATCAAAATCAAATATCAACAAACAAATAGAACACTTTGAAACACGTATATATATACATATTCACATGCAACTGATACAC…	(AT)6	166	177	CTGCGTGTTTGGTTGCTGAG	TGATGTTCCGTTGATTCCCTGT	209
comp176244_c0	AAAAGCACAACATACACTGTGGCAGTAGATGAGATCCACTGCCACATCATTAGTGATGGTTCTAATTAGAGCTCCCAAGTGTTTTTCTTTATTTAATTATGACTCTTGCTATTGAATATCTAAGAATATTAGTTATTATTATTATTATGTGAGTACGTGATTAATTATGAGTGTGAAAATGAATTTTATTAAACTCGATGATTATAATTCAACAATGCATGCGTATAAACACAGTAGCTATAAGAAAGTCTAAATTTGGGAAAGAAAAATAAACCATGCCTAGAATCTTATTGAGTGCCATTTTAGAAATATGGTAAAAAGTCACGTTTTT	(TTA)5	133	147	GCACAACATACACTGTGGCA	GCTACTGTGTTTATACGCATGCA	234
comp176318_c0	GAGCATTACAGGATTATCCTGTTTGGTTTACACATTCTTTTCCCTGGAGAGAGAGAGAGAGCGAGCAACAGACCAACAGCACAGGCAATGGGCTGCTGTCTAAACAACATTAAAACACCATATAAATTTCTAAGAACTTTTTGCATTATAAATTTCAACATCTGCTTGTTGTTTGGTAGATTTTCTCTATAAAAGCAAGTAAAAATTAGCATATGGATTTTCATCTCAAAAGGTGGAAGTAAGAAACAACTCCTCATTTTTGATAAGATAGCACAATAGCTTTTACAGTCCAATTTAAGTTCAACCACCAGCCCATTAGATGGAGGTGAGGAGTAAAATCGGTACAAACCTAACTCTTAGGTTCAAACCCACAATGTCAAGGTTAGTGGGCCGATATTT…	(GA)7	47	60	TGTTTGGTTTACACATTCTTTTCCC	AGGAGTTGTTTCTTACTTCCACCT	235
comp176337_c0	ACGTAGGGAATTGCTGAAATTGAGAACCTATGTCAGTTGGGAAGAATGAACTTCTGCTTATGAAATTGTGAATGAATGCCTGAATGATAATTGATCTTAGACTTGTATCTGTATGTGTATATATGTCCTTGTTTGTGAACCTATTAGAACTGGTGGGATTGAACCGTGATTAATGAACATCTTGAGACCTACTGGTTAACATGAACTATTGTGATTGACCTGTTGAACTGTGCTTGAACTGTTAAATATGGAGACACATTAGTATTGACAGTGTATGGGACATGTGGAATTCATATATATATATCTAGACCTTTGCATGGAATGTTGGTTAATTACATTGTATCTAGACCGGGTAGACTTATGACTTGTTGCCTTAATCGTCATATCTGGAGAAACTGT…	(AT)6	293	304	CTGGTGGGATTGAACCGTGA	ACCAACATTCCATGCAAAGGT	180
comp176386_c0	CGGGAAATTATTCATTGATTAATCAGTTATGAGAGAGTTCATGTGGGCATGTTTAATAAACAAAGCCATTCAATATCATTGTGAACAATATTTACACTCAAATCACATAATCAATAAACAATAGCAATCTCAAAAATAACTCACGACATTGTTACAGTGAAAAGAAAACCCAATCACTCAAGATCAATAGCATTCCCCTTTTTTATTCACCTCCCTCATAACAAACACAACATATATATATATCATTGGAAACCCTCTTAGTTTGTCATCCCCCCCTCCTCGT	(AT)6	232	243	TGAGAGAGTTCATGTGGGCA	GGGGGATGACAAACTAAGAGGG	245
comp176532_c0	TCTGTTTACTCAATTTTTTCATAGCTATACATGTCTTAGCTATATGTATTTGATGGGTTTGTTTGGGATTGAGTTTTCAATTGCTAATGAATGAAATCAAATTCAATCATTTGACAAAACCCCATTTTGCTCCCCCCTATATGCGCTGTTTGTTTCGGTCGGAAATATTTTCCTAGAGAAAATTTAGATGACGGTGGTGATGGTGATAGTAGTGATTACGGTGGTGATGGGTAGTGGTGGTGGTGGTGGTGTGATTGCATTAGTAAGATCTTAATCTGCTTTTTCTTAGATTTGGTTTTCTGTCCAACCAAACACTAGAAGATTCCAATTTTTTGGGAGGGAAAATTGGGAATCAGTAATGTTTTTAAATTCTTTTTTTACAAATTT	(GTG)6	234	251	ATGCGCTGTTTGTTTCGGTC	TGATTCCCAATTTTCCCTCCCA	215
comp176626_c0	GCTGATGGCAAACTGTCCATCAGATATGACAAATGTCGAACGTGCACCCCCACCCCTCCGGCAAGGCTATTGTTTGCCCTAACCGTCAAAGCCTGTACGACCGTTCTGTTGATTGCCATAGCCACCACCGCCGCCGCCTTGAGAGTACTGCTGCTGCTGTTGGCCGTTGTATCCGCCACCGCCGCCGCTTTGGTAGCCACCACCACCTTGGTAACCTCCACGGGGATTGCCACCGTATCCACCACGGCCACCCGTATACCCTCCTCCTCCTCCTCTTGAGCTGAAACCGCCACCGCGGGAGCCACCTCCGCTTCTGTTGTCAGTGGCAAGATCAACTCGTATTGTGCGACCGTCGAATTCGGTATTGTTCATTCCGTCGCGTGCTGTCTCTGCTTCTTG…	(CCT)5	260	274	CCCTAACCGTCAAAGCCTGT	CTGACAACAGAAGCGGAGGT	247
comp176627_c0	GTGCTGGGTGCCGAGCATGCTGGAGGCGCCGGCTGCGCCGCCAAGGCCGCCCAGGCCTGAGGTGTGGGAGGTACCTTGGTGGGAGGAGGAGGAGGAGCCGAGGACGCCGCGGGCTTGCTGCTCGAGGTTGGCGAGATTGGAGGCGCCGGTGGTGCCGGTGTGGCCGGTGCCGGTTGTGCCGGTGGCGGAGGTGCCGGCGTGCGAGCCGCCGAGCATGCCGCGGGCCTGCTGCTCGAGCGCGTCGAGGTTGGTGCCGCGGAGGCCCGGGTGGGTGCCGCCGGTGATGGCCTCGACGGCCGCCATGCTGCTGGTGCCGGCTGCGAGGCCGCCGAGGCCGGAGGTGCCGGACGAGGTGCCTGTCGCGCCGTGAGAGCCGGTCA	(GGA)5	82	96	GTGCCGAGCATGCTGGAG	CCTCCAATCTCGCCAACCTC	136
comp176665_c0	GAGAGAGAAGGCGAACCATTACTCTTCTATGGGAATCATATAGAATGTCATGCATTTGAGTAATTCAACAACTATCTTGATTGAATCATCACATGTGATAACTAAACTACCATTAGCATTTGACCAAAAAAGTATCTATAGTCACCAAGCCCGTGTTTGACACACACACACAGGTGCGATATCGTTTTGTGCTTGAAATTGAGAAGGCTAATTACAGAACATCAACACAGCCTGTTGATGTTTCTGCCTGATAACAGGCTGCATTTATATTAAGAAACAAGAATTACCTACAGAAATTGCAG	(AC)6	160	171	ATAGTCACCAAGCCCGTGTT	GGCAGAAACATCAACAGGCTG	111
comp176701_c0	TAAAAATACAGATATATTTTATAAAATGAAACACATATTTAAAAATAAATCGTCCCGTCATGTGGGGTTATTTACCTTTTTATCTCACGTCTATCGCCCTAGAGAGCGGCCTCCACCCACTTGGAAGGCAGGAACAAACAAAATAGGTAAAGTAAAAATAGGACTACATGTCCTACATCATGTGGGGTTATTTCCCTTTTTATCTCACGTCTATGGCCCCAGAGAGCAGCCCCCCCACGCACTTAGAAGGCACAAACAAAATGCAAAAAGATGTCTAGTTGGTGATTCATGCCACAAAGTCATCAACAAAGGGGGTGGTGGTGGTGGTAAATGTCAAAAATATGGATGTCCCTTTGTGTAGTTGTGTCATACTATTATAGAAATAATGTGTCACTTAGG…	(GGT)5	314	328	CCACTTGGAAGGCAGGAACA	TGACACAACTACACAAAGGGACA	253
comp176753_c0	GGAAATTGGGAATAGAGGCATCCAACCAGAACGTTTAAAAGCCAAACAAAGAAGTGAGGTAGGGGATTGGGGTTTCAGTGATGAGCTATGGTGGGAGTGGTGGTGGGGGGTGGAATAGCGACCTGGAAAACTTCAATCTGCGCTGTATCGCCACCGCCACCGCCACCACACCGCCACCCACATACATATAGATATATATATAGAGAAAGAGAAAAAATAGTTACCGATATAGGTGCCGCTAAAAGTGGAGCCAAACTGGTCCCCATAATTTCAATCCTCATCGCTGATTCCCAATTCCCCAAAACACCAGCGGATATTCTTCTTCTTCTTCTTCTTCCCTGTCTAATCTTCCCAATTATTATATATATTTTTGTCATTTCTATACTTACAGTTTTTTCT…	(TTC)7	317	337	TCGCTGATTCCCAATTCCCC	GGATCCACAAACCCTAGGCA	180
comp176802_c0	AAAAAATTTAACAAATTAAACCAACTTAATTAAAGAACAGATGGTTTTTTGAACAGCAAATTAGTAGGAGAAAAAAACTCTCCTCTTCTTCTCCTTTCATGATTTTCATCTCATCAAAATTTACATTTCCTGGACACTCTACATCAAAAACCCATTACTACACCAAAAACAGAACCAAAACAAAATCAAACAAAATCTAAGGACCAAAGAGAAATCTCTCTCTTTCCTCTCTCTCAAAATTGATTTCAGCTTAATAAACTGCACTTCACTGGGTTCTAAACCTGGTTCTCTGGATTTTCTTGAGACTCTGTAGCACCATGTATTGTTGTTGTTGTTGTTGTCGCTATTTCTGTGTGATCATCATGACCCATCTGTTGTTTTGGCTTCTCAATAACTTGA…	(TTG)6	323	340	ACTGCACTTCACTGGGTTCT	GCCAAAACAACAGATGGGTCA	127
comp176808_c0	ACACAAACAAACACCATTCAAGTTCCTCTTCTCTCTCTCTCAACGGAGAAAGAAAGAAACAAAGAAAGAAGGGAAAAGAGAGAAGACTCGGGAAATGGGGATGGTCTCTTTTGTCTCATCCGTTCCTTCTCTGCCTGCACTCCCTCCACTTCCATCTCCTCCCACCATTACCACATCTGCTGTACCCAGATACCCTATTCATGCTAGTACAATTCGCTGTAAGATTGAAGCTGATAATGCTAGTGAGACTCAATTTAGTCGAAGAGATGTTCTTAAATGTTTTGGGGCTACCATTGGCATGGAAATAATAGCAAGTTCTGGCTCATTTGTTGAAGAGGCTTATGCTGCTGATCTGATACAACGTAGACAGCGTTCTGAGTTTCAG	(TC)6	30	41	ACAAACAAACACCATTCAAGTTCCT	AGTGCAGGCAGAGAAGGAAC	139
comp176817_c0	AGATTTTTGGAAGGTTCAACATATTGAAACAATCGACGCCATTTGGTGACATCAGTTATACCATATCCCTTGGGTGAGCTACCTGCAACTTTTAATTTTCTTCACTATCCACAAACATAGATTTTCCGAGTATTGATTAGCACATAGATAGGTGAATATACATGTGTGTGTGTGGACATTGCAATGTGAAGTTTACGAATTTTTTTGGGTATGGAAACCCTTCACTCTTTGTAGCACACCAGTTCTCGTTGAGACT	(TG)6	163	174	ACCATATCCCTTGGGTGAGC	TCAACGAGAACTGGTGTGCT	193
comp176995_c0	CTCCAATCGGACAAGAGTCGCTCCACTTTTTTAACACATGACCGGCGGCGGAGGCGACCACCCCCTGCCGCCGCAGTCTGCGTCGGATAACAGCGGCGAATTTCTCCTCCAGTTGCTCCGGAGGCCACCACCACCACCACCCCACCATCCCCCAACGCCGCCGCAGCAACCACCACTTCTATCCTCCTCCCACACCAGACCTCCACCACCACCGCCGCCGCCG	(CCA)5	125	139	CCAATCGGACAAGAGTCGCT	TAGAAGTGGTGGTTGCTGCG	179
comp176997_c0	CAGGAAGTCATTGCTGGAAAATAGCACAGAGAGATCCTTGGGGGAAAGCAACCAACACAACAAACTATGAACACTATTGATAGGAATACAAAATAGAATAACTAATGCGGGGTTGAAATAATTCTATGGTGAAGGCTGAGGCCCCTCTCAGTGTACAATCATATATATATATTTTTCATGATCTGATAATCTAGGCAGAGGAAATTGTCTGTGCCAAGATATCAAATGCATTGTGTATCAATACATGCAAGGTTAGAATTGTGCAATTTGATTCATACGATTCATACA	(AT)6	161	172	GCACAGAGAGATCCTTGGGG	GCACAGACAATTTCCTCTGCC	191
comp177044_c0	GGTTGGGATTATTACAAGAGGAAACGTCGTTAGAGCTGCCCTTCAAATAAAACATGCTAGTGAAACCAGAGCATGACATCCAGGAAAACACTTTTAATCCTGAAGAATTCACTGCATTTGAATTCAGCAAACAGCGATAGTACTTCCAATTTTTTCAATCAAGAGAGTGAAGGATCTCCATTGTTGTAAACGTACAATTTTGGGTTATGCATGTATAAAACATCATTGATTCTTCCTTACTAAAATTATAGAGAGAGAGAGAGAGTACTTGTTGGGGCCAAAGCTGTTATCCTTCCTAACAGAATGGAAAATGAAAGGCAGGAAAATACTTTTTCCATAGCATGATCGAAGCTTTTGTAGGATTATTATAAATGTTGGTGGTTTTTGTGCATTTGATGT…	(AG)8	250	265	GTCGTTAGAGCTGCCCTTCA	AGGATAACAGCTTTGGCCCC	268
comp177109_c0	TGGGAAAACAATACAGAGGACTATATTACATTATATACAAATCATCAAGCAATCAAAACAGTTCGGATCATCAAAGATTTCAAAACAAGTTAACATGACATCCTGTAATGATCCAATTTAATCAAACAGAACAGGATAAATACAATTCAGTTCGACCAGTCAGACCAAGTCAGTCACATGTCAACTGCTGTTTTTACTCCCTAAATTGATTTTGGAATGTGAAAGTGGGGACTTGGGATCCACTAGCTGAACTTAGTGGGCCATTACTGCAAACAATCAGCTTATTTGGCCTTCGTTCACAAACTCAACTGACCCAGAGAAGAGTTTACTTAGAGCTTGTTTGATAACATTATTAAGCACCTACGCATTCAGTAGTTTCACAATTAAGTGCATTTAACA…	(AG)6	462	473	TGGGGACTTGGGATCCACTA	TCGCTTTTTATTCTGCATCGGT	279
comp177114_c0	AACTAATCAAGTCTATCAACTCAACTAACTAATCAACTTACTCTTGTAACTAACTCATGCTCAACTAACTAATTCTCCACTTGTATCATTGATTGAATGAATCACTGATTGAGTGATTGTCGACAAGGAGAGATGATCCTTGTGATGTCCACAGAGACATTAACAAGAAGCTGGAGAGAGACGATCGTTGCATTGACTGTAGAGATGTCGACAAGAAAAGAGAGAGAGAGAGAGCATCATTCAGATTTAATATGCTATATATGTGTGGACGGTTAGGATTAAAGGCAGAGTTTTAAACTAAACCGGTTTAGTTTCAGCTGCGGAGGTTTGGAAAAATATAAGTCG	(AG)8	219	234	AGCTGGAGAGAGACGATCGT	CAAACCTCCGCAGCTGAAAC	162
comp177115_c0	GAGTAGTTCATATCAAATCAAATCAAATTTTTTAATCACATTTGGAATCAAATTAGAATTTTTTTTTTAATTGGTGAAGGGTTGGAGATGCTCTACCGTTAGCTACAAAAATGACAACATACCCTTCTTTCTTTTAAGATTTGAAGAACAATTTTTTTTTCTTTCTTTTTTAAGGGCATCGCATAAACAACAGACAATTAGATCAGGCACGATCATGACAACAGGGACCAAACCAACCTCCCCAAAAAGAAACACAACATATACTACAATTTCAAATGAAAATATATATATATACATTAAAAAATGATCCAAGCATACTTGTGTCAACATGAACAACCCCACAGAAACTCACAATCAATCGATCAGAAAAAAAAGCGACCGACTTTAACCAAGAAACAC…	(AT)6	282	293	GACCAAACCAACCTCCCCAA	TCGAGCTCGATTCGTTCCAT	271
comp177155_c0	TAACTTCTAGCATATATCTGAAACTGTTGAATATTTGCGAAGTGGCAAACAAATATACTAAAACTTAGGGTAGTTTTGGGAATGAGTTATTTTAGTTAGTTTTTTGTCTTTTTACCAAAAAAGAAATTGCAGAAAATTAGGGAGAAGAATTGGCTCTGTTTGGTGGAGCTCTAGAACGTTAGCTCCAGAGTTTGATTTGAACATGATGTTTGTTTACGGCTCTGTTTGGTTATACTTTCAAACTATAATTCCATCCCTACATTCCAATGTCATGTTTGGTTTGAGTTTTCAAAAGTTAATTCTAGCTTCCATTTGAAAACATGTTGAAATGTGTGTTTGGCAGATCTCTCTCTCTCTCTGTCACTCTGTTTTTATGTGTGTGTGATGACAAATTCTGGG…	(TC)7	345	358	GCTCTGTTTGGTGGAGCTCT	GGGAGAGAGAAAGGGGAGAGA	277
comp177165_c0	CAAAATAATTGCACTTTCATGGAGTTACAAGTGCAAGTTGTGTCATGGGACACAACTCTCACTTGCTCCGACTTACACTTTCATGGAAGTGCAATTACTTTCTGTCGTTTCCACTTAAATGTAAAATATAATAGCACTTCTAACCAGTTGCTATAGATCAGAGAACCTTTTAAGTTAAGCATTCCAACTGAGGCAGACACTTGGTATTCTATCTGATAGGCAGCCTAGCTGTGTTATTATCTGATATCAAGGCTGGTTGAGGGTTGACAGAATAACAACTGACATTTTCCGCTTCAACGGAATAGACAGTTATAATCAACTTTTTGGCCTACTATACATGTAATGCATTCCCCCATTTTCATTTATTCAACATTATTTTTTCTTCTGGGTATTTAAGTC…	(AT)7	931	944	CCTGATCAATGCCAAAGCTCC	TTCTTTGATGGTCGCATCGT	251
comp177255_c1	GGGGGGGGGGGGGGGGGAGGCTAAGGGACATAGTTGTCTTGCAATATATGAACTTCAAATCGCTCATGCTAGTTCCAATAATCCTTTAGGCTTTGTCAAAATCCTTTAAAAACCTCAGTCAATGCTTCCCAACTAGCGAATGTGTAGTGTTTCTCTTTTTTATTTCAACCAGGATTTTCAACGGCAGGAGCGAAGCTTTGGATGCCCAATTTTGATAGCGTCACGGCGGCAACAACACCGACGGAAGAACAAGATAACAGCAACTCCATCCACAAGATATGTATATATATATATATGCTATTGGAAGGGGTAACATTTAATCTGAATTCCACGTGGCTAACCTAAAACCTGCAACAAAATTTGGCAGGGAAGAGCTTTGGAAAATAGGCAAGGTGGGAA…	(TA)7	282	295	ACAACACCGACGGAAGAACA	ACAGATGGTGTAACGCTGGG	269
comp177291_c0	TGCATTCAAAGATTTTCCAACCTCTTTTTCTTTGAAGAACAAAATATGAAATTAAACATGTAGATCCATGAATTTTCTGAAATCATATGCAATATAAAAGCCTTCATGCTTTAAAGCTTCAAAATCCAAAACAAAATGATGAAACTTAACATAATCTTCCCTGAACATGCATTTAGTTTAATTTCTTACTTGAAACCCAATTTCTTCATCATCTTGCTAAAACCATTCTAATTTCACGAACATGATTCCAAAATTCTCTTAATTTCAAGTGTAGGGAGATTAATCTTCCACATTAAACTTAGAATCATACCTAGAGTCTTGATTTTGCAGAATTTCTTGAGCTCCCCTTTCAATTCCTCTTCCTTTCTTCAAATCTTGAACTTTTTCTCTCTAAAGTTG…	(TC)6	403	414	GCAGAATTTCTTGAGCTCCCC	TGCTATGTGTGCTGGAGAGT	117
comp177306_c0	AAGAGAGAGAGCACCCATCACCGGAACCGCCATCCTCGGTGTATATACACAGATCTGTGTAGACACAGATCTATACCTCTCTCTTTCTGTTCTGATGTGTTGATGATGACGATGATGATGTGCTGTTGATGATGATGATGATAATGCCGATCGGATGTTGATGATGTCGACCGGAAGAAATTTTTTTTGTTTTTTGTTTTTT	(TGA)5	127	141	GAGAGAGAGCACCCATCACC	TCCGGTCGACATCATCAACA	173
comp177322_c0	CTCTCTCTCTCTCTAAAGCCCTGTGTTTCTCTCACTATATATACTTACATATCTATATATATATAGATACGTACATATCGGAGATTCGATACCCTAGAGGTTTAGGTTAGGTATTTGATGTGAGATAGTGGTAGATCCGAGATGGCGGAGTTTTCCGGCGACGGAGGAGGTGTGTCACCGGTGGCGCCGGAACTGAGTTACGGCGAGAACGGCGGCAATGCGGCGGCGGCGGCGGCGACGCCGTTGACGGTGTCGGGATCGTTTAAGAGTTCGAGGAGGCGAGCTCCG	(GCG)6	220	237	GTGGTAGATCCGAGATGGCG	TAAACGATCCCGACACCGTC	138
comp177337_c0	TAATCATCATCATCATCATGGGACAGTGGACGGCGACGAAACCTAGCCGGAGCGACGAAGTTTTAGACGCAGTCGAACAAAACAGAATCGCCAATCTCGTAAGAGCTCAGTTCGATTCAATAGCCCCAAAGCGACCCACAAAACCCGATCGAAGCGAGTCCGATTCGCCACCACCACCACCAACCCCTCCTCCCTGCCAAAACATCCCACTTCCCGAATTCCAAAAGTTTCAATCTCTTCAATCTCAAGCCATATTTTCAGGTTCGCTCACTTCCCAGGACGAGTTTGTGGAGACCCAATACTACAAACAATTGGATTCAGTTGACAAACAACACCACAAGACTGGAAGTGGGTTTATAAACGTGGGTAGAGAAGGAGGTGTGGATGGGTATGATCTGA…	(CCA)5	168	182	AAAACCCGATCGAAGCGAGT	GGGAAGTGAGCGAACCTGAA	137
comp177375_c0	ATTACAAAATGACCAGCCAGACAATCACCGAGACGTTTCACAGCTTCTTCTTCTTCTTCTCTCTTTTTTTTTAAAAAAATTTTTTAAATTTTTTTGAAGCATAAGGCACCTTGCTTACAACAGGGTCTGGGAAGTAGTAAAGTCTTGTAGCATAGTAGGCAGTGGCAAATTTCACCATCCTGCTGCACAGCAGTTGACATCATGGGAAGACTATTGACATCCTCCACCAAATATAGAACATTTTAGGCAAATGGAACAAGTTTAAACAACAGCCACTTTAAGGCACATACCTATCCCATGTTGGA	(CTT)5	44	58	TGACCAGCCAGACAATCACC	TGGTGAAATTTGCCACTGCC	168
comp177404_c0	GGTTTGCAAATTCGAGGCTTACCGACCTTCCTTCTCCCACCGCACCTCATACAATCCCTCGAATCTACTACCAGACATCCACCCACCTACTCAATCACAATGTCCCCCTCAACCACCACCGAAACCAACGGCACGACCAATTCCTCCTCCTCCTCCGGACCCGCGATCAAAGTCCAAAACCTAACATACACCTTCCCCAACACCCCCCAACCAGGCCTAACCAACATCTCCCTCTCCCTCCCCG	(TCC)5	142	156	TCAACCACCACCGAAACCAA	GGGAGGGAGAGGGAGATGTT	134
comp177413_c0	TTTTTTCAAGTTTTTTACATTTGTGATGCTACACTTAAGTCATAGAAACTAATGACAGAGTACTTTTCAGAAAAGTTATAGCACCATATCATCATCATCATCTTATCATAATTGTTGAACCCTTTTCTTTTCCTAGCCCCTGATTTTGTTTTGAAAATGCAAGTACTTGCTGGGACTTGTATACCTTTGTTTTATTGCTGCTGAATTCTTGAAGTTTTTGATGGAATCTCTTTTATAGGCGGTTATTTTGTCTCCCTCTTAAATGCAAACTCATTGAATTACAAAGAAATGAAAGACATATATAAGATTTACTACGTTGTAAGCTTAACACTCTGTTTGGATGGAGG	(ATC)5	88	102	ACATTTGTGATGCTACACTTAAGTCA	AGGGAGACAAAATAACCGCCT	241
comp177441_c0	GTCACCCCTGTGTGTGCGCGCATATATATATATATCTTAAATATACAAATATGAGAAAGTAACATTTCTCATAGGAAAGTAAGTTTCCAGTAAACCAAAAAATGGGTAAACAAGAAGTATTATCATTGAATCTGTAAACAATGTTCAAGATTATCATTATCAAAGGGTTCAATAAAACCACAATACACATACACACAACGAAATGATTTTCTAGATAATAATTTTTGAAGAATTCATCAAGAAAATTGGTTGCACCTGTCTTCAACTAGCCTAAGTTGAAAGAAAAGAATTCATCAAAAAAAATTAGTTATATTTTTTGGAAAATTTTGATAAAACTCTAATTTGAACAAGAGTGTTAAGATGAGTTGGGTTTTCCCATATCACACTAATCTTGCACAC…	(AT)7	22	35	GTCACCCCTGTGTGTGCG	AGGCTAGTTGAAGACAGGTGC	272
comp177458_c0	CTTGGAGCCTGTCAAAGCCAACCATTCAAATGAACGGTGACAATGGACACATTAATCATAACCCAGGACCCATATTATTCAGCTAAATAATTAACTGGGAAAAAAACTCATTTTTATGATAGTTGTTTACTATATATATATATATCAAATATAGCATCTGTTTCGCATCAAGTCATGAAACCAGCTTTCAACTACACCACTAGATATACACTCAGGTGAATTCAATCCACGTGCTGTAAAGCTCTTTTTAAGACATTTAAAACCAGAAATTATCAGATGAACTACAACAAAGTATATGCAAATGTCGATTATGGTCACTCTCTTGGGAACAGATCTATCTGACATGTCTTCATAGATCCAATACACGGATCTCAACAATAGGCGACATGGTTTTAAATC…	(TA)7	131	144	TTGGAGCCTGTCAAAGCCAA	GCTTTACAGCACGTGGATTGA	241
comp177459_c0	CGTACCATTACAACATTACCCTCTGGTATCAAATGTGCGCATGTCAAAATATACCCGTATCTGTTTATCACCACACCGGCCCCGTACTTGCTACCATCCTCCTCCTCCGACGATCTTGGAATAATCGGCCGTGATGATACCACCACCACCACCACCTCCTTTTTCATCCGGTTGTACAAAATCTCTTGACGTTGTTGCATCGGCATTGGCATTACTGTCCTCCTTTGCTTTGG	(ACC)6	139	156	TGCTACCATCCTCCTCCTCC	GGACAGTAATGCCAATGCCG	132
comp177469_c0	AACAAAATTTTCAGAAAAGAACTTCAAATCTTCAAACAGAACCCATTTCTATTTCCCCCTTCTTACAAATTTGGCTTTATGTTTTCGCTAATATCTTTTCCTAACTTTGTATTTTGTACCATCTTTCACTACATGGTATTAAAGTGATCACTCGAATTGATCCAAGCAAATTCCCAATATGCTAATTTCACAGGATAGTGTTTAGGATTCCCTTTGTGTGTGTGTGTGTGTACAATCATGAAGTGAAATCCAGAATTAGTTGTGGATGTCAGTAAACTTCTGCCTAGCATGTGTAACAGTCTTTTTGTGACATATAAGGTTCACTTTGTACAACTTATCACTTAAGTGGGCTTTCTCCAGAAACAGTAGTATCGTCTTTTCTAAATTTTCTGTGCCCCC…	(TG)8	215	230	TCACTCGAATTGATCCAAGCA	CGTTGTAATTTCCTCGGCCC	280
comp177523_c0	GTGGGATTAGAGAGATTCGGTTATGGGCGTTATAGAATATGCAAAAGTTGAGTGATTTTACATTCAGTGAAGGTTGTAAATTCTGTCTCAGTTAGTTAAGAGGTAGTTATCAGTCGATTTAGTCGTTGCAACGGGGGGAGAGAGAGAGAGCTGTGTTGGTTGTTTTAGATTGTGCACCACATTAAAAATTTGAAAACAACTGAGAGTGATTCGGTTCATTTCAGTTTGTCTTCTTCTGTTGCTTACATTTTCAACAAGGCATCAGATACTGGCAATCAAATTGTTTCAAATTCAACTATTTGTTCTTTACTTGAATTCGAGAGATCAAGAACACAAGAAATTTG	(GA)6	138	149	GAGAGATTCGGTTATGGGCGT	TGCCAGTATCTGATGCCTTGT	265
comp177561_c0	AATTATTAAAACACACAATTGAATAAACCTCTGCACACTAGATTGCTGAACAGTGGACAGACTCATGATTTAGCATTCTAAATAAAAGAGATGATATACAAGAAACAAATTAAAATAGTAGTTCATTGAGAGAGAGAGAGATTAACTAGAAAATTTGAATGATGTGTTGGGTGGTTTCAATCTCCTTCTGTAGTAGTGGCTGAGGACATATAACTGGCAGCAAGGGAGGTCTCATCAGCTCGTGCAATGGATGTTGTTGTTGCTTGGAATTGTTGCTTGCAAGAATGGCATGTAATTAGCAAAATGGTGGAGCTGATTTTCTTTGTAGCCTTCTCTTTCAAAAGTTGAGCCCTTTCAAGCTCAGCCTGTGCTTGTTGCCTAATTCTCTTGGCATTGGCA…	(GA)7	128	141	GCTGAACAGTGGACAGACTCA	ACATCCATTGCACGAGCTGA	210
comp177700_c0	GTGGTGGTGGTGGTGGTGGTTCCACTATGGTTTTCCAAGATACCAACAAGCTCCAACCTCCTGATGATTCCTCCGGTAGCGGTGTTTTGGCCGATCCAACCTTGCAAATGATGGGTTTAGGCCTCTCTTCTCAACCCATGGATTGGAACCAAACTTTGCTTCCGGGTGGAAAAGCCGAAAGCAGTTTTAGGTCAATGCTTGAAGAGGACTTGAGCTCGAGCACAACTAATTTTCAGCAGGAAACTGGGATGGGACCGTCTCAAGAGCAGTGGAGGCAGAAAATATATTCTGGCAGTTCTGACGACTCGACCGCCAACGAATATAAGCAAATTAACCGGGGGTTTTCGTTGGATCAACCAGGGTTTAGCTCCGGTGAAGGTGTTTCTTCTAGTTTTCAGA…	(CAA)5	465	479	AAGCTGGTTATGGAAGCCCC	CCAAAATGGAGTGGCGTTGG	242
comp177702_c0	AATTGTTCTAACCTGAACCTGAATTTTAATTGCTAAAAGAACCTCCAACGATTCCACCCATTGTTGGATTAAACTCTTACTATAAACTGATTTATCTAGTGTACAACTAGACCTAACTTTTTATTTTTTGGCTTCCAAAAGTGCTCGGTTAAGGTCAACTTTCTTTGTAGATTTTGTTTATTTGAAGCATTGTTGGAGTTTAAGGCCAGTGCTTAATTCGATAGTAAAATCTAAGTCTAGCAAGCATTAAAATGTTGGTTAGAGTCCAAGGCAGCCACTTCGTACAAATAGTACCAAAAAGATCAAGTATATATGTAGTCCACCACACCCAACACTTAGCAATTGCCTTTTTGTGTTCAAGTTTTATTTTAATTTGGATGTTCTCTTTGTGGTTTTGAA…	(TC)6	408	419	AGGCAGCCACTTCGTACAAA	GTCACACGTTCCACCTTCCT	262
comp177704_c0	ATCTGGAAACTCTCGCAAAGTCTCATCCCGCTTGGATAGCGAAGTAAGCAATCAAAGGGCTGACATTAGCGAACACTCATAGCGTCCTTGCTTTCTCGATATCAGTAATTAAGGATCTCTCCTCCTTCTGGTAGGTGCAAGCAATAAAAGGAATATCATTCCAATCAGTAAAGGAAGAGTTCTTCCCTTAATGATATATCGAAATATCGACTTTTTCATTCAAGGTTATGGAAGTTTAGTAAAGTCTTCTGTCAAGGTAGCATTTGCCTTCCCGGGAATCCATCCCTTTTGGAATCGGGTAAGGCTCCACTATTAACTGGCAAGGGTCCAGGTCCAATAGCGCTTCCTGTCTTTTCAAAAATCTCCCCCGTAGCAGCAGCGGCACTCGAGTTATTAGTG…	(AG)7	770	783	CGCTTTGGTCTACTCCCCTC	CCAGCTCTCTCGTTCTGTCG	280
comp177715_c0	ATCACATTACTAACCAAAATATTCATTACAAATATATATATAAAATACCTCTAAACACGATAAGTATTTCAATTTAGCTAAAAATTCAATGCAACTCGAATTTTAGTATCCATATCCTATTACTGGTCAAATAACAAAACAAATCGATAAATATCAACATCGGCAGGAAATTCCGACTTTGACATGAGAATATATCACCACTGCTTCCTCAGTAGGGTAACATCTGATGATCAACTGGTGGTGGTATATACGGGTTCTCAGCTGCTTCAGAATCCCTAATTGATTGGTGGCCACTCGATGCATCTGGAACCTCCAAGACATTTGCTTTATCAATAGAACCGAGTTTCCCACGCCGCTTCTTAGCAGTCTCAAATGCAATGCCAGCAATCTTGAGGGAGA…	(GCC)6	409	426	TGCCAGCAATCTTGAGGGAG	GCGCTTTGCAAGGTGTACAA	184
comp177723_c0	TGTTCTTTCATGGGTCGTCCAAGGTAAGTTGTTAAAGGTTTTGATTGTACAAAATTCTTCTGCTTCATTTTTTTTTATTTATTTATCATTTATTTTTAATTTTTAATATGGGTTATGGTGGTTATTCAGTTCATATATACAAGAAGGTTGCAAACTTCAGTTTTAAAAAAGTTGGTTTGTTTGTTTGTTTAATTTTGTAAGTGTATTTTGTTTTTTTTCCTAAAATGCTGTTCTCATTTGGTTTGTTTGGTTGATTACTTTTGTGTGGGTGTGTTTAATTCTTTTTGGGTATGTTTTCAATAAAATCTCTTTGTCAATATATATTTATTTTTATTATCTAATTACACGTGGCAAAAGTGGAGACAAAAGTTGGCTTCTAGGCTTTTAATAATAGAATAG…	(AT)7	400	413	ACACGTGGCAAAAGTGGAGA	ACAATATTTCCTAATTTTCACCACCA	100
comp177749_c0	AAAAGAGACTGTATTAGCCTACATGAGATAAATAGACACACAAAAGTCAGCAATAGATAGAGATACTCCAACTCCATTCCATTCCATATGGCATGATTGACCATGCACATAGTAATAGTTTACAAAAAGCCTTTGAAAAATGGATTTACAATAATGCCCTCTATCCTATTTCCATAATTGTTTTGGAAATGGGATTGTTTATAAAACCAATTCTGAAGAAGGGTAGGGTAACATGGGCCAGTGATGATTAAAGGTTTTGAATTTTAAGACTATGACACATAGAGCAGGACTACCAAAAATGGGCAAAGGGAGTGAATATTTGATATGTATATGTCTAGATTGGTAAATAGATCACACACACACACACTCAAAGAAGTAGAATGAGAGAGAGAGTTAAAA…	(CA)7	353	366	GGTAGGGTAACATGGGCCAG	GGGTTTCTACATTTCGGTTGCT	228
comp177774_c0	ATCGAGAGGCAAACACGGTAGTCCATTGACTTGTCTGCTTCCTTCCTCAACAAAGCAATCGCACTTTCCTCTGTTTCTCTATGTTCTTCCTCTTTCTTTGACACCGGCAATCGACCCTCCAGGGAAAAAGAAGAGGCAAAGACGATTTCTGTCTTCTGCATTTTGTGCCTTCATTAACAACCTTGTTCTCTCCTCTCTTCAAACAATTTCAGGTATGGAACTCTTCTTCTCTCTCTCTCTCTCATCCCCTTGTCTACTAAACCCTTTCCCTAAACATACCACTAAACCCCTCTCCCTAAACCTGCAACATCTCCACTGCCCTTTTTCCCCTCTTAGCAAATCCCCTAAAAACCCTAACACCTGCTTATCAAACATTGTACAATATATATTGTTGTCCCC…	(TC)8	228	243	TCTTTGACACCGGCAATCGA	GGGAAAAAGGGCAGTGGAGA	235
comp177793_c0	TCTTGCTGTCTATTTGTAATGAATATTTGTCAGTGTGTCCTTGCTGAGTTGTTACACATAGGTTATTGTAGTGCATATACCTACCTGTTACAGAAACAACATTTCCATGAATGGGGTTAAGGCTAGGTACATCTTACCCTCTTCTCTATTGGGATTATTATTATTATTTAGGAACACAATTCAATTTTTGAGGAGTGTGTAACCTGAAGAAGTAATTGTGATTTAAAACACAA	(ATT)5	154	168	TGTCAGTGTGTCCTTGCTGA	TCTTCAGGTTACACACTCCTCA	183
comp177809_c0	AACTCTCTCTCTCTCTCTACTCTCTGGGGTTTCGCTTATTTTCTCTCTCTACTCTTCTCTTCTCTCTGTTCACATCTCGCGTTTCTCTGTATATTCGAAGCTTCGGATGTGTTTTCATCCACCGCTCTTCTCTCTCTCTCTCCTAGCCAGTGTATAGAATTAGATTAGTAGAGGTGTGATGGCGGCCCTGAGATCGAGCATGCCATCAAGGTTACGGCAACTATTGTCCAGCGAAGGAACTATCGGTCCCTCTGTTAAACTCGACTCAGACCCTCCTCCTAAAATAAAAGCATTCATTGACAAGGTGATTCAGAGTCCATTACAGGACATCGCAATACCTCTTTCTGGATTTCGT	(TC)7	129	142	TCTCTGTTCACATCTCGCGT	TGCCGTAACCTTGATGGCAT	157
comp177938_c0	ATCGAATTAGGTTCTCTCACGATCCACAAGTTCGTTACATACACACATATATATAACACTAGTACTAGTATATATATATACATCGTAATCTATATAACTAGCGATTTGGGAATTTAGATCTGTGTCTCTCTCAAATCGTCTTTGACAAAGATGTATGGATTCGAAGCCATGACATTCAACATCCATGGCGGTTACCTGGAAGCGATCGTCAGGGGATACAGATCTGGTTTGCTCACCGCCGCCGATTACAACAATCTCTGCC	(TA)6	69	80	AGGTTCTCTCACGATCCACA	CTGTATCCCCTGACGATCGC	213
comp177956_c0	TGCTTCCTGTAGATGCATGGAAATGTAGTTTGTTCATTAATTTACTCAATAGCTAGCAGAGTCATGTTCTCATTATATGACCCCCTCCAAAAAACACAAAAATGTAAAGAGGCTCTACAGTGTAGCTATTTAACTCACGTAGGCCGTGTCTGGTTAAATCCTGCTAACACTATTTCCCAGCCCCGTTATTTTTTATTTTTGTTGGATATGGTTTGTGCAAGTCTTTTTTATTTGTGATGTCTTTAATTTGAAATTTCATTATTGCATTTGTCTATTACATTTACTTGAATAAACTAGTAAGAGAAATTGTGATATTGAGACAGTCTTGTTTGGTGGTGTTACTAGATGGTAAGCATAACTCATTTTTGGATTAAAGGTCTAAGGACACTTGTTAATGGT…	(AT)7	446	459	AGACAGTCTTGTTTGGTGGTGT	TCCTTCTCTTTTGTTTTTACCCCT	182
comp178039_c0	CCAAATTAGTGGTACGTGGCAAAATCACCCATACAATAAATAATCAAAAATCACACTTTCCTAGAATCCTGAAAACTCAGAATCACATTCCCATTCCTCTAAAAATTTGTATCATCCAAACTTAGCCTTAGGCAAAGGCGGTTATCCTTCTCAAATGAGTCCACAACTCTGCAGCTCTGCTTAAATGCAGCCAAAGCTCTCTCCCTAACAATGCTAAATTAGCGCTGCAGTTGCCTACTAATGGCAGTGCACAAAGACAAACTTAGAGTACCGACAAGTCCTCAGAACTTTCCCATTAACCACCAATCTCTCTCTCTCTCTCTCCGAATCCCTCACTTTCTCACTCTAAATCGACGATTTCTCTCTCCAA	(TC)9	307	324	TCCACAACTCTGCAGCTCTG	TGGAGAGAGAAATCGTCGATTT	210
comp178089_c0	GAGAGATTGAGGGTTCGGAAAAAGATGGGTTAGAGAGAGAGAGTCTGCCTTCTCTGTAGAAGCTGCCTCAATTTCTAGGGTTTTCTCATTCAACATTTCGTTGATAATGGCTGATCTCACATCTAATTTACGTGATTTAGCTACGATGGTCGATGGGTTAGTGACTGAAGGTTCTCCTTCGCCTAAGGGGAGTTCGCACATCGTGAAAGATTTACTGTTGGAGAGGGATTTGTTAACATTGATGGACATCACGAAGCGAAATGGGGGTAAGAATCAGTCTTCTACCTCTGAGATCGTTTTAGGTATGAGCCCTAGGGCTTCGATTGGGGTTCAGTCCGAAGTTATGGGTTGTCTCTGTTCCGAGATCCGAGAGATGAACCTTGCTCAGCAACAAAAGCT…	(AG)6	32	43	GAGGGTTCGGAAAAAGATGGG	AACCCATCGACCATCGTAGC	151
comp178163_c0	CTCTTCTTCTTCTTCTTCTTCTACTTCCTCTTCTTCGATCTCTTCTTCTACTTCTACCTCCTCCTCCACCTCCTCTTCCACTTCCACTTCCTCCTCAATTTCCTCGTACTCTACGTCGTCATCGTCGTTATCCATTCCGATATCCGATCCCTCACCGGATTGATCGCCCGACGCCGGGGAGTGGTGGTGGTGGGGGCGGTGGCCGTCAGGGGTAGCGGCGGCGGCGGCGGATGGCATTTTGGTTTGAAACCCTTGCGTACCGGTGTCCCGCACAGTGTTTTTG	(GCG)5	215	229	CTCCTCCACCTCCTCTTCCA	CAAAAACACTGTGCGGGACA	223
comp178183_c0	GACACAACACACACCGCCCCCCCAACAACACACACACACACACATCATTCATATTCATAAATTATATATATATGGATACACATATATACATGTGTATGCATGAATATGAATGATACATAGCATAATTCGATTCAGTAAGACTATACAAAATTTTACATTCAGCAACATAAGATCACTTGACATGCTCTGACCATTATTATGCAACAGTAATCCACAAACACAAAAAAAAAAGACTCACGAATCTTCTGCTTAAGTGGGGTCTGGCGAACGGTTGGTGTGTATATATATAAATAGATCATGAATCGTAAAAGTTATCAGTGAACTTGCTCTTGATCCACTTGAAACTGTTCCTGAAGGATGATTTGAGCTTACCTTCCATAGTGTACAAGTTGTAGGAAG…	(AC)8	28	43	GACACAACACACACCGCC	GTTCGCCAGACCCCACTTAA	269
comp178208_c0	GGTGTCTCTGCTTAGTTTGCTCTTTAGGTTTTAGTAGTTATATGGTCTTAGGTTTTAGTAGTTATATGGTATTATTATTATTATTATGTGTGTTAGTATTTGACCCAGAACTAGGAAAGTTGTGTTGATTTGGTAATGTGGATTTGTTTTGGGTTTGGCTTGGCTTGGCTTGGGTTTCTTGCAGACATGGAAGTTTCATGCATTGTACACAGCTCTTATTGGCATATATAATATATATATATTCAAACTATAGTAGTTTGTAAGTTTGTGGTTGTGTTGCTTTCAAGTTCTTTAATGTCATGCATACTTGCTCTCTA	(TAT)6	70	87	GGTGTCTCTGCTTAGTTTGCTC	GAAACCCAAGCCAAGCCAAG	178
comp178208_c0	GGTGTCTCTGCTTAGTTTGCTCTTTAGGTTTTAGTAGTTATATGGTCTTAGGTTTTAGTAGTTATATGGTATTATTATTATTATTATGTGTGTTAGTATTTGACCCAGAACTAGGAAAGTTGTGTTGATTTGGTAATGTGGATTTGTTTTGGGTTTGGCTTGGCTTGGCTTGGGTTTCTTGCAGACATGGAAGTTTCATGCATTGTACACAGCTCTTATTGGCATATATAATATATATATATTCAAACTATAGTAGTTTGTAAGTTTGTGGTTGTGTTGCTTTCAAGTTCTTTAATGTCATGCATACTTGCTCTCTA	(AT)6	231	242	GGCTTGGCTTGGGTTTCTTG	ACTTGAAAGCAACACAACCACA	127
comp178213_c0	CGGACTAATTCATTTAATGCATGGCTAACTCGTGGTCTTTTAGGCCTTGAACATTGCCAAGGAACTAACAATACTTATAGACGTACTCAAATTTGAAATGTGTAACCTAGGATCATTTTGGAGATGGTTTGTAACAGGACAGCTATGTCCCAACCAAAACAGCCACCACCACCACCATCTTAGAGAGAGTTATATGTAAATTACAAGTAAGAAGAATATTTAGTGACAGCCTTATTTAATAAAAGAGGTCAGATGCACTTCATTGTTGCAAACACAGA	(CCA)5	163	177	GGCCTTGAACATTGCCAAGG	TGCAACAATGAAGTGCATCTGA	228
comp178244_c0	TTTGGAGAGAGAAGATGAATGTGGAATCTGCTTAGAGCCCTGCACTAAAATGGTTTTACCAAACTGCTGTCATGCAATGTGCATCAATTGCTACCATGACTGGAACATGAGGTCAGAGTCATGCCCATTTTGCCGGGGTAGCCTGAAGAGAGTGGATTCAGGAGACCTGTGGGTTCTCACGTGCAATGGTGATGTGGTTGATGCTGAAACCGTGACAAAGGAAGACATGTTGCGCTTCTATCTCTATATAAACAGCTTGCCTAAAGAGATTCCCGACGCTCTCTTCTTAGTATATTATGAATACTTGATCTGATCTGATCTGATCAGCCATTGATGAAAAGAATGATGTACAGGAAGAGAAAAATGCTGACCATCACATGTAGATAGAGTCTGGCAAAG…	(AT)6	413	424	AGAGATTCCCGACGCTCTCT	TCTGCACAAAGATCAAAGGGA	209
comp178248_c0	GAAAATATCCACTCATCGAGCAAAGGGAAAAAGAGAGAGACAGAGCGAAAGAGAGAGAGACAGAGAGCAAGAGAGAGAGAGAGCGAGCGTGGGGGAGAGAAGGGCTTACCTTCGAAGTCGACTGGATCGGAGGTCTGAGACAGAGACTGAGACGAGTGGTCTGAGACAGAGATTGAGGCAGAGACTGAGACGAATGGATCGATTGAGGCAGAGACTGA	(AG)7	70	83	CCACTCATCGAGCAAAGGGA	TCGTCTCAGTCTCTGCCTCA	185
comp178283_c0	GAGAACTCTCTAGAACACCAAATAAGCAAGCATCACCGACCCCCCATTCACTCTTTTCTTTGTCAAGCAGTCGTCTCTATCTCCTCTCTATCTCTTCCTTCATTTTCTTTTCATCTCACCACCACCACCACCAGATCTTCATCACCGCAAGCACGCCCCTCTTCCTTTCTCTTTCTCTTCATTTCTATCTCACACAATCCCAGAACCACACCCATGTTTCTTTCTCTTTCTCTTCATCTTTGGTGAAGATCAATCAATGAGGATCGCAGATCACAAAGCATTATTCAATAGAACATAGGATTTCGGTTTCATATTCTCCAACTCTCTGTTCTATCTCTCTCTAAACCCTAACCCTTGAAATCGAAACCCTATTG	(CAC)5	117	131	TAAGCAAGCATCACCGACCC	TGGGTGTGGTTCTGGGATTG	192
comp178293_c0	AAATTGAGGTTGTCCCCACCGAGCTACCCATGTACTTCCACAAGGTAATATTGCCATTTAATACACTAGGGATTGTAATAAGCTGAGAAGTCGTTTACTGGTGGAATTCGAGCGGTGCGATTGCGGTGGTTGGTGGTGGCGGAGCAAAGCGGACGAGAGGAGAGTTGTGTGTGTGTTTGGTGTCGTCTTCTTCTTCTTCTTCTTGGGTCGAAGATGAGGCTCTAACGAATTAGAGAGAGAAATTGAGGTCTTT	(TCT)6	186	203	CCACCGAGCTACCCATGTAC	TCGTTAGAGCCTCATCTTCGA	213
comp178300_c0	TTTTTTGTTACAAAACAAATAAATATTTTATTAATATGGCCACTAATAAGGGATAAGGCATCCATACATAGCAGTTGCAAGGGAGAAAATACTCCCTAACCTAAATTCCACATTCTTTGCACAGCCCTTGACAATGGTAGTACACCCTTGTGTACCAGACTTCTCACAGGAGTAACCATGTCCACTCAAACCCCAACTTTCAAGTTCAACATTAATAGCATTACACAAACAAACACTATAAAATTTACAGACTTTCTTATTCAAGCCCATTTCCTAAGCAGTTTGAACTGACTCTATAACCACGAAAACACACTGACAACAGAGATACCAAAGTTAAAAGGCTCTAATTTTCTCTAGCAAATAAAAACACATCAAATCAATCATCTCTGGGGAGATGAA…	(TC)6	691	702	TCGTCCTCTGGGTTCCTCTT	ACCCACTTTCACGATTTCAGTG	259
comp178315_c0	TCTCTCACTCTTCTTTCTCTTTACTCAATTCTCTTTGATTCTCCAGTGTACCCCCGGTCATCTACCAAGATCATTTTTGTTCTTTACTGTATGTATTTGCCTTTTGTTTAATTTTCTCGGAAAATATTACTTCCGACTAAAACTTTTCCAAGAAAATATATAATTCAAACTACTACACAGGTGCTGAACTGTAAATTGATATTCTTCTCCCAACCGCAATTTCAGATTCCATAAACTAAAACTTCTGGTTTGGTTAATCAAACCGATCAAAATTCAATCATCTGTATATATATATACATGTTTGGCCTCGATTTTTGTATGTTAACTCTTGAGTAATTGATTAGGAGGGGAAAGGGATTT	(TA)6	285	296	TCTCCCAACCGCAATTTCAGA	TCCCTTTCCCCTCCTAATCA	152
comp178330_c0	GACCGCGATTGAATACCCGTCAATGCAACCCTAACCCGTAGTTCATGGGCCTTTTTGTTAACCCGTTGGCCAAGTCACGCCCTGTCGTCTAGTCCACGCAAAGCAACTCTACATGTACTCGTTTGACCTAAGAATTGTTACAGTTACTATTGATGTTCAATACAAGCTTGCTTGCATAGGAAGGAAGAAGAAGAAGAAGAATCTTCAATGGCGAGATCAGGGAAGGCGAACGCACTGAAATCGACTGCTATCGTTGCCGGAGCCCTAGCTTTTGGGTGGCTAGCCATTGAACTCGCGTTCAAGCCATGGCTTGACAAGGCCCGTGCCGCCTTGACCAAGTCTGACCCGACTCGAGACCCCGACGACGCCGATGACGACAGCACAACTAAGAAATCGCCG…	(GAA)6	184	201	CCCGTAGTTCATGGGCCTTT	GGCTAGCCACCCAAAAGCTA	251
comp178449_c0	GGCAAGTTCGATATATGACAGATGATCAACCTCAGATTATTGGTCCTTTTTTGGGGGGAATATAAACACCTGGCGCAGCAAGAAACAGGCAGTGGTAGCTAGATCTAATGCAGAGGCAAAATACAAGGCTTTGGCTCAAGGAACATGTGAACTTCTTTGGCTCCAATCCTTACTAGGAGATATGGGAGTTTGTTGTAATGAACCCATGACATTGTATTGTGACTGTTCTGAGGTGTCTTGTATTTACTAATCAACTGATGGGTCTTTCCCTCATTAGCCATACTTTGTTTCTTCTCTCTCTCTCGTCCTCTTCTCTATTTTCCTTCAATAAAATTGTCACCTAATTTAGGGATGGTACTTGTTTGATCTGGTACATTTTGTTTCCATGAGATTTGTTTA…	(TC)6	293	304	TGTGACTGTTCTGAGGTGTCT	CCGTTCACAATGTGCCCAAC	214
comp178477_c0	GGCAATAGCATATCAATCTTAGGATGAGCCTGTCGTATTTGTAAAATTTAGCATTAAAAAAATAAAAAAATAGCATATTCAAATAGCTATCTTGAGAGTTTTTGCAAAAGGTTATAGGAAATGAATCTATCTGTAAATGGTCAGTCTCAGGTCCCTCCGGGTTTTCGGTTCCATCCTACAGAAGAGGAGCTTCTGCACTACTACTTGAGGAAGAAAGTGGCCTACAAGAAGATAGATCTTGATGTAATTCGCGATGTTGATCTTAATAAGCTTGAACCATGGGATATTCAAGAGAAATGCAAAATAGGATCCAGCACTCCACAAAGTGATTGGTACTTTTTCAGTCACAAAGACAAAAAGTACCCAACAGGGACTCGAACAAACCGTGCGACTACCGCT…	(GGA)5	601	615	CTACAAAGGACGAGCCCCTC	CCTTTGCCTTTGGGGACTCT	235
comp178520_c1	ATTTTGAGAGATCATTCTCAAGGGTTTCTACAAACTCCACACTTGTACCATCCAAGACATCACGGCCATCAGTAAGTATATGAACACGGATTCTCTTAGCGCCATGCTCACTTGCACCTTTGAGCAATAACTGCAATTGATCAAGCCGGGAGTGGACACCCCCATCACTTAATAATCCAATGAGGTGCAATGTACCATTTTCAAAACATTCCTTTATGTACTTAAAACCTTCTCCTTCGTAAATTTTTCCAGAGGCAAGAGCAAGGTCAACAAGCTTTGCTCCTTGAGCAAAAATTCGTCCAGCACCAAGAGCATTATGACCAACTTCACTGTTGCCCATGTCATCATCAGATGGAAGGCCTACTGCAGTACCATGAGCCCTGACCAACCTCCACCTGT…	(TCC)5	560	574	TCCAACACCACCATCGCTAC	GGGGGTGGGTCTTGTGATTT	176
comp178552_c0	TCCGGAATAAGGACCAGGAGGTGGCGCCATTAGGAAATCTCTGTTCTCCGATTGAGCTTCGTGTGGTTCTGTGTGGGTGTGTTGTAGAAGAAGAAGAAGAAGAGGAAGATGGAGAGAGAGAAGATAGAGAGAAGGAAGCTGGAAGAGCGGTCGCCGCAACGGCAGTTGTGGTCGCAGCTGCCAGTGACCTGAGAAATGCCATTTTAACTCCCGACTTCTCTCCCTTCTTCCAGATAAATTTATTATTTTTTT	(AGA)6	86	103	AGCTTCGTGTGGTTCTGTGT	TTTCTCAGGTCACTGGCAGC	142
comp178565_c0	AAAAAAACGAGAGAGAGAGAGAGCGCCAGAGAGCGCGCGCCTAGAGGAACTCGTGTTCTCTTCCTCTAGACGAAACCCAAGTTTTAACCATTCTATCGAAATCTACACTCTACTTTTCTCAATCTTCCATGCAAATCTAATCCTTCTTTGTTCCGATTTCTCTTCACTCTCCAAAATCTAGGGTTTTCATAGACCCTACTAACGCAATGTTCGATCAGAAGCTTCAAATTCTCGAACCAGAACTCTAATTCTCAAAATAATATATATATATTCATAGATACAGCGAATATGTATAGAGATCGAGG	(AT)6	260	271	ACGCAATGTTCGATCAGAAGC	CCTCGATCTCTATACATATTCGCTGT	104
comp178582_c0	AAAGGAAAAAAGAAAAGAAAAAAGGAAAAAAAATGCTTTGAGCAGTGGAAATTACTTTTGGAACAGAACTTGGGGCTTTACCAAACTTGGCAGCCAGTTATTTGATCAGCTTTGCTACTTTCTTTGTTTGGTGTTGAAAATCTTATGCCTTTCTGTTTAGACGATATGGAACAGCTTGTTTAATAAGGGTTAGTTTTGTGACCTTCATGTCTCTGCTAGGCCCTGTGACTTTCATTAAACCTTTGTGTTATGTGTACTTGTGCTTTTGCAATACAATTTCTAGTATGGCATCTCTCTCTCTCTCTCTCCACCAACATTGTTAATTTTTCTATATGAAGGAGAAAAAAAAGTGTCATGATGGTGTTTTGATGCAACGAGGGTGGTTTTAGCCATTTCTAT…	(TC)9	291	308	TCATGTCTCTGCTAGGCCCT	ACCACCCTCGTTGCATCAAA	180
comp178583_c0	ACCACCAACACCAACACCAACTACAATACCCAGAGGCAAGGCATGAGTGACACAAGGTTTGTGGAAAATGGGAAGTACTATTATCATGTCCAGAGTGAAAATAATTACCAAAATGGGTACAACAAGGGGTATTATGGGAGCAATGTGAACTCATATAATCAGTACAACAACAACAACAACATGGAGGGGTACCAGAACCAAGAGGAGTTCCAACAGAGTCAAGAAGAGTATGTGCCTTGAGATTTCATCTACAAGATATCAAGTGATGTTCAATGCATGGTTGATTATATTATATGGTTTACTAGGAAAAGGAAAAAAAAAAAATGGGAAGTATAGATTAATTTATGGGTTTGCTTGTGTTTTTTTTCATAGTTTTCATGCTTTGGAAATCAGAAGTAT…	(ACA)6	164	181	ACAATACCCAGAGGCAAGGC	CCTCTTGGTTCTGGTACCCC	183
comp178592_c0	GGCGAAGTGACTAAAATACCCATCTATATATATATGGTATACACGATGGCAACTAAACCCTAAACCAAACCTCCTATCTCTCTTTTCTCTTATCTTCTTCATTTTCCACTGTCGTCCCTCTCCCTGTAGATTATCTTTGGTCACCGGACTCATTGGCCGTGGCAAACTCTCACTCGTCCAGCTCCCAACACGACTTCTGCATCACCGCGTTGACCACGTTACCTAAATGGTTTTCTCATCGGAATCAATGGCACCGCGGCGGCCGAGCTTGACGTCTCCATCATCGACGGCGGGAGTTGGTGGTCTCTCTCTCTCTCCAAAACCCTAACCTACTTCACCACCGAT	(TC)7	304	317	GGCAAACTCTCACTCGTCCA	CGGTGGTGAAGTAGGTTAGGG	183
comp178619_c0	ACACTTTCATGAAAACAAAGAAAGAAAGAACATAAATTCGAGATCAGAGTGAGAGATCTTACTGGGAGCTTCGGACTCAGAGAGAGAGAGCAAACCCTAATCTGGAAAATTTGTGAGCTTTGGAGAAAGGGCTTTTTTCGTTCCCTCTCGCTCTTTCTTCTCTGATGACATAACATGTTACGCACCTCTTTTGATTACACGTGGC	(AG)6	79	90	TCTTACTGGGAGCTTCGGAC	GAAAGAGCGAGAGGGAACGA	101
comp178621_c0	CTGCAGCTGCATATTATCCAGTCACAAAAGCAACCTGGGATAGCATATGAAACTGCACAGCATGGTGATATAATGACTAATGGCATATGGAAACATAAGCACTCTCTTCTTACTTTTTGCGGACAAAAATGCCACAAAGAGGCATATTAAAATTTTTTTCACGACCAGATCTATTTCTGAGTTGAATCAGGCTTGAACATGAAGAACAGTTTTGCACTAAATTGCCCAGTCCAATAAGAAATCTCCCATGTTTTCCAGATTGTTGTCCTAAAAATGCCAAGTGTTGTTGATGAAGCATGTCAGATGCCCATATTATACTACCGTCTGCCCCCTTTGTTTATTTTCAGTATTTTTATATTATCCCATGTTTCAGAAACATCCCTTTGCCTTCAATGTTCA…	(TG)7	456	469	ATACTACCGTCTGCCCCCTT	GTTTGGTCTGGGGTTCAGGA	279
[truncated: 6,059 more rows]
