# Supplementary material for: Leaf transcriptome analysis of a subtropical evergreen broadleaf plant, wild oil-tea camellia (Camellia oleifera), revealing candidate genes for cold acclimation
Source: BMC Genomics. 2017 Feb 28;18:211. doi: 10.1186/s12864-017-3570-4 (PMC5329932; doi:10.1186/s12864-017-3570-4)
Supplement: Additional file 2: Table S2. — Single nucleotide polymorphism (SNP) positions in genes of Camellia oleifera. Genotypes of samples from Jinggang (JG01-04) and Lu (LS01-04) mountains are shown. (XLSX 8324 kb) [file 12864_2017_3570_MOESM2_ESM.xlsx]

## Sheet: SNP_out_sub
Table S2 Single nucleotide polymorphism (SNP) positions in genes of Camellia oleifera. Each SNP positions contains only two alleles and number of reads per sample is no less than 6. Genotypes of samples from Jinggang (JG01-04) and Lu (LS01-04) mountains are shown. Strand indicates direction of the coding chain. Whether or not a SNP leading to amino acid mutation (nonsynonymous mutation) is indica…
Gene ID	Position	Allele1	Allele2	JG01	JG02	JG03	JG04	LS01	LS02	LS03	LS04	Strand	Codon mutation	Amino acid mutation	Synonymous	Nonsynonymous
comp101425_c0	86	A	G	G	R	R	G	G	R	G	G	+	TTA<->TTG	L<->L	1	0
comp101668_c0	257	C	G	C	C	C	C	C	C	S	C	-	TGT<->TCT	C<->S	0	1
comp105893_c0	477	G	A	R	R	G	G	G	G	G	R	+	GTA<->ATA	V<->I	0	1
comp106744_c0	57	A	C	M	M	M	M	M	M	M	C	-	TTT<->TTG	F<->L	0	1
comp107108_c0	86	C	T	Y	C	C	C	Y	C	C	C	-	CGA<->CAA	R<->Q	0	1
comp107108_c0	147	G	A	G	R	R	R	G	R	G	G	-	CCA<->TCA	P<->S	0	1
comp107595_c0	19	C	A	C	M	M	M	M	M	M	M	+	GTC<->GTA	V<->V	1	0
comp108654_c0	75	C	A	C	C	C	M	M	M	M	M	--	--	--	--	--
comp113436_c0	19	G	A	R	G	G	G	G	G	G	R	-	AGC<->AGT	S<->S	1	0
comp114688_c0	120	C	T	C	Y	Y	C	Y	Y	Y	Y	+	TCG<->TTG	S<->L	0	1
comp116182_c0	26	A	T	A	W	W	W	W	W	A	W	-	GAT<->GAA	D<->E	0	1
comp116182_c0	39	T	C	Y	Y	Y	Y	Y	Y	T	Y	-	GAT<->GGT	D<->G	0	1
comp116182_c0	45	G	A	G	R	R	R	R	R	G	R	-	ACA<->ATA	T<->I	0	1
comp116182_c0	67	C	T	C	C	C	Y	C	C	C	C	-	GTT<->ATT	V<->I	0	1
comp122652_c0	77	T	G	T	T	K	T	T	T	K	K	-	AAA<->CAA	K<->Q	0	1
comp123759_c0	112	T	G	K	G	G	K	G	K	K	K	-	ACA<->ACC	T<->T	1	0
comp123759_c0	130	C	A	M	A	A	M	A	M	M	M	-	GTG<->GTT	V<->V	1	0
comp123759_c0	186	T	C	Y	Y	Y	Y	Y	T	T	Y	-	ATC<->GTC	I<->V	0	1
comp126384_c0	83	T	G	T	K	T	T	K	K	T	K	--	--	--	--	--
comp126406_c0	25	C	T	T	T	T	T	T	T	T	Y	-	GTT<->ATT	V<->I	0	1
comp126510_c0	201	G	A	R	R	R	G	R	R	R	G	--	--	--	--	--
comp126528_c0	160	G	T	K	K	G	K	G	G	G	K	-	TCC<->TCA	S<->S	1	0
comp126718_c0	95	G	A	R	R	G	G	R	R	R	R	+	AGA<->AAA	R<->K	0	1
comp126818_c0	78	C	T	Y	Y	Y	Y	Y	C	C	C	+	CGG<->TGG	R<->W	0	1
comp126818_c0	177	C	T	C	C	C	C	Y	C	C	Y	+	CTC<->TTC	L<->F	0	1
comp126863_c0	208	A	T	A	A	W	A	A	A	A	A	+	ACA<->ACT	T<->T	1	0
comp127471_c0	123	C	T	C	C	Y	Y	C	C	C	C	--	--	--	--	--
comp127471_c0	169	A	C	M	A	A	A	A	A	A	M	--	--	--	--	--
comp127995_c0	244	C	T	C	C	C	C	Y	C	C	C	+	GCG<->GTG	A<->V	0	1
comp128021_c0	185	C	T	C	C	C	C	C	Y	C	C	--	--	--	--	--
comp128023_c0	42	G	A	R	R	G	G	G	G	G	G	-	AGC<->AGT	S<->S	1	0
comp128023_c0	222	G	A	R	R	R	R	R	R	G	G	-	GGC<->GGT	G<->G	1	0
comp128069_c0	16	A	G	R	R	R	R	R	R	A	A	+	AAT<->AGT	N<->S	0	1
comp128069_c0	62	T	C	T	T	T	T	Y	T	Y	Y	+	AAT<->AAC	N<->N	1	0
comp128069_c0	260	T	C	Y	Y	T	Y	T	T	T	T	+	GCT<->GCC	A<->A	1	0
comp128081_c0	102	T	A	T	T	T	T	T	W	T	W	--	--	--	--	--
comp128091_c0	187	G	C	G	S	S	G	S	S	S	S	-	ACA<->AGA	T<->R	0	1
comp128112_c0	142	C	T	C	Y	C	C	C	C	Y	C	+	GTC<->GTT	V<->V	1	0
comp128112_c0	1111	G	T	G	G	G	G	G	K	K	K	--	--	--	--	--
comp128117_c0	272	T	C	Y	Y	Y	Y	T	Y	Y	T	--	--	--	--	--
comp128168_c0	108	G	A	R	R	G	R	R	R	R	R	--	--	--	--	--
comp128174_c0	306	G	A	R	G	G	G	G	G	G	G	-	ACC<->ACT	T<->T	1	0
comp128183_c0	173	C	T	Y	Y	Y	C	Y	Y	Y	C	-	CGG<->CGA	R<->R	1	0
comp128197_c0	109	C	T	C	Y	Y	Y	Y	C	C	Y	-	CAG<->CAA	Q<->Q	1	0
comp128209_c0	85	T	C	Y	Y	Y	Y	T	T	Y	Y	--	--	--	--	--
comp128225_c0	175	A	G	R	A	A	A	A	A	A	A	--	--	--	--	--
comp128243_c0	70	A	G	R	R	R	R	R	R	R	A	-	TTA<->CTA	L<->L	1	0
comp128243_c0	93	T	A	T	T	T	T	W	W	T	T	-	AAG<->ATG	K<->M	0	1
comp128252_c0	166	G	C	G	G	G	G	G	G	S	G	--	--	--	--	--
comp128258_c0	25	C	T	T	T	T	T	T	Y	Y	T	-	CAG<->CAA	Q<->Q	1	0
comp128258_c0	85	G	C	S	G	G	G	G	G	G	S	-	CCC<->CCG	P<->P	1	0
comp128261_c0	139	G	T	G	G	G	G	G	K	K	G	--	--	--	--	--
comp128262_c0	67	C	T	Y	C	C	C	Y	C	C	C	--	--	--	--	--
comp128262_c0	152	G	C	G	G	G	G	S	G	G	G	--	--	--	--	--
comp128264_c0	47	A	G	A	A	A	A	A	A	R	R	--	--	--	--	--
comp128272_c0	128	T	C	Y	Y	Y	T	T	T	T	T	-	GCA<->GCG	A<->A	1	0
comp128272_c0	162	G	A	R	G	G	R	G	G	R	G	-	GCG<->GTG	A<->V	0	1
comp128310_c0	105	A	G	A	R	A	A	A	A	R	R	--	--	--	--	--
comp128310_c0	195	C	G	C	S	S	S	C	C	S	C	--	--	--	--	--
comp128316_c0	40	G	C	S	S	G	G	G	G	G	G	-	GAC<->GAG	D<->E	0	1
comp128326_c0	84	C	T	C	Y	Y	C	C	C	C	C	+	CGC<->TGC	R<->C	0	1
comp128326_c0	140	C	G	C	C	S	S	S	S	C	C	+	CTC<->CTG	L<->L	1	0
comp128343_c0	335	A	G	R	A	R	R	R	R	R	A	+	ATT<->GTT	I<->V	0	1
comp128355_c0	118	C	A	C	C	C	C	C	M	C	M	-	GTG<->GTT	V<->V	1	0
comp128377_c0	30	A	G	A	A	A	A	A	R	A	R	-	GAT<->GAC	D<->D	1	0
comp128377_c0	268	T	A	T	T	T	T	T	T	T	W	-	GAA<->GTA	E<->V	0	1
comp128427_c0	207	T	C	T	T	T	T	Y	Y	T	T	-	ATA<->GTA	I<->V	0	1
comp128427_c0	234	C	A	C	M	M	M	C	C	C	C	-	GAT<->TAT	D<->Y	0	1
comp128433_c0	192	A	G	R	A	A	A	R	A	R	A	--	--	--	--	--
comp128444_c0	219	G	A	G	G	R	G	G	G	G	R	+	TCG<->TCA	S<->S	1	0
comp128451_c0	202	C	G	C	C	C	C	S	S	C	C	+	CTT<->GTT	L<->V	0	1
comp128468_c0	214	A	T	W	A	A	A	W	A	W	A	+	GTA<->GTT	V<->V	1	0
comp128477_c0	126	G	A	G	R	R	R	R	R	R	R	+	AAG<->AAA	K<->K	1	0
comp128477_c0	150	G	A	G	G	G	G	R	R	R	R	+	GGG<->GGA	G<->G	1	0
comp128492_c0	158	G	T	G	G	K	K	G	G	G	G	+	GCT<->TCT	A<->S	0	1
comp128492_c0	184	A	G	A	R	A	A	R	A	A	A	+	TCA<->TCG	S<->S	1	0
comp128492_c0	226	C	T	C	Y	C	C	Y	C	C	C	+	CTC<->CTT	L<->L	1	0
comp128492_c0	265	G	A	G	G	R	R	G	G	G	G	+	ACG<->ACA	T<->T	1	0
comp128501_c0	55	C	T	C	Y	C	C	C	C	C	C	+	GAC<->GAT	D<->D	1	0
comp128501_c0	194	G	A	R	G	R	R	R	G	G	G	+	GCC<->ACC	A<->T	0	1
comp128523_c0	15	T	A	T	W	T	T	T	T	T	T	-	AAA<->ATA	K<->I	0	1
comp128523_c0	59	G	T	G	G	G	G	G	G	K	G	-	CGC<->CGA	R<->R	1	0
comp128523_c0	149	T	C	Y	T	Y	T	Y	Y	Y	Y	-	AGA<->AGG	R<->R	1	0
comp128526_c0	111	C	T	C	C	Y	Y	C	C	C	C	-	GTA<->ATA	V<->I	0	1
comp128526_c0	148	C	A	C	C	C	C	C	M	C	C	-	CCG<->CCT	P<->P	1	0
comp128532_c0	68	A	G	A	A	R	R	A	A	A	R	--	--	--	--	--
comp128532_c0	96	A	C	A	A	A	A	M	A	A	A	--	--	--	--	--
comp128532_c0	161	C	G	C	C	C	C	S	C	C	C	--	--	--	--	--
comp128532_c0	185	C	T	C	C	C	C	C	Y	C	C	--	--	--	--	--
comp128546_c0	129	T	C	T	Y	T	Y	Y	T	T	T	+	ATT<->ACT	I<->T	0	1
comp128572_c0	230	T	C	Y	Y	T	T	T	T	Y	T	+	AAT<->AAC	N<->N	1	0
comp128596_c0	25	C	T	Y	Y	C	C	C	Y	C	C	+	GTC<->GTT	V<->V	1	0
comp128596_c0	73	G	C	G	S	S	S	G	S	G	G	+	CAG<->CAC	Q<->H	0	1
comp128596_c0	131	A	C	M	M	M	M	A	M	A	A	+	ATT<->CTT	I<->L	0	1
comp128597_c0	41	T	C	Y	T	Y	Y	Y	Y	T	Y	--	--	--	--	--
comp128597_c0	113	C	G	S	S	S	S	S	C	S	S	--	--	--	--	--
comp128597_c0	187	T	C	Y	T	Y	Y	Y	Y	T	Y	--	--	--	--	--
comp128608_c0	334	A	G	A	R	A	A	R	A	A	A	+	GGA<->GGG	G<->G	1	0
comp128617_c0	241	G	A	G	R	R	G	G	R	R	G	--	--	--	--	--
comp128617_c0	255	A	G	A	R	A	A	R	R	R	A	--	--	--	--	--
comp128630_c0	52	A	G	R	R	R	R	R	R	A	A	--	--	--	--	--
comp128630_c0	210	T	C	Y	Y	Y	Y	Y	Y	Y	C	--	--	--	--	--
comp128647_c0	184	T	G	K	T	K	T	K	T	T	T	-	GGA<->GGC	G<->G	1	0
comp128668_c0	106	T	A	W	W	T	T	T	W	T	T	--	--	--	--	--
comp128675_c0	43	A	G	A	A	A	A	A	R	A	A	--	--	--	--	--
comp128675_c0	73	T	C	Y	T	Y	T	Y	Y	T	Y	--	--	--	--	--
comp128675_c0	203	A	C	M	M	M	M	M	M	A	M	+	ATG<->CTG	M<->L	0	1
comp128688_c0	96	G	A	R	R	R	R	R	R	G	R	--	--	--	--	--
comp128688_c0	106	T	C	Y	T	T	Y	T	T	T	Y	--	--	--	--	--
comp128692_c0	140	C	T	C	C	C	C	Y	C	C	C	--	--	--	--	--
comp128704_c0	90	T	A	W	T	T	T	W	T	T	W	--	--	--	--	--
comp128704_c0	389	T	G	K	K	T	T	K	K	K	K	--	--	--	--	--
comp128709_c0	418	T	C	T	T	Y	T	T	Y	Y	Y	--	--	--	--	--
comp128709_c0	440	T	C	Y	Y	T	T	T	T	Y	T	--	--	--	--	--
comp128730_c0	62	C	T	C	C	C	C	C	Y	Y	C	--	--	--	--	--
comp128730_c0	162	C	G	C	S	C	C	C	C	C	C	--	--	--	--	--
comp128796_c0	133	G	T	K	K	K	K	K	T	K	G	+	TGG<->TGT	W<->C	0	1
comp128796_c0	166	G	A	R	R	R	R	R	A	R	G	+	CTG<->CTA	L<->L	1	0
comp128796_c0	186	C	T	Y	Y	Y	Y	Y	T	Y	C	+	TCT<->TTT	S<->F	0	1
comp128811_c0	77	G	T	K	K	K	K	G	K	K	K	--	--	--	--	--
comp128825_c0	92	C	G	S	G	S	S	S	S	S	S	+	ACA<->AGA	T<->R	0	1
comp128825_c0	219	A	G	R	A	R	R	R	R	R	R	+	AAA<->AAG	K<->K	1	0
comp128825_c0	247	C	G	C	S	C	C	C	C	C	C	+	CCT<->GCT	P<->A	0	1
comp128842_c0	223	A	G	A	A	A	A	A	A	A	R	+	AAA<->AAG	K<->K	1	0
comp128856_c0	86	C	G	S	C	C	C	S	S	S	S	--	--	--	--	--
comp128881_c0	868	T	C	Y	T	T	Y	T	T	T	T	-	TCA<->TCG	S<->S	1	0
comp128929_c0	36	A	G	R	A	A	A	A	A	A	A	-	TTT<->TTC	F<->F	1	0
comp128929_c0	45	A	G	R	A	R	R	R	A	R	R	-	ATT<->ATC	I<->I	1	0
comp128929_c0	177	G	A	R	G	G	G	G	G	G	G	-	TTC<->TTT	F<->F	1	0
comp128929_c0	202	C	T	C	Y	C	C	C	C	C	Y	-	GGT<->GAT	G<->D	0	1
comp128940_c0	57	T	A	W	T	T	T	T	T	T	T	--	--	--	--	--
comp128940_c0	121	G	C	S	G	G	G	S	G	S	G	--	--	--	--	--
comp128949_c0	227	G	A	R	G	R	G	R	R	G	G	--	--	--	--	--
comp128990_c0	23	G	A	R	R	G	R	G	R	R	G	-	TTC<->TTT	F<->F	1	0
comp128998_c0	162	C	G	C	C	S	S	C	C	C	C	+	TTC<->TTG	F<->L	0	1
comp129012_c0	243	C	G	S	S	S	C	S	S	S	S	+	TCT<->TGT	S<->C	0	1
comp129012_c0	358	T	C	Y	Y	Y	T	Y	Y	Y	Y	+	AGT<->AGC	S<->S	1	0
comp129023_c0	88	C	T	C	C	C	C	Y	Y	Y	Y	-	AGG<->AGA	R<->R	1	0
comp129023_c0	223	T	C	Y	T	T	T	Y	Y	Y	T	-	CCA<->CCG	P<->P	1	0
comp129023_c0	265	T	C	Y	Y	Y	T	Y	Y	Y	Y	-	CCA<->CCG	P<->P	1	0
comp129023_c0	307	G	T	G	K	K	G	K	K	K	G	-	ACC<->ACA	T<->T	1	0
comp129023_c0	313	G	A	G	R	G	G	G	R	R	G	-	AAC<->AAT	N<->N	1	0
comp129023_c0	378	T	C	T	Y	T	T	Y	Y	Y	T	-	ATC<->GTC	I<->V	0	1
comp129034_c0	124	T	G	K	T	T	T	T	T	T	T	--	--	--	--	--
comp129039_c0	211	T	C	Y	Y	T	T	T	Y	Y	Y	--	--	--	--	--
comp129049_c0	132	T	C	Y	Y	Y	Y	Y	Y	Y	T	--	--	--	--	--
comp129070_c0	192	T	C	T	Y	T	T	T	Y	Y	Y	--	--	--	--	--
comp129070_c0	275	C	T	C	C	C	C	Y	C	C	C	--	--	--	--	--
comp129072_c0	139	G	A	R	G	G	G	R	G	R	R	--	--	--	--	--
comp129072_c0	322	T	C	Y	T	T	T	T	T	T	Y	-	CAC<->CGC	H<->R	0	1
comp129072_c0	332	A	T	W	A	A	A	A	A	A	A	-	TTC<->ATC	F<->I	0	1
comp129074_c0	243	G	A	G	G	G	R	G	G	G	G	--	--	--	--	--
comp129114_c0	32	T	A	W	T	T	T	W	W	W	W	+	TCT<->TCA	S<->S	1	0
comp129114_c0	54	C	T	Y	Y	C	Y	Y	Y	C	Y	+	CTC<->TTC	L<->F	0	1
comp129124_c0	28	G	A	R	R	R	R	R	G	R	R	-	TGC<->TGT	C<->C	1	0
comp129136_c0	170	T	G	T	T	T	K	T	T	T	T	--	--	--	--	--
comp129141_c0	98	C	A	C	M	M	M	C	C	C	C	--	--	--	--	--
comp129154_c0	87	T	C	T	T	T	T	T	T	T	Y	--	--	--	--	--
comp129154_c0	173	C	T	C	C	Y	Y	C	C	C	C	--	--	--	--	--
comp129172_c0	202	C	T	C	Y	Y	C	C	C	C	C	-	TCG<->TCA	S<->S	1	0
comp129193_c0	276	C	T	C	C	C	C	C	C	Y	C	-	TCG<->TCA	S<->S	1	0
comp129229_c0	121	T	C	T	T	Y	Y	T	T	T	T	-	GTA<->GTG	V<->V	1	0
comp129252_c0	49	C	G	S	C	S	S	S	S	S	S	+	TTC<->TTG	F<->L	0	1
comp129252_c0	166	A	G	A	R	R	A	R	R	R	R	+	CCA<->CCG	P<->P	1	0
comp129358_c0	134	G	C	G	G	G	S	S	S	S	S	-	CGC<->CGG	R<->R	1	0
comp129726_c0	29	C	T	C	C	C	C	Y	C	C	Y	-	AGG<->AAG	R<->K	0	1
comp129726_c0	79	G	A	R	G	G	G	G	G	G	G	-	GGC<->GGT	G<->G	1	0
comp129765_c0	76	G	A	G	R	G	G	G	G	G	G	+	AGG<->AGA	R<->R	1	0
comp129781_c0	103	T	C	T	Y	T	T	T	T	T	T	-	CCA<->CCG	P<->P	1	0
comp129803_c0	209	G	T	G	G	G	G	G	K	G	K	--	--	--	--	--
comp129857_c0	165	C	T	C	C	Y	C	C	C	C	C	--	--	--	--	--
comp129906_c0	86	C	T	Y	C	C	C	C	Y	C	C	-	GCG<->GCA	A<->A	1	0
comp129924_c0	112	T	C	T	T	T	T	T	T	Y	T	+	GAT<->GAC	D<->D	1	0
comp129948_c0	50	C	T	Y	Y	C	Y	Y	Y	Y	Y	+	ACG<->ATG	T<->M	0	1
comp129969_c0	76	G	A	G	G	G	G	R	G	G	R	+	CTG<->CTA	L<->L	1	0
comp129976_c0	100	C	T	C	Y	Y	C	C	Y	C	Y	+	CAC<->CAT	H<->H	1	0
comp130058_c0	100	A	G	A	A	R	A	A	A	A	A	+	TTA<->TTG	L<->L	1	0
comp130058_c0	166	C	T	C	C	Y	C	C	Y	Y	Y	+	ACC<->ACT	T<->T	1	0
comp130058_c0	250	T	C	Y	T	Y	T	T	T	T	T	+	AAT<->AAC	N<->N	1	0
comp130085_c0	111	T	C	T	T	Y	Y	T	T	T	T	--	--	--	--	--
comp130085_c0	179	C	G	S	C	S	S	C	C	C	C	--	--	--	--	--
comp130167_c0	39	C	T	Y	C	C	C	C	C	C	C	-	CGT<->CAT	R<->H	0	1
comp130167_c0	66	T	C	T	T	T	T	T	T	T	Y	-	CAC<->CGC	H<->R	0	1
comp130200_c0	93	A	G	A	A	A	A	R	A	R	A	--	--	--	--	--
comp130206_c0	166	A	G	A	A	A	A	A	R	A	A	+	AAA<->AAG	K<->K	1	0
comp130206_c0	211	G	A	G	R	G	G	G	G	G	G	+	GCG<->GCA	A<->A	1	0
comp130221_c0	93	T	C	T	Y	Y	Y	Y	T	Y	T	+	CTT<->CTC	L<->L	1	0
comp130221_c0	151	C	A	C	C	M	C	C	C	M	C	+	CTC<->ATC	L<->I	0	1
comp130266_c0	82	G	A	G	R	R	G	G	G	G	R	-	TAC<->TAT	Y<->Y	1	0
comp130273_c0	208	A	C	M	A	A	A	A	A	M	M	-	GTT<->GTG	V<->V	1	0
comp130273_c0	252	G	C	S	S	G	G	G	G	S	S	-	CTG<->GTG	L<->V	0	1
comp130294_c0	177	A	G	R	R	A	R	A	A	A	R	--	--	--	--	--
comp132436_c0	79	T	C	T	T	T	Y	T	T	Y	Y	+	CAT<->CAC	H<->H	1	0
comp133476_c0	91	C	T	C	Y	Y	Y	C	C	C	C	+	GCC<->GCT	A<->A	1	0
comp133531_c0	148	G	A	G	G	R	G	G	G	A	R	--	--	--	--	--
comp133817_c0	34	T	C	C	T	C	C	Y	T	Y	T	+	TCT<->CCT	S<->P	0	1
comp133982_c0	268	T	A	T	T	T	T	W	T	W	T	--	--	--	--	--
comp133989_c0	56	A	G	A	A	A	R	A	A	A	A	--	--	--	--	--
comp134001_c0	175	A	C	C	C	C	C	C	M	C	C	-	GAT<->GAG	D<->E	0	1
comp134502_c0	179	C	A	A	M	A	A	M	M	M	M	-	GTG<->GTT	V<->V	1	0
comp134502_c0	185	C	A	A	M	A	M	M	M	M	M	-	GTG<->GTT	V<->V	1	0
comp134502_c0	191	C	T	T	Y	T	Y	Y	Y	Y	Y	-	ACG<->ACA	T<->T	1	0
comp134502_c0	200	G	A	A	G	A	R	R	R	R	R	-	TTC<->TTT	F<->F	1	0
comp135651_c0	154	C	A	C	M	C	C	M	M	C	C	--	--	--	--	--
comp136547_c0	85	A	T	W	W	W	W	A	W	W	W	+	GGA<->GGT	G<->G	1	0
comp136547_c0	129	T	C	Y	Y	C	Y	C	C	C	C	+	GTG<->GCG	V<->A	0	1
comp138560_c0	114	G	C	S	S	G	G	G	G	G	G	-	CCC<->CCG	P<->P	1	0
comp138560_c0	130	C	G	C	S	S	S	G	S	S	C	-	TGT<->TCT	C<->S	0	1
comp139698_c0	123	T	C	T	T	T	T	T	Y	Y	T	--	--	--	--	--
comp140390_c0	184	T	A	A	A	A	W	A	A	A	A	+	GTT<->GTA	V<->V	1	0
comp142143_c0	86	A	G	R	R	R	R	R	R	R	A	-	CGT<->CGC	R<->R	1	0
comp143767_c0	93	G	C	G	G	G	G	G	G	G	S	--	--	--	--	--
comp143767_c0	153	G	A	R	A	R	R	R	R	R	R	--	--	--	--	--
comp143767_c0	170	A	T	W	A	A	A	A	A	A	A	--	--	--	--	--
comp147849_c0	80	G	A	R	G	G	G	G	G	G	G	-	TCG<->TTG	S<->L	0	1
comp147849_c0	118	G	A	G	G	G	G	G	R	R	G	-	TTC<->TTT	F<->F	1	0
comp153274_c0	272	A	T	W	W	W	A	W	W	W	T	--	--	--	--	--
comp153386_c0	190	A	G	R	A	R	R	R	R	R	R	-	TTT<->TTC	F<->F	1	0
comp153427_c0	101	T	C	T	T	T	T	T	T	T	Y	--	--	--	--	--
comp153427_c0	625	A	G	A	A	A	A	R	A	R	A	--	--	--	--	--
comp153427_c0	874	A	G	R	A	A	A	A	A	A	A	--	--	--	--	--
comp153519_c0	56	C	T	C	C	C	C	Y	C	Y	C	+	CTC<->TTC	L<->F	0	1
comp153586_c0	156	C	G	S	S	C	S	C	S	C	C	-	GTT<->CTT	V<->L	0	1
comp153605_c0	34	A	G	A	A	R	A	A	A	A	R	+	AAA<->AAG	K<->K	1	0
comp153810_c0	56	G	A	G	R	G	G	G	G	G	G	-	ATC<->ATT	I<->I	1	0
comp153810_c0	181	C	G	C	C	S	C	C	C	S	C	--	--	--	--	--
comp153868_c0	242	G	A	R	G	R	R	R	R	R	R	-	TTC<->TTT	F<->F	1	0
comp154077_c0	266	C	A	C	C	C	C	C	C	C	M	-	TGG<->TTG	W<->L	0	1
comp154077_c0	440	A	C	C	A	M	M	M	M	C	C	-	ATT<->AGT	I<->S	0	1
comp154175_c0	262	T	C	T	T	T	T	T	T	Y	Y	-	CAA<->CAG	Q<->Q	1	0
comp154200_c0	54	G	A	G	G	R	G	R	G	R	R	+	TCG<->TCA	S<->S	1	0
comp154200_c0	74	A	T	A	W	A	A	A	A	A	A	+	GAA<->GTA	E<->V	0	1
comp154330_c0	153	G	A	G	G	R	G	G	G	G	G	-	CTT<->TTT	L<->F	0	1
comp154369_c0	71	G	C	S	S	S	G	G	G	G	G	--	--	--	--	--
comp154468_c0	40	C	T	C	C	C	C	Y	C	C	Y	-	TCG<->TCA	S<->S	1	0
comp154468_c0	85	G	A	R	R	R	R	R	G	R	R	-	CTC<->CTT	L<->L	1	0
comp154626_c0	87	C	T	Y	C	C	C	C	C	C	Y	+	TTC<->TTT	F<->F	1	0
comp154626_c0	147	G	T	K	G	K	G	G	G	G	K	+	GTG<->GTT	V<->V	1	0
comp154626_c0	163	G	A	R	G	G	G	G	G	G	G	+	GGT<->AGT	G<->S	0	1
comp154635_c0	121	G	T	G	G	G	G	G	K	G	G	+	GGC<->GTC	G<->V	0	1
comp154635_c0	299	C	T	C	Y	Y	Y	Y	C	Y	Y	+	TGC<->TGT	C<->C	1	0
comp154673_c0	319	T	G	T	T	K	K	T	T	T	T	--	--	--	--	--
comp154894_c0	38	T	G	K	K	T	T	T	K	K	T	-	CGA<->CGC	R<->R	1	0
comp154894_c0	140	A	G	R	A	R	A	R	R	A	R	-	AAT<->AAC	N<->N	1	0
comp154976_c0	79	G	A	G	G	G	G	R	G	G	R	--	--	--	--	--
comp154976_c0	92	T	C	T	T	T	Y	Y	T	T	T	--	--	--	--	--
comp154976_c0	162	T	G	T	T	T	T	K	T	T	T	--	--	--	--	--
comp155120_c0	166	G	A	R	G	G	G	R	G	G	G	-	CGT<->TGT	R<->C	0	1
comp155132_c0	174	C	G	C	S	C	C	C	C	C	C	+	TCC<->TGC	S<->C	0	1
comp155161_c0	193	C	A	C	C	M	M	M	C	C	C	--	--	--	--	--
comp155454_c0	290	C	G	S	C	C	S	S	S	S	S	--	--	--	--	--
comp155514_c0	109	C	T	C	C	Y	Y	C	C	C	C	+	AAC<->AAT	N<->N	1	0
comp155884_c0	46	T	C	Y	T	Y	T	T	T	T	T	+	ATT<->ATC	I<->I	1	0
comp155945_c0	98	C	G	C	C	C	C	C	S	C	C	--	--	--	--	--
comp155974_c0	95	A	G	A	A	A	A	R	A	R	A	--	--	--	--	--
comp155982_c0	226	G	C	G	G	G	G	G	G	S	S	--	--	--	--	--
comp155982_c0	308	A	G	R	R	A	R	A	A	A	A	--	--	--	--	--
comp156091_c0	133	A	C	M	M	M	A	A	M	M	A	--	--	--	--	--
comp156212_c0	104	T	G	T	T	K	K	T	T	T	T	-	GCA<->GCC	A<->A	1	0
comp156224_c0	259	A	G	A	A	A	R	R	A	A	A	-	TGT<->TGC	C<->C	1	0
comp156607_c0	99	A	G	R	A	A	R	A	A	A	A	--	--	--	--	--
comp156638_c0	44	G	A	G	G	G	G	G	R	G	G	-	GCT<->GTT	A<->V	0	1
comp156661_c0	46	C	T	C	C	Y	C	C	Y	Y	C	-	AAG<->AAA	K<->K	1	0
comp156661_c0	80	G	A	R	G	G	G	G	R	G	G	-	TCG<->TTG	S<->L	0	1
comp156661_c0	289	T	A	W	W	W	W	W	T	T	W	-	GGA<->GGT	G<->G	1	0
comp156661_c0	295	T	C	T	Y	Y	Y	T	T	Y	T	-	GCA<->GCG	A<->A	1	0
comp156679_c0	227	G	T	G	K	G	G	G	G	G	G	-	GCG<->GAG	A<->E	0	1
comp156736_c0	163	C	T	C	C	C	C	Y	Y	Y	C	+	CCC<->CCT	P<->P	1	0
comp156971_c0	112	C	T	Y	Y	Y	Y	Y	Y	Y	C	-	CCG<->CCA	P<->P	1	0
comp156971_c0	195	G	A	R	G	G	G	G	G	G	G	-	CTG<->TTG	L<->L	1	0
comp156971_c0	284	T	C	Y	Y	T	Y	Y	Y	T	Y	-	GAA<->GGA	E<->G	0	1
comp157155_c0	252	G	A	G	R	R	G	R	R	G	R	--	--	--	--	--
comp157155_c0	291	A	C	A	A	A	A	M	A	A	A	--	--	--	--	--
comp157155_c0	328	G	A	R	A	A	R	R	A	A	A	--	--	--	--	--
comp157155_c0	351	G	A	G	R	R	G	R	R	G	R	--	--	--	--	--
comp157184_c0	112	C	T	C	C	C	C	C	Y	Y	C	--	--	--	--	--
comp157200_c0	115	A	C	A	M	A	M	M	M	M	M	--	--	--	--	--
comp157253_c0	64	T	C	C	C	C	Y	Y	Y	Y	C	-	AAA<->AAG	K<->K	1	0
comp157253_c0	112	A	T	W	W	W	W	A	A	W	W	-	GCT<->GCA	A<->A	1	0
comp157253_c0	157	G	A	R	R	R	G	G	G	R	R	-	GGC<->GGT	G<->G	1	0
comp157269_c0	251	A	G	A	A	R	A	A	A	A	A	--	--	--	--	--
comp157447_c0	197	C	G	S	S	C	C	S	C	S	C	--	--	--	--	--
comp157471_c0	272	T	C	Y	Y	Y	Y	T	T	T	T	+	GAT<->GAC	D<->D	1	0
comp157527_c0	103	G	A	G	R	R	G	G	G	G	G	--	--	--	--	--
comp157527_c0	119	T	G	T	K	K	T	T	K	T	T	--	--	--	--	--
comp157527_c0	140	C	G	C	S	C	C	C	C	C	C	--	--	--	--	--
comp157561_c0	172	T	A	T	T	T	W	T	T	T	T	--	--	--	--	--
comp157573_c0	208	A	C	A	A	M	M	A	A	A	A	--	--	--	--	--
comp157573_c0	299	A	T	A	A	A	W	A	A	A	A	--	--	--	--	--
comp157573_c0	308	T	C	Y	T	T	T	T	T	Y	T	--	--	--	--	--
comp157661_c0	92	G	A	G	G	G	G	R	G	R	G	--	--	--	--	--
comp157672_c0	48	T	C	T	T	T	Y	T	T	T	Y	+	CTC<->CCC	L<->P	0	1
comp157672_c0	131	G	T	K	K	G	G	K	G	G	G	+	GTA<->TTA	V<->L	0	1
comp157672_c0	147	A	C	A	M	A	A	M	A	M	A	+	GAA<->GCA	E<->A	0	1
comp157701_c0	81	A	G	A	A	A	R	A	A	A	A	+	AGT<->GGT	S<->G	0	1
comp157701_c0	91	C	T	C	C	Y	C	C	C	C	Y	+	ACC<->ATC	T<->I	0	1
comp157701_c0	142	G	C	G	G	G	S	G	G	G	G	+	AGT<->ACT	S<->T	0	1
comp157856_c0	422	T	C	T	T	T	T	T	Y	T	T	--	--	--	--	--
comp157891_c0	86	G	A	A	A	R	A	A	A	A	A	-	CCC<->CCT	P<->P	1	0
comp157891_c0	100	C	A	M	M	M	M	C	M	M	M	-	GCA<->TCA	A<->S	0	1
comp157891_c0	161	A	G	R	R	G	R	R	R	G	G	-	GGT<->GGC	G<->G	1	0
comp157966_c0	384	A	G	A	R	A	A	A	A	A	A	+	AAT<->AGT	N<->S	0	1
comp157966_c0	456	A	T	A	A	A	A	A	A	A	W	+	AAA<->ATA	K<->I	0	1
comp158017_c0	162	T	C	T	T	T	Y	T	T	T	T	+	AAT<->AAC	N<->N	1	0
comp158075_c0	248	A	G	A	A	R	A	R	A	A	R	-	CTA<->CCA	L<->P	0	1
comp158075_c0	269	T	C	T	T	T	T	T	Y	Y	Y	-	TAT<->TGT	Y<->C	0	1
comp158086_c0	355	G	C	G	S	G	G	G	G	G	G	+	AAG<->AAC	K<->N	0	1
comp158204_c0	118	C	T	Y	Y	Y	Y	Y	Y	Y	C	+	AAC<->AAT	N<->N	1	0
comp158254_c0	151	A	T	W	A	A	A	A	W	A	W	--	--	--	--	--
comp158258_c0	229	G	A	R	R	R	R	G	G	R	G	-	GCC<->GCT	A<->A	1	0
comp158258_c0	268	G	A	G	G	G	R	R	G	G	G	-	GGC<->GGT	G<->G	1	0
comp158303_c0	131	T	C	Y	T	T	T	Y	T	Y	T	--	--	--	--	--
comp158303_c0	275	G	T	G	G	K	G	G	G	G	G	--	--	--	--	--
comp158663_c0	138	A	G	R	A	A	A	A	A	R	A	--	--	--	--	--
comp158663_c0	198	A	T	W	W	A	A	W	W	W	W	--	--	--	--	--
comp158793_c0	124	A	G	A	A	A	R	A	R	R	A	+	TCA<->TCG	S<->S	1	0
comp158793_c0	152	G	T	K	G	G	K	G	K	K	G	+	GCT<->TCT	A<->S	0	1
comp159003_c0	90	A	G	A	A	A	A	R	A	A	R	--	--	--	--	--
comp159032_c0	70	C	T	C	C	C	Y	C	C	Y	C	--	--	--	--	--
comp159032_c0	174	T	C	T	T	T	Y	T	T	T	T	--	--	--	--	--
comp159062_c0	108	C	T	Y	Y	Y	Y	Y	Y	Y	C	--	--	--	--	--
comp159101_c0	66	A	G	R	A	A	A	R	R	R	R	+	AAT<->AGT	N<->S	0	1
comp159101_c0	287	C	A	C	M	C	C	C	M	C	M	+	CCG<->ACG	P<->T	0	1
comp159101_c0	370	A	G	A	A	R	R	A	A	R	A	+	GCA<->GCG	A<->A	1	0
comp159407_c0	183	C	T	Y	C	C	C	C	C	Y	C	--	--	--	--	--
comp159637_c0	55	A	C	A	A	A	A	A	A	A	M	--	--	--	--	--
comp159637_c0	100	T	C	T	T	T	Y	Y	Y	T	T	--	--	--	--	--
comp159693_c0	113	T	C	Y	T	T	T	T	T	T	T	-	TCA<->TCG	S<->S	1	0
comp159909_c0	127	C	T	C	C	C	C	C	C	C	Y	+	ACC<->ACT	T<->T	1	0
comp159918_c0	47	C	T	Y	C	Y	C	Y	Y	Y	Y	--	--	--	--	--
comp159918_c0	76	C	T	C	Y	C	C	C	Y	C	C	--	--	--	--	--
comp159918_c0	219	G	A	R	G	G	G	G	G	G	G	--	--	--	--	--
comp159918_c0	234	A	T	A	A	W	W	A	A	A	A	--	--	--	--	--
comp160080_c0	105	T	C	T	T	T	Y	T	T	T	T	+	GAT<->GAC	D<->D	1	0
comp160080_c0	217	T	C	Y	Y	T	T	T	Y	T	T	+	TTG<->CTG	L<->L	1	0
comp160080_c0	305	T	C	Y	T	T	T	T	T	Y	T	--	--	--	--	--
comp160080_c0	346	T	C	T	Y	T	Y	T	T	T	T	--	--	--	--	--
comp160080_c0	368	T	C	T	T	T	T	T	T	T	Y	--	--	--	--	--
comp160139_c0	46	T	C	T	T	T	T	T	T	Y	T	--	--	--	--	--
comp160139_c0	60	C	G	C	C	C	C	C	S	C	C	--	--	--	--	--
comp160139_c0	147	T	G	T	T	T	T	T	K	T	K	--	--	--	--	--
comp160260_c0	64	C	T	C	C	Y	C	C	C	C	C	--	--	--	--	--
comp160342_c0	223	C	T	C	C	C	C	Y	C	Y	C	+	AAC<->AAT	N<->N	1	0
comp160342_c0	250	A	G	A	A	A	A	A	R	A	A	+	AAA<->AAG	K<->K	1	0
comp160410_c0	16	A	T	A	W	A	W	W	A	W	W	--	--	--	--	--
comp160410_c0	23	T	G	T	K	T	T	T	T	T	K	--	--	--	--	--
comp160410_c0	45	T	C	T	Y	T	T	T	Y	T	T	--	--	--	--	--
comp160410_c0	148	T	C	C	Y	C	C	C	C	C	C	--	--	--	--	--
comp160472_c0	101	A	G	A	R	A	A	A	R	R	A	--	--	--	--	--
comp160475_c0	355	C	T	Y	C	C	C	C	C	C	C	-	GGG<->GGA	G<->G	1	0
comp160475_c0	861	C	A	M	C	M	C	M	C	C	C	-	GAG<->TAG	E<->U	0	1
comp160608_c0	88	A	T	W	A	W	W	W	W	W	W	--	--	--	--	--
comp160608_c0	100	T	C	Y	T	T	Y	Y	Y	Y	Y	--	--	--	--	--
comp160722_c0	41	A	T	A	A	W	A	A	A	A	A	--	--	--	--	--
comp160722_c0	63	A	G	R	A	R	A	A	R	R	A	--	--	--	--	--
comp161092_c0	139	A	C	M	M	M	A	M	A	M	A	-	GAT<->GAG	D<->E	0	1
comp161116_c0	317	T	C	Y	T	T	Y	Y	Y	T	T	--	--	--	--	--
comp161116_c0	340	C	A	C	M	C	C	C	C	M	C	--	--	--	--	--
comp161212_c0	152	G	C	G	G	S	G	G	G	G	G	--	--	--	--	--
comp161212_c0	170	T	A	W	T	T	W	T	W	W	T	--	--	--	--	--
comp161215_c0	81	G	C	G	G	S	G	G	G	G	S	--	--	--	--	--
comp161215_c0	106	T	C	T	T	Y	T	T	T	Y	Y	--	--	--	--	--
comp161270_c0	90	A	C	M	M	M	M	M	A	M	M	--	--	--	--	--
comp161335_c0	30	A	G	A	R	A	A	A	A	A	A	--	--	--	--	--
comp161335_c0	154	C	G	S	S	S	S	S	C	S	S	--	--	--	--	--
comp161335_c0	176	T	G	K	K	T	T	T	T	T	T	--	--	--	--	--
comp161397_c0	147	C	A	C	C	C	C	C	M	C	C	--	--	--	--	--
comp161397_c0	224	C	A	M	C	C	C	C	M	M	C	--	--	--	--	--
comp161434_c0	184	G	A	R	R	G	G	R	G	R	R	-	AAC<->AAT	N<->N	1	0
comp161556_c0	104	C	T	Y	C	C	C	C	Y	C	C	+	CCC<->CTC	P<->L	0	1
comp161630_c0	184	G	C	S	G	G	G	S	G	S	G	--	--	--	--	--
comp161732_c0	207	T	A	T	T	T	T	W	T	T	T	--	--	--	--	--
comp161798_c0	436	C	T	C	Y	C	C	C	C	C	Y	+	GTC<->GTT	V<->V	1	0
comp161798_c0	628	T	C	T	T	T	T	T	Y	Y	Y	+	GGT<->GGC	G<->G	1	0
comp161824_c0	116	C	A	C	C	C	C	C	C	C	M	+	CCC<->CCA	P<->P	1	0
comp161825_c0	200	G	A	G	G	G	R	R	G	G	G	--	--	--	--	--
comp161883_c0	37	A	G	R	A	R	A	R	A	R	R	+	GCA<->GCG	A<->A	1	0
comp161883_c0	119	C	T	C	C	Y	Y	C	C	C	C	+	CTG<->TTG	L<->L	1	0
comp161883_c0	172	G	A	R	G	R	R	R	R	R	R	+	GCG<->GCA	A<->A	1	0
comp161883_c0	193	A	T	A	W	A	A	A	A	A	A	+	CCA<->CCT	P<->P	1	0
comp162089_c0	88	A	G	A	R	A	A	A	A	A	A	--	--	--	--	--
comp162159_c0	68	C	T	Y	Y	Y	Y	Y	Y	T	T	-	AGC<->AAC	S<->N	0	1
comp162159_c0	85	G	A	G	R	G	G	G	R	R	R	-	TCC<->TCT	S<->S	1	0
comp162159_c0	113	G	A	R	G	R	R	R	R	G	G	-	CCC<->CTC	P<->L	0	1
comp162336_c0	21	T	A	W	W	W	W	T	W	T	T	+	TCT<->ACT	S<->T	0	1
comp162336_c0	56	G	C	S	S	S	S	G	S	G	G	+	GAG<->GAC	E<->D	0	1
comp162336_c0	87	C	A	M	M	M	M	C	M	C	C	+	CTT<->ATT	L<->I	0	1
comp162336_c0	96	C	A	M	M	M	M	C	M	C	C	+	CAA<->AAA	Q<->K	0	1
comp162336_c0	165	C	G	C	S	S	S	C	S	C	C	--	--	--	--	--
comp162336_c0	242	T	G	T	K	T	T	T	T	T	T	--	--	--	--	--
comp162336_c0	252	C	G	C	S	S	S	C	S	C	C	--	--	--	--	--
comp162388_c0	298	T	C	Y	Y	Y	C	Y	Y	Y	Y	--	--	--	--	--
comp162727_c0	135	G	T	T	K	K	K	K	T	K	K	+	AAG<->AAT	K<->N	0	1
comp162910_c0	56	C	G	C	C	C	S	C	S	S	S	-	AAG<->AAC	K<->N	0	1
comp162910_c0	75	C	G	S	C	C	C	C	C	C	C	-	GGT<->GCT	G<->A	0	1
comp162919_c0	156	G	A	G	G	G	R	R	G	G	G	+	CGG<->CAG	R<->Q	0	1
comp162919_c0	165	C	T	C	C	C	C	C	Y	Y	C	+	GCA<->GTA	A<->V	0	1
comp163069_c0	195	A	G	R	R	A	R	R	A	R	A	+	ATA<->GTA	I<->V	0	1
comp163081_c0	52	C	T	Y	Y	Y	Y	C	C	C	C	+	AAC<->AAT	N<->N	1	0
comp163081_c0	154	A	C	M	M	M	M	A	A	A	A	+	GCA<->GCC	A<->A	1	0
comp163099_c0	309	C	T	Y	C	Y	Y	Y	Y	Y	C	--	--	--	--	--
comp163265_c0	72	C	G	C	S	C	S	S	C	C	C	--	--	--	--	--
comp163348_c0	137	A	T	W	W	W	W	W	W	A	W	--	--	--	--	--
comp163352_c0	190	C	T	C	Y	C	Y	Y	Y	C	C	+	ACC<->ACT	T<->T	1	0
comp163466_c0	124	T	C	T	T	Y	T	T	T	T	T	--	--	--	--	--
comp163521_c0	30	T	C	Y	T	T	T	Y	Y	T	Y	+	TTG<->CTG	L<->L	1	0
comp163521_c0	50	C	T	Y	C	C	C	Y	Y	C	Y	+	CTC<->CTT	L<->L	1	0
comp163521_c0	92	C	G	C	C	C	S	S	S	C	C	+	CTC<->CTG	L<->L	1	0
comp163521_c0	146	A	G	A	R	A	R	R	A	A	A	+	AGA<->AGG	R<->R	1	0
comp163521_c0	224	G	C	G	G	G	G	S	G	G	G	+	GAG<->GAC	E<->D	0	1
comp163521_c0	332	C	T	T	Y	Y	T	Y	Y	T	Y	+	CGC<->CGT	R<->R	1	0
comp163531_c0	176	C	T	C	C	Y	C	C	C	C	C	--	--	--	--	--
comp163671_c0	157	T	A	W	W	W	T	W	W	T	W	-	GAA<->GAT	E<->D	0	1
comp163687_c0	155	G	C	G	G	G	S	G	G	G	G	-	ACT<->AGT	T<->S	0	1
comp163687_c0	184	T	C	Y	T	Y	Y	Y	Y	Y	T	-	GAA<->GAG	E<->E	1	0
comp163687_c0	333	C	T	C	Y	Y	Y	C	C	Y	C	-	GTT<->ATT	V<->I	0	1
comp163713_c0	297	G	C	S	S	S	S	S	G	S	S	--	--	--	--	--
comp163735_c0	116	A	G	R	R	R	R	R	A	A	R	-	ATT<->ACT	I<->T	0	1
comp163735_c0	125	T	G	K	T	K	K	K	T	T	T	-	GAC<->GCC	D<->A	0	1
comp163735_c0	175	A	C	M	A	A	A	A	A	A	A	-	GAT<->GAG	D<->E	0	1
comp164043_c0	63	G	A	R	G	R	G	R	R	R	R	--	--	--	--	--
comp164043_c0	96	G	T	G	G	G	K	G	G	G	G	--	--	--	--	--
comp164306_c0	98	C	A	M	M	M	M	M	M	M	C	+	ACA<->AAA	T<->K	0	1
comp164306_c0	107	G	A	G	R	G	R	G	G	G	G	+	AGA<->AAA	R<->K	0	1
comp164306_c0	114	A	G	R	R	R	R	R	R	R	A	+	GCA<->GCG	A<->A	1	0
comp164338_c0	164	A	T	A	A	A	W	W	W	W	W	-	AGT<->AGA	S<->R	0	1
comp164362_c0	67	C	G	C	S	C	C	S	C	C	C	-	GAA<->CAA	E<->Q	0	1
comp164362_c0	226	C	T	Y	Y	Y	Y	Y	T	Y	Y	-	GTC<->ATC	V<->I	0	1
comp164367_c0	172	T	A	W	T	W	W	W	W	W	T	--	--	--	--	--
comp164367_c0	335	T	C	T	T	T	T	T	T	Y	T	--	--	--	--	--
comp164367_c0	346	C	G	S	C	C	C	C	S	S	S	--	--	--	--	--
comp164367_c0	389	C	T	Y	C	Y	Y	Y	Y	Y	Y	--	--	--	--	--
comp164437_c0	99	A	G	A	A	A	A	R	A	A	A	-	GGT<->GGC	G<->G	1	0
comp164437_c0	294	T	C	T	T	Y	Y	T	T	T	T	-	GCA<->GCG	A<->A	1	0
comp164437_c0	326	G	A	G	R	G	G	R	R	R	G	-	CTG<->TTG	L<->L	1	0
comp164437_c0	379	C	G	C	C	C	C	S	C	C	S	-	GGG<->GCG	G<->A	0	1
comp164499_c0	184	T	C	T	T	Y	Y	Y	T	T	T	+	TAT<->TAC	Y<->Y	1	0
comp164643_c0	242	T	G	T	T	T	K	K	K	T	T	--	--	--	--	--
comp164661_c0	110	T	C	T	T	T	T	T	T	Y	Y	--	--	--	--	--
comp164718_c0	517	T	C	T	T	Y	T	T	T	T	T	--	--	--	--	--
comp164752_c0	185	G	T	K	K	K	G	K	K	K	K	+	GGG<->GTG	G<->V	0	1
comp164761_c0	159	C	T	Y	C	C	C	C	C	C	C	+	GTC<->GTT	V<->V	1	0
comp164761_c0	180	A	G	R	R	R	R	R	R	A	G	+	CCA<->CCG	P<->P	1	0
comp164761_c0	198	C	T	Y	Y	T	T	Y	Y	C	T	+	GCC<->GCT	A<->A	1	0
comp164832_c0	75	G	A	R	G	R	R	G	R	R	R	-	TCC<->TTC	S<->F	0	1
comp164832_c0	103	G	C	S	S	C	C	C	S	C	S	-	CAA<->GAA	Q<->E	0	1
comp164987_c0	435	T	C	T	Y	T	T	T	T	T	T	--	--	--	--	--
comp164987_c0	440	A	G	R	R	R	A	R	R	R	R	--	--	--	--	--
comp165183_c0	60	G	A	G	G	G	G	R	G	G	G	+	CGA<->CAA	R<->Q	0	1
comp165212_c0	45	C	T	Y	C	Y	C	C	C	C	C	-	CAG<->CAA	Q<->Q	1	0
comp165212_c0	240	G	A	R	G	G	R	G	G	G	G	-	CCC<->CCT	P<->P	1	0
comp165390_c0	262	C	T	C	C	Y	Y	C	C	C	C	+	TAC<->TAT	Y<->Y	1	0
comp165432_c0	173	C	G	C	C	C	C	S	S	C	S	--	--	--	--	--
comp165605_c0	144	A	G	R	A	R	A	R	R	R	A	--	--	--	--	--
comp165605_c0	151	T	A	T	W	W	W	W	T	T	T	--	--	--	--	--
comp165605_c0	159	G	A	G	R	R	R	R	G	G	G	--	--	--	--	--
comp165605_c0	224	A	G	A	A	A	A	A	A	A	R	--	--	--	--	--
comp165765_c0	101	C	T	C	C	C	C	C	Y	Y	C	--	--	--	--	--
comp165820_c0	374	G	C	S	G	G	G	S	S	S	S	+	GAC<->CAC	D<->H	0	1
comp165872_c0	115	T	G	T	T	T	K	T	T	K	T	--	--	--	--	--
comp165872_c0	262	C	G	C	C	C	S	C	C	C	C	--	--	--	--	--
comp165900_c0	172	G	A	G	G	R	R	G	G	G	G	-	AGC<->AGT	S<->S	1	0
comp165923_c0	183	C	A	C	M	C	C	M	C	C	C	--	--	--	--	--
comp165939_c0	103	G	C	G	G	S	S	G	G	S	G	--	--	--	--	--
comp165939_c0	129	G	A	R	G	G	G	G	R	G	G	--	--	--	--	--
comp165939_c0	165	C	T	C	C	Y	Y	C	C	C	C	--	--	--	--	--
comp165939_c0	263	C	T	C	C	Y	Y	C	C	C	C	--	--	--	--	--
comp165939_c0	288	C	T	C	C	C	C	C	C	C	Y	--	--	--	--	--
comp165996_c0	345	C	T	Y	Y	Y	Y	Y	Y	Y	C	-	GAT<->AAT	D<->N	0	1
comp166073_c0	149	A	G	A	A	A	A	R	A	A	R	--	--	--	--	--
comp166251_c0	110	C	A	M	M	M	C	C	M	C	M	--	--	--	--	--
comp166291_c0	125	T	C	Y	C	Y	Y	Y	Y	Y	Y	-	AAA<->AAG	K<->K	1	0
comp166291_c0	131	G	A	R	A	A	R	R	R	R	R	-	ACC<->ACT	T<->T	1	0
comp166373_c0	98	G	A	R	G	G	G	G	G	G	G	-	CCC<->CCT	P<->P	1	0
comp166373_c0	158	A	G	R	R	R	R	R	R	R	G	-	TAT<->TAC	Y<->Y	1	0
comp166373_c0	215	C	T	C	Y	C	C	C	C	C	Y	-	CCG<->CCA	P<->P	1	0
comp166447_c0	178	C	T	C	Y	C	C	C	C	C	C	+	TCC<->TCT	S<->S	1	0
comp166543_c0	160	G	A	G	G	G	G	R	R	R	R	-	GAC<->GAT	D<->D	1	0
comp166543_c0	184	T	C	Y	C	C	C	C	C	Y	C	-	AGA<->AGG	R<->R	1	0
comp166543_c0	283	C	T	T	T	T	T	Y	Y	Y	T	-	CTG<->CTA	L<->L	1	0
comp166749_c0	25	T	C	Y	T	T	Y	T	T	Y	Y	-	CCA<->CCG	P<->P	1	0
comp166758_c0	178	A	G	A	R	A	R	A	A	R	A	+	TAA<->TGA	U<->U	1	0
comp167072_c0	110	C	G	C	C	S	S	C	C	C	C	-	AGA<->ACA	R<->T	0	1
comp167072_c0	262	G	A	R	R	R	R	G	G	G	G	-	ACC<->ACT	T<->T	1	0
comp167079_c0	116	C	A	C	C	C	C	C	M	M	M	--	--	--	--	--
comp167164_c0	200	G	A	G	G	R	G	G	G	G	G	--	--	--	--	--
comp167164_c0	224	C	T	C	Y	C	C	C	C	C	C	--	--	--	--	--
comp167173_c0	115	T	C	T	Y	T	Y	T	Y	T	T	+	TGT<->TGC	C<->C	1	0
comp167176_c0	19	G	T	K	G	G	G	G	G	K	G	-	CCC<->CCA	P<->P	1	0
comp167176_c0	40	G	A	G	G	G	G	G	R	G	G	-	ATC<->ATT	I<->I	1	0
comp167176_c0	110	A	G	R	A	R	R	R	R	R	R	-	CTC<->CCC	L<->P	0	1
comp167176_c0	182	A	C	M	A	M	M	M	M	M	A	-	GTA<->GGA	V<->G	0	1
comp167203_c0	165	A	G	R	R	A	R	A	A	A	A	--	--	--	--	--
comp167203_c0	190	A	C	A	A	A	A	A	A	M	A	--	--	--	--	--
comp167240_c0	72	A	G	R	A	A	R	A	A	A	A	+	AAG<->AGG	K<->R	0	1
comp167240_c0	106	C	T	C	C	C	Y	C	C	C	C	+	AGC<->AGT	S<->S	1	0
comp167240_c0	251	G	A	G	G	G	G	G	R	G	G	+	GTT<->ATT	V<->I	0	1
comp167240_c0	276	T	C	T	T	T	T	T	T	Y	T	+	ATG<->ACG	M<->T	0	1
comp167240_c0	313	G	A	G	G	G	G	G	G	R	R	+	TTG<->TTA	L<->L	1	0
comp167411_c0	22	A	G	R	R	A	A	A	A	A	A	+	CTA<->CTG	L<->L	1	0
comp167411_c0	151	T	C	T	T	Y	T	T	Y	T	Y	+	CTT<->CTC	L<->L	1	0
comp167411_c0	157	T	C	Y	Y	Y	T	Y	Y	Y	Y	+	AAT<->AAC	N<->N	1	0
comp167411_c0	334	T	C	Y	Y	T	Y	Y	T	T	T	+	GCT<->GCC	A<->A	1	0
comp167525_c0	121	G	A	R	R	R	R	R	G	R	R	+	ACG<->ACA	T<->T	1	0
comp167525_c0	136	A	G	A	A	A	R	A	A	A	A	+	CCA<->CCG	P<->P	1	0
comp167525_c0	204	G	A	G	G	G	R	G	G	G	G	+	CGT<->CAT	R<->H	0	1
comp167528_c0	200	T	C	T	Y	T	Y	T	T	T	Y	--	--	--	--	--
comp167528_c0	213	A	T	W	A	A	A	A	A	A	A	--	--	--	--	--
comp167557_c0	208	C	T	C	Y	C	C	Y	Y	Y	Y	--	--	--	--	--
comp167568_c0	165	G	A	G	G	G	G	G	G	G	R	-	AGC<->AGT	S<->S	1	0
comp167569_c0	70	T	C	T	T	Y	T	T	T	Y	T	+	ATT<->ATC	I<->I	1	0
comp167569_c0	109	G	A	R	R	R	R	R	G	R	R	+	GCG<->GCA	A<->A	1	0
comp167569_c0	124	A	G	R	R	R	R	R	A	R	R	+	AAA<->AAG	K<->K	1	0
comp167569_c0	178	C	T	Y	C	C	Y	C	Y	C	C	+	CGC<->CGT	R<->R	1	0
comp167569_c0	205	T	C	T	Y	Y	Y	Y	T	Y	Y	+	ATT<->ATC	I<->I	1	0
comp167569_c0	241	C	G	S	S	S	S	S	C	S	S	+	GCC<->GCG	A<->A	1	0
comp167569_c0	277	A	G	A	R	R	R	R	A	R	R	+	TCA<->TCG	S<->S	1	0
comp167569_c0	307	G	T	G	K	K	K	K	G	K	K	+	GAG<->GAT	E<->D	0	1
comp167833_c0	156	A	G	R	R	R	R	A	A	A	A	--	--	--	--	--
comp167847_c0	93	G	A	G	G	G	R	R	G	G	G	-	CAC<->CAT	H<->H	1	0
comp167893_c0	124	T	C	T	Y	T	T	Y	T	T	T	--	--	--	--	--
comp168017_c0	164	T	C	T	Y	T	T	T	Y	Y	T	-	TCA<->TCG	S<->S	1	0
comp168017_c0	248	C	T	Y	C	Y	Y	Y	Y	Y	C	-	ATG<->ATA	M<->I	0	1
comp168077_c0	108	A	G	A	R	A	A	A	A	A	R	--	--	--	--	--
comp168077_c0	140	T	G	K	K	T	T	K	T	K	K	--	--	--	--	--
comp168192_c0	112	A	T	A	A	A	A	A	A	W	W	--	--	--	--	--
comp168192_c0	120	T	C	T	Y	Y	T	T	Y	T	Y	--	--	--	--	--
comp168193_c0	160	C	G	C	S	C	C	C	S	S	S	--	--	--	--	--
comp168206_c0	33	G	C	G	S	G	G	G	G	G	G	--	--	--	--	--
comp168206_c0	50	T	A	T	T	W	T	T	T	T	T	--	--	--	--	--
comp168206_c0	100	A	G	A	R	A	R	A	R	R	A	--	--	--	--	--
comp168206_c0	150	A	T	W	W	W	W	A	W	W	A	--	--	--	--	--
comp168312_c0	75	T	A	T	W	T	T	T	T	T	T	--	--	--	--	--
comp168312_c0	129	T	C	Y	T	Y	Y	T	T	T	Y	--	--	--	--	--
comp168312_c0	140	G	A	R	G	R	R	G	G	G	G	--	--	--	--	--
comp168327_c0	150	G	A	R	G	G	G	G	R	G	G	--	--	--	--	--
comp168327_c0	245	G	A	R	R	G	G	R	R	G	G	--	--	--	--	--
comp168327_c0	294	T	G	K	K	T	T	T	T	K	T	--	--	--	--	--
comp168395_c0	98	C	A	M	M	M	M	M	M	A	A	--	--	--	--	--
comp168395_c0	117	A	G	A	A	A	A	A	A	A	R	--	--	--	--	--
comp168419_c0	78	A	G	R	R	R	R	A	R	R	A	-	TCT<->CCT	S<->P	0	1
comp168419_c0	144	C	T	Y	Y	Y	Y	C	Y	Y	C	-	GCC<->ACC	A<->T	0	1
comp168419_c0	196	T	G	K	K	K	K	G	K	K	G	-	ACA<->ACC	T<->T	1	0
comp168436_c0	175	C	T	Y	C	Y	Y	Y	Y	Y	Y	-	CCG<->CCA	P<->P	1	0
comp168621_c0	31	G	A	R	R	R	A	R	R	G	R	-	CTC<->CTT	L<->L	1	0
comp168621_c0	96	A	G	R	R	R	G	R	R	A	A	-	TTG<->CTG	L<->L	1	0
comp168648_c0	75	C	A	C	C	C	C	C	M	C	C	--	--	--	--	--
comp168648_c0	227	C	T	C	C	Y	C	C	C	C	C	--	--	--	--	--
comp168652_c0	76	C	A	M	M	C	M	M	A	A	M	--	--	--	--	--
comp168680_c0	173	C	T	C	C	C	C	C	C	Y	C	+	CGT<->TGT	R<->C	0	1
comp168680_c0	178	T	C	Y	T	T	Y	T	T	T	T	+	GAT<->GAC	D<->D	1	0
comp168680_c0	362	C	A	M	C	C	C	C	C	C	C	+	CGG<->AGG	R<->R	1	0
comp168756_c0	264	G	C	G	G	G	G	G	G	G	S	--	--	--	--	--
comp168756_c0	300	C	T	C	C	C	Y	C	C	Y	C	--	--	--	--	--
comp168793_c0	134	A	G	A	A	A	A	A	A	R	A	--	--	--	--	--
comp168804_c0	118	G	C	G	G	S	S	G	G	G	G	--	--	--	--	--
comp168917_c0	133	C	T	Y	C	Y	Y	C	C	Y	C	+	CCA<->TCA	P<->S	0	1
comp168918_c0	47	T	C	T	T	Y	Y	T	T	T	T	-	ACA<->GCA	T<->A	0	1
comp168918_c0	261	T	G	T	T	T	T	T	T	K	K	-	TCA<->TCC	S<->S	1	0
comp168973_c0	24	T	A	W	W	W	T	W	W	W	W	-	ACA<->ACT	T<->T	1	0
comp168973_c0	66	C	T	C	C	Y	Y	C	C	C	C	-	CAG<->CAA	Q<->Q	1	0
comp168973_c0	168	T	C	Y	Y	Y	Y	T	Y	T	T	-	AGA<->AGG	R<->R	1	0
comp168973_c0	193	C	A	M	M	C	C	C	C	M	C	--	--	--	--	--
comp169035_c0	75	C	A	M	C	C	M	C	M	C	M	-	GGT<->TGT	G<->C	0	1
comp169035_c0	103	C	G	S	S	C	S	S	S	G	S	-	AAG<->AAC	K<->N	0	1
comp169035_c0	195	C	T	Y	Y	C	Y	Y	Y	T	Y	-	GTC<->ATC	V<->I	0	1
comp169035_c0	235	G	C	G	S	G	G	G	G	G	G	-	GCC<->GCG	A<->A	1	0
comp169083_c0	122	C	T	C	Y	C	Y	C	C	C	C	+	CCC<->CTC	P<->L	0	1
comp169083_c0	130	C	T	C	Y	C	C	C	C	C	C	+	CAC<->TAC	H<->Y	0	1
comp169129_c0	299	G	A	G	R	G	G	G	G	R	G	-	ATC<->ATT	I<->I	1	0
comp169150_c0	166	T	A	T	T	T	W	T	T	T	T	+	GTA<->GAA	V<->E	0	1
comp169338_c0	83	C	T	Y	Y	C	C	C	C	C	C	-	GGG<->GGA	G<->G	1	0
comp169338_c0	235	T	C	Y	Y	T	T	Y	Y	Y	T	-	ACC<->GCC	T<->A	0	1
comp169408_c0	201	G	T	G	K	G	G	G	G	G	G	--	--	--	--	--
comp169408_c0	220	T	C	T	T	Y	T	T	T	T	T	--	--	--	--	--
comp169585_c0	356	A	G	R	A	R	R	R	R	R	R	+	TCA<->TCG	S<->S	1	0
comp169745_c0	39	T	G	K	T	T	T	K	K	T	T	--	--	--	--	--
comp169745_c0	160	G	C	G	G	S	G	G	G	G	G	--	--	--	--	--
comp169908_c0	69	C	T	Y	Y	C	C	Y	Y	C	C	--	--	--	--	--
comp169908_c0	237	T	A	W	T	W	T	T	W	T	T	--	--	--	--	--
comp169908_c0	249	T	G	T	T	T	T	T	T	K	T	--	--	--	--	--
comp169930_c0	103	C	A	C	C	C	C	C	M	M	C	--	--	--	--	--
comp170051_c0	228	A	G	R	A	A	R	R	R	R	R	+	ATA<->GTA	I<->V	0	1
comp170066_c0	23	C	T	Y	Y	C	Y	Y	Y	Y	Y	--	--	--	--	--
comp170066_c0	92	A	G	A	A	A	A	R	A	A	A	--	--	--	--	--
comp170066_c0	103	A	G	R	R	R	R	G	R	R	R	--	--	--	--	--
comp170066_c0	139	A	G	A	A	A	R	A	R	A	A	--	--	--	--	--
comp170128_c0	94	C	T	C	C	C	Y	C	Y	C	Y	--	--	--	--	--
comp170128_c0	192	T	C	Y	Y	Y	Y	T	Y	C	Y	--	--	--	--	--
comp170141_c0	108	A	G	R	R	A	R	A	A	A	A	--	--	--	--	--
comp170206_c0	183	C	T	Y	Y	Y	Y	C	Y	Y	Y	-	GTA<->ATA	V<->I	0	1
comp170238_c0	348	T	C	Y	Y	T	Y	Y	Y	Y	Y	--	--	--	--	--
comp170266_c0	137	T	G	K	T	T	T	T	T	K	T	--	--	--	--	--
comp170278_c0	250	C	A	C	C	M	C	C	C	C	M	-	CGC<->CTC	R<->L	0	1
comp170479_c0	213	A	G	A	A	A	A	R	A	A	A	--	--	--	--	--
comp170498_c0	47	C	T	C	C	Y	Y	C	C	C	C	+	GTC<->GTT	V<->V	1	0
comp170498_c0	59	T	C	Y	T	Y	T	Y	Y	Y	Y	+	GAT<->GAC	D<->D	1	0
comp170518_c0	76	T	C	T	T	Y	Y	T	T	T	T	+	TTT<->TTC	F<->F	1	0
comp170518_c0	231	G	A	R	A	R	R	G	R	R	R	+	TGT<->TAT	C<->Y	0	1
comp170518_c0	338	G	A	G	G	G	G	G	G	R	G	+	GTC<->ATC	V<->I	0	1
comp170589_c0	140	A	G	A	A	A	A	A	R	A	A	-	TAT<->TAC	Y<->Y	1	0
comp170691_c0	39	G	C	G	S	G	G	G	S	G	S	--	--	--	--	--
comp170826_c0	86	C	A	A	A	A	A	M	M	M	M	+	ACG<->AAG	T<->K	0	1
comp170826_c0	251	G	A	R	G	R	G	R	R	R	R	+	AGA<->AAA	R<->K	0	1
comp170826_c0	311	T	C	C	C	C	C	Y	Y	Y	Y	+	GTG<->GCG	V<->A	0	1
comp170826_c0	373	G	A	R	R	R	R	G	R	R	R	+	GTC<->ATC	V<->I	0	1
comp170826_c0	454	G	A	R	R	R	R	G	G	G	G	+	GGA<->AGA	G<->R	0	1
comp170916_c0	53	G	A	R	G	R	R	G	G	G	R	--	--	--	--	--
comp170916_c0	83	T	C	Y	T	Y	Y	Y	Y	Y	Y	--	--	--	--	--
comp170916_c0	133	T	A	T	T	W	W	T	T	T	T	--	--	--	--	--
comp170947_c0	143	C	T	Y	C	Y	Y	C	C	C	C	--	--	--	--	--
comp170947_c0	317	T	C	T	Y	T	T	T	T	T	Y	--	--	--	--	--
comp170954_c0	139	A	G	R	R	R	R	R	R	A	R	-	AAT<->AAC	N<->N	1	0
comp170986_c0	55	T	C	Y	Y	Y	Y	Y	Y	Y	T	+	TTT<->TTC	F<->F	1	0
comp171044_c0	323	G	A	R	R	A	R	R	R	R	R	--	--	--	--	--
comp171050_c0	206	G	T	K	G	K	G	K	G	K	K	--	--	--	--	--
comp171050_c0	236	A	T	A	A	W	W	A	A	A	A	--	--	--	--	--
comp171053_c0	84	T	C	C	C	C	Y	T	Y	C	Y	--	--	--	--	--
comp171053_c0	174	T	C	T	T	T	T	C	Y	T	Y	--	--	--	--	--
comp171059_c0	188	A	G	A	R	A	R	A	A	A	R	--	--	--	--	--
comp171059_c0	201	A	G	A	R	A	A	A	A	A	R	--	--	--	--	--
comp171137_c0	201	A	G	A	A	R	A	A	R	A	A	--	--	--	--	--
comp171177_c0	150	G	C	G	S	S	G	S	G	S	G	+	AGA<->ACA	R<->T	0	1
comp171177_c0	162	G	C	G	S	S	G	S	G	S	G	+	GGA<->GCA	G<->A	0	1
comp171177_c0	214	C	A	C	M	C	C	C	C	C	C	+	GGC<->GGA	G<->G	1	0
comp171177_c0	257	G	C	S	G	G	G	G	G	G	S	+	GAG<->CAG	E<->Q	0	1
comp171192_c0	91	A	T	A	A	A	A	A	A	W	A	--	--	--	--	--
comp171192_c0	127	T	C	T	T	T	Y	Y	T	T	T	--	--	--	--	--
comp171192_c0	157	A	G	A	A	A	R	R	A	A	A	--	--	--	--	--
comp171249_c0	64	G	A	G	G	G	G	R	G	G	R	--	--	--	--	--
comp171249_c0	188	G	A	G	R	R	R	G	G	R	G	--	--	--	--	--
comp171249_c0	377	G	T	K	G	G	G	K	K	K	G	--	--	--	--	--
comp171252_c0	121	C	T	Y	Y	C	C	C	C	C	Y	+	GCA<->GTA	A<->V	0	1
comp171252_c0	170	C	T	C	C	C	C	Y	C	Y	C	+	GAC<->GAT	D<->D	1	0
comp171327_c0	200	C	T	Y	Y	C	C	C	C	C	Y	+	CCC<->CCT	P<->P	1	0
comp171377_c0	99	C	T	Y	Y	C	C	Y	C	C	C	+	CTC<->CTT	L<->L	1	0
comp171377_c0	110	A	G	R	A	A	A	A	A	A	A	+	CAA<->CGA	Q<->R	0	1
comp171433_c0	163	T	C	T	T	T	Y	T	T	T	T	--	--	--	--	--
comp171433_c0	173	T	C	T	T	T	Y	T	T	T	T	--	--	--	--	--
comp171436_c0	103	G	A	G	R	G	R	R	R	R	R	+	GCG<->GCA	A<->A	1	0
comp171436_c0	166	G	A	R	R	G	G	R	G	R	R	+	GGG<->GGA	G<->G	1	0
comp171436_c0	211	C	T	Y	C	Y	Y	C	C	C	C	+	GTC<->GTT	V<->V	1	0
comp171436_c0	301	G	A	G	G	G	G	G	G	R	G	+	GAG<->GAA	E<->E	1	0
comp171467_c0	501	C	T	Y	T	Y	T	Y	Y	Y	T	-	GCA<->ACA	A<->T	0	1
comp171483_c0	96	G	T	T	K	T	K	K	T	T	K	--	--	--	--	--
comp171483_c0	154	A	C	A	A	A	M	M	A	A	M	--	--	--	--	--
comp171555_c0	231	C	T	C	Y	C	C	C	C	C	C	+	CAC<->TAC	H<->Y	0	1
comp171565_c0	94	A	T	W	W	W	W	A	W	W	A	+	GCA<->GCT	A<->A	1	0
comp171565_c0	101	G	T	G	K	K	K	K	K	K	K	+	GTA<->TTA	V<->L	0	1
comp171565_c0	320	T	C	T	T	Y	Y	T	Y	T	T	--	--	--	--	--
comp171607_c0	70	C	G	S	S	S	S	S	C	S	S	--	--	--	--	--
comp171607_c0	85	T	A	W	W	T	W	W	T	W	W	--	--	--	--	--
comp171640_c0	142	C	T	C	C	Y	C	Y	Y	Y	Y	--	--	--	--	--
comp171640_c0	155	T	C	Y	T	T	T	Y	Y	Y	Y	--	--	--	--	--
comp171671_c0	25	C	G	S	G	G	S	G	S	G	G	-	GCC<->CCC	A<->P	0	1
comp171671_c0	104	G	A	R	R	R	R	G	R	R	R	-	CTC<->CTT	L<->L	1	0
comp171671_c0	237	G	A	G	G	R	G	G	R	G	R	-	CCT<->CTT	P<->L	0	1
comp171671_c0	299	G	C	G	S	G	G	G	S	G	S	-	GCC<->GCG	A<->A	1	0
comp171684_c0	244	T	C	Y	Y	Y	Y	T	Y	Y	Y	+	TTT<->TTC	F<->F	1	0
comp171684_c0	259	A	C	A	A	A	A	A	A	M	A	+	CGA<->CGC	R<->R	1	0
comp171738_c0	248	C	A	C	C	C	M	C	C	C	C	--	--	--	--	--
comp171738_c0	349	C	G	C	C	C	S	C	C	C	C	-	GAG<->GAC	E<->D	0	1
comp171761_c0	384	G	A	G	R	R	G	G	G	G	G	-	CCC<->TCC	P<->S	0	1
comp171763_c0	23	A	G	A	R	A	A	A	A	A	A	--	--	--	--	--
comp171763_c0	39	C	G	S	C	C	C	C	C	C	C	--	--	--	--	--
comp171763_c0	237	A	G	R	A	A	R	A	R	A	R	--	--	--	--	--
comp171775_c0	221	T	A	W	T	W	W	T	T	W	T	--	--	--	--	--
comp171775_c0	537	G	T	G	G	G	K	G	G	G	G	--	--	--	--	--
comp171775_c0	562	T	C	T	T	T	T	T	Y	Y	Y	--	--	--	--	--
comp171775_c0	590	A	C	A	A	A	A	A	M	M	M	--	--	--	--	--
comp171834_c0	152	T	C	Y	T	T	T	Y	T	T	T	--	--	--	--	--
comp171834_c0	277	T	C	Y	Y	T	T	T	T	Y	T	--	--	--	--	--
comp171840_c0	31	C	T	Y	C	C	C	C	C	Y	C	-	CAG<->CAA	Q<->Q	1	0
comp171842_c0	60	C	T	Y	C	C	C	C	C	C	C	+	CCT<->TCT	P<->S	0	1
comp171842_c0	161	C	T	C	C	Y	Y	Y	Y	Y	C	+	AGC<->AGT	S<->S	1	0
comp171842_c0	224	C	A	M	C	C	C	C	C	C	M	+	GTC<->GTA	V<->V	1	0
comp171842_c0	266	G	A	G	G	G	R	G	G	G	G	+	TCG<->TCA	S<->S	1	0
comp171842_c0	346	C	A	C	C	C	C	C	M	C	M	+	TCT<->TAT	S<->Y	0	1
comp171868_c0	189	T	C	Y	T	T	T	T	T	T	Y	--	--	--	--	--
comp171915_c0	125	T	A	W	W	W	T	W	T	T	T	--	--	--	--	--
comp171915_c0	167	T	C	T	Y	T	T	T	T	T	T	--	--	--	--	--
comp171918_c0	83	G	A	G	G	G	G	G	G	R	G	--	--	--	--	--
comp171918_c0	238	C	T	C	Y	Y	Y	C	C	Y	Y	--	--	--	--	--
comp171918_c0	253	T	A	T	T	T	T	T	T	T	W	--	--	--	--	--
comp171938_c0	139	T	C	Y	Y	Y	Y	Y	Y	T	T	+	CCT<->CCC	P<->P	1	0
comp171938_c0	193	G	A	G	G	G	R	G	G	G	G	+	GAG<->GAA	E<->E	1	0
comp172068_c0	174	T	A	T	W	T	T	T	T	T	T	-	ATT<->TTT	I<->F	0	1
comp172073_c0	429	G	A	R	R	R	R	R	G	G	G	+	AGC<->AAC	S<->N	0	1
comp172073_c0	592	G	A	R	G	R	G	G	R	G	G	+	TCG<->TCA	S<->S	1	0
comp172135_c0	110	A	G	A	R	A	R	R	A	A	R	-	CTT<->CTC	L<->L	1	0
comp172135_c0	181	A	T	A	A	A	A	A	A	A	W	-	TTC<->ATC	F<->I	0	1
comp172135_c0	195	T	C	Y	T	Y	Y	Y	Y	Y	Y	-	GAC<->GGC	D<->G	0	1
comp172242_c0	170	C	T	Y	Y	Y	Y	Y	Y	Y	T	-	CTG<->CTA	L<->L	1	0
comp172242_c0	187	A	C	A	A	A	A	M	A	A	M	-	TCT<->GCT	S<->A	0	1
comp172265_c0	98	T	G	T	K	T	T	K	K	T	K	+	TTA<->GTA	L<->V	0	1
comp172265_c0	151	A	G	A	A	A	R	A	A	R	A	+	TCA<->TCG	S<->S	1	0
comp172265_c0	213	A	G	A	A	A	R	A	A	A	A	+	CAG<->CGG	Q<->R	0	1
comp172265_c0	259	C	T	C	C	Y	C	Y	C	C	Y	+	CTC<->CTT	L<->L	1	0
comp172265_c0	302	A	G	R	A	A	A	A	A	A	R	+	ACT<->GCT	T<->A	0	1
comp172265_c0	426	G	A	R	G	G	R	G	G	G	G	+	CGA<->CAA	R<->Q	0	1
comp172267_c0	284	G	A	G	R	G	R	G	R	G	G	+	GCG<->ACG	A<->T	0	1
comp172268_c0	122	G	A	G	G	G	G	G	R	R	R	--	--	--	--	--
comp172268_c0	341	G	T	G	G	G	K	G	G	K	K	--	--	--	--	--
comp172283_c0	35	G	A	R	R	R	R	G	R	R	R	+	ACG<->ACA	T<->T	1	0
comp172283_c0	74	T	A	T	W	T	T	T	T	W	W	+	AGT<->AGA	S<->R	0	1
comp172283_c0	90	G	A	G	R	G	G	G	G	R	R	+	GGT<->AGT	G<->S	0	1
comp172283_c0	113	A	G	R	R	R	R	A	R	R	R	+	CCA<->CCG	P<->P	1	0
comp172360_c0	100	T	C	Y	Y	Y	Y	Y	Y	T	Y	-	GCA<->GCG	A<->A	1	0
comp172360_c0	364	A	C	A	M	A	A	M	A	A	A	--	--	--	--	--
comp172453_c0	88	C	T	Y	Y	C	C	C	C	C	C	--	--	--	--	--
comp172453_c0	175	A	T	W	W	A	W	W	A	W	A	--	--	--	--	--
comp172470_c0	265	T	C	T	T	T	Y	Y	Y	Y	Y	--	--	--	--	--
comp172470_c0	333	G	A	G	G	R	G	R	G	G	G	--	--	--	--	--
comp172470_c0	343	A	G	A	R	R	A	R	A	A	A	--	--	--	--	--
comp172470_c0	399	T	C	T	Y	T	Y	T	T	T	T	--	--	--	--	--
comp172499_c0	105	C	G	S	S	S	S	S	S	S	C	--	--	--	--	--
comp172520_c0	48	T	C	Y	T	T	T	Y	Y	Y	Y	--	--	--	--	--
comp172520_c0	223	G	C	G	G	G	S	G	G	G	G	--	--	--	--	--
comp172527_c0	130	A	T	W	A	A	A	W	A	A	A	-	GGT<->GGA	G<->G	1	0
comp172538_c0	282	T	G	K	K	K	K	K	K	T	T	--	--	--	--	--
comp172543_c0	121	G	A	G	G	R	R	G	G	G	G	-	AGC<->AGT	S<->S	1	0
comp172543_c0	267	A	G	A	A	R	R	A	A	R	R	--	--	--	--	--
comp172543_c0	295	T	A	T	T	T	T	W	T	T	W	--	--	--	--	--
comp172543_c0	312	T	C	T	T	Y	Y	T	T	T	T	--	--	--	--	--
comp172543_c0	329	G	A	R	R	R	R	R	A	R	R	--	--	--	--	--
comp172543_c0	344	T	G	K	K	K	K	K	G	K	K	--	--	--	--	--
comp172554_c0	172	G	A	G	G	R	G	R	G	G	G	-	GAC<->GAT	D<->D	1	0
comp172608_c0	157	A	T	A	A	A	A	W	A	A	W	-	ACT<->ACA	T<->T	1	0
comp172608_c0	175	T	G	T	K	T	T	T	T	T	T	-	TCA<->TCC	S<->S	1	0
comp172608_c0	184	T	C	T	Y	T	T	T	T	T	T	-	AAA<->AAG	K<->K	1	0
comp172613_c0	229	C	G	S	S	S	C	C	S	S	S	--	--	--	--	--
comp172613_c0	289	A	G	R	R	R	R	R	R	A	R	--	--	--	--	--
comp172618_c0	239	A	T	W	A	A	A	A	A	A	A	--	--	--	--	--
comp172618_c0	262	A	T	A	A	W	A	A	A	A	A	-	TCC<->ACC	S<->T	0	1
comp172687_c0	23	G	T	G	K	G	G	G	G	G	G	--	--	--	--	--
comp172687_c0	57	T	G	T	K	T	K	T	K	K	T	--	--	--	--	--
comp172687_c0	75	T	C	Y	T	T	T	T	Y	Y	T	--	--	--	--	--
comp172687_c0	115	A	G	A	R	A	R	A	A	A	A	--	--	--	--	--
comp172687_c0	188	T	A	T	T	T	W	T	T	T	T	--	--	--	--	--
comp172708_c1	229	T	A	T	T	T	T	T	T	W	T	--	--	--	--	--
comp172710_c0	272	G	T	G	G	K	K	G	G	G	G	-	GGC<->GGA	G<->G	1	0
comp172718_c0	97	G	A	G	R	R	R	R	R	G	R	-	AAC<->AAT	N<->N	1	0
comp172718_c0	142	C	T	Y	C	C	C	C	C	C	Y	-	GCG<->GCA	A<->A	1	0
comp172718_c0	187	A	G	A	R	R	R	R	R	A	R	-	GTT<->GTC	V<->V	1	0
comp172718_c0	223	T	C	Y	T	T	T	T	T	T	T	-	TCA<->TCG	S<->S	1	0
comp172718_c0	407	A	G	A	A	R	A	A	A	A	R	--	--	--	--	--
comp172742_c0	19	G	T	G	K	G	G	G	K	G	G	--	--	--	--	--
comp172742_c0	57	G	T	K	K	G	K	G	K	G	G	--	--	--	--	--
comp172755_c0	66	G	A	G	G	R	R	G	G	G	G	+	CCG<->CCA	P<->P	1	0
comp172755_c0	334	A	C	M	A	A	M	A	M	M	M	+	ATA<->CTA	I<->L	0	1
comp172755_c0	431	A	G	A	R	A	A	A	A	A	R	+	CAA<->CGA	Q<->R	0	1
comp172758_c0	240	C	A	C	M	C	C	C	M	M	C	--	--	--	--	--
comp172758_c0	524	T	C	T	T	T	Y	T	T	T	T	-	CAA<->CGA	Q<->R	0	1
comp172760_c0	128	C	T	Y	Y	Y	T	Y	Y	T	Y	+	GAC<->GAT	D<->D	1	0
comp172760_c0	207	C	G	C	C	C	C	C	C	C	S	+	CAG<->GAG	Q<->E	0	1
comp172862_c0	133	A	G	A	A	A	A	R	A	A	R	-	CCT<->CCC	P<->P	1	0
comp172975_c0	396	G	A	G	R	R	G	G	R	R	G	+	TCG<->TCA	S<->S	1	0
comp173012_c0	73	G	A	R	G	R	R	R	R	R	R	+	TCG<->TCA	S<->S	1	0
comp173012_c0	116	G	C	G	G	S	G	G	S	G	S	+	GGT<->CGT	G<->R	0	1
comp173012_c0	125	C	A	M	M	M	C	C	C	M	C	+	CAG<->AAG	Q<->K	0	1
comp173012_c0	137	A	G	R	R	R	R	R	A	A	A	+	AAG<->GAG	K<->E	0	1
comp173012_c0	150	T	C	T	T	T	Y	T	Y	T	Y	+	CTA<->CCA	L<->P	0	1
comp173012_c0	179	T	G	K	K	T	T	T	T	T	T	+	TTC<->GTC	F<->V	0	1
comp173034_c0	93	G	A	G	G	G	R	G	G	G	G	-	TAC<->TAT	Y<->Y	1	0
comp173047_c0	59	A	G	R	R	A	R	R	R	R	A	-	ACT<->ACC	T<->T	1	0
comp173047_c0	164	G	A	R	G	R	G	R	R	R	A	-	TGC<->TGT	C<->C	1	0
comp173073_c0	212	T	C	Y	Y	Y	Y	Y	Y	Y	T	--	--	--	--	--
comp173073_c0	255	G	A	G	G	G	R	G	G	G	G	--	--	--	--	--
comp173079_c0	164	G	A	G	G	G	G	G	G	G	R	--	--	--	--	--
comp173079_c0	189	G	A	R	G	G	G	G	G	G	G	--	--	--	--	--
comp173109_c0	162	T	C	Y	Y	Y	T	T	Y	Y	T	+	TAC<->CAC	Y<->H	0	1
comp173128_c0	76	T	C	Y	T	T	T	T	T	T	T	+	CCT<->CCC	P<->P	1	0
comp173128_c0	122	G	T	G	G	G	G	K	K	G	G	+	GTG<->TTG	V<->L	0	1
comp173128_c0	188	G	A	G	R	G	G	R	G	R	G	+	GGA<->AGA	G<->R	0	1
comp173137_c0	37	A	T	A	A	A	W	W	A	A	A	--	--	--	--	--
comp173151_c0	41	A	G	A	R	A	A	R	R	R	R	--	--	--	--	--
comp173177_c0	122	C	T	Y	C	Y	Y	Y	C	C	Y	--	--	--	--	--
comp173220_c0	303	A	T	W	A	A	A	W	W	W	A	--	--	--	--	--
comp173223_c0	40	C	T	C	Y	Y	C	C	C	C	C	+	GGC<->GGT	G<->G	1	0
comp173223_c0	214	C	A	M	A	M	M	M	M	M	M	+	ACC<->ACA	T<->T	1	0
comp173232_c0	151	T	C	T	Y	T	T	Y	T	Y	T	--	--	--	--	--
comp173254_c0	135	A	C	M	A	A	A	M	A	A	A	--	--	--	--	--
comp173330_c0	87	T	C	T	Y	T	T	Y	Y	T	T	--	--	--	--	--
comp173330_c0	96	C	T	Y	C	C	C	C	Y	C	C	--	--	--	--	--
comp173330_c0	134	G	T	G	G	K	K	G	K	G	G	--	--	--	--	--
comp173330_c0	139	C	A	M	C	C	C	C	C	M	M	--	--	--	--	--
comp173330_c0	248	T	A	W	W	W	W	W	W	T	T	-	TAT<->TTT	Y<->F	0	1
comp173330_c0	349	T	C	Y	T	Y	Y	T	T	T	T	-	GGA<->GGG	G<->G	1	0
comp173335_c0	40	G	T	G	K	G	G	G	G	G	G	+	GAG<->GAT	E<->D	0	1
comp173335_c0	46	G	A	R	R	R	R	R	G	G	R	+	ACG<->ACA	T<->T	1	0
comp173335_c0	69	C	A	M	M	M	M	M	C	C	M	+	TCT<->TAT	S<->Y	0	1
comp173335_c0	115	A	T	W	W	W	W	W	A	A	W	+	GCA<->GCT	A<->A	1	0
comp173371_c0	85	C	T	Y	T	Y	Y	Y	Y	Y	Y	+	GCC<->GTC	A<->V	0	1
comp173389_c0	104	T	C	Y	T	Y	Y	Y	Y	Y	Y	+	TCT<->CCT	S<->P	0	1
comp173397_c0	70	A	G	A	R	A	R	R	R	R	R	--	--	--	--	--
comp173434_c0	56	T	A	T	W	T	T	T	T	T	T	--	--	--	--	--
comp173434_c0	141	A	C	A	A	A	A	M	A	A	A	--	--	--	--	--
comp173459_c0	1502	G	A	G	R	R	G	R	G	G	G	--	--	--	--	--
comp173459_c0	1541	G	A	R	G	R	G	G	G	G	G	--	--	--	--	--
comp173494_c0	153	T	C	Y	Y	Y	Y	T	T	Y	T	+	GAT<->GAC	D<->D	1	0
comp173525_c0	178	T	C	Y	Y	T	T	Y	Y	T	T	+	CCT<->CCC	P<->P	1	0
comp173554_c0	54	C	T	C	Y	C	C	C	Y	C	Y	--	--	--	--	--
comp173566_c0	97	G	A	G	G	G	R	G	G	G	G	+	CGC<->CAC	R<->H	0	1
comp173566_c0	120	G	C	S	S	G	G	G	G	S	S	+	GTT<->CTT	V<->L	0	1
comp173566_c0	138	A	G	R	R	R	G	R	G	G	G	+	AAA<->GAA	K<->E	0	1
comp173566_c0	150	C	A	C	C	C	C	C	C	C	M	+	CTG<->ATG	L<->M	0	1
comp173566_c0	177	A	C	A	M	A	A	A	A	A	A	--	--	--	--	--
comp173566_c0	193	T	A	W	W	W	W	W	T	A	T	--	--	--	--	--
comp173566_c0	207	G	C	S	G	G	G	G	G	G	G	--	--	--	--	--
comp173602_c0	130	C	G	S	C	C	S	S	S	C	S	-	GTG<->GTC	V<->V	1	0
comp173614_c0	22	A	G	R	A	A	A	A	A	A	A	--	--	--	--	--
comp173614_c0	29	A	T	A	A	W	A	A	A	A	A	--	--	--	--	--
comp173614_c0	63	A	T	A	A	W	A	A	A	A	A	--	--	--	--	--
comp173614_c0	137	C	A	C	C	C	C	M	M	M	C	--	--	--	--	--
comp173616_c0	86	C	T	C	Y	Y	Y	C	C	C	C	+	TCC<->TCT	S<->S	1	0
comp173616_c0	310	T	C	T	T	Y	T	T	Y	T	Y	+	GTG<->GCG	V<->A	0	1
comp173616_c0	388	G	T	G	G	K	G	G	K	K	K	--	--	--	--	--
comp173616_c0	395	G	A	G	G	G	R	G	G	G	G	--	--	--	--	--
comp173616_c0	453	G	T	G	G	K	K	G	K	G	G	--	--	--	--	--
comp173617_c0	356	G	C	S	G	G	G	S	G	S	S	+	GTG<->CTG	V<->L	0	1
comp173664_c0	193	A	T	W	W	A	A	W	A	A	A	--	--	--	--	--
comp173664_c0	208	A	T	W	W	W	W	A	W	W	W	--	--	--	--	--
comp173664_c0	275	G	A	G	R	R	R	R	R	G	G	--	--	--	--	--
comp173724_c1	237	T	C	Y	T	Y	Y	T	Y	Y	Y	--	--	--	--	--
comp173729_c0	237	T	G	K	G	K	G	K	K	K	K	--	--	--	--	--
comp173729_c0	274	C	G	S	G	S	G	G	S	S	S	--	--	--	--	--
comp173749_c0	159	C	T	C	C	Y	C	C	C	Y	Y	--	--	--	--	--
comp173751_c0	111	C	T	C	C	Y	Y	Y	Y	C	Y	--	--	--	--	--
comp173751_c0	215	T	C	T	T	Y	Y	Y	Y	T	Y	--	--	--	--	--
comp173751_c0	298	A	G	R	R	R	R	A	A	A	A	+	ATT<->GTT	I<->V	0	1
comp173764_c0	178	G	A	G	R	R	R	R	R	R	R	-	GAC<->GAT	D<->D	1	0
comp173764_c0	310	G	A	R	R	R	R	R	R	R	G	-	CTC<->CTT	L<->L	1	0
comp173832_c0	241	G	A	G	G	G	G	R	R	G	R	+	TGA<->TAA	U<->U	1	0
comp173869_c0	73	T	C	Y	Y	Y	Y	Y	T	Y	Y	--	--	--	--	--
comp173869_c0	152	G	C	G	G	G	G	G	S	G	G	--	--	--	--	--
comp173869_c0	179	T	C	T	T	Y	Y	T	T	T	T	--	--	--	--	--
comp173885_c0	371	T	C	T	T	T	Y	Y	Y	T	T	+	CCT<->CCC	P<->P	1	0
comp173885_c0	412	C	G	S	C	S	C	C	S	S	C	+	GCT<->GGT	A<->G	0	1
comp173885_c0	854	G	T	G	G	G	G	G	G	K	G	+	ATG<->ATT	M<->I	0	1
comp173885_c0	944	G	A	G	G	G	G	R	G	G	G	+	GGG<->GGA	G<->G	1	0
comp173938_c0	106	G	A	G	G	G	G	G	R	G	G	-	CAC<->CAT	H<->H	1	0
comp173938_c0	150	T	C	Y	Y	Y	Y	T	Y	T	Y	-	ACA<->GCA	T<->A	0	1
comp173938_c0	239	T	C	T	Y	T	T	T	T	Y	Y	--	--	--	--	--
comp173942_c0	201	C	T	C	Y	C	Y	C	C	C	C	+	CCT<->CTT	P<->L	0	1
comp173942_c0	366	G	T	G	G	K	G	G	G	K	G	+	TGT<->TTT	C<->F	0	1
comp173946_c0	262	T	G	K	K	K	K	T	T	T	T	-	CTA<->CTC	L<->L	1	0
comp173987_c0	51	T	C	Y	Y	Y	Y	Y	Y	Y	T	-	AGC<->GGC	S<->G	0	1
comp173987_c0	108	T	C	Y	Y	Y	T	Y	Y	T	Y	-	ATT<->GTT	I<->V	0	1
comp173994_c0	141	C	T	C	Y	C	C	Y	C	Y	C	--	--	--	--	--
comp174028_c0	135	C	T	C	C	Y	C	C	Y	Y	C	--	--	--	--	--
comp174041_c0	546	G	A	G	G	G	R	G	G	G	R	--	--	--	--	--
comp174052_c0	283	T	C	T	T	Y	Y	T	T	Y	T	-	TCA<->TCG	S<->S	1	0
comp174053_c0	55	A	G	A	A	A	A	A	R	A	A	-	GCT<->GCC	A<->A	1	0
comp174053_c0	151	G	A	R	R	G	R	R	R	G	R	-	CTC<->CTT	L<->L	1	0
comp174053_c0	172	G	A	R	R	G	R	R	R	G	R	-	GTC<->GTT	V<->V	1	0
comp174073_c0	46	A	T	A	A	A	A	A	W	A	A	--	--	--	--	--
comp174095_c0	57	T	C	T	T	T	T	Y	Y	Y	Y	-	GGA<->GGG	G<->G	1	0
comp174095_c0	95	C	T	C	Y	Y	Y	C	Y	C	Y	-	GCT<->ACT	A<->T	0	1
comp174095_c0	202	C	T	Y	T	Y	T	Y	Y	T	T	-	GGA<->GAA	G<->E	0	1
comp174095_c0	238	C	T	C	C	C	C	C	C	C	Y	-	AGC<->AAC	S<->N	0	1
comp174108_c0	82	T	G	K	T	K	T	K	K	K	T	-	AAA<->AAC	K<->N	0	1
comp174118_c0	150	T	A	T	T	T	T	W	T	T	T	--	--	--	--	--
comp174155_c0	78	G	A	G	G	G	G	G	G	G	R	--	--	--	--	--
comp174155_c0	113	T	C	T	T	T	T	T	T	Y	Y	+	CTT<->CCT	L<->P	0	1
comp174155_c0	139	A	T	A	W	A	A	A	A	A	A	+	AGT<->TGT	S<->C	0	1
comp174155_c0	180	C	T	C	C	C	Y	C	C	C	C	+	ACC<->ACT	T<->T	1	0
comp174159_c0	68	C	G	C	C	C	C	S	C	C	C	--	--	--	--	--
comp174159_c0	76	T	G	T	T	T	T	K	K	T	T	--	--	--	--	--
comp174162_c0	90	T	G	K	T	K	T	T	K	T	K	--	--	--	--	--
comp174162_c0	103	T	C	Y	T	Y	T	T	Y	Y	Y	--	--	--	--	--
comp174208_c0	133	C	A	M	C	C	M	C	C	C	C	+	GCC<->GAC	A<->D	0	1
comp174216_c0	41	G	A	G	R	G	G	G	G	G	G	--	--	--	--	--
comp174216_c0	89	G	A	R	R	R	R	R	A	R	R	--	--	--	--	--
comp174216_c0	111	A	G	R	R	R	R	R	G	R	R	--	--	--	--	--
comp174228_c0	112	T	C	T	Y	Y	Y	Y	Y	Y	Y	--	--	--	--	--
comp174233_c0	178	T	C	Y	Y	T	T	T	Y	T	T	-	CAA<->CGA	Q<->R	0	1
comp174233_c0	258	C	A	M	M	M	C	M	C	M	M	-	GCG<->GCT	A<->A	1	0
comp174239_c0	18	A	C	A	A	A	A	A	M	M	M	--	--	--	--	--
comp174239_c0	43	T	C	T	T	Y	T	Y	T	T	Y	--	--	--	--	--
comp174239_c0	241	A	C	A	M	A	A	A	A	A	A	--	--	--	--	--
comp174239_c0	291	T	G	T	K	T	T	T	T	T	T	--	--	--	--	--
comp174255_c0	79	G	T	K	G	K	K	K	K	K	K	--	--	--	--	--
comp174255_c0	94	C	A	M	C	M	M	M	M	M	M	--	--	--	--	--
comp174255_c0	120	G	A	G	G	R	G	G	R	G	R	--	--	--	--	--
comp174255_c0	140	G	C	S	S	S	G	S	S	S	S	--	--	--	--	--
comp174277_c0	51	T	C	T	T	T	T	Y	T	T	T	--	--	--	--	--
comp174277_c0	62	A	C	A	A	M	A	A	A	M	A	--	--	--	--	--
comp174281_c0	59	C	T	C	Y	Y	Y	C	C	C	C	--	--	--	--	--
comp174341_c0	837	C	A	A	C	C	C	C	A	C	M	--	--	--	--	--
comp174371_c0	34	C	T	Y	C	C	C	C	C	C	C	-	GTG<->GTA	V<->V	1	0
comp174371_c0	55	A	G	R	R	R	R	R	A	R	R	-	GCT<->GCC	A<->A	1	0
comp174371_c0	102	G	A	R	R	R	R	G	R	R	R	-	CCC<->TCC	P<->S	0	1
comp174371_c0	187	C	T	C	C	C	Y	C	C	C	C	-	GAG<->GAA	E<->E	1	0
comp174371_c0	241	C	A	M	C	M	M	M	M	M	M	-	TTG<->TTT	L<->F	0	1
comp174371_c0	276	G	A	G	G	G	G	G	G	G	R	-	CCT<->TCT	P<->S	0	1
comp174371_c0	293	G	A	G	G	R	R	G	G	G	G	--	--	--	--	--
comp174375_c0	200	C	A	C	M	M	C	C	C	M	C	--	--	--	--	--
comp174420_c0	15	T	G	K	K	T	T	K	K	K	K	--	--	--	--	--
comp174420_c0	446	C	T	C	C	C	C	C	Y	C	C	+	GCC<->GCT	A<->A	1	0
comp174420_c0	758	C	G	C	C	C	C	C	S	C	C	+	GAC<->GAG	D<->E	0	1
comp174420_c0	1019	T	C	Y	T	T	T	Y	Y	Y	T	--	--	--	--	--
comp174466_c0	145	T	C	T	T	T	Y	T	T	Y	T	--	--	--	--	--
comp174466_c0	204	G	C	G	G	G	G	G	G	G	S	--	--	--	--	--
comp174490_c0	24	C	G	C	C	S	C	S	S	S	S	-	GAA<->CAA	E<->Q	0	1
comp174490_c0	40	G	A	G	R	G	G	G	G	G	R	-	CTC<->CTT	L<->L	1	0
comp174490_c0	136	T	C	T	T	T	T	Y	Y	Y	T	-	TCA<->TCG	S<->S	1	0
comp174490_c0	439	C	T	Y	C	C	C	C	Y	C	C	-	CCG<->CCA	P<->P	1	0
comp174490_c0	498	C	T	C	Y	C	C	C	C	C	C	-	GAC<->AAC	D<->N	0	1
comp174490_c0	630	A	G	R	R	A	A	R	R	A	A	--	--	--	--	--
comp174523_c0	177	C	T	C	C	C	C	C	Y	C	C	--	--	--	--	--
comp174523_c0	379	T	C	T	T	T	Y	Y	T	Y	Y	-	TCA<->TCG	S<->S	1	0
comp174536_c0	289	C	G	S	C	C	C	S	C	S	C	-	AAG<->AAC	K<->N	0	1
comp174536_c0	317	T	G	T	K	T	T	T	T	T	T	-	GAG<->GCG	E<->A	0	1
comp174536_c0	625	A	T	A	W	A	A	A	A	A	A	-	ACT<->ACA	T<->T	1	0
comp174536_c1	143	T	A	T	T	T	T	T	W	T	T	-	TAT<->TTT	Y<->F	0	1
comp174558_c0	155	C	T	C	C	C	C	C	C	C	Y	--	--	--	--	--
comp174558_c0	285	G	A	R	G	R	G	R	R	G	R	--	--	--	--	--
comp174572_c0	23	T	C	T	Y	T	T	T	T	Y	Y	+	CTA<->CCA	L<->P	0	1
comp174572_c0	49	C	A	M	M	M	M	M	C	M	C	+	CTC<->ATC	L<->I	0	1
comp174572_c0	76	A	G	R	R	A	A	R	R	A	A	+	AAA<->GAA	K<->E	0	1
comp174592_c0	239	G	C	G	S	S	G	S	S	G	S	+	CGG<->CGC	R<->R	1	0
comp174605_c0	81	T	G	K	K	K	K	K	T	K	G	--	--	--	--	--
comp174605_c0	131	A	G	A	R	A	A	A	A	A	A	--	--	--	--	--
comp174606_c0	461	T	C	Y	Y	T	T	T	T	Y	Y	--	--	--	--	--
comp174615_c0	130	C	A	C	C	C	M	M	C	C	C	+	GCC<->GCA	A<->A	1	0
comp174615_c0	207	G	T	G	G	G	G	K	K	K	G	--	--	--	--	--
comp174615_c0	269	A	G	A	A	A	A	R	A	A	A	--	--	--	--	--
comp174615_c0	366	T	C	Y	Y	Y	Y	Y	T	Y	Y	--	--	--	--	--
comp174615_c0	391	G	A	G	R	R	G	R	R	G	G	--	--	--	--	--
comp174645_c0	157	A	G	A	R	A	A	A	A	A	A	-	GAT<->GAC	D<->D	1	0
comp174929_c0	190	C	T	C	Y	C	C	C	C	C	C	-	GGC<->GAC	G<->D	0	1
comp174990_c0	120	A	G	A	A	A	A	A	A	A	R	--	--	--	--	--
comp174990_c0	142	C	T	Y	Y	C	Y	C	C	C	Y	--	--	--	--	--
comp175147_c0	231	T	G	T	K	K	T	T	K	K	T	+	CTT<->CGT	L<->R	0	1
comp175147_c0	328	G	A	R	G	R	G	R	R	R	R	+	GCG<->GCA	A<->A	1	0
comp175200_c0	128	A	C	A	A	M	M	A	A	A	A	+	GGA<->GGC	G<->G	1	0
comp175281_c0	96	C	A	M	M	M	C	M	M	M	M	-	GTT<->TTT	V<->F	0	1
comp175281_c0	259	T	C	Y	Y	Y	T	Y	Y	Y	C	-	CCA<->CCG	P<->P	1	0
comp175281_c0	535	A	C	A	A	A	A	A	A	M	A	-	TCT<->TCG	S<->S	1	0
comp175293_c0	209	T	C	T	T	Y	T	T	Y	Y	T	--	--	--	--	--
comp175354_c0	139	A	G	A	A	R	R	A	A	R	A	-	GCT<->GCC	A<->A	1	0
comp175354_c0	160	A	G	A	A	A	A	A	R	A	A	-	GCT<->GCC	A<->A	1	0
comp175354_c0	184	A	G	A	A	R	R	A	R	A	A	-	TCT<->TCC	S<->S	1	0
comp175397_c0	136	A	G	A	R	A	A	A	R	A	R	-	CTT<->CTC	L<->L	1	0
comp175397_c0	334	G	A	R	R	G	G	R	R	G	R	-	TGC<->TGT	C<->C	1	0
comp175397_c0	380	C	T	C	C	C	C	C	Y	C	C	-	CGC<->CAC	R<->H	0	1
comp175397_c0	475	C	G	C	C	C	C	C	S	C	C	-	CTG<->CTC	L<->L	1	0
comp175397_c0	487	A	G	A	A	A	A	R	R	A	A	-	CAT<->CAC	H<->H	1	0
comp175449_c0	247	G	A	G	G	G	G	R	G	G	G	+	GGA<->AGA	G<->R	0	1
comp175449_c0	258	A	G	A	A	A	R	A	A	A	A	+	ACA<->ACG	T<->T	1	0
comp175593_c0	303	T	C	T	T	Y	Y	T	T	T	T	--	--	--	--	--
comp175600_c0	137	G	A	G	G	G	G	G	G	G	R	--	--	--	--	--
comp175600_c0	201	G	A	G	G	G	G	G	G	G	R	--	--	--	--	--
comp175600_c0	266	G	A	G	G	R	G	G	G	R	G	-	TCC<->TCT	S<->S	1	0
comp175743_c0	455	C	T	Y	C	C	C	C	C	C	C	+	TTC<->TTT	F<->F	1	0
comp175778_c0	51	G	T	G	G	G	G	K	K	K	G	--	--	--	--	--
comp175782_c0	128	A	G	R	A	R	R	R	R	R	R	--	--	--	--	--
comp175888_c1	279	C	A	C	C	M	C	C	C	M	M	-	GCG<->TCG	A<->S	0	1
comp175888_c1	487	C	G	C	C	S	S	C	C	S	C	-	TTG<->TTC	L<->F	0	1
comp175888_c1	508	C	G	S	S	C	C	C	S	C	C	-	CTG<->CTC	L<->L	1	0
comp175906_c0	111	A	G	A	A	R	R	A	A	A	A	+	ACC<->GCC	T<->A	0	1
comp175964_c0	174	G	A	G	G	G	G	G	G	G	R	--	--	--	--	--
comp175964_c0	217	A	T	A	A	A	A	A	A	A	W	--	--	--	--	--
comp176100_c0	92	T	C	Y	T	Y	Y	T	T	T	Y	--	--	--	--	--
comp176100_c0	207	A	C	M	M	M	M	M	A	M	A	+	GTA<->GTC	V<->V	1	0
comp176104_c0	183	C	A	C	C	C	C	C	C	M	M	+	CCG<->CAG	P<->Q	0	1
comp176168_c0	84	G	A	R	G	G	R	G	G	G	G	+	TCG<->TCA	S<->S	1	0
comp176168_c0	93	G	C	S	S	G	G	G	G	G	G	+	GCG<->GCC	A<->A	1	0
comp176195_c0	162	T	C	Y	Y	Y	Y	T	T	T	Y	-	CAC<->CGC	H<->R	0	1
comp176225_c0	159	T	C	T	T	T	T	Y	Y	Y	Y	--	--	--	--	--
comp176225_c0	246	A	G	R	R	R	R	R	R	R	A	--	--	--	--	--
comp176253_c0	220	G	T	G	G	G	G	K	G	G	K	--	--	--	--	--
comp176305_c0	172	T	C	T	Y	Y	Y	Y	Y	Y	Y	--	--	--	--	--
comp176433_c0	65	G	A	R	R	G	G	G	R	R	R	-	GCG<->GTG	A<->V	0	1
comp176433_c0	148	G	A	R	R	R	R	R	G	R	R	-	AAC<->AAT	N<->N	1	0
comp176433_c0	180	A	G	G	G	G	R	G	R	G	G	-	TTG<->CTG	L<->L	1	0
comp176534_c0	167	T	C	T	Y	Y	T	T	T	T	T	-	GAC<->GGC	D<->G	0	1
comp176557_c0	107	G	T	G	G	G	G	K	G	G	G	--	--	--	--	--
comp176561_c0	189	G	T	K	K	G	G	K	G	K	K	+	GGT<->GTT	G<->V	0	1
comp176561_c0	215	C	T	C	C	C	C	Y	C	C	C	--	--	--	--	--
comp176561_c0	237	T	G	T	K	T	T	T	T	T	T	--	--	--	--	--
comp176583_c0	401	G	A	G	G	G	G	R	G	G	G	+	TCG<->TCA	S<->S	1	0
comp176583_c0	478	C	T	C	Y	Y	Y	C	C	C	C	+	ACA<->ATA	T<->I	0	1
comp176602_c0	27	C	A	C	M	M	M	C	M	C	M	--	--	--	--	--
comp176612_c0	66	C	A	M	C	C	C	M	C	C	C	--	--	--	--	--
comp176612_c0	91	G	C	G	S	S	S	S	G	S	G	--	--	--	--	--
comp176612_c0	113	G	T	G	G	G	G	K	G	G	G	--	--	--	--	--
comp176612_c0	142	A	G	A	R	R	R	R	A	R	A	--	--	--	--	--
comp176667_c0	125	T	C	T	T	T	T	T	T	C	T	--	--	--	--	--
comp176667_c0	147	T	C	T	T	T	T	T	T	C	T	--	--	--	--	--
comp176711_c0	218	A	C	M	C	C	C	M	C	C	C	+	ATT<->CTT	I<->L	0	1
comp176744_c0	169	A	G	R	R	R	A	A	R	A	A	-	GAT<->GAC	D<->D	1	0
comp176753_c0	308	C	A	C	C	C	C	C	C	C	M	--	--	--	--	--
comp176753_c0	788	C	T	C	C	C	Y	C	C	C	C	+	GCC<->GCT	A<->A	1	0
comp176760_c0	92	A	G	A	R	R	A	A	A	A	R	-	GTT<->GCT	V<->A	0	1
comp176760_c0	186	G	A	G	G	G	G	G	R	R	R	-	CCC<->TCC	P<->S	0	1
comp176764_c0	289	G	A	R	A	A	A	R	R	A	R	-	CCC<->CCT	P<->P	1	0
comp176764_c0	313	T	C	T	T	Y	Y	Y	T	Y	T	-	GAA<->GAG	E<->E	1	0
comp176809_c0	146	A	G	A	A	A	R	R	A	R	A	--	--	--	--	--
comp176912_c0	62	C	A	M	M	M	M	M	M	M	C	--	--	--	--	--
comp176913_c0	188	T	C	T	Y	T	T	T	T	Y	T	--	--	--	--	--
comp176913_c0	197	T	G	T	K	K	K	T	T	K	K	--	--	--	--	--
comp176991_c0	231	C	A	M	M	C	C	C	C	C	C	+	ACC<->ACA	T<->T	1	0
comp176991_c0	286	A	G	R	A	A	A	R	A	R	A	+	AGA<->GGA	R<->G	0	1
comp176995_c0	153	C	A	M	C	C	C	C	C	C	C	--	--	--	--	--
comp177062_c0	159	G	T	G	G	G	G	G	G	K	K	--	--	--	--	--
comp177069_c0	49	T	C	T	Y	T	T	Y	T	T	T	-	ACA<->GCA	T<->A	0	1
comp177069_c0	113	T	C	Y	Y	Y	Y	Y	T	Y	Y	-	ACA<->ACG	T<->T	1	0
comp177069_c0	211	G	A	G	G	R	G	G	G	G	G	-	CCC<->TCC	P<->S	0	1
comp177069_c0	293	A	T	A	A	A	A	A	W	W	W	-	CGT<->CGA	R<->R	1	0
comp177097_c0	99	C	T	Y	C	Y	C	Y	Y	C	Y	+	CCG<->CTG	P<->L	0	1
comp177097_c0	130	A	G	R	R	R	A	A	R	R	A	--	--	--	--	--
comp177097_c0	430	A	G	A	R	A	A	A	A	A	A	--	--	--	--	--
comp177100_c0	32	T	G	K	K	T	K	K	K	T	K	+	CAT<->CAG	H<->Q	0	1
comp177100_c0	176	A	T	W	T	W	W	W	W	T	W	+	CCA<->CCT	P<->P	1	0
comp177181_c0	231	C	T	Y	Y	Y	Y	Y	C	Y	Y	-	AGG<->AAG	R<->K	0	1
comp177181_c0	242	T	C	Y	Y	Y	Y	Y	T	Y	Y	-	GTA<->GTG	V<->V	1	0
comp177198_c0	49	A	T	A	W	W	W	W	W	A	W	+	ACA<->ACT	T<->T	1	0
comp177198_c0	103	G	A	G	G	G	G	R	R	G	R	+	CCG<->CCA	P<->P	1	0
comp177198_c0	134	C	G	C	S	S	S	S	S	C	S	+	CAG<->GAG	Q<->E	0	1
comp177198_c0	199	T	C	T	Y	Y	Y	Y	Y	T	Y	+	CTT<->CTC	L<->L	1	0
comp177198_c0	238	A	G	G	G	G	G	R	R	G	G	+	AGA<->AGG	R<->R	1	0
comp177198_c0	280	G	A	G	R	R	R	R	R	G	R	+	GGG<->GGA	G<->G	1	0
comp177204_c0	85	G	T	K	K	K	K	G	K	G	G	+	GGG<->GGT	G<->G	1	0
comp177268_c0	225	T	A	W	T	W	W	T	T	T	T	--	--	--	--	--
comp177272_c0	187	A	C	A	A	M	M	M	M	M	A	-	TTT<->TTG	F<->L	0	1
comp177285_c0	129	C	A	M	M	C	M	C	C	M	C	+	CAC<->AAC	H<->N	0	1
comp177285_c0	218	T	A	W	W	A	W	W	W	W	W	+	GCT<->GCA	A<->A	1	0
comp177539_c0	188	C	T	C	C	C	C	C	Y	C	Y	--	--	--	--	--
comp177539_c0	305	G	T	G	G	G	G	G	K	G	G	--	--	--	--	--
comp177582_c0	97	G	A	G	R	G	R	R	R	R	R	-	CAC<->CAT	H<->H	1	0
comp177620_c0	69	C	A	C	M	C	C	C	C	C	C	--	--	--	--	--
comp177620_c0	210	G	A	G	G	R	R	G	R	G	G	--	--	--	--	--
comp177620_c0	321	G	C	G	G	G	G	S	G	G	S	--	--	--	--	--
comp177652_c0	166	T	A	T	T	T	T	T	W	T	W	-	GGA<->GGT	G<->G	1	0
comp177658_c0	251	A	G	R	R	A	A	R	R	R	A	+	AGC<->GGC	S<->G	0	1
comp177672_c0	369	T	C	T	T	Y	T	T	T	T	T	--	--	--	--	--
comp177672_c0	375	T	C	T	T	Y	T	T	T	T	T	--	--	--	--	--
comp177678_c0	64	C	T	T	Y	T	T	T	Y	T	T	-	GAT<->AAT	D<->N	0	1
comp177757_c0	69	T	C	Y	Y	Y	Y	T	Y	Y	Y	--	--	--	--	--
comp177757_c0	91	A	T	W	A	A	W	W	A	W	A	--	--	--	--	--
comp177757_c0	242	T	C	T	T	Y	Y	T	T	T	T	--	--	--	--	--
comp177759_c0	102	G	A	G	G	G	G	G	G	R	G	+	AGT<->AAT	S<->N	0	1
comp177759_c0	131	G	A	R	R	G	R	G	R	R	R	+	GGA<->AGA	G<->R	0	1
comp177761_c0	38	C	G	C	S	C	C	C	C	C	C	--	--	--	--	--
comp177776_c0	28	A	G	A	A	R	R	A	A	R	A	-	GAT<->GAC	D<->D	1	0
comp177776_c0	193	C	T	C	C	C	C	C	Y	Y	Y	-	GTG<->GTA	V<->V	1	0
comp177850_c0	88	C	A	C	C	C	C	M	M	C	C	+	ATC<->ATA	I<->I	1	0
comp177850_c0	115	A	C	M	M	M	M	M	M	M	A	+	GTA<->GTC	V<->V	1	0
comp177870_c0	72	A	G	G	R	G	G	G	R	G	G	+	AAA<->AAG	K<->K	1	0
comp177870_c0	120	G	C	G	G	G	S	G	G	G	S	+	ATG<->ATC	M<->I	0	1
comp177870_c0	171	C	T	C	Y	C	C	C	Y	C	C	+	CAC<->CAT	H<->H	1	0
comp177873_c0	367	G	A	R	R	R	G	R	R	R	R	--	--	--	--	--
comp177938_c0	168	C	T	C	C	Y	C	C	Y	C	C	+	GCC<->GCT	A<->A	1	0
comp177938_c0	224	C	G	C	S	S	C	C	S	C	C	+	TCT<->TGT	S<->C	0	1
comp177955_c0	165	T	C	T	Y	T	T	T	T	T	T	+	TCT<->TCC	S<->S	1	0
comp177962_c0	118	C	T	C	C	C	C	Y	Y	Y	Y	--	--	--	--	--
comp177962_c0	195	A	G	A	A	R	A	R	A	A	A	--	--	--	--	--
comp177964_c0	166	T	C	T	T	T	T	Y	T	Y	T	+	AAT<->AAC	N<->N	1	0
comp178017_c0	86	G	A	G	G	G	R	R	G	G	G	-	GCC<->GCT	A<->A	1	0
comp178017_c0	186	T	C	T	T	T	T	T	T	T	Y	-	AAT<->AGT	N<->S	0	1
comp178023_c0	96	A	G	R	A	A	A	A	A	A	A	--	--	--	--	--
comp178023_c0	134	C	G	C	S	C	C	C	C	C	C	--	--	--	--	--
comp178023_c0	155	T	C	Y	Y	Y	Y	T	Y	Y	Y	--	--	--	--	--
comp178077_c0	115	T	A	T	T	T	T	W	T	T	T	-	ACT<->TCT	T<->S	0	1
comp178119_c0	22	T	C	T	T	Y	Y	T	T	T	T	+	ATT<->ATC	I<->I	1	0
comp178119_c0	217	C	T	C	Y	Y	Y	C	C	C	C	--	--	--	--	--
comp178119_c0	286	C	G	C	S	C	C	C	C	C	C	--	--	--	--	--
comp178119_c0	304	G	A	G	R	R	R	R	A	R	R	--	--	--	--	--
comp178119_c0	320	C	A	C	M	M	M	M	C	C	C	--	--	--	--	--
comp178129_c0	51	T	A	W	T	T	T	T	T	T	T	--	--	--	--	--
comp178129_c0	152	T	C	Y	T	T	T	T	T	T	T	--	--	--	--	--
comp178158_c0	123	C	A	C	C	C	C	C	M	C	C	--	--	--	--	--
comp178158_c0	148	G	A	G	R	R	G	G	G	G	G	--	--	--	--	--
comp178158_c0	168	A	G	A	A	A	A	R	A	A	R	--	--	--	--	--
comp178158_c0	228	C	T	C	C	Y	Y	C	C	C	Y	-	CAG<->CAA	Q<->Q	1	0
comp178163_c0	76	T	C	T	T	T	T	Y	T	Y	Y	--	--	--	--	--
comp178163_c0	143	T	C	Y	Y	Y	Y	Y	Y	Y	T	--	--	--	--	--
comp178163_c0	151	C	G	S	S	S	C	C	C	C	C	--	--	--	--	--
comp178163_c0	204	C	T	Y	Y	Y	Y	Y	Y	Y	C	--	--	--	--	--
comp178167_c0	105	C	T	C	C	C	C	Y	C	C	Y	--	--	--	--	--
comp178167_c0	254	G	A	G	G	G	G	G	G	G	R	--	--	--	--	--
comp178167_c0	545	T	C	T	T	T	T	T	T	Y	T	--	--	--	--	--
comp178167_c0	840	G	A	G	G	G	G	G	R	R	G	-	ATC<->ATT	I<->I	1	0
comp178183_c0	305	G	A	G	G	G	G	R	G	G	R	-	TAC<->TAT	Y<->Y	1	0
comp178184_c0	54	T	C	Y	Y	Y	Y	T	T	T	T	--	--	--	--	--
comp178184_c0	151	G	C	G	G	G	G	S	G	S	G	--	--	--	--	--
comp178184_c0	211	C	T	Y	C	Y	Y	C	Y	C	C	+	GTC<->GTT	V<->V	1	0
comp178204_c0	44	C	G	C	C	C	C	S	C	C	C	+	ACC<->AGC	T<->S	0	1
comp178204_c0	113	G	A	G	R	R	G	R	R	R	R	+	CGG<->CAG	R<->Q	0	1
comp178204_c0	201	C	A	M	C	M	C	M	M	M	M	+	GAC<->GAA	D<->E	0	1
comp178204_c0	212	A	G	A	A	R	A	R	R	R	R	+	CAA<->CGA	Q<->R	0	1
comp178205_c0	68	G	A	G	G	G	G	R	G	G	G	+	GTC<->ATC	V<->I	0	1
comp178208_c0	43	T	A	T	T	T	W	T	T	T	T	--	--	--	--	--
comp178208_c0	128	A	C	A	M	A	A	A	A	A	A	--	--	--	--	--
comp178219_c0	255	A	T	W	A	A	W	W	A	A	W	--	--	--	--	--
comp178219_c0	295	C	A	C	M	C	C	C	M	C	C	--	--	--	--	--
comp178222_c0	67	A	T	A	A	A	A	W	A	W	W	--	--	--	--	--
comp178222_c0	101	T	C	T	T	Y	T	T	T	T	T	--	--	--	--	--
comp178222_c0	141	C	T	C	C	C	Y	C	Y	Y	Y	--	--	--	--	--
comp178222_c0	182	A	T	W	A	W	W	A	W	W	A	--	--	--	--	--
comp178222_c0	194	T	C	T	Y	T	T	Y	T	T	Y	--	--	--	--	--
comp178222_c0	204	T	A	W	W	W	W	W	W	W	T	--	--	--	--	--
comp178222_c0	309	C	T	C	Y	C	C	Y	C	Y	C	-	GGG<->GGA	G<->G	1	0
comp178222_c0	348	G	T	G	G	K	G	G	G	K	K	-	TCC<->TCA	S<->S	1	0
comp178229_c0	327	T	C	Y	Y	T	Y	Y	T	T	T	+	GCT<->GCC	A<->A	1	0
comp178229_c0	467	C	T	C	Y	C	C	Y	Y	Y	Y	--	--	--	--	--
comp178240_c0	154	A	G	R	A	R	A	R	R	R	R	--	--	--	--	--
comp178240_c0	171	C	T	Y	Y	Y	C	Y	Y	Y	Y	--	--	--	--	--
comp178240_c0	229	A	G	R	A	R	R	R	R	R	R	--	--	--	--	--
comp178240_c0	276	G	T	G	G	G	G	G	G	K	K	--	--	--	--	--
comp178240_c0	287	G	A	R	G	R	R	R	R	R	R	--	--	--	--	--
comp178241_c0	53	T	C	Y	T	Y	Y	Y	Y	Y	Y	+	ATT<->ATC	I<->I	1	0
comp178241_c0	119	T	G	T	T	K	K	T	T	T	T	+	ACT<->ACG	T<->T	1	0
comp178243_c0	149	A	T	A	A	A	A	W	A	A	A	--	--	--	--	--
comp178243_c0	174	G	A	A	R	R	A	R	R	R	R	--	--	--	--	--
comp178245_c0	184	T	A	W	W	W	W	W	W	W	T	+	ATT<->ATA	I<->I	1	0
comp178261_c0	164	G	A	R	R	R	R	R	R	G	G	--	--	--	--	--
comp178265_c0	145	G	A	R	R	R	G	R	R	R	R	--	--	--	--	--
comp178265_c0	188	G	A	R	R	R	G	R	G	R	R	--	--	--	--	--
comp178265_c0	280	C	A	M	C	M	A	M	M	M	M	--	--	--	--	--
comp178265_c0	298	T	G	K	K	K	G	K	K	K	K	-	TAA<->TCA	U<->S	0	1
comp178267_c0	178	T	A	W	T	T	T	T	T	T	T	+	ATT<->ATA	I<->I	1	0
comp178267_c0	232	T	G	T	T	K	K	K	K	K	T	+	GTT<->GTG	V<->V	1	0
comp178276_c0	109	T	A	W	T	W	W	W	W	W	W	+	AAT<->AAA	N<->K	0	1
comp178293_c0	48	A	G	A	A	R	R	A	R	A	A	--	--	--	--	--
comp178293_c0	134	T	C	Y	T	Y	Y	Y	Y	T	T	--	--	--	--	--
comp178300_c0	163	C	G	S	C	C	C	S	C	C	C	--	--	--	--	--
comp178300_c0	321	A	G	A	A	R	R	R	A	A	R	--	--	--	--	--
comp178303_c0	76	C	T	Y	Y	T	Y	Y	Y	Y	Y	--	--	--	--	--
comp178303_c0	81	T	C	Y	Y	C	Y	Y	Y	Y	Y	--	--	--	--	--
comp178305_c0	79	G	A	R	R	R	R	R	G	R	R	-	TCC<->TCT	S<->S	1	0
comp178305_c0	94	A	C	M	M	M	M	M	A	M	M	-	CTT<->CTG	L<->L	1	0
comp178305_c0	160	A	T	A	A	W	A	A	A	A	A	-	TCT<->TCA	S<->S	1	0
comp178306_c0	77	T	A	T	T	W	T	T	W	T	W	--	--	--	--	--
comp178306_c0	117	G	T	G	G	K	G	G	K	G	K	--	--	--	--	--
comp178306_c0	161	T	C	Y	Y	T	T	Y	T	Y	Y	--	--	--	--	--
comp178311_c0	76	C	T	C	C	Y	Y	Y	Y	Y	C	--	--	--	--	--
comp178311_c0	82	A	T	W	A	A	A	A	A	A	A	--	--	--	--	--
comp178314_c0	182	G	A	G	R	R	R	R	R	R	R	+	TGT<->TAT	C<->Y	0	1
comp178317_c0	19	C	T	Y	T	Y	Y	Y	Y	Y	Y	-	ACG<->ACA	T<->T	1	0
comp178317_c0	53	A	G	R	G	R	R	R	R	R	R	-	ATG<->ACG	M<->T	0	1
comp178317_c0	65	G	A	R	A	R	R	R	R	R	R	-	ACA<->ATA	T<->I	0	1
comp178317_c0	70	T	C	C	C	Y	Y	Y	Y	Y	Y	-	AGA<->AGG	R<->R	1	0
comp178319_c0	113	T	C	Y	T	Y	Y	Y	Y	C	Y	+	CCT<->CCC	P<->P	1	0
comp178319_c0	125	C	T	Y	C	Y	Y	Y	Y	T	Y	+	ATC<->ATT	I<->I	1	0
comp178319_c0	147	T	A	W	T	W	W	W	W	A	W	+	TGT<->AGT	C<->S	0	1
comp178319_c0	194	A	T	W	A	A	W	A	A	W	A	+	AAA<->AAT	K<->N	0	1
comp178330_c0	225	G	C	S	S	S	S	G	S	S	S	+	AAG<->AAC	K<->N	0	1
comp178330_c0	255	T	C	Y	T	Y	Y	Y	Y	Y	Y	+	GTT<->GTC	V<->V	1	0
comp178330_c0	449	C	T	C	C	Y	Y	C	C	C	C	--	--	--	--	--
comp178336_c0	37	G	A	G	G	R	G	G	G	R	G	--	--	--	--	--
comp178381_c0	85	T	C	Y	Y	Y	Y	Y	T	Y	Y	--	--	--	--	--
comp178381_c0	108	A	G	R	G	R	R	R	A	R	R	--	--	--	--	--
comp178381_c0	150	A	G	A	A	A	A	R	A	A	R	--	--	--	--	--
comp178381_c0	155	C	T	C	C	C	C	C	C	C	Y	--	--	--	--	--
comp178385_c0	119	C	G	C	C	C	S	S	C	C	C	--	--	--	--	--
comp178385_c0	193	A	C	M	M	M	M	M	A	M	M	--	--	--	--	--
comp178387_c0	25	T	C	T	T	T	Y	T	T	Y	T	--	--	--	--	--
comp178387_c0	51	A	T	W	A	A	A	A	A	W	W	--	--	--	--	--
comp178389_c0	25	T	C	T	Y	Y	T	T	T	Y	T	-	CAA<->CAG	Q<->Q	1	0
comp178389_c0	35	A	C	A	A	A	A	A	A	M	A	-	GTG<->GGG	V<->G	0	1
comp178389_c0	123	A	G	R	R	R	G	G	G	G	G	-	TGG<->CGG	W<->R	0	1
comp178393_c0	120	C	T	C	Y	C	C	C	C	C	C	--	--	--	--	--
comp178399_c0	272	T	C	Y	Y	Y	Y	T	Y	Y	Y	-	AGT<->GGT	S<->G	0	1
comp178402_c0	318	G	A	G	R	R	G	A	R	R	A	--	--	--	--	--
comp178402_c0	468	C	T	C	Y	Y	Y	C	C	C	C	--	--	--	--	--
comp178412_c0	543	G	T	G	G	G	G	G	G	G	K	+	CGA<->CTA	R<->L	0	1
comp178424_c0	220	T	A	T	W	T	W	W	W	W	W	--	--	--	--	--
comp178425_c0	342	G	A	G	G	R	G	R	G	R	G	-	TGC<->TGT	C<->C	1	0
comp178425_c0	384	A	G	A	A	A	A	R	A	A	R	-	AGT<->AGC	S<->S	1	0
comp178438_c0	208	G	C	S	S	G	G	S	S	S	G	--	--	--	--	--
comp178472_c0	180	G	A	R	G	G	G	R	G	R	G	--	--	--	--	--
comp178475_c0	201	A	T	W	W	W	W	W	W	T	W	-	TCT<->ACT	S<->T	0	1
comp178478_c0	178	G	A	R	G	R	G	R	R	R	G	+	GCG<->GCA	A<->A	1	0
comp178481_c0	200	C	T	C	C	Y	C	C	C	C	C	-	GAG<->AAG	E<->K	0	1
comp178481_c0	306	A	C	A	M	A	A	A	A	M	M	-	GGT<->GGG	G<->G	1	0
comp178500_c0	61	C	T	Y	C	Y	Y	Y	C	C	Y	--	--	--	--	--
comp178500_c0	129	A	G	R	R	R	R	R	R	R	A	--	--	--	--	--
comp178500_c0	182	A	G	R	A	R	R	A	A	R	R	--	--	--	--	--
comp178500_c0	261	G	C	G	G	G	S	G	G	G	G	--	--	--	--	--
comp178503_c0	48	C	G	C	C	S	C	C	C	C	C	+	CTT<->GTT	L<->V	0	1
comp178503_c0	134	G	T	G	G	K	K	G	K	G	G	--	--	--	--	--
comp178503_c0	218	C	A	C	C	C	C	C	M	M	C	--	--	--	--	--
comp178508_c0	160	C	T	C	C	C	Y	Y	C	C	C	-	CCG<->CCA	P<->P	1	0
comp178510_c0	40	C	A	M	C	C	C	C	C	C	C	--	--	--	--	--
comp178510_c0	118	G	A	G	G	G	G	R	G	G	G	--	--	--	--	--
comp178527_c0	197	T	C	Y	T	T	T	T	Y	T	T	-	AGT<->GGT	S<->G	0	1
comp178527_c0	282	C	T	C	C	C	C	C	C	Y	C	-	TCG<->TCA	S<->S	1	0
comp178527_c0	301	C	T	C	Y	C	C	C	C	C	C	-	CGG<->CAG	R<->Q	0	1
comp178539_c0	193	C	T	Y	C	C	C	C	C	C	C	+	GGC<->GGT	G<->G	1	0
comp178548_c0	100	T	C	T	T	T	T	T	Y	T	T	--	--	--	--	--
comp178548_c0	146	T	C	T	T	T	T	Y	Y	T	Y	--	--	--	--	--
comp178548_c0	222	A	T	A	A	W	W	A	A	A	A	--	--	--	--	--
comp178552_c0	205	T	C	T	T	Y	T	T	T	T	T	--	--	--	--	--
comp178563_c0	59	T	C	Y	T	T	T	T	T	T	T	--	--	--	--	--
comp178563_c0	130	A	G	A	A	A	A	A	R	R	R	--	--	--	--	--
comp178563_c0	142	T	C	T	T	T	T	Y	Y	T	Y	--	--	--	--	--
comp178565_c0	87	A	G	A	R	R	R	A	A	R	R	--	--	--	--	--
comp178565_c0	205	C	A	M	C	C	C	M	C	M	C	--	--	--	--	--
comp178582_c0	259	T	C	Y	T	T	T	Y	Y	Y	T	--	--	--	--	--
comp178602_c0	328	A	C	A	A	A	A	M	M	A	M	-	TCA<->GCA	S<->A	0	1
comp178602_c0	383	C	A	C	M	M	M	C	M	M	C	-	AAG<->AAT	K<->N	0	1
comp178604_c0	125	T	C	T	T	T	T	T	T	Y	T	-	AGC<->GGC	S<->G	0	1
comp178604_c0	154	C	T	C	C	C	C	C	C	Y	C	-	CGA<->CAA	R<->Q	0	1
comp178604_c0	184	C	A	C	C	C	C	C	C	M	C	-	GGT<->GTT	G<->V	0	1
comp178610_c0	145	G	A	R	A	R	A	A	A	A	A	-	ATC<->ATT	I<->I	1	0
comp178610_c0	236	G	T	G	G	G	G	K	G	G	K	-	ACG<->AAG	T<->K	0	1
comp178610_c0	269	A	G	R	A	A	R	R	A	R	R	-	CTT<->CCT	L<->P	0	1
comp178610_c0	300	T	G	K	K	T	K	T	T	T	T	-	ATT<->CTT	I<->L	0	1
comp178610_c0	324	A	G	R	R	A	A	A	A	R	A	-	TCT<->CCT	S<->P	0	1
comp178610_c0	389	T	G	T	K	T	T	K	T	T	K	-	AAC<->ACC	N<->T	0	1
comp178643_c0	468	G	A	R	R	R	G	G	R	G	G	+	GCC<->ACC	A<->T	0	1
comp178653_c0	124	T	C	Y	T	Y	T	Y	T	T	T	--	--	--	--	--
comp178656_c0	110	G	C	G	G	S	G	G	G	G	G	+	TCG<->TCC	S<->S	1	0
comp178660_c0	271	T	C	T	T	T	T	T	T	T	Y	+	CTT<->CTC	L<->L	1	0
comp178663_c0	108	G	T	G	K	K	K	G	G	G	G	--	--	--	--	--
comp178663_c0	295	C	T	C	C	C	C	Y	C	C	C	-	GAC<->AAC	D<->N	0	1
comp178684_c0	477	A	C	A	M	M	A	A	A	A	A	+	GGA<->GGC	G<->G	1	0
comp178684_c0	504	G	A	A	A	R	A	A	R	R	A	+	GAG<->GAA	E<->E	1	0
comp178690_c0	322	T	A	T	T	W	T	T	T	T	T	-	ACA<->ACT	T<->T	1	0
comp178705_c0	94	C	T	C	Y	C	C	C	Y	C	C	+	TAC<->TAT	Y<->Y	1	0
comp178705_c0	213	A	G	A	R	A	A	A	A	A	A	--	--	--	--	--
comp178705_c0	221	C	T	C	Y	Y	C	Y	C	C	C	--	--	--	--	--
comp178712_c0	317	A	G	A	R	A	A	A	A	A	R	--	--	--	--	--
comp178712_c0	323	C	G	C	C	S	C	C	S	S	C	--	--	--	--	--
comp178712_c0	511	C	T	C	Y	C	C	C	C	C	Y	-	GTT<->ATT	V<->I	0	1
comp178722_c0	60	A	G	A	A	A	A	R	G	R	R	--	--	--	--	--
comp178722_c0	220	C	T	C	Y	Y	C	Y	C	C	C	--	--	--	--	--
comp178722_c0	375	C	T	C	C	C	C	Y	Y	Y	C	-	CGG<->CGA	R<->R	1	0
comp178727_c0	132	T	A	T	T	T	T	T	W	W	T	--	--	--	--	--
comp178727_c0	150	C	A	M	C	C	C	C	M	M	M	--	--	--	--	--
comp178739_c0	265	G	T	K	G	G	G	G	G	G	G	+	GCA<->TCA	A<->S	0	1
comp178742_c0	198	T	C	T	T	T	T	T	T	Y	T	-	AGA<->AGG	R<->R	1	0
comp178751_c0	37	A	C	A	A	M	M	A	A	A	A	+	GCA<->GCC	A<->A	1	0
comp178751_c0	176	C	G	S	S	S	S	S	S	S	C	+	CTG<->GTG	L<->V	0	1
comp178775_c0	148	C	A	M	C	C	C	M	C	C	C	-	AAG<->AAT	K<->N	0	1
comp178775_c0	256	C	A	C	C	C	M	C	C	M	C	-	AAG<->AAT	K<->N	0	1
comp178783_c0	211	G	C	G	G	G	G	S	G	S	G	--	--	--	--	--
comp178783_c0	233	A	G	A	A	R	A	R	A	R	R	--	--	--	--	--
comp178784_c0	67	T	C	Y	Y	Y	Y	Y	Y	C	Y	+	GAT<->GAC	D<->D	1	0
comp178784_c0	300	G	C	S	G	G	G	S	G	G	G	--	--	--	--	--
comp178818_c0	100	A	G	A	A	A	R	A	A	A	A	--	--	--	--	--
comp178818_c0	188	G	A	R	G	G	R	G	G	G	R	--	--	--	--	--
comp178818_c0	286	T	C	T	T	T	Y	T	T	T	T	--	--	--	--	--
comp178827_c0	121	C	T	C	C	C	C	C	Y	Y	C	-	CAG<->CAA	Q<->Q	1	0
comp178827_c0	126	C	T	C	C	C	C	Y	C	C	C	-	GAA<->AAA	E<->K	0	1
comp178838_c0	112	C	T	Y	C	C	Y	Y	C	Y	C	-	GGG<->GGA	G<->G	1	0
comp178841_c0	34	G	A	G	R	R	G	R	R	R	G	--	--	--	--	--
comp178841_c0	122	G	C	G	S	G	S	G	G	G	G	--	--	--	--	--
comp178858_c0	141	C	G	S	S	C	C	S	S	C	S	+	CGC<->GGC	R<->G	0	1
comp178904_c0	72	T	C	T	T	T	T	Y	T	T	T	+	ATG<->ACG	M<->T	0	1
comp178912_c0	63	G	A	R	R	R	R	G	R	R	R	+	CAG<->CAA	Q<->Q	1	0
comp178912_c0	225	C	A	M	M	M	M	M	M	M	C	+	ACC<->ACA	T<->T	1	0
comp178915_c0	33	C	T	C	C	C	C	C	Y	C	Y	--	--	--	--	--
comp178915_c0	102	A	G	R	A	A	R	R	A	R	R	--	--	--	--	--
comp178915_c0	130	T	G	T	K	T	T	T	K	K	T	--	--	--	--	--
comp178915_c0	143	C	T	Y	Y	C	Y	Y	Y	C	C	--	--	--	--	--
comp178927_c0	316	A	G	A	A	R	R	R	R	R	R	-	GAT<->GAC	D<->D	1	0
comp178931_c0	205	G	A	G	G	R	R	G	G	G	G	-	TCC<->TCT	S<->S	1	0
comp178931_c0	232	G	A	A	R	R	G	R	R	R	R	-	ATC<->ATT	I<->I	1	0
comp178961_c0	180	T	C	T	T	T	T	Y	T	T	Y	--	--	--	--	--
comp178961_c0	292	T	C	T	T	Y	Y	T	T	T	T	--	--	--	--	--
comp178978_c0	141	G	A	A	A	A	A	R	R	A	A	+	GTG<->GTA	V<->V	1	0
comp178978_c0	179	C	T	C	Y	C	C	C	C	C	C	+	ACA<->ATA	T<->I	0	1
comp178978_c0	202	G	C	G	G	G	G	S	S	G	G	+	GCA<->CCA	A<->P	0	1
comp178978_c0	249	A	T	A	A	W	A	W	A	W	W	+	CGA<->CGT	R<->R	1	0
comp178978_c0	300	A	C	A	M	A	A	A	M	A	A	+	GGA<->GGC	G<->G	1	0
comp178978_c0	360	G	A	R	G	G	G	R	G	R	R	+	GAG<->GAA	E<->E	1	0
comp178978_c0	369	T	G	T	T	T	T	T	K	T	T	+	CCT<->CCG	P<->P	1	0
comp178989_c0	240	T	C	T	T	Y	T	T	Y	T	Y	--	--	--	--	--
comp179007_c0	75	A	G	A	A	A	A	A	A	R	A	+	ATG<->GTG	M<->V	0	1
comp179007_c0	144	T	G	T	K	T	K	K	T	K	K	+	TCC<->GCC	S<->A	0	1
comp179011_c0	97	T	C	T	Y	Y	Y	Y	T	T	Y	-	GAA<->GAG	E<->E	1	0
comp179011_c0	226	T	A	W	T	T	T	W	W	W	T	-	ATA<->ATT	I<->I	1	0
comp179034_c0	735	A	C	A	A	A	A	A	M	A	A	--	--	--	--	--
comp179043_c0	59	C	T	Y	C	C	C	C	C	C	C	--	--	--	--	--
comp179043_c0	72	C	G	S	C	C	C	C	S	C	C	--	--	--	--	--
comp179043_c0	174	A	G	R	A	A	A	A	A	R	A	--	--	--	--	--
comp179045_c0	155	G	A	G	R	G	G	R	G	G	G	-	CCT<->CTT	P<->L	0	1
comp179045_c0	165	G	T	K	G	G	G	G	G	K	K	-	CCA<->ACA	P<->T	0	1
comp179054_c0	212	T	C	T	T	T	T	Y	T	T	T	--	--	--	--	--
comp179055_c0	466	G	A	G	G	G	G	G	G	R	G	-	CTC<->CTT	L<->L	1	0
comp179055_c0	520	T	C	Y	T	T	T	T	T	T	T	-	ACA<->ACG	T<->T	1	0
comp179057_c0	219	C	T	Y	C	Y	Y	C	C	Y	C	+	TCC<->TCT	S<->S	1	0
comp179070_c0	53	T	A	W	T	T	T	T	W	T	T	+	TGT<->AGT	C<->S	0	1
comp179071_c0	167	A	G	R	R	R	A	R	A	A	A	--	--	--	--	--
comp179071_c0	253	T	C	T	T	T	Y	T	T	Y	T	--	--	--	--	--
comp179080_c0	49	A	T	A	A	W	A	A	A	A	A	-	TCA<->ACA	S<->T	0	1
comp179080_c0	146	C	A	M	C	C	C	C	C	C	C	-	GAG<->GAT	E<->D	0	1
comp179080_c0	189	T	C	T	T	T	T	T	T	T	Y	-	TAT<->TGT	Y<->C	0	1
comp179087_c1	178	C	T	Y	C	C	C	C	C	C	C	-	GCG<->GCA	A<->A	1	0
comp179087_c1	208	T	A	T	T	T	W	T	T	T	T	-	GCA<->GCT	A<->A	1	0
comp179087_c1	227	T	C	T	T	Y	T	T	T	T	T	-	GAC<->GGC	D<->G	0	1
comp179087_c1	331	C	A	C	M	C	C	C	C	C	C	-	GAG<->GAT	E<->D	0	1
comp179098_c0	169	T	C	T	T	T	T	Y	T	T	T	--	--	--	--	--
comp179098_c0	176	T	C	T	T	T	T	T	T	Y	T	--	--	--	--	--
comp179098_c0	188	A	G	A	R	R	R	A	A	A	A	--	--	--	--	--
comp179104_c0	66	G	A	R	G	R	R	R	R	R	R	+	ACG<->ACA	T<->T	1	0
comp179104_c0	165	C	T	Y	Y	Y	C	C	Y	Y	C	+	CCC<->CCT	P<->P	1	0
comp179106_c0	347	A	T	A	W	W	W	W	W	W	W	--	--	--	--	--
comp179115_c0	138	A	G	R	R	A	A	A	A	A	A	--	--	--	--	--
comp179115_c0	144	C	G	C	S	S	C	C	C	C	C	--	--	--	--	--
comp179115_c0	204	C	T	C	Y	C	C	C	C	C	C	--	--	--	--	--
comp179115_c0	262	C	T	C	Y	C	C	Y	C	Y	C	--	--	--	--	--
comp179141_c0	121	T	C	T	T	T	T	Y	T	Y	T	--	--	--	--	--
comp179148_c0	240	C	A	M	M	C	C	M	M	M	M	-	GTG<->TTG	V<->L	0	1
comp179155_c0	90	A	G	A	A	R	A	A	A	A	A	--	--	--	--	--
comp179155_c0	228	A	C	M	A	A	A	A	A	M	A	--	--	--	--	--
comp179155_c0	326	G	A	G	R	R	G	R	R	R	G	-	CTG<->TTG	L<->L	1	0
comp179155_c0	630	G	A	G	R	G	G	G	R	R	R	-	CAC<->CAT	H<->H	1	0
comp179165_c0	94	C	T	C	Y	Y	Y	Y	Y	Y	Y	+	TGC<->TGT	C<->C	1	0
comp179165_c0	203	T	C	T	T	T	Y	T	Y	T	T	--	--	--	--	--
comp179168_c0	64	C	T	Y	C	Y	Y	Y	Y	Y	Y	-	GCG<->GCA	A<->A	1	0
comp179180_c0	277	G	A	G	G	R	G	R	G	G	G	--	--	--	--	--
comp179180_c0	384	G	A	G	G	G	G	G	G	R	G	--	--	--	--	--
comp179185_c0	41	C	T	Y	C	C	C	C	Y	Y	C	--	--	--	--	--
comp179185_c0	160	G	A	R	R	R	G	R	R	R	R	--	--	--	--	--
comp179201_c0	159	T	C	Y	T	T	T	T	T	T	T	--	--	--	--	--
comp179202_c0	399	G	A	G	G	G	G	R	G	G	G	+	GGG<->GGA	G<->G	1	0
comp179202_c0	685	A	C	M	A	M	A	M	M	A	M	+	AGG<->CGG	R<->R	1	0
comp179203_c0	227	T	C	T	T	T	Y	T	T	Y	T	--	--	--	--	--
comp179203_c0	725	T	A	T	T	T	T	T	T	W	T	--	--	--	--	--
comp179207_c0	314	A	C	M	A	A	A	A	A	A	A	--	--	--	--	--
comp179211_c0	101	A	G	R	R	A	A	A	A	R	A	+	AAT<->GAT	N<->D	0	1
comp179211_c0	178	T	C	Y	Y	Y	Y	T	Y	Y	Y	+	GCT<->GCC	A<->A	1	0
comp179213_c0	233	T	C	Y	Y	Y	T	Y	Y	Y	Y	--	--	--	--	--
comp179225_c0	96	A	T	A	A	W	A	A	A	A	A	--	--	--	--	--
comp179225_c0	122	T	C	T	T	T	T	T	T	Y	T	--	--	--	--	--
comp179225_c0	193	G	C	G	G	G	G	G	G	S	S	-	CCC<->CCG	P<->P	1	0
comp179229_c0	47	G	A	R	A	R	R	R	R	A	A	+	GGC<->AGC	G<->S	0	1
comp179229_c0	56	C	G	S	C	S	C	C	S	C	C	+	CAT<->GAT	H<->D	0	1
comp179229_c0	301	C	T	Y	C	Y	Y	C	C	C	C	+	AGC<->AGT	S<->S	1	0
comp179229_c0	325	G	A	R	G	G	G	G	G	G	G	+	ACG<->ACA	T<->T	1	0
comp179232_c0	150	T	C	Y	T	Y	Y	T	T	Y	T	+	ATT<->ATC	I<->I	1	0
comp179232_c0	207	C	T	C	C	Y	C	C	C	C	C	+	GGC<->GGT	G<->G	1	0
comp179232_c0	220	C	G	S	S	S	S	S	C	S	S	+	CTA<->GTA	L<->V	0	1
comp179232_c0	240	T	C	Y	Y	Y	Y	Y	T	Y	Y	+	TAT<->TAC	Y<->Y	1	0
comp179232_c0	319	G	C	S	S	S	S	S	G	S	S	+	GTT<->CTT	V<->L	0	1
comp179232_c0	360	C	T	C	C	C	Y	C	C	C	C	+	AAC<->AAT	N<->N	1	0
comp179233_c0	163	A	G	R	A	A	A	A	A	R	A	-	GCT<->GCC	A<->A	1	0
comp179233_c0	276	T	C	T	Y	Y	Y	Y	T	T	Y	--	--	--	--	--
comp179233_c0	670	G	T	G	G	G	G	G	G	K	G	--	--	--	--	--
comp179233_c0	727	C	T	C	Y	C	C	C	C	C	C	--	--	--	--	--
comp179234_c0	28	G	A	G	R	R	G	G	G	R	R	--	--	--	--	--
comp179234_c0	247	T	G	K	T	K	K	T	T	K	K	--	--	--	--	--
comp179235_c0	241	G	A	R	R	R	G	R	R	R	R	+	GCG<->GCA	A<->A	1	0
comp179243_c0	162	T	G	T	T	K	K	T	T	T	T	--	--	--	--	--
comp179243_c0	199	A	G	A	R	R	R	R	R	A	A	--	--	--	--	--
comp179243_c0	254	C	A	C	C	C	M	C	M	M	C	--	--	--	--	--
comp179243_c0	371	C	T	Y	Y	Y	Y	C	C	Y	Y	--	--	--	--	--
comp179243_c0	387	T	C	T	T	Y	Y	T	T	T	T	--	--	--	--	--
comp179243_c0	426	T	C	Y	T	Y	Y	T	T	T	T	--	--	--	--	--
comp179245_c0	130	C	T	C	C	Y	Y	C	C	C	Y	--	--	--	--	--
comp179254_c0	78	A	G	R	R	R	R	A	R	A	R	+	CGA<->CGG	R<->R	1	0
comp179254_c0	93	C	T	Y	C	C	C	C	C	C	C	+	ATC<->ATT	I<->I	1	0
comp179254_c0	141	G	A	R	R	R	R	R	R	A	R	+	CCG<->CCA	P<->P	1	0
comp179254_c0	243	C	T	Y	Y	C	Y	Y	Y	Y	C	--	--	--	--	--
comp179263_c0	117	T	C	Y	T	Y	T	T	T	T	T	-	CAA<->CAG	Q<->Q	1	0
comp179263_c0	204	T	G	K	K	T	K	T	K	K	K	-	GAA<->GAC	E<->D	0	1
comp179270_c0	41	T	C	T	T	T	Y	T	Y	T	Y	-	CTA<->CTG	L<->L	1	0
comp179270_c0	193	C	T	C	C	C	C	C	C	C	Y	-	GAC<->AAC	D<->N	0	1
comp179278_c0	18	C	T	C	C	C	Y	Y	Y	Y	Y	--	--	--	--	--
comp179278_c0	40	A	G	A	A	A	R	R	R	R	R	--	--	--	--	--
comp179282_c0	264	T	C	T	Y	Y	Y	T	T	T	T	+	CTC<->CCC	L<->P	0	1
comp179284_c0	151	G	A	R	G	R	R	R	R	R	R	-	CAC<->CAT	H<->H	1	0
comp179284_c0	205	T	G	K	K	K	K	K	K	K	T	-	GCA<->GCC	A<->A	1	0
comp179294_c0	167	G	C	G	G	G	G	S	G	G	G	--	--	--	--	--
comp179294_c0	191	C	A	C	M	C	C	C	M	C	C	--	--	--	--	--
comp179296_c0	88	C	G	C	C	C	C	C	S	C	C	--	--	--	--	--
comp179296_c0	168	G	A	G	G	G	G	G	R	G	G	--	--	--	--	--
comp179297_c0	25	C	T	Y	C	Y	C	Y	Y	Y	Y	+	GCC<->GCT	A<->A	1	0
comp179297_c0	70	T	C	T	Y	Y	Y	T	T	Y	T	+	CAT<->CAC	H<->H	1	0
comp179302_c0	34	G	A	G	G	G	G	R	G	G	G	-	AAC<->AAT	N<->N	1	0
comp179302_c0	218	G	A	G	G	G	G	R	G	G	G	-	GCC<->GTC	A<->V	0	1
comp179302_c0	322	A	G	R	A	R	R	A	R	A	A	-	AAT<->AAC	N<->N	1	0
comp179303_c0	54	C	T	Y	C	C	C	C	Y	C	C	-	GAG<->AAG	E<->K	0	1
comp179303_c0	100	G	A	G	G	G	R	R	R	R	R	-	CCC<->CCT	P<->P	1	0
comp179303_c0	129	C	T	C	C	Y	Y	Y	C	C	C	-	GAG<->AAG	E<->K	0	1
comp179303_c0	238	A	C	A	M	A	A	A	M	A	A	-	GAT<->GAG	D<->E	0	1
comp179314_c0	214	C	T	C	Y	C	C	C	C	C	C	--	--	--	--	--
comp179314_c0	254	T	C	T	Y	T	T	T	T	T	T	--	--	--	--	--
comp179314_c0	302	A	C	M	M	A	A	A	A	M	A	--	--	--	--	--
comp179320_c0	136	C	G	C	C	C	C	S	C	S	S	+	CCC<->CCG	P<->P	1	0
comp179320_c0	289	T	C	T	Y	Y	Y	Y	Y	Y	T	+	GGT<->GGC	G<->G	1	0
comp179326_c0	153	G	A	R	G	G	G	G	G	G	G	--	--	--	--	--
comp179337_c0	259	A	G	R	A	A	A	A	A	A	A	--	--	--	--	--
comp179337_c0	276	T	C	Y	T	T	T	Y	T	T	T	--	--	--	--	--
comp179337_c0	298	G	A	R	G	G	G	G	G	G	R	--	--	--	--	--
comp179337_c0	327	T	G	K	T	T	T	T	T	T	K	--	--	--	--	--
comp179354_c0	136	A	T	A	W	W	A	W	A	W	W	--	--	--	--	--
comp179354_c0	254	C	T	C	C	Y	Y	C	C	Y	C	--	--	--	--	--
comp179354_c0	275	C	T	C	C	C	C	C	Y	C	Y	--	--	--	--	--
comp179360_c0	86	C	G	S	S	S	S	S	S	S	C	-	CGA<->CCA	R<->P	0	1
comp179360_c0	102	G	T	K	K	K	K	K	K	K	G	-	CTG<->ATG	L<->M	0	1
comp179360_c0	115	G	A	R	R	R	R	R	R	R	G	-	TGC<->TGT	C<->C	1	0
comp179366_c0	192	A	T	A	A	A	A	W	W	W	A	--	--	--	--	--
comp179366_c0	338	G	A	G	G	R	G	R	G	R	G	--	--	--	--	--
comp179373_c0	91	G	A	R	R	R	R	G	R	G	G	--	--	--	--	--
comp179376_c0	91	T	G	T	K	T	T	K	T	K	T	--	--	--	--	--
comp179378_c0	130	G	A	G	G	G	G	R	G	G	R	--	--	--	--	--
comp179378_c0	163	C	A	C	C	C	C	M	C	C	M	--	--	--	--	--
comp179378_c0	286	C	T	Y	Y	C	C	Y	Y	Y	Y	--	--	--	--	--
comp179380_c0	355	T	C	T	Y	T	T	T	Y	T	T	-	TCA<->TCG	S<->S	1	0
comp179380_c0	403	T	C	Y	T	Y	T	Y	Y	Y	Y	-	CCA<->CCG	P<->P	1	0
comp179383_c0	82	A	G	A	A	A	A	R	A	A	R	--	--	--	--	--
comp179383_c0	186	T	C	T	T	T	Y	Y	T	T	Y	--	--	--	--	--
comp179385_c0	43	C	T	C	Y	C	C	C	C	C	C	+	TCT<->TTT	S<->F	0	1
comp179398_c0	162	T	G	K	K	T	T	T	T	T	T	--	--	--	--	--
comp179403_c0	163	C	T	C	Y	Y	Y	C	C	C	C	+	CTC<->CTT	L<->L	1	0
comp179403_c0	279	T	A	W	W	W	W	W	W	W	T	--	--	--	--	--
comp179404_c0	103	T	C	Y	T	T	T	Y	Y	Y	T	+	CCT<->CCC	P<->P	1	0
comp179404_c0	135	C	T	T	Y	Y	Y	T	Y	Y	Y	+	GCA<->GTA	A<->V	0	1
comp179404_c0	202	T	C	Y	Y	Y	T	Y	Y	Y	Y	+	ATT<->ATC	I<->I	1	0
comp179405_c0	257	T	C	T	T	T	T	T	T	T	Y	--	--	--	--	--
comp179405_c0	321	T	G	T	K	K	T	K	K	K	K	--	--	--	--	--
comp179408_c0	101	C	A	C	M	C	C	M	M	C	M	--	--	--	--	--
comp179415_c0	67	C	T	Y	C	C	C	C	Y	C	Y	+	CCG<->CTG	P<->L	0	1
comp179415_c0	206	A	C	A	A	A	A	M	M	M	A	--	--	--	--	--
comp179415_c0	314	C	T	Y	C	Y	C	C	Y	Y	C	--	--	--	--	--
comp179415_c0	711	A	G	A	A	R	A	A	A	R	A	--	--	--	--	--
comp179429_c0	63	A	G	R	R	A	A	A	A	A	A	--	--	--	--	--
comp179429_c0	125	C	G	C	C	S	S	S	C	C	C	--	--	--	--	--
comp179429_c0	233	C	G	C	S	C	C	C	C	C	C	-	GGG<->GGC	G<->G	1	0
comp179429_c0	260	A	G	R	A	A	R	R	R	R	R	-	TGT<->TGC	C<->C	1	0
comp179432_c0	169	A	T	W	A	A	A	A	A	A	A	--	--	--	--	--
comp179432_c0	185	T	C	T	T	Y	T	T	T	T	T	--	--	--	--	--
comp179433_c0	19	C	A	C	C	C	C	M	C	C	C	--	--	--	--	--
comp179433_c0	226	G	C	S	G	S	S	G	S	S	G	--	--	--	--	--
comp179433_c0	331	C	T	C	Y	C	Y	Y	Y	Y	Y	--	--	--	--	--
comp179435_c0	98	T	C	Y	Y	Y	T	Y	Y	Y	Y	--	--	--	--	--
comp179450_c0	194	G	C	G	G	G	G	G	G	S	S	+	GCA<->CCA	A<->P	0	1
comp179452_c0	72	T	C	Y	Y	Y	Y	T	Y	Y	Y	-	GCA<->GCG	A<->A	1	0
comp179452_c0	291	T	A	W	W	W	W	A	A	W	A	--	--	--	--	--
comp179458_c0	95	T	C	T	T	Y	Y	T	T	T	Y	--	--	--	--	--
comp179458_c0	181	T	C	T	T	T	T	T	Y	T	T	--	--	--	--	--
comp179458_c0	208	T	C	Y	T	T	T	Y	T	T	T	--	--	--	--	--
comp179460_c0	178	T	G	K	K	T	T	T	K	T	T	--	--	--	--	--
comp179460_c1	59	C	T	C	C	C	C	Y	C	C	Y	--	--	--	--	--
comp179460_c1	149	A	G	A	A	A	A	A	R	A	R	--	--	--	--	--
comp179466_c0	283	G	A	R	R	R	R	R	R	G	R	--	--	--	--	--
comp179467_c0	41	C	T	Y	Y	C	C	C	Y	Y	C	--	--	--	--	--
comp179467_c0	121	T	C	Y	Y	T	Y	Y	Y	Y	Y	--	--	--	--	--
comp179468_c0	32	G	A	R	R	R	R	R	G	R	R	--	--	--	--	--
comp179468_c0	118	T	C	T	T	T	T	T	Y	T	Y	--	--	--	--	--
comp179470_c0	195	A	G	R	A	A	A	A	A	A	A	--	--	--	--	--
comp179470_c0	330	A	G	R	R	A	R	R	R	A	R	--	--	--	--	--
comp179479_c0	124	C	T	Y	Y	C	C	Y	Y	Y	C	-	GCG<->GCA	A<->A	1	0
comp179479_c0	267	G	A	G	G	R	R	G	G	R	G	-	CTA<->TTA	L<->L	1	0
comp179479_c0	336	T	C	Y	T	T	T	T	Y	T	T	-	AAA<->GAA	K<->E	0	1
comp179485_c0	26	A	C	A	A	A	A	A	A	A	M	-	TCC<->GCC	S<->A	0	1
comp179485_c0	223	T	C	T	Y	Y	Y	T	Y	T	Y	--	--	--	--	--
comp179487_c0	79	A	C	A	A	A	M	M	M	M	A	+	GTA<->GTC	V<->V	1	0
comp179487_c0	96	C	T	C	C	C	C	Y	C	C	Y	+	CCA<->CTA	P<->L	0	1
comp179487_c0	212	T	A	T	T	T	W	W	T	T	W	+	TAT<->AAT	Y<->N	0	1
comp179500_c0	633	A	G	R	A	A	A	A	A	A	A	-	CCT<->CCC	P<->P	1	0
comp179503_c0	316	A	C	A	A	A	A	A	M	A	A	--	--	--	--	--
comp179508_c0	71	T	A	T	T	T	W	T	W	T	T	--	--	--	--	--
comp179508_c0	88	T	C	T	T	T	T	Y	T	T	T	--	--	--	--	--
comp179508_c0	207	T	C	T	T	T	T	Y	T	T	T	--	--	--	--	--
comp179510_c0	226	A	C	M	M	M	M	M	M	M	C	--	--	--	--	--
comp179510_c0	333	C	T	C	C	Y	Y	Y	C	C	C	--	--	--	--	--
comp179510_c0	363	T	C	Y	T	Y	Y	T	T	T	T	-	AGT<->GGT	S<->G	0	1
comp179510_c0	372	T	C	T	T	T	T	T	T	Y	T	-	ACT<->GCT	T<->A	0	1
comp179510_c0	378	C	T	Y	C	Y	Y	C	C	C	C	-	GTG<->ATG	V<->M	0	1
comp179511_c0	57	G	A	R	R	R	R	R	G	G	G	--	--	--	--	--
comp179511_c0	255	C	T	Y	Y	Y	Y	Y	C	Y	Y	--	--	--	--	--
comp179513_c0	104	G	A	R	R	R	R	R	R	G	R	--	--	--	--	--
comp179513_c0	177	A	C	A	A	A	A	A	A	M	A	--	--	--	--	--
comp179518_c1	171	A	G	A	A	R	R	A	A	A	R	+	AAA<->AAG	K<->K	1	0
comp179518_c1	284	C	G	C	C	C	S	C	S	C	C	+	TCG<->TGG	S<->W	0	1
comp179525_c0	104	T	C	T	T	T	Y	T	T	T	T	--	--	--	--	--
comp179525_c0	110	T	C	T	Y	T	T	T	T	T	T	--	--	--	--	--
comp179525_c0	141	G	A	R	G	R	R	G	G	R	G	--	--	--	--	--
comp179525_c0	159	C	T	Y	Y	Y	Y	Y	Y	C	Y	--	--	--	--	--
comp179536_c0	68	C	T	C	C	Y	Y	C	C	Y	C	--	--	--	--	--
comp179553_c0	133	G	A	R	A	A	A	A	A	A	A	+	GTT<->ATT	V<->I	0	1
comp179564_c0	209	G	C	S	S	S	S	G	S	S	S	-	CTC<->GTC	L<->V	0	1
comp179571_c0	209	T	C	T	T	T	T	Y	T	T	T	--	--	--	--	--
comp179571_c0	226	T	C	T	Y	T	T	T	T	T	T	--	--	--	--	--
comp179574_c0	46	G	A	R	G	G	G	G	G	R	G	+	GTG<->GTA	V<->V	1	0
comp179575_c0	197	G	C	S	S	G	S	S	S	G	S	-	GGC<->GGG	G<->G	1	0
comp179581_c0	84	T	C	T	T	T	T	T	Y	Y	T	--	--	--	--	--
comp179581_c0	90	T	A	T	W	T	T	T	T	W	T	--	--	--	--	--
comp179581_c0	194	G	A	G	G	R	R	G	G	G	G	--	--	--	--	--
comp179581_c0	203	A	T	A	A	A	A	W	W	A	W	--	--	--	--	--
comp179581_c0	213	T	C	T	T	T	T	Y	Y	T	Y	--	--	--	--	--
comp179583_c1	179	T	A	T	T	W	W	T	W	T	T	--	--	--	--	--
comp179583_c1	284	T	G	K	T	T	T	T	K	T	T	--	--	--	--	--
comp179589_c0	106	C	A	M	M	C	M	C	M	M	C	+	GTC<->GTA	V<->V	1	0
comp179589_c0	203	C	G	C	C	C	C	C	S	C	C	--	--	--	--	--
comp179594_c0	41	C	G	C	C	C	C	C	S	S	S	--	--	--	--	--
comp179600_c0	86	A	G	A	A	A	R	A	A	A	A	+	AGT<->GGT	S<->G	0	1
comp179600_c0	309	C	T	C	C	Y	Y	C	C	C	C	+	CCG<->CTG	P<->L	0	1
comp179601_c0	58	A	G	A	A	R	A	A	R	R	R	-	ACT<->ACC	T<->T	1	0
comp179602_c0	227	T	G	K	K	K	K	K	T	K	T	-	GAA<->GCA	E<->A	0	1
comp179602_c0	263	T	G	K	T	T	K	T	T	T	K	-	CAA<->CCA	Q<->P	0	1
comp179602_c0	731	G	A	G	G	G	G	G	R	G	G	-	CCA<->CTA	P<->L	0	1
comp179604_c0	181	G	A	G	G	G	G	G	G	R	G	+	GGG<->GGA	G<->G	1	0
comp179604_c0	238	C	T	Y	C	C	C	Y	Y	C	Y	+	TGC<->TGT	C<->C	1	0
comp179607_c0	151	A	G	R	A	R	R	A	A	A	A	+	AGA<->AGG	R<->R	1	0
comp179607_c0	229	G	A	G	G	R	R	G	G	G	G	+	ACG<->ACA	T<->T	1	0
comp179611_c0	194	C	T	C	C	Y	Y	Y	C	Y	C	+	CCT<->CTT	P<->L	0	1
comp179614_c0	164	C	A	C	C	M	C	C	C	C	C	-	AAG<->AAT	K<->N	0	1
comp179614_c0	173	C	T	C	Y	C	C	C	Y	Y	Y	-	TCG<->TCA	S<->S	1	0
comp179614_c0	248	T	C	Y	Y	T	T	Y	Y	Y	Y	-	AAA<->AAG	K<->K	1	0
comp179619_c0	47	T	C	Y	T	T	T	T	T	T	Y	+	ATT<->ATC	I<->I	1	0
comp179619_c0	374	G	A	G	R	R	R	G	G	G	G	+	ACG<->ACA	T<->T	1	0
comp179619_c0	401	G	A	R	G	R	R	G	R	G	G	+	GGG<->GGA	G<->G	1	0
comp179620_c0	671	T	C	T	C	C	Y	C	T	C	C	+	ATT<->ACT	I<->T	0	1
comp179620_c0	783	G	T	T	G	G	G	G	T	G	K	+	TTG<->TTT	L<->F	0	1
comp179622_c0	394	C	T	C	Y	C	Y	C	Y	C	C	+	TGC<->TGT	C<->C	1	0
comp179622_c0	487	T	C	Y	T	T	T	T	T	Y	Y	+	ATT<->ATC	I<->I	1	0
comp179622_c0	496	C	T	Y	C	C	C	Y	C	Y	Y	+	CTC<->CTT	L<->L	1	0
comp179624_c0	41	T	C	Y	C	Y	Y	Y	Y	Y	C	--	--	--	--	--
comp179624_c0	55	G	A	R	A	R	R	R	R	R	A	--	--	--	--	--
comp179624_c0	73	A	T	W	A	A	A	W	A	A	A	--	--	--	--	--
comp179624_c0	84	A	G	A	A	A	A	A	R	A	A	--	--	--	--	--
comp179624_c0	159	A	G	R	A	A	A	A	A	A	A	--	--	--	--	--
comp179626_c0	350	T	C	T	T	T	T	T	T	T	Y	-	TTA<->TTG	L<->L	1	0
comp179626_c0	490	C	A	C	C	C	C	M	C	C	C	-	GCT<->TCT	A<->S	0	1
comp179626_c0	662	G	A	G	G	G	G	G	R	R	G	-	CGC<->CGT	R<->R	1	0
comp179628_c0	205	T	A	W	W	W	W	W	T	T	W	--	--	--	--	--
comp179628_c0	252	C	T	Y	Y	C	C	Y	Y	Y	Y	--	--	--	--	--
comp179632_c0	337	A	C	A	M	A	A	A	A	M	A	-	TCT<->GCT	S<->A	0	1
comp179640_c0	345	T	C	Y	T	Y	Y	Y	Y	T	Y	--	--	--	--	--
comp179641_c0	87	A	G	R	R	R	R	A	A	R	A	-	TTG<->CTG	L<->L	1	0
comp179641_c0	141	T	C	T	Y	Y	T	Y	Y	Y	T	-	AGC<->GGC	S<->G	0	1
comp179641_c0	151	C	G	S	C	S	C	C	C	C	C	-	GCG<->GCC	A<->A	1	0
comp179641_c0	166	C	A	M	C	M	C	M	C	M	C	-	ATG<->ATT	M<->I	0	1
comp179641_c0	247	C	T	Y	Y	C	Y	C	C	Y	C	-	CGG<->CGA	R<->R	1	0
comp179664_c0	117	C	T	Y	Y	Y	Y	Y	Y	Y	T	--	--	--	--	--
comp179678_c0	97	T	C	Y	Y	Y	T	Y	Y	Y	Y	-	TTA<->TTG	L<->L	1	0
comp179678_c0	231	T	C	Y	Y	Y	T	Y	Y	Y	Y	-	ATC<->GTC	I<->V	0	1
comp179680_c0	24	T	A	W	W	W	T	W	W	T	W	--	--	--	--	--
comp179680_c0	79	A	G	R	A	A	R	A	A	A	A	--	--	--	--	--
comp179680_c0	272	G	C	G	G	G	S	G	G	G	G	--	--	--	--	--
comp179680_c0	306	G	A	R	R	G	G	G	G	R	R	--	--	--	--	--
comp179681_c0	82	A	G	A	A	A	R	R	A	A	A	+	ATA<->ATG	I<->M	0	1
comp179681_c0	90	C	G	S	C	S	S	S	S	S	S	+	TCT<->TGT	S<->C	0	1
comp179681_c0	167	T	C	Y	T	T	T	T	T	T	T	--	--	--	--	--
comp179682_c0	142	T	C	Y	Y	T	T	Y	Y	Y	Y	-	CTA<->CTG	L<->L	1	0
comp179683_c0	180	A	G	A	A	A	R	R	A	R	R	-	CTT<->CTC	L<->L	1	0
comp179683_c0	241	C	T	Y	C	Y	C	C	C	C	C	-	AGT<->AAT	S<->N	0	1
comp179683_c0	309	G	A	R	R	R	R	A	A	R	R	-	CGC<->CGT	R<->R	1	0
comp179689_c0	308	C	T	C	C	C	Y	C	C	C	Y	+	AGC<->AGT	S<->S	1	0
comp179692_c0	24	G	A	R	G	G	R	R	R	G	G	-	CGC<->TGC	R<->C	0	1
comp179692_c0	50	G	A	R	G	G	G	G	G	R	G	-	GCT<->GTT	A<->V	0	1
comp179692_c0	129	A	G	R	R	R	R	R	R	R	A	-	TTC<->CTC	F<->L	0	1
comp179692_c0	170	G	A	G	R	R	R	R	R	R	R	-	CCT<->CTT	P<->L	0	1
comp179692_c0	238	G	A	G	G	G	G	G	R	G	G	-	TCC<->TCT	S<->S	1	0
comp179699_c0	17	G	A	G	G	R	R	R	G	R	R	--	--	--	--	--
comp179699_c0	88	T	C	Y	Y	Y	T	Y	Y	T	Y	--	--	--	--	--
comp179699_c0	160	T	A	W	T	T	W	T	T	W	T	--	--	--	--	--
comp179699_c0	214	A	G	A	A	A	R	R	A	R	A	--	--	--	--	--
comp179712_c0	78	A	G	A	A	A	A	R	A	A	R	--	--	--	--	--
comp179712_c0	192	T	C	T	T	T	Y	Y	T	T	T	-	ATA<->GTA	I<->V	0	1
comp179712_c0	435	A	T	W	A	A	W	W	A	A	A	-	TTG<->ATG	L<->M	0	1
comp179712_c0	625	C	T	C	C	C	Y	C	C	C	C	-	AGG<->AGA	R<->R	1	0
comp179726_c0	126	C	T	C	Y	Y	C	Y	Y	Y	Y	-	TCG<->TCA	S<->S	1	0
comp179726_c0	141	A	G	A	A	R	A	A	A	A	A	-	ACT<->ACC	T<->T	1	0
comp179726_c0	181	A	G	R	A	R	A	R	R	R	R	-	TTG<->TCG	L<->S	0	1
comp179726_c0	471	C	T	C	C	Y	C	Y	Y	Y	Y	-	CCG<->CCA	P<->P	1	0
comp179732_c0	66	C	T	Y	C	C	C	C	Y	C	C	-	GGA<->AGA	G<->R	0	1
comp179734_c0	45	G	C	G	G	G	S	G	G	G	S	+	GGG<->GCG	G<->A	0	1
comp179734_c0	357	C	T	Y	Y	Y	Y	C	C	Y	C	--	--	--	--	--
comp179737_c0	291	G	A	R	G	G	G	R	R	R	R	+	GAA<->AAA	E<->K	0	1
comp179739_c0	238	C	G	C	S	C	C	C	C	C	C	+	CAA<->GAA	Q<->E	0	1
comp179739_c0	264	G	A	G	G	G	G	G	G	R	R	+	CAG<->CAA	Q<->Q	1	0
comp179744_c0	13	T	C	Y	Y	Y	Y	T	Y	Y	Y	+	CCT<->CCC	P<->P	1	0
comp179744_c0	118	G	T	K	G	G	K	K	K	K	K	+	GTG<->GTT	V<->V	1	0
comp179744_c0	202	C	G	C	C	C	C	C	S	S	S	+	GTC<->GTG	V<->V	1	0
comp179744_c0	223	T	C	T	T	T	T	T	T	Y	Y	+	GAT<->GAC	D<->D	1	0
comp179754_c0	116	A	G	R	R	A	A	R	A	A	R	+	ACC<->GCC	T<->A	0	1
comp179755_c0	133	G	T	K	G	K	K	G	G	G	G	--	--	--	--	--
comp179755_c0	208	C	T	C	Y	Y	Y	C	C	C	C	--	--	--	--	--
comp179755_c0	225	T	C	T	Y	Y	Y	T	T	T	T	--	--	--	--	--
comp179755_c0	259	G	A	R	G	G	G	G	G	G	G	--	--	--	--	--
comp179762_c0	125	A	G	A	R	R	A	R	R	A	A	+	AGG<->GGG	R<->G	0	1
comp179762_c0	309	A	T	A	W	A	A	A	W	A	A	--	--	--	--	--
comp179765_c0	104	T	A	T	T	T	T	T	T	W	T	--	--	--	--	--
comp179765_c0	207	G	A	G	G	R	G	G	G	G	G	--	--	--	--	--
comp179765_c0	267	G	T	K	K	K	G	K	G	K	G	--	--	--	--	--
comp179767_c0	392	T	C	T	T	T	T	T	T	T	Y	--	--	--	--	--
comp179767_c0	473	A	C	A	A	M	M	M	A	A	A	--	--	--	--	--
comp179768_c0	129	T	C	T	T	T	Y	T	T	Y	T	--	--	--	--	--
comp179768_c0	139	T	C	Y	Y	T	T	Y	T	T	Y	--	--	--	--	--
comp179768_c0	181	A	T	W	W	W	W	W	W	T	T	--	--	--	--	--
comp179768_c0	194	C	T	Y	Y	C	C	Y	C	C	Y	--	--	--	--	--
comp179768_c0	238	G	A	R	R	R	G	R	R	G	R	--	--	--	--	--
comp179768_c0	264	G	A	R	R	R	R	G	R	R	R	--	--	--	--	--
comp179773_c0	96	T	C	Y	T	Y	T	Y	Y	T	Y	--	--	--	--	--
comp179773_c0	166	C	G	S	C	S	S	C	S	S	C	--	--	--	--	--
comp179775_c0	153	A	T	W	A	W	W	W	A	W	A	+	ATG<->TTG	M<->L	0	1
comp179775_c0	355	A	T	W	W	W	A	W	W	A	W	+	GAA<->GTA	E<->V	0	1
comp179775_c0	634	A	T	W	A	W	W	W	W	W	W	--	--	--	--	--
comp179776_c0	152	T	C	T	Y	Y	Y	T	T	T	T	+	CAT<->CAC	H<->H	1	0
comp179776_c0	231	G	C	S	S	S	G	G	S	G	G	+	GTG<->CTG	V<->L	0	1
comp179776_c0	257	C	A	C	C	M	M	C	C	C	C	+	CTC<->CTA	L<->L	1	0
comp179776_c0	270	A	G	R	R	R	A	A	A	A	A	+	ATC<->GTC	I<->V	0	1
comp179776_c0	299	G	T	K	K	G	G	G	G	G	G	+	AAG<->AAT	K<->N	0	1
comp179778_c0	301	A	G	A	A	A	A	A	R	A	A	--	--	--	--	--
comp179778_c0	399	A	G	A	A	A	A	A	R	A	R	--	--	--	--	--
comp179789_c0	59	A	G	A	R	R	A	R	R	R	R	+	AGG<->GGG	R<->G	0	1
comp179796_c0	128	G	A	G	R	R	R	G	R	G	G	--	--	--	--	--
comp179798_c0	147	G	A	R	R	G	G	R	G	R	R	--	--	--	--	--
comp179798_c0	214	G	A	G	G	R	R	R	R	R	R	--	--	--	--	--
comp179802_c0	151	G	A	R	G	G	G	R	G	R	A	--	--	--	--	--
comp179811_c0	83	A	G	A	A	A	A	A	R	R	A	--	--	--	--	--
comp179814_c0	57	A	G	R	A	R	R	A	A	A	R	+	GAT<->GGT	D<->G	0	1
comp179827_c0	564	C	T	C	C	C	C	C	Y	C	Y	-	GTC<->ATC	V<->I	0	1
comp179827_c0	649	G	A	R	G	G	G	G	G	R	G	-	GAC<->GAT	D<->D	1	0
comp179830_c0	71	C	T	C	C	C	C	Y	C	C	C	--	--	--	--	--
comp179830_c0	101	G	A	G	G	R	R	R	G	R	R	--	--	--	--	--
comp179830_c0	148	C	A	C	C	M	M	M	M	M	M	--	--	--	--	--
comp179834_c0	45	G	A	R	G	G	G	R	R	G	R	+	ATG<->ATA	M<->I	0	1
comp179844_c0	168	T	G	T	K	T	T	T	T	K	K	--	--	--	--	--
comp179848_c0	183	G	A	R	G	R	R	R	R	G	G	-	CGC<->TGC	R<->C	0	1
comp179849_c0	259	A	C	A	M	A	A	A	A	A	A	--	--	--	--	--
comp179849_c0	324	A	G	A	A	A	A	A	A	R	A	--	--	--	--	--
comp179849_c0	387	T	G	T	K	T	T	K	T	K	K	-	GGA<->GGC	G<->G	1	0
comp179849_c0	421	T	C	T	T	T	T	Y	Y	T	Y	-	GAA<->GGA	E<->G	0	1
comp179858_c0	85	A	G	R	G	R	R	G	G	R	G	-	GTT<->GTC	V<->V	1	0
comp179858_c0	105	T	C	Y	C	C	C	C	Y	C	C	-	AAT<->GAT	N<->D	0	1
comp179858_c0	112	T	C	T	T	T	T	T	Y	Y	T	-	GAA<->GAG	E<->E	1	0
comp179858_c0	319	T	C	T	Y	T	T	Y	T	T	T	--	--	--	--	--
comp179858_c0	399	T	C	T	Y	T	T	T	T	T	T	--	--	--	--	--
comp179859_c1	85	C	T	C	C	C	C	Y	C	C	Y	-	GCG<->GCA	A<->A	1	0
comp179862_c0	195	T	C	T	T	T	T	Y	Y	T	T	--	--	--	--	--
comp179862_c0	265	T	C	T	T	T	Y	T	T	T	T	--	--	--	--	--
comp179870_c0	219	A	G	A	A	R	R	A	A	A	A	--	--	--	--	--
comp179870_c0	254	C	T	C	C	C	Y	C	Y	C	Y	--	--	--	--	--
comp179876_c0	79	C	T	C	Y	C	Y	Y	Y	Y	C	-	CCG<->CCA	P<->P	1	0
comp179876_c0	323	C	T	C	Y	C	Y	Y	C	C	Y	-	AGC<->AAC	S<->N	0	1
comp179878_c0	224	A	T	A	W	W	W	A	W	W	A	--	--	--	--	--
comp179879_c0	259	G	T	G	G	G	G	K	G	G	K	-	GAC<->GAA	D<->E	0	1
comp179879_c0	290	T	G	T	T	T	K	T	T	T	T	-	GAC<->GCC	D<->A	0	1
comp179879_c0	301	C	T	C	C	C	C	Y	Y	Y	C	-	GCG<->GCA	A<->A	1	0
comp179879_c0	560	G	C	G	G	G	G	G	S	S	G	--	--	--	--	--
comp179882_c0	89	C	T	C	Y	Y	Y	C	C	C	C	+	GTC<->GTT	V<->V	1	0
comp180095_c1	150	T	C	T	T	T	Y	T	T	T	T	--	--	--	--	--
comp180879_c0	50	T	A	T	W	W	W	W	W	W	T	--	--	--	--	--
comp180898_c0	38	T	C	T	Y	T	T	T	T	T	T	--	--	--	--	--
comp180999_c0	185	C	G	C	C	S	S	C	C	C	C	--	--	--	--	--
comp181122_c0	48	G	T	G	G	G	G	G	G	K	K	--	--	--	--	--
comp181208_c0	146	C	T	Y	T	T	Y	T	Y	T	T	+	ACC<->ATC	T<->I	0	1
comp181311_c0	96	T	C	T	Y	Y	Y	Y	Y	T	Y	--	--	--	--	--
comp181726_c0	241	C	T	Y	Y	T	T	T	T	Y	Y	--	--	--	--	--
comp182695_c0	343	G	A	G	G	R	G	G	R	G	G	-	TCT<->TTT	S<->F	0	1
comp183278_c2	117	C	A	C	C	M	M	M	M	C	C	+	CCA<->CAA	P<->Q	0	1
comp183278_c2	144	G	C	G	G	G	G	S	G	G	G	+	TGT<->TCT	C<->S	0	1
comp183278_c2	153	G	T	G	K	G	G	G	G	G	G	+	GGT<->GTT	G<->V	0	1
comp183302_c0	216	C	T	C	C	C	Y	Y	C	C	C	+	CCG<->CTG	P<->L	0	1
comp183302_c0	299	G	A	G	R	R	G	G	R	G	R	+	GTC<->ATC	V<->I	0	1
comp183302_c0	322	G	A	G	R	R	R	G	G	G	G	+	ACG<->ACA	T<->T	1	0
comp183324_c0	259	C	T	Y	Y	C	Y	C	C	C	C	+	CTC<->CTT	L<->L	1	0
comp183324_c0	298	T	A	A	W	W	W	A	A	A	A	+	ACT<->ACA	T<->T	1	0
comp183582_c0	202	T	C	Y	T	T	Y	T	T	Y	T	--	--	--	--	--
comp183631_c0	111	C	G	C	C	S	C	C	C	C	C	--	--	--	--	--
comp183702_c0	119	A	G	R	R	G	R	R	R	R	R	--	--	--	--	--
comp183702_c0	124	T	C	Y	Y	C	Y	Y	Y	Y	Y	--	--	--	--	--
comp183867_c0	289	C	T	C	C	C	C	C	Y	C	C	+	AGC<->AGT	S<->S	1	0
comp183889_c0	48	C	G	C	C	C	C	S	C	C	C	-	GGG<->GGC	G<->G	1	0
comp183889_c0	190	C	T	C	C	C	C	C	Y	Y	C	-	CGA<->CAA	R<->Q	0	1
comp183889_c0	243	A	C	M	A	M	C	M	M	A	M	-	ACT<->ACG	T<->T	1	0
comp183910_c0	160	A	G	A	A	A	R	A	A	R	A	-	GGT<->GGC	G<->G	1	0
comp183910_c0	250	T	C	Y	Y	Y	Y	Y	T	Y	T	-	GTA<->GTG	V<->V	1	0
comp183910_c0	460	T	G	T	T	T	T	K	T	T	T	-	TCA<->TCC	S<->S	1	0
comp183910_c0	578	G	C	S	G	S	G	S	G	S	G	--	--	--	--	--
comp183910_c0	620	T	C	T	Y	Y	Y	T	T	Y	Y	--	--	--	--	--
comp183913_c0	135	C	A	C	C	M	M	M	M	C	C	--	--	--	--	--
comp183936_c0	110	A	C	A	M	A	A	A	A	A	M	+	GAC<->GCC	D<->A	0	1
comp183936_c0	136	G	A	G	G	R	R	G	R	G	G	+	GGG<->AGG	G<->R	0	1
comp183936_c0	145	C	T	Y	Y	C	Y	Y	Y	Y	Y	+	CCG<->TCG	P<->S	0	1
comp183936_c0	159	C	T	Y	C	C	C	C	C	C	C	+	GTC<->GTT	V<->V	1	0
comp183936_c0	324	T	C	T	T	T	Y	T	T	T	Y	+	GAT<->GAC	D<->D	1	0
comp183955_c0	337	C	T	Y	Y	Y	Y	Y	C	Y	Y	--	--	--	--	--
comp183973_c0	140	A	G	A	A	A	A	A	A	A	R	--	--	--	--	--
comp183973_c0	226	A	G	A	A	A	A	A	A	A	R	--	--	--	--	--
comp183973_c0	254	G	C	G	G	S	G	G	G	G	G	--	--	--	--	--
comp183988_c0	124	C	G	C	C	S	C	C	C	C	C	--	--	--	--	--
comp183988_c0	194	A	G	A	A	A	A	R	A	R	A	--	--	--	--	--
comp184008_c0	97	C	T	C	C	Y	Y	Y	C	Y	Y	-	TCG<->TCA	S<->S	1	0
comp184008_c0	183	T	C	Y	Y	T	Y	T	Y	T	T	-	ACC<->GCC	T<->A	0	1
comp184008_c0	190	G	C	S	G	G	G	G	G	G	G	-	GAC<->GAG	D<->E	0	1
comp184017_c0	215	T	G	K	K	T	K	K	K	K	K	+	TGC<->GGC	C<->G	0	1
comp184031_c0	124	A	G	R	R	A	R	A	A	R	A	--	--	--	--	--
comp184031_c0	436	A	G	A	A	A	A	R	R	R	R	--	--	--	--	--
comp184031_c0	453	C	T	C	C	Y	Y	C	C	C	C	--	--	--	--	--
comp184034_c0	1347	G	A	R	G	G	G	G	R	G	R	-	CGC<->TGC	R<->C	0	1
comp184037_c0	121	T	G	T	K	T	T	T	T	T	T	--	--	--	--	--
comp184047_c0	256	C	T	Y	T	T	Y	Y	T	Y	Y	+	TTC<->TTT	F<->F	1	0
comp184047_c0	292	C	T	Y	C	Y	Y	Y	C	Y	Y	+	ATC<->ATT	I<->I	1	0
comp184047_c0	331	G	A	R	R	R	R	R	R	R	G	+	CTG<->CTA	L<->L	1	0
comp184047_c0	379	C	T	C	C	Y	C	C	Y	C	Y	+	GAC<->GAT	D<->D	1	0
comp184089_c0	167	C	G	S	C	S	S	S	S	S	C	-	GTG<->CTG	V<->L	0	1
comp184097_c0	23	A	C	M	M	M	M	M	M	A	M	+	AGA<->AGC	R<->S	0	1
comp184097_c0	39	C	G	C	S	C	C	S	C	C	C	+	CTA<->GTA	L<->V	0	1
comp184097_c0	302	T	C	T	Y	T	T	T	T	T	T	--	--	--	--	--
comp184097_c0	324	T	C	T	Y	T	Y	T	T	T	T	--	--	--	--	--
comp184097_c0	388	A	G	A	R	A	A	A	A	A	A	--	--	--	--	--
comp184097_c0	465	C	T	Y	Y	C	C	C	C	C	C	--	--	--	--	--
comp184097_c0	479	T	C	T	Y	T	T	T	T	T	T	--	--	--	--	--
comp184119_c0	35	G	A	R	R	G	R	R	G	R	G	--	--	--	--	--
comp184119_c0	450	A	T	W	W	A	A	A	W	W	A	--	--	--	--	--
comp184119_c0	477	T	G	K	T	T	T	T	T	K	T	--	--	--	--	--
comp184119_c0	575	G	A	G	G	G	G	G	G	R	G	--	--	--	--	--
comp184119_c0	608	T	C	T	T	Y	Y	T	Y	T	Y	--	--	--	--	--
comp184119_c0	686	A	T	A	A	A	W	A	W	A	A	--	--	--	--	--
comp184125_c0	285	A	G	R	A	A	R	R	R	R	R	--	--	--	--	--
comp184125_c0	312	C	A	M	C	C	C	M	C	M	C	--	--	--	--	--
comp184125_c0	330	C	T	C	C	Y	C	Y	Y	Y	C	--	--	--	--	--
comp184133_c0	93	C	G	C	C	C	S	C	C	C	C	--	--	--	--	--
comp184138_c0	34	A	T	A	A	W	W	A	W	W	A	--	--	--	--	--
comp184138_c0	80	T	C	T	Y	T	T	T	T	T	Y	--	--	--	--	--
comp184160_c0	56	T	C	Y	T	Y	T	Y	T	T	Y	+	GGT<->GGC	G<->G	1	0
comp184160_c0	109	A	G	A	R	R	R	R	R	R	R	--	--	--	--	--
comp184160_c0	281	G	A	G	R	R	R	R	R	R	R	--	--	--	--	--
comp184160_c0	295	A	T	A	A	A	A	A	A	A	W	--	--	--	--	--
comp184169_c0	335	T	C	Y	Y	C	T	Y	Y	Y	Y	--	--	--	--	--
comp184169_c0	347	A	G	R	R	A	R	R	R	R	R	--	--	--	--	--
comp184171_c0	99	A	T	W	A	A	A	W	T	A	A	--	--	--	--	--
comp184171_c0	111	C	G	S	C	C	S	C	S	S	C	--	--	--	--	--
comp184171_c0	116	G	C	S	G	G	S	G	G	G	G	--	--	--	--	--
comp184171_c0	161	A	G	R	A	R	A	A	A	A	A	--	--	--	--	--
comp184182_c0	205	C	T	Y	C	C	C	C	C	C	C	--	--	--	--	--
comp184182_c0	256	G	A	R	R	R	R	R	R	G	R	--	--	--	--	--
comp184182_c0	340	G	T	G	K	G	K	K	K	G	G	--	--	--	--	--
comp184182_c0	359	T	C	T	T	T	T	T	T	Y	Y	--	--	--	--	--
comp184188_c0	187	A	G	R	G	R	R	R	R	R	R	+	GCA<->GCG	A<->A	1	0
comp184188_c0	267	C	T	Y	C	Y	Y	C	Y	C	Y	+	TCG<->TTG	S<->L	0	1
comp184193_c0	506	A	G	R	R	R	A	R	R	R	A	-	TCA<->CCA	S<->P	0	1
comp184193_c0	619	T	G	T	K	T	T	K	T	K	T	-	GAA<->GCA	E<->A	0	1
comp184193_c0	669	G	T	G	K	K	K	G	K	K	G	-	TTC<->TTA	F<->L	0	1
comp184193_c0	693	A	G	R	R	R	R	R	R	R	A	-	GTT<->GTC	V<->V	1	0
comp184206_c0	144	G	A	G	G	G	R	G	G	G	G	-	ATC<->ATT	I<->I	1	0
comp184213_c0	174	G	A	R	R	G	G	G	R	R	R	+	CAG<->CAA	Q<->Q	1	0
comp184213_c0	195	C	G	S	S	G	G	G	S	G	S	+	TGC<->TGG	C<->W	0	1
comp184217_c0	239	A	G	A	A	A	R	A	A	A	A	--	--	--	--	--
comp184217_c0	248	C	T	C	C	C	C	C	Y	C	Y	--	--	--	--	--
comp184217_c0	373	G	T	G	K	K	K	K	K	K	K	--	--	--	--	--
comp184218_c0	157	A	T	A	A	A	A	A	W	A	A	--	--	--	--	--
comp184218_c0	182	A	C	A	A	M	A	A	A	A	A	--	--	--	--	--
comp184241_c0	126	A	G	A	R	A	R	A	A	A	A	--	--	--	--	--
comp184273_c0	28	C	T	Y	C	C	C	C	C	Y	C	+	GAC<->GAT	D<->D	1	0
comp184273_c0	217	C	T	Y	C	Y	C	C	Y	C	C	+	TCC<->TCT	S<->S	1	0
comp184281_c0	137	G	A	R	R	R	R	R	R	G	G	-	CTC<->CTT	L<->L	1	0
comp184305_c0	93	C	G	S	S	G	S	S	G	S	C	+	CTC<->CTG	L<->L	1	0
comp184305_c0	160	G	T	K	K	K	K	K	K	K	G	+	GCG<->TCG	A<->S	0	1
comp184334_c0	95	G	A	R	R	R	R	R	R	R	A	+	CCG<->CCA	P<->P	1	0
comp184334_c0	120	C	A	M	M	C	M	C	M	M	M	+	CTT<->ATT	L<->I	0	1
comp184334_c0	189	G	T	K	K	K	K	K	K	K	T	+	GTA<->TTA	V<->L	0	1
comp184334_c0	212	A	C	M	M	M	A	M	M	M	M	+	CCA<->CCC	P<->P	1	0
comp184334_c0	223	G	A	G	G	G	G	R	G	R	G	+	AGC<->AAC	S<->N	0	1
comp184334_c0	250	G	T	K	K	G	G	K	K	K	K	+	TGT<->TTT	C<->F	0	1
comp184337_c0	21	T	G	K	K	T	T	K	T	T	T	--	--	--	--	--
comp184358_c0	60	A	C	A	A	A	A	A	A	M	A	--	--	--	--	--
comp184358_c0	97	T	C	Y	Y	Y	Y	T	Y	T	Y	--	--	--	--	--
comp184358_c0	180	C	T	Y	Y	Y	Y	Y	Y	C	Y	--	--	--	--	--
comp184364_c0	108	C	T	Y	C	C	Y	Y	C	Y	C	+	CCG<->CTG	P<->L	0	1
comp184364_c0	129	T	C	Y	T	T	T	Y	Y	Y	T	+	TTG<->TCG	L<->S	0	1
comp184364_c0	140	T	G	T	K	T	T	T	T	T	T	+	TTG<->GTG	L<->V	0	1
comp184364_c0	172	T	C	T	T	T	T	T	T	T	Y	+	GAT<->GAC	D<->D	1	0
comp184364_c0	219	G	A	G	G	G	G	G	G	G	R	+	CGT<->CAT	R<->H	0	1
comp184364_c0	357	G	A	R	G	R	R	R	G	G	R	--	--	--	--	--
comp184368_c0	213	C	T	C	C	C	Y	C	C	C	C	+	GTC<->GTT	V<->V	1	0
comp184368_c0	219	A	G	A	A	R	A	A	A	A	A	+	GTA<->GTG	V<->V	1	0
comp184368_c0	253	G	A	R	G	R	G	R	G	G	G	+	GGC<->AGC	G<->S	0	1
comp184368_c0	360	G	A	G	G	R	G	R	G	G	G	+	CCG<->CCA	P<->P	1	0
comp184385_c0	156	G	A	G	G	R	R	R	G	R	G	--	--	--	--	--
comp184385_c0	190	C	A	M	C	C	M	M	M	M	M	--	--	--	--	--
comp184386_c0	643	G	A	G	G	G	G	G	R	G	R	-	GCC<->GCT	A<->A	1	0
comp184386_c0	901	G	A	G	G	G	R	G	G	G	R	-	CCC<->CCT	P<->P	1	0
comp184386_c0	1093	T	C	T	T	T	T	T	T	T	Y	--	--	--	--	--
comp184390_c0	83	C	T	C	Y	Y	Y	C	C	C	C	-	GAG<->GAA	E<->E	1	0
comp184394_c0	199	A	G	A	A	R	A	A	A	A	A	-	ATT<->ATC	I<->I	1	0
comp184394_c0	259	C	A	C	C	C	C	M	C	C	C	-	GCG<->GCT	A<->A	1	0
comp184394_c0	276	G	A	G	G	G	G	G	G	G	R	-	CGG<->TGG	R<->W	0	1
comp184394_c0	302	T	C	T	T	T	T	T	Y	T	T	-	CAG<->CGG	Q<->R	0	1
comp184442_c0	116	T	C	T	T	Y	Y	T	T	T	T	--	--	--	--	--
comp184442_c0	217	C	T	C	Y	Y	Y	Y	Y	Y	Y	--	--	--	--	--
comp184442_c0	309	T	C	T	T	Y	T	Y	T	T	T	--	--	--	--	--
comp184443_c0	270	C	T	Y	Y	Y	Y	Y	C	Y	Y	+	AAC<->AAT	N<->N	1	0
comp184443_c0	549	A	G	A	A	A	A	A	R	A	R	+	ATA<->ATG	I<->M	0	1
comp184443_c0	1005	A	T	W	W	W	W	W	A	A	W	--	--	--	--	--
comp184452_c0	185	G	A	G	G	G	R	R	R	R	R	-	GAC<->GAT	D<->D	1	0
comp184452_c0	260	G	A	G	R	R	R	G	G	G	R	-	GAC<->GAT	D<->D	1	0
comp184452_c0	266	C	A	C	C	C	C	C	M	C	C	-	TCG<->TCT	S<->S	1	0
comp184452_c0	623	C	T	C	C	C	C	C	C	C	Y	--	--	--	--	--
comp184452_c0	664	C	A	C	C	M	C	C	C	M	C	--	--	--	--	--
comp184475_c0	87	C	A	C	C	C	C	C	M	C	C	+	ACT<->AAT	T<->N	0	1
comp184475_c0	202	G	A	R	G	G	G	G	G	G	G	+	GCG<->GCA	A<->A	1	0
comp184475_c0	306	A	C	A	A	A	A	A	M	M	A	--	--	--	--	--
comp184475_c0	336	T	A	T	W	W	W	W	W	W	W	--	--	--	--	--
comp184515_c0	146	G	A	G	R	G	G	G	G	R	G	--	--	--	--	--
comp184515_c0	216	A	G	A	R	A	A	R	R	R	R	--	--	--	--	--
comp184535_c0	562	G	A	G	R	G	G	G	G	G	G	-	CTC<->CTT	L<->L	1	0
comp184539_c0	124	T	C	Y	T	Y	Y	T	T	Y	T	+	TTT<->CTT	F<->L	0	1
comp184539_c0	244	C	A	C	C	C	M	C	C	C	C	+	CCC<->ACC	P<->T	0	1
comp184542_c0	313	G	A	G	G	R	R	G	G	R	R	--	--	--	--	--
comp184549_c0	371	G	T	K	G	G	K	K	K	G	K	--	--	--	--	--
comp184549_c0	416	C	T	Y	Y	Y	C	Y	Y	Y	Y	--	--	--	--	--
comp184553_c0	163	C	T	C	Y	Y	Y	Y	Y	Y	Y	+	TCC<->TCT	S<->S	1	0
comp184553_c0	180	T	C	T	T	T	Y	Y	Y	Y	Y	--	--	--	--	--
comp184553_c0	214	A	G	A	A	A	A	A	R	R	R	--	--	--	--	--
comp184553_c0	323	T	A	A	T	T	T	T	T	W	T	--	--	--	--	--
comp184569_c0	168	T	C	T	T	Y	T	T	T	T	T	--	--	--	--	--
comp184569_c0	237	A	C	A	A	A	M	A	A	A	A	--	--	--	--	--
comp184616_c0	127	T	C	T	T	T	T	T	Y	T	T	--	--	--	--	--
comp184623_c0	132	T	G	K	T	K	K	K	T	T	K	+	GCT<->GCG	A<->A	1	0
comp184623_c0	141	A	G	R	R	R	A	R	A	A	R	+	TCA<->TCG	S<->S	1	0
comp184628_c0	214	G	A	G	G	G	G	G	G	G	R	+	TCG<->TCA	S<->S	1	0
comp184642_c0	55	C	G	S	S	S	S	C	S	S	S	--	--	--	--	--
comp184648_c0	78	A	G	R	R	R	R	R	R	R	G	+	CCA<->CCG	P<->P	1	0
comp184648_c0	200	C	T	C	C	C	C	C	C	C	Y	+	TCG<->TTG	S<->L	0	1
comp184648_c0	300	G	T	K	K	K	K	K	K	K	G	+	TTG<->TTT	L<->F	0	1
comp184648_c0	345	T	C	Y	T	T	T	Y	Y	Y	T	+	TTT<->TTC	F<->F	1	0
comp184665_c0	131	G	A	G	G	G	G	G	G	R	G	+	GAG<->AAG	E<->K	0	1
comp184682_c0	133	C	T	Y	Y	Y	C	Y	Y	Y	C	-	GCG<->GCA	A<->A	1	0
comp184682_c0	377	G	A	G	R	R	G	G	G	G	G	-	GCG<->GTG	A<->V	0	1
comp184692_c0	50	G	A	G	G	R	G	G	G	G	G	-	TCA<->TTA	S<->L	0	1
comp184692_c0	98	C	G	C	C	S	C	S	C	C	S	-	AGA<->ACA	R<->T	0	1
comp184692_c0	125	C	T	Y	C	C	C	C	Y	Y	C	-	CGT<->CAT	R<->H	0	1
comp184692_c0	230	C	T	C	C	Y	C	C	C	C	Y	-	CGT<->CAT	R<->H	0	1
comp184692_c0	270	T	A	W	T	T	T	T	T	T	T	-	AAT<->TAT	N<->Y	0	1
comp184697_c0	129	C	T	C	C	C	C	Y	Y	C	C	+	TCA<->TTA	S<->L	0	1
comp184697_c0	249	T	A	W	W	W	W	W	T	W	W	--	--	--	--	--
comp184703_c0	193	C	T	C	Y	Y	Y	Y	Y	Y	Y	--	--	--	--	--
comp184729_c0	609	A	C	M	M	M	M	M	A	M	M	-	CCT<->CCG	P<->P	1	0
comp184733_c0	25	T	A	W	T	T	T	T	T	W	W	-	GAA<->GAT	E<->D	0	1
comp184733_c0	41	G	C	G	G	S	G	G	S	S	G	-	ACC<->AGC	T<->S	0	1
comp184733_c0	121	G	A	G	R	R	G	G	G	G	G	-	TAC<->TAT	Y<->Y	1	0
comp184733_c0	151	C	T	C	Y	Y	Y	Y	Y	Y	Y	-	AAG<->AAA	K<->K	1	0
comp184788_c0	93	A	G	R	R	R	R	A	A	R	R	+	CAC<->CGC	H<->R	0	1
comp184788_c0	310	T	A	T	T	T	T	T	T	T	W	--	--	--	--	--
comp184806_c0	249	A	G	A	A	A	A	A	A	A	R	-	TCA<->CCA	S<->P	0	1
comp184813_c0	272	C	A	A	C	C	C	C	A	C	C	--	--	--	--	--
comp184822_c0	100	G	A	A	A	R	R	A	A	A	A	-	CCC<->CCT	P<->P	1	0
comp184858_c0	268	A	G	A	A	R	R	A	A	A	R	--	--	--	--	--
comp184858_c0	286	C	T	Y	Y	C	Y	Y	C	C	C	--	--	--	--	--
comp184858_c0	305	G	A	R	R	G	R	R	G	G	G	--	--	--	--	--
comp184859_c0	129	G	T	G	K	K	K	K	K	G	K	--	--	--	--	--
comp184873_c0	118	C	G	S	C	S	S	C	C	C	C	--	--	--	--	--
comp184873_c0	412	C	T	Y	C	C	C	Y	C	C	C	--	--	--	--	--
comp184920_c0	161	T	C	T	Y	T	T	Y	T	Y	T	--	--	--	--	--
comp184921_c0	157	G	A	R	R	G	G	R	R	G	R	+	GAG<->GAA	E<->E	1	0
comp184931_c0	39	C	T	C	Y	Y	Y	Y	Y	Y	Y	+	CTC<->TTC	L<->F	0	1
comp184931_c0	152	T	C	T	Y	Y	Y	Y	Y	Y	Y	+	TCT<->TCC	S<->S	1	0
comp184951_c0	354	G	A	G	R	G	G	R	R	R	R	+	CTG<->CTA	L<->L	1	0
comp184955_c0	553	G	A	R	G	G	G	G	R	G	G	--	--	--	--	--
comp184957_c0	155	A	T	W	W	A	W	A	W	W	W	--	--	--	--	--
comp184957_c0	174	G	C	G	G	S	G	G	G	G	G	--	--	--	--	--
comp184963_c0	148	C	T	C	Y	C	Y	C	C	C	C	--	--	--	--	--
comp184963_c0	188	T	C	T	T	Y	T	Y	T	T	T	--	--	--	--	--
comp184963_c0	232	A	T	A	W	A	A	A	A	A	A	--	--	--	--	--
comp184964_c0	33	G	A	G	G	G	R	G	G	G	R	+	GAA<->AAA	E<->K	0	1
comp184964_c0	42	G	A	R	R	G	R	R	G	G	G	+	GCT<->ACT	A<->T	0	1
comp184964_c0	173	T	A	W	T	T	T	W	W	W	T	+	ACT<->ACA	T<->T	1	0
comp184964_c0	221	G	C	G	G	G	G	S	G	G	S	+	ACG<->ACC	T<->T	1	0
comp184997_c0	42	C	G	C	C	S	S	C	C	C	C	-	GAG<->GAC	E<->D	0	1
comp184997_c0	252	G	A	R	R	G	G	R	R	G	G	-	AGC<->AGT	S<->S	1	0
comp184997_c0	286	G	A	R	G	G	G	G	R	G	G	-	CCA<->CTA	P<->L	0	1
comp185054_c0	371	A	T	A	A	A	A	W	A	W	A	--	--	--	--	--
comp185055_c0	154	C	A	C	C	C	C	C	C	M	M	-	GAC<->TAC	D<->Y	0	1
comp185063_c0	103	C	A	A	A	M	A	A	A	A	A	+	GCC<->GCA	A<->A	1	0
comp185063_c0	243	T	C	Y	Y	Y	C	Y	Y	Y	Y	--	--	--	--	--
comp185063_c0	331	T	G	T	K	K	T	K	K	K	K	--	--	--	--	--
comp185064_c0	70	T	C	Y	Y	Y	Y	Y	Y	Y	T	-	GGA<->GGG	G<->G	1	0
comp185064_c0	484	C	T	C	C	Y	C	Y	Y	Y	Y	-	TTG<->TTA	L<->L	1	0
comp185094_c0	65	A	C	A	A	M	A	A	A	A	A	--	--	--	--	--
comp185094_c0	92	C	T	T	Y	T	T	Y	Y	Y	Y	--	--	--	--	--
comp185094_c0	97	T	C	C	Y	Y	Y	Y	Y	T	Y	--	--	--	--	--
comp185094_c0	125	G	T	T	K	T	K	K	T	K	T	--	--	--	--	--
comp185094_c0	159	C	T	C	Y	Y	Y	C	Y	C	C	--	--	--	--	--
comp185108_c0	153	A	G	A	A	A	A	R	R	R	A	--	--	--	--	--
comp185108_c0	158	G	C	G	G	G	S	S	S	G	S	--	--	--	--	--
comp185108_c0	213	A	G	R	R	A	R	A	R	A	A	--	--	--	--	--
comp185108_c0	239	C	T	C	C	C	C	Y	Y	C	Y	--	--	--	--	--
comp185117_c0	90	C	A	C	C	C	M	C	C	C	C	--	--	--	--	--
comp185117_c0	209	A	G	R	A	A	A	A	R	A	A	+	GCA<->GCG	A<->A	1	0
comp185117_c0	227	T	C	T	Y	Y	T	T	Y	Y	T	+	CAT<->CAC	H<->H	1	0
comp185117_c0	232	A	G	A	R	A	A	A	A	R	A	+	AAA<->AGA	K<->R	0	1
comp185117_c0	354	A	G	A	A	R	A	A	A	A	A	+	ATA<->GTA	I<->V	0	1
comp185117_c0	359	C	T	Y	Y	C	C	Y	Y	C	Y	+	GAC<->GAT	D<->D	1	0
comp185139_c0	66	T	C	T	T	T	T	Y	T	T	T	--	--	--	--	--
comp185139_c0	72	T	G	K	T	T	T	K	T	K	K	--	--	--	--	--
comp185139_c0	111	C	T	Y	C	C	C	Y	Y	Y	Y	--	--	--	--	--
comp185139_c0	125	C	T	C	Y	Y	Y	Y	C	Y	C	--	--	--	--	--
comp185139_c0	151	A	G	R	R	R	A	A	A	R	R	--	--	--	--	--
comp185143_c0	323	T	A	T	W	W	T	W	W	T	W	+	CGT<->CGA	R<->R	1	0
comp185150_c0	199	T	C	T	T	T	T	Y	T	T	T	-	GCA<->GCG	A<->A	1	0
comp185159_c0	178	A	G	A	R	R	A	R	A	R	A	-	TTG<->TCG	L<->S	0	1
comp185159_c0	280	G	T	K	K	K	K	K	T	K	K	-	CCA<->CAA	P<->Q	0	1
comp185159_c0	306	A	G	R	R	R	R	R	G	R	R	-	CTT<->CTC	L<->L	1	0
comp185167_c0	127	T	C	Y	T	T	T	T	T	T	T	+	GAT<->GAC	D<->D	1	0
comp185167_c0	136	T	A	T	T	W	T	T	W	T	T	+	GCT<->GCA	A<->A	1	0
comp185167_c0	154	T	C	Y	T	T	T	T	T	T	Y	+	CTT<->CTC	L<->L	1	0
comp185167_c0	182	G	A	R	R	G	R	R	R	R	R	+	GAT<->AAT	D<->N	0	1
comp185167_c0	203	C	G	G	S	S	S	G	G	G	G	+	CAG<->GAG	Q<->E	0	1
comp185216_c0	133	G	A	R	R	R	R	R	R	G	G	--	--	--	--	--
comp185216_c0	164	A	C	M	M	M	M	A	A	A	A	--	--	--	--	--
comp185216_c0	241	A	G	R	R	R	R	R	G	G	G	--	--	--	--	--
comp185222_c0	85	C	A	M	C	C	C	M	C	M	M	+	GCC<->GCA	A<->A	1	0
comp185222_c0	187	C	G	S	C	S	S	S	C	C	C	--	--	--	--	--
comp185222_c0	292	A	G	A	R	R	R	R	R	A	A	--	--	--	--	--
comp185222_c0	417	T	C	Y	Y	Y	T	Y	Y	Y	Y	--	--	--	--	--
comp185224_c0	79	G	A	R	R	R	R	R	R	G	R	-	CGC<->CGT	R<->R	1	0
comp185224_c0	127	G	A	R	R	R	R	R	R	R	G	-	CTC<->CTT	L<->L	1	0
comp185224_c0	232	A	G	R	R	A	R	R	R	A	A	-	CTT<->CTC	L<->L	1	0
comp185235_c0	65	T	G	T	T	T	T	T	K	T	K	--	--	--	--	--
comp185235_c0	134	C	A	C	C	M	C	C	C	C	C	--	--	--	--	--
comp185284_c0	351	T	C	Y	Y	Y	Y	T	T	T	T	--	--	--	--	--
comp185284_c0	455	G	T	K	G	G	G	G	G	G	G	--	--	--	--	--
comp185294_c0	103	G	A	G	G	G	R	G	G	R	R	-	ACC<->ACT	T<->T	1	0
comp185294_c0	238	C	T	Y	Y	Y	Y	Y	Y	C	C	-	CTG<->CTA	L<->L	1	0
comp185299_c0	323	G	A	R	G	R	R	G	G	G	G	-	GCC<->GTC	A<->V	0	1
comp185299_c0	363	T	C	T	T	Y	T	Y	T	T	Y	-	AAA<->GAA	K<->E	0	1
comp185299_c0	446	T	C	T	Y	T	T	Y	T	T	T	-	CAC<->CGC	H<->R	0	1
comp185299_c0	564	A	G	R	R	A	R	A	A	A	A	-	TCT<->CCT	S<->P	0	1
comp185307_c0	241	C	G	C	S	C	S	S	S	C	S	--	--	--	--	--
comp185307_c0	356	A	G	A	A	A	A	A	R	R	A	--	--	--	--	--
comp185335_c0	211	A	G	A	A	R	R	A	A	A	A	+	AAA<->AAG	K<->K	1	0
comp185342_c0	73	C	G	C	C	C	C	C	C	S	S	+	AGC<->AGG	S<->R	0	1
comp185342_c0	250	T	G	K	K	K	T	K	K	K	K	+	AGT<->AGG	S<->R	0	1
comp185346_c1	310	A	T	A	A	A	A	W	A	A	W	-	TCT<->TCA	S<->S	1	0
comp185346_c1	326	C	A	M	M	C	M	M	M	M	C	-	CGG<->CTG	R<->L	0	1
comp185348_c0	127	G	C	G	S	S	G	S	S	S	G	--	--	--	--	--
comp185348_c0	142	T	C	T	T	T	Y	T	T	T	T	--	--	--	--	--
comp185348_c0	186	A	G	A	R	R	R	R	A	R	R	--	--	--	--	--
comp185348_c0	254	G	C	G	G	S	S	G	G	G	G	--	--	--	--	--
comp185365_c0	208	G	C	G	G	G	G	G	S	G	S	--	--	--	--	--
comp185367_c0	305	A	G	A	A	R	A	A	A	A	R	+	AAG<->AGG	K<->R	0	1
comp185375_c0	86	G	A	R	R	R	G	R	R	G	R	-	GAC<->GAT	D<->D	1	0
comp185381_c0	80	T	C	T	T	T	T	T	T	Y	T	--	--	--	--	--
comp185381_c0	95	A	C	A	A	A	A	M	M	M	M	--	--	--	--	--
comp185386_c0	406	T	A	W	W	W	W	W	W	T	W	--	--	--	--	--
comp185386_c0	537	C	T	C	Y	C	C	C	C	C	C	--	--	--	--	--
comp185386_c0	587	A	G	R	R	R	R	A	R	R	A	--	--	--	--	--
comp185386_c0	658	A	G	A	A	A	A	R	R	R	A	--	--	--	--	--
comp185408_c0	308	G	T	K	K	K	T	K	G	K	K	--	--	--	--	--
comp185430_c0	39	C	G	S	C	S	C	S	C	C	C	--	--	--	--	--
comp185430_c0	253	C	T	C	C	C	C	C	Y	C	C	--	--	--	--	--
comp185462_c0	271	A	C	A	A	A	A	M	A	A	A	+	CTA<->CTC	L<->L	1	0
comp185462_c0	391	T	C	Y	T	T	T	Y	Y	T	Y	+	TTT<->TTC	F<->F	1	0
comp185467_c0	30	C	A	C	C	C	C	M	C	C	C	-	TCG<->TCT	S<->S	1	0
comp185467_c0	60	T	C	Y	T	Y	T	Y	Y	Y	Y	-	TCA<->TCG	S<->S	1	0
comp185467_c0	141	A	G	R	A	R	A	R	R	R	R	-	CCT<->CCC	P<->P	1	0
comp185482_c0	169	A	G	R	A	R	R	A	A	R	A	--	--	--	--	--
comp185482_c0	218	C	T	Y	C	Y	Y	C	C	C	C	--	--	--	--	--
comp185497_c0	62	T	G	K	K	K	T	T	T	T	T	--	--	--	--	--
comp185516_c0	217	G	C	G	G	G	G	S	S	S	G	-	CCA<->GCA	P<->A	0	1
comp185540_c0	258	A	T	A	A	W	A	A	A	A	W	+	ACA<->TCA	T<->S	0	1
comp185551_c0	214	T	C	Y	T	T	T	T	T	T	T	--	--	--	--	--
comp185551_c0	460	T	C	T	T	T	T	T	T	Y	Y	--	--	--	--	--
comp185553_c0	103	A	C	A	M	M	A	M	A	M	A	--	--	--	--	--
comp185561_c0	74	G	T	K	T	T	T	T	T	T	T	+	GCC<->TCC	A<->S	0	1
comp185586_c0	296	G	A	G	G	R	G	G	G	G	G	+	TCG<->TCA	S<->S	1	0
comp185586_c0	319	G	A	G	R	G	R	G	G	G	G	+	AGT<->AAT	S<->N	0	1
comp185592_c0	130	C	G	C	C	C	C	S	S	C	C	+	CTC<->CTG	L<->L	1	0
comp185592_c0	175	G	C	S	G	G	G	G	S	S	G	+	AGG<->AGC	R<->S	0	1
comp185592_c0	219	G	C	G	G	G	G	S	S	G	G	+	AGA<->ACA	R<->T	0	1
comp185592_c0	259	C	T	C	Y	Y	Y	C	C	C	C	+	TCC<->TCT	S<->S	1	0
comp185592_c0	371	A	G	R	R	A	R	R	R	R	R	+	AGC<->GGC	S<->G	0	1
comp185592_c0	453	T	C	T	T	T	T	T	T	T	Y	+	GTC<->GCC	V<->A	0	1
comp185612_c0	38	A	T	A	A	A	W	A	A	A	A	--	--	--	--	--
comp185612_c0	56	G	A	G	A	G	G	G	G	G	G	--	--	--	--	--
comp185612_c0	106	T	C	C	C	C	Y	Y	Y	C	C	--	--	--	--	--
comp185612_c0	122	A	G	R	G	R	R	A	A	G	A	--	--	--	--	--
comp185613_c0	250	C	T	Y	Y	Y	Y	Y	Y	Y	C	-	AAG<->AAA	K<->K	1	0
comp185619_c0	110	T	G	T	T	T	K	T	T	T	T	--	--	--	--	--
comp185631_c1	57	A	C	M	A	A	A	M	A	M	M	--	--	--	--	--
comp185631_c1	134	C	T	C	C	C	C	C	C	Y	C	--	--	--	--	--
comp185651_c0	190	C	T	C	C	C	C	C	C	Y	Y	-	TTG<->TTA	L<->L	1	0
comp185710_c0	310	A	C	M	A	A	M	M	M	A	M	-	ATT<->ATG	I<->M	0	1
comp185710_c0	326	G	T	G	G	K	K	K	K	K	G	-	CCG<->CAG	P<->Q	0	1
comp185710_c0	346	G	C	S	G	G	G	G	S	S	G	-	GGC<->GGG	G<->G	1	0
comp185710_c0	480	T	A	T	T	W	T	T	T	T	T	-	AAT<->TAT	N<->Y	0	1
comp185714_c0	343	A	T	W	W	W	W	A	A	A	A	+	ACA<->ACT	T<->T	1	0
comp185714_c0	416	T	C	T	T	T	T	T	T	T	Y	+	TTA<->CTA	L<->L	1	0
comp185746_c0	131	G	T	G	G	G	K	G	G	G	G	--	--	--	--	--
comp185748_c0	131	T	C	T	T	T	T	T	Y	T	T	--	--	--	--	--
comp185748_c0	192	G	A	R	R	R	G	R	G	R	R	--	--	--	--	--
comp185748_c0	269	G	A	R	R	R	R	R	G	R	R	--	--	--	--	--
comp185762_c0	46	A	G	A	R	R	R	A	A	A	A	-	TTA<->TCA	L<->S	0	1
comp185762_c0	129	A	G	A	A	A	A	A	R	R	R	-	GAT<->GAC	D<->D	1	0
comp185762_c0	198	G	A	R	R	R	R	R	G	R	R	-	TTC<->TTT	F<->F	1	0
comp185772_c0	85	G	C	G	S	S	S	S	S	S	S	+	AGT<->ACT	S<->T	0	1
comp185772_c0	178	C	T	Y	C	C	C	C	Y	C	C	+	TCT<->TTT	S<->F	0	1
comp185772_c0	191	A	T	A	A	A	A	A	A	W	W	+	ACA<->ACT	T<->T	1	0
comp185820_c0	32	A	G	R	A	A	A	R	R	A	A	--	--	--	--	--
comp185820_c0	223	T	C	T	Y	Y	Y	Y	Y	Y	Y	--	--	--	--	--
comp185820_c1	118	A	G	A	A	A	A	A	A	A	R	--	--	--	--	--
comp185820_c1	157	A	G	R	A	A	A	A	A	R	A	--	--	--	--	--
comp185829_c0	321	A	C	A	A	M	M	M	A	A	A	+	AAA<->ACA	K<->T	0	1
comp185831_c0	73	A	T	A	W	A	A	A	A	A	A	+	GGA<->GGT	G<->G	1	0
comp185843_c0	190	G	T	K	G	K	G	G	G	G	G	--	--	--	--	--
comp185843_c0	203	A	T	A	A	W	A	W	A	W	A	--	--	--	--	--
comp185850_c0	292	C	T	Y	C	C	C	C	C	C	C	--	--	--	--	--
[truncated: 101,444 more rows]
