# Supplementary material for: Leaf transcriptome analysis of a subtropical evergreen broadleaf plant, wild oil-tea camellia (Camellia oleifera), revealing candidate genes for cold acclimation
Source: BMC Genomics. 2017 Feb 28;18:211. doi: 10.1186/s12864-017-3570-4 (PMC5329932; doi:10.1186/s12864-017-3570-4)
Supplement: Additional file 3: Table S3. — Genes containing single nucleotide polymorphisms (SNPs). Number of non-synonymous SNPs (N), synonymous SNPs (S) and ratio between them (N/S) are shown. (XLSX 8950 kb) [file 12864_2017_3570_MOESM3_ESM.xlsx]

## Sheet: Table S2_g
Table S3 Genes containing single nucleotide polymorphisms (SNPs). Number of non-synonymous SNPs (N), synonymous SNPs (S) and ratio between them (N/S) are shown. For positions of SNPs in a gene and variation among samples, see Table S2.
Gene ID	Sequence	Number of SNPs	N	S	N/S
comp101425_c0	AACACATACTCATTGCAACCGGCAGCAGGGCTTATCGACCGGCTATTCCAGGGCAGGAGTTAGCTATAACCTCTGATGAAGCCTTAAGCTTGGAAGAGTTACCTAAGCGTGCTGTCATATTTGGGGGAGGGTACATTGCTGTTGAATTTGCTTCAATATGGAAGGGTATGGGTTCTACAGTGGATCTATGTTTCAGAAGGGAACTTCCATTAAGAGGTTTTGATGATGA	1	0	1	0
comp101668_c0	AAAGACAACAAAACCAAAACCACGAGCTCGCCCTGTGTTCCGATCCTTCATTATCACAGCTTCAACTACCTCACCAAAAGTTTGGAAATACTCTCTCAGACGGTCTTCGTTCGTGTCCCAAGAAATCCCACCAATGAATAACTTTCCAGGCTCCATTTCCATCCTTAGCAAAGAATCTAGTAGAAAATTGGAGACTTGTAAGATGATTGAGGAAATGGGTATTCTTGGAATCAATCGAAAAGCATCCGATCTTTCACAGATCAATAATCGATCAGCAAAGGATCGAGAATTCCAATTGAAGAAGACCCAGATGAGAGAAAGAGAGAATCTAAGATCTGAGAGGAGGCATAACAAAAAGAGGGCGAAAGGCCCTCCCTTTTCCTCTCTCTTCCTTTGTTC…	1	1	0	Inf
comp105893_c0	AAAAACCCTAGGGCTATTTTTTTGGGTGGGGGGGGCACAGTTCAAAGCCCTAGCTTTCGTTTCCAGAAAACAAGGGAGCTATGAAGGTCTTCGACATCGATGGAACCCCTCTCTCTCTCGCCCTCTTCACAGACGTCACTAACGCCAAAGAACTTCTGGACTTGATGCAAGCTGGAACACTGGAACCAGAAGTAGCATTTCTTAATGCATCACTTATCCCAGAAGTTTTCCCTGTTCTAGCAGCCGCACATAAGACGCTTCTAGCCAAGTCCCGGGACTCCTTGACCACACGCACTCTTCATTCTGAGCTCGTTTACAATTATTCAGGCTCTAAGCATATTACCGAATCATTCAAAAGGTGTGGCATCTCTGAAAGCTCAACTTACATCCTTGTGGCTC…	1	1	0	Inf
comp106744_c0	ATACCTTCAGCATCCCGAGGACCTTTGTAATCTTGAATATTCTTCCCTCCATTTCTAAAGATCTTAAGTGTGGGGAAACCCTTAATCTCAAATTCACCTGCAAGCCCTTTGTTCTTTTCTTCATTAGCATCAACTTTTGCTAGAATGATGGGAGGGTCATGACTGCTCAATGCAGATGCAGCTTTCTCATACTCCGGAGCAAGCTTTTTGCAATGGCCACACCATGGAGCGTAG	1	1	0	Inf
comp107108_c0	TGCATATTCAGCTAGTGTGTTAGGTGGTTTACCATAGGCTTGGCACTCTAGGAGCCCATTGCAGTCACCAGTCTCGCACCCACCTCGACCTGCTCCATCGAAGGAGCAACCGGTCCGGGCCCATACTCGGGCTTGCGTTGTGCCTGGGGCGGGGCTGATGGTCCACGTTTGGCCCCCGTCAAGTTGTCGACCACCACCAGGCACGGCTGCTGCCCAAACAGTATAAGGGCAACTATTTATGATATCGATATTGGCTGCATTGGTGTAAGTGAAGAGGAGAGAAATGAGAAGCAAAATGGGTAGGCAGAGAGATTTGAAAAAGCTCATGTTTGGGGACTATGTGGAGTGGGAACTATAGATATATTTGAGATCAATTAAG	2	2	0	Inf
comp107595_c0	TCTTCAAGGTTTTCAAGTCTGCCACTCACTGGGGGGAGGAACTGGTTCTGGGATGGGGACTTTACTGATTTCAAAGATCAGGGAAGAATACCCTGACCGTATGATGCTCACTTTCTCTGTGTTCCCATCACCAAAGGTTTCAGATACTGTGGTTGAGCCATATAATGCAACCCTTTCTGTTCATCAGCTTGTAGAGAATGCAGATGAGTGCATGGTG	1	0	1	0
comp108654_c0	GGGACAGTTTACAATCTCCTTCAAGCTCTGAACCATCTTCCTCGACGCCGCAGGGATTGATTGTAACCCGCCACCATTGTTGCTGCTGCTCATACTCTCTCTCTAGAATCTCAGATCTAACGTAGAGCGATTGCTTCCTCCCTCTGTATATCTTTTCACTGCCTTGTGTTTTCTCGGCTCTGCTACAGAATCCGCCTCGACCACAACATAACTCTCTCAGTTTCCCTCTCCACTTTCCAAAACCCTCTCTCTAAA	1	0	1	0
comp113436_c0	AACATATCCACCAGCAAAGCTCACGCCAAGCTGCAGAGGTTTACTGCACTCATCTTTCGGAGTGGGTATGGCATACTTATAGAGCATCTCCACGATGGTCTCAAAAGAGGCAAACTTCATCATGGTATATGGAATCTGACGCCCCCACAGAGGAACAAGGCCCTTGTACAACCCAAGAATGCCTTCAGATTTGACAAATTTAGGCAATCCATCCGCCAATCCTCTTGCAAAACCAGGTTGAGTCTGAACACGAACCTTGACTGCCTCAAAGGGGCAAAGAGCAACA	1	0	1	0
comp114688_c0	GGAACATGATGAAGCAATTATGCTTGAGGCTGCACTCTTTGGTGGAGTCCCTGAAGGAAATGGATATCCTTCCTCATATGCACCTTATCAGTTCATGCAGAATGGTTTAGATAGAACTTCGGGCTATTACCCCCAGCGAATGCCTCGACCCCCCTCACCAGGTCTTGCTGCTCAGCGCTCAATTAGGGAACAACAGGATGATGAA	1	1	0	Inf
comp116182_c0	GGCTGTCCCAGTCTATGTCAGCTAGATCATATGATACATCGCTTGTGGTGGTTGTGGGAGGGACAACTTCAACAGTATTGTTATGGTTTCTATAAGAAGAAGCCATAATAAGGGACTGCCTTTGGAAGTGCACTGGTATGCCCTTGAGGGACAGAGGGCAAAACTGTTTCTTATCGATGAAACTAGGAGGAAGAAGAAGCCCGACAGCGGTGCCTGAAGTAGACAAAAGGAAATTGTGATATGGTTGAAGCCCCGCGAAGACCGCTCCGCTCTCCATTTTTCTCAACTAGAGCCCTCTCTCTCTCTC	4	4	0	Inf
comp122652_c0	AGGATATTTGCTCCTTTAATATCCCTATGGACTGTATTTTTAGCATGTAAATAAGCAAGCCCCGACAGGATTTGTTTAGTATAACTACGAATTGCTAATTCGCCGAACTGCCCATAGTCTTGAAGAAGCTTGTAGATGGAACCACCAGACACATACTCCAAATAAATATAAAGTTTATCACCTACTGATTCAGACCCATAATACTGCACAA	1	1	0	Inf
comp123759_c0	CAAGACATTTGCAGAATGAACATACTTGAGTCCTCGTAATATTTGATACAGAAAGTACCGACAATGATCATCATTCAATGGTTGGTTGGAGCGAATTATCTGATGAAGATCTGTGTCCAGTAATTCATACACAATGTAGACATCATTGAAGTTCTCCTTTAGTGGAGGCCGTATAATATCTTTGATTGCAATGACATTTTCATGATCCATGTGGCGAAGA	3	1	2	0.5
comp126384_c0	TTTTGGCAGAAGATGCCATTTAGGCTCCTGCAATTATGAATCTGAATATCAATTTCCAATATGTCAAACCCTCATAGAGACATTACATGCATGTGAAATTGAGCTATCATATAAACCAATTCTATCAGTTACATCTGAAATTTAAAAAACAAAAAACAAAAAAACAATAATAATCTAAACTTTGAATGAGTCCAACCAAAACCTG	1	0	1	0
comp126406_c0	GGTTCTGGTCTATCTCGTAGACAACGGTGCCCACAAGATCAAATGTTCCGGGCTGCAAAAATTTGCTGACAGCAAATATGTATGGAAAAGAAGCCTGAGCTGATGGAGGAACTGAAGCGTTGTTAAAAACCTGTGCAGTAAGATTTTGAACCAAAAGACTATGATCAAAAGGAAGATGAACACTGGCCTTGATTGCAATGACAT	1	1	0	Inf
comp126510_c0	ATGATTTTGGTTTTTTGGGTTTTTTATTTATTATTTTTAGATTGATTTATATTATAATGATTTTGGTTTGGTCTTGCCTTAGAGTTCCACACTCTGAATTCCGCCATTGTTGCATCATCCTCCTAGTATAATCAACGACGACGATGTTGCAAATCTCATCCTCCTCCGCCTCCTCCTCAACTTGGAACTAGAACCACAACGCCACTACCACAGCACCCTTCGATCAACCTGTGTCTGTCTGTCTGTCTGTCTGAGAAGAAGAAAAACGGGAGGGGAAATAAAAAAAAGAAGAAGAAGAAGAATAAGAA	1	0	1	0
comp126528_c0	ATGCATAATGGCATTGATGACTTCCTCGATGTTGGCGCCATCTTCGTCACTTAAGGCATCTCGGAGCTCTTCAATCTCTATAAAACCATTCTGGTTTCTATCAAAGAATGCAAAAGCTTTATGCAGGTGCTCGTCATTGCCCATCTTCCTAAGATGAACGGAGACAGCGACAAACTCTCCGTAGTTCAACATTCCATCTCCATCGATATCAGCAGCTTCCATTAGGATTTG	1	0	1	0
comp126718_c0	TTGTTTGAAGTTCTTTGTGCAAGGACTGTAATAGATCCATCTCTCCCAAGAGAGATGGTGAACTTAGCTGAATGGGCAATGAAGTGGCAGAAGAGAGGGCAGTTGGACCAAATTATAGATCCCTATCTTGTGGGAAAAATAAAACTGGATTCTCTCAGAAAGTTTGGAGAAACAGCAGAGAAATGCTTAGCTGAATATGGTGTTGACAGGCCTTCCATGGGAGATGTCTTGTGGAATCTG	1	1	0	Inf
comp126818_c0	GGAAGAGGTCCACAAAGCGACTCGTAACCACCGTCGATTGACAACAACATATAAATCAGGCGAATCTTGGTCTTCTTCGGCATTGTAGCTTCTTCTTCGCTGGAGCAATGTCACAAGCTCGAGTCTACGCAGACGTCAATGTTCACCGCCCTCGAGATTACTGGGATTACGAGTCTCTCACCGTTCAATGGGGCGATCAAGATGACTATGAGGTTGTTCGAAAAGTTGGGAGGGGAAAATACAGTGAGGTCTTTGAAGGTATAAATGTCACCAACAATGAAAAGTGCATCATCAAGATCCTTAAACCCGTCAAGAAGAAGAAG	2	2	0	Inf
comp126863_c0	GGAAAGACAGTATTCAAAAGATAAGAACTACACCAAACAAATTTGTCAAAACTCTCTCTCTCTCTCCTTCCTTGCACATTCCATCTCTATTTTCATATTACTGTACAAAATTCTCAACTCCATGTCTAAAGATCAAGTATACCAGCAGAATTTACCAGGAGATGGTGAACCAAACCGGTTACCAAACGACTGCGAAGACTGTCGAACACCAACTTCCCTAGATCACAAAATTCCAACAATCCAAACATGTCCACCGGCACCA	1	0	1	0
comp127471_c0	TAAAAAGATCCCACATAATCACTATGATGTTGGTGCGTCGTATGTTAGCGGGCCCCTCCCTCACACCATAGAGCATTGATTTCGCAGAGGAGGGAAATTGAGAACCGCAAGCTTAAATACCGCACTCTCTGTGCCGGCCTCAAACGGAGAGCAGAGGCTGCGATTCAAAGCATCGTACTCTCTCTCCTCAAAATCTCTATACATATA	2	0	2	0
comp127995_c0	AAAATGGGCAGATGTTGCCAATGTTTGATGCACGGAAAAATGCCACTGTAAAGACTATGGAACAACAGTTCACACTTGCAAAGTCTGCTGATAGTTTTTGTGCACTGAATTCATTGGACCAAGTTAATGCTACTGCTGATTCAAATCAGATGGGTAATGTCTGGCAAAGGTCAACACCGGTTGAGCATTTCTCCTCTGCCCTGTCATTAGCCCAGGATGTGCTGGATCGAAGTTTGGTTGTTGCGAGGCCAAAGAAACGGAAAAATGCTACATCAGAGCTTCTTTCTTGGCATAAAGAAGTGATACAGGGTTCTCAAAGGCTTCTGACTATAAGCATGGCAGAAGCTGACTGGGCCAAAGCAGCAAACCG	1	1	0	Inf
comp128021_c0	CTCTCTATATATATATATATCTCTACAACACGCACACAACTCTGCTGAAAAAATATGTAGTTATATATGTATCTAACGGTGGAAAGTAGGAGGAGAGGGAAGGGGTGGGTCGGAGTCGGAGGCGGTGATGTGTGTGTATTGGTGGGAAAAAGGTTGATTTCTTTTTTCCGGAGAGAGCATGTAGCTTGGTGTATTGCCGAATAGGGTGGCGAGATTGTGTG	1	0	1	0
comp128023_c0	ATCATATTCAGAACTTTTATTGCATAATCTGCATCGTCCTCGCTTCGGAATTCCACAAAGCCATATCCTTGATGAAGATTGGTGACTCTATCTTTGGGAACATACACATTTACAACAGGGCCTGCTTGAACAAACAACTCCCAGAGTAACTCTTCAGTTATCTGAGGATCGAGATTGCCGACGTAGGCGGTGGCGTCTTGGTTCCTCTCGGCGGAGTGTTGGCCGAGCAGGTTCGCTCCGACGCCCGGAGCTATTCTAGTCGTCATCGCCCTCCCTCTCTCTCTCTCTCGCTCG	2	0	2	0
comp128069_c0	TGAGGAAAGAAAACAATCAGATCAACACAAGTGTGAGCATCACCACTCAGCACTACCTCAATGTTGAGGCAGAGAACTCTGTTTTGAGAGCTCAGATGGATGAACTTAGCCAGAGATTGCAGTCTCTCAATGATATCCTGAATTACATGAACACCAACAATGGTGTGTTTGAGACTCAGGGTTTTGAGACCAGTCCTGATAGTTTCATGAACAATTCTTGGAACTTGATGTATCTTAATCAACACCCCATCATGGCTGCTGCTGATATCTTTCAGTACTG	3	1	2	0.5
comp128081_c0	TTTGTCTTTTTTTTTTTTTTTTTGTCTCTCTCTCTCTTCGCTGTTGTTTTTTGTTATTTTACTCTCTTTTTTCTCATGTTTGTTTGCTTGGATGGTTCAGCTGTCCATGTCGTGTATTTTATCTTTTAATGTTCTTCACGGGTTGAATTACCTTAGAAACTTCAGAAAGATGTGAGCATTTGTATTATTGTATCTGCCTTTGATTTTTCATGTCTTACAGCCTAAGAATGGACTAATGTTTTGTTTGGAGGTCGTGGTGGGACCTTGAAGTGGGTATAGCCTCTTGAATTCTGTTGTTACTGAGCAGTCTGACTTTGATAAATTGGAAAGAGTGAAAAATAAAAGTGTGAATCATCTTCGACCACATATTGCAAGTGGAGTAAGGAAACATTTTCTTTA…	1	0	1	0
comp128091_c0	ACAGCAATGCCCTCTGGAAATTTGCGTACTAAGATAAGTAGTTGATTCTTGTCCTTCAGATCATGCTTGGACTTGTAAGAGAAACACCTCCCATCATAGTGCACTTTTAGGTTATTCCTCAAACTGTCAAAGACAGCTTTGTTGGCATTTATATCAACATAACAAACTTCATTTATTTGCTCTGGTGTTAGGGCTTGCCTTGTCTCAAGCAGCAAGTCTATAACACGCTTGATCTGAGCTCCTACGGGGCCTTTGCGTATGCTGTTGATGTGTTGAAGTCTCTCTGTATCA	1	1	0	Inf
comp128112_c0	GAAGAAGAAGACGAAGAAGAAGATGTCGACCGACAGACACGCTTCTAGCAATCCCACACCATCTGCTGAAGAAAACGCCATGTTCCTTGATATACTGCATGAGGCTCCTTTATTTGGTCATCGGAAACCAACAAGCCTTGTCGGGAGTATTCTTTACTGTGTTTTATTGGCAGGTTATGCCATTTTGGCTGCGGGATCCCCATGGATTTTTCATCCAATAAAAGCAATGGTTTCTCAATTACTTTGCAGTTGTGATGTTGTTCTTTTGATTGTCACAGGCATCTTTCAGCAGTATCTGGTGTACCAAGTCCAGAAAATACGATTGCAGGGTTACTATGTTTTCAGCCAGAAGTTGAAGCATGTTGTTCGCCTTCCATTTGCCACCACTGCATATGGAAC…	2	0	2	0
comp128117_c0	GGTTATGCCATTTTGGGCTTTGCGCTTCTAGAATGTATTGCATTCGAAAGGCCTGGTTAGAGGAATAGGTGCCTCCTCATCCGTCATGAAATGGTTGGAAGAGAGATTAGTAGCTCATGCGTTCCAAGGGAAAGATGTTCTTTCTAAGTTGTGAAATGAATTGGTGCCTGAGCTGCTCTAATTGCTTCAGCAGGAGTTGGTATCGGTATAGTTTTCCTTCGAAGTTACTCTATTCATTCTGTGTCTAGAAATCCGTCATTGGCTAAACAATTATAAGATGAAATTGGAAATGTCAATCCGCTACGAAAGCGTGGTCTAAAACCCGAGGGAAGCATCCGCTATAGTGCGACCTTTTACCAAGGGTAGCTCCGTCAGTGTGACTTTGTACAGAAAGATCTC…	1	0	1	0
comp128168_c0	GTAAAAATGTCATGGCATTTGGAGGCAGGCTTGTAGGTAGTGGAAGGTTGAAAGAGATATCAACAACCAAGATCCATAGCACAAGCCTGTACTATGACACCATCAAAGAATTAATTTTAGGCCACAATGGTTTGGCATCCTACAGAGAACCTGCAGGAATTCCAGAGCTACAAGTTCAAAGCCCCACCGATTTCCATTGAGC	1	0	1	0
comp128174_c0	AACACACACACACACACACACATAGCTCAGCCTTTCTTCACTTGTGCTCCAGTAATTACTGTTTCAGTCATTGTAATTTTATCTACAAAACAGGACTCAATTTCATTCTCTGGCATGATATTTCTGGACAAGTCGGTTCCACAAGTGTCAAAGCTTTAGTTGACATACCATCACGAGTCCCAGCAGGGTCCATTGTTGCAAGCTTGGTACAACATTCCTCAAAGTCACTCCAATTCCTTGAGAAAATCAACGTTGTCAACAAAAACCGTTTTCCAACCATCAGGATCCAGGCATGCAGTAATCTTGGTGTTGATCCCAGGTAATGGTCCAGGTTCTCGG	1	0	1	0
comp128183_c0	TGAGAAGGCAAACAGCAGGAAGTACACAGTAAGCGAGGAGAGGGATAGAGGTGAGGGGATAAACAATGGTATTAATATATGCCAGCCTCTCCAAAAGCTTTAATCTCCCGCTGTACCCATACCATATAGGGCAATGTCTGCTCAGAAGAATCTCAATCGATCCCAGGGCCCACCGAAGAACTTGGTTCAAACGATCAGAAAGATTAATTGGAGCAGACCCCTTAAATGCAGGCCGAGGAGGCATGCAATAGATCGAAATCCATCCTCGTGCATGCATCTTGAATCCAGTCAAAATATCTTCTGTCACAGAACCATAGATCCATCCAATCTCTTTG	1	0	1	0
comp128197_c0	GTAGGTTCCGAGCCAGACTCGGACGCCTTTATGAGGATCGCGAATCTCAGCCGCCCACTTCCCCCATGGCCTTTGCCTGATTCCTCTGTACGCGTTCTTTCGAGTCCTCTGAGTCTCACTTTTCGTCCCCTCAGCTTTCTCGCTCGTCCCTTTGTTGAGCTGCTTCGGCTTGCGAGTTTTGGTCTTCTTCTCAGACTGATTTGAACTTGAAAGGTCCAGACCGAAGTGATCGGAGAACGGATCGAGCTCCGACCAGAGGTCGTCCGTCATCAGTTTCCGGCCGCAGTGGGCTGGGACGAAGTCGGAGATGATAGCACCGCCGCACATCTTCTTGGCGTTACTTCTCTAGAGAGAGAG	1	0	1	0
comp128209_c0	AGTCTCACGGTCGTTGATGATCTAAAACACGAAATCAAAACCAGAAATCGATCAGATTTAATCAGATCTACAACATAGAAACAGTTTACACACATGTTCAAAGAAAATTAAAACTGAAAAGCGATCGATCCTCATCTTTTGACAAGTGAACGTACCGTTTCAGAGCATCAATAAAAGTAACATATAGTAACAGTTAACAGAGAACAGTAAAACCAGAGAGAGTAACAGATAACACAGATCAGGAGAGGTCGACAAAGCCGAATCGGAACAGATCCGATCTCTGCGACGTGTGGATCAAACGGACCTTCGATTCGATTACTT	1	0	1	0
comp128225_c0	GAGAGAGAGAGAGAAGTGAATAATTGCTGTGTGGTGTTTTTCTCTCTCTAACTTTTTAGGCTTTTGAGATTTGAAGAGAGACTTTAGAATTCTCAGAGTATATGCAGAAATGGAGAGAGCGATGAAGAGGAGAGAGAAGACTTTGGGCATGTGATGAGTTGGCGAATAGGTCCAACAATCCGGTGATGGTAGCACCGGCCATGTTTGCTTTTCCCGGAATTTTTTAATTTTTCCTTTTTGT	1	0	1	0
comp128243_c0	GCTGAATGACCACAAGGAGCGGTTCGGCTACGCTCCCACCGTACCACAACCTTGTGATGGCCTCAGCTAAGGGAGTTGGTCCCAGAGGGATCTTGTCCCTCGTCTTTGACGGCTTCTTGTCCTCCTGTAACTGCTGCTCAAGGCTGTCATAGTTGCCGGTGTAGCTTAACTTGGTTTGTTTGGTGCCGACGAATAAATTCTTGAGTTGAAGTGCTGTAGCGTCTTTGAAAAAGTAGGAT	2	1	1	1
comp128252_c0	GAGAGAGAGGAGGAGGAGAGAGAGGTGATGAGGAGGGGGGTGGTGGTGGAAATGATGATGATGATGAAGACTTGAACTTTTGAATGTCAAAGCCAGTTCTAGACCTGTCTTGTTGTTGGTATTGGGCATGCATGTGATGATGGTGATGATCATTGTTAGAAAGAAGATCAGTAAAAGAAGTAGGCATGAACTGAGTTGAGAATGAAAAGTTGTGATTATTATGAGAAGAAGTATCTGAAGTGTTCAAACTCCCACCTGAGGAGGCCA	1	0	1	0
comp128258_c0	CACGGACAGGGCGATCTGGGCCAACTGGCGCGGGCTTTGTTGGATGGAGGTAGCATAGGCTGAGAGAGACTCGACGCACACCGCGGGGTAGTCAGTGGCCTTGCACGAGGCCTTGATGAAGCTCGTCGAGGCAGCGGACTCGGCCATGCCGGCAATGTACAAGAGAGAGAGGATTAGTGCAAGAAACGGGAGGTTTGCTCTTGCCATTTTTTTTTTTAATTTTCTGGACAGTAGAAATGGCTATCGCCG	2	0	2	0
comp128261_c0	AATGACAAGACATCAAAAATTTGATAGGCTACCACAATGGCCCATTCAATTTGCTCATAGTACAACAAATGACCATTCATTGTTTGAATACAAACCTAACTAGAATACAATAATGTCTCTTATTTCTACCTGAGACCAGAAACAAAGAACTCTTGATGGTGACAAACTCATACCTTATGATAATGGAGAGTTTTTCCATTATAATTTCCATTGACAATAACAAATGGTGTTCAGCCTGGCACTAGCAA	1	0	1	0
comp128262_c0	AGAAGATGATGATGATGATGATGAGTGGTTGTGTTTGCGGAAGAGGGATCTGAGCAGCAGCCGGGACGAGGGTGGAACAGTAGTGAGCTTTGCGGCGTGGAATGGGCGGTAGAGAGGGAGATGAGGAGAGGGTTTTAGGCGGATTTTGAAGGGGGTAGGGTTAGAATAGTGGATCAGCCTTTCCATTTTTTAAGATGGTTCACAGTTGAGATATTGCGCAGAAGAAGAGAGGCGTTCAAGATAAATTTTGTCGGCGTTTCAATCTTCCAATCTGTTTTTGTTTTTG	2	0	2	0
comp128264_c0	CTCTCTATATATATATAGATATATTTGTGTATAAAGGGTTTCTTTTATCAGAGGAATTCAAACCCTTCTCCAAAAGAAAATCATAACTTTCTTTTTCCAATCTCTGTTTCTCTCTCTCTTTTAATGGATTCTCTTTCTAGCTTTGCTTTCTTTCTATTTTTCTTTCTAAGTTGGTGGTGATGCTTGACCTGGTTTTCTTGCTGTTGATGGTGTTTGGTTAAGGAGTTCAATCTCTAACTACCAGTTGGTCTACCTAAACCCTCTCTCAAAACTCCTTCCTTCCCCCCTT	1	0	1	0
comp128272_c0	TAAGTGCTGCAGCTCTGGCTCTCCTCAAGTCCCGGTGTGAGGCATCTAAGAGTCTCTGATCACCCGTATAGGAATGAGTGGTGGTCATGGTTCCCTTGACAATACCAAGTTCTTCATCCATGACTTTTGCAAAAGGAGCCAAGCAGTTTGTCGTGCAAGACGCGTTGCTTACAATGTTAGCAACATCATGGTCGTAGTCTCCTTCATT	2	1	1	1
comp128310_c0	CTTAAAATCATCTTCATCTAGCACAAGCGGACCAGAATTAGCAGATGGAGATTTTGAAACCCGAACAGTCTTTATTCCATCTCTACTCTCTTTCATCTCTTCCAAGTGATCAAACGAGCAAACAGATGGAGAGTTAGCTGCAGAGAAACCGCCTCTTGCTGTTTCTTCTTCGTTCCTGTTTTCGTCGGATGGATCGAGCAAATTTGTAGAGAGACAGAGACAGAGACACAGAGAGAGAGGGAAAGGGAGAGAGCCGACTGTTAGCGTGAATCGACCTAAGAGCATCTCCAGCAGGCTTGCCATTTTACCAAAAAGTCTACATTAGCGAGCAAAAGACCAGAATTTCTTCCCCAGCAGCCTCGGTAAGGTGAAGCCAAAGTAACATTTTGC	2	0	2	0
comp128316_c0	GAAATCCATATTCGCAGGTAAAGATACTACCCTGTTCTCGTCAGAATCGAGAAGTATCGAGAGAAATTTCCCTGGAACGATCAACGCAGCCCACATACACATAACCAACCCTAAAATCAGCTCACCAACCACGTTCATAGGTGGTCCAGAGAACTCGTCCTCGGTGATCTTCAGCAGAGACCTATACTGGATGGTAGAGTAGGCT	1	1	0	Inf
comp128326_c0	AAATGGTTGGCCCTGAAATTACCGCATGTTCGCAAGGGCCTTCATTTCTTCCTCCTGCAATAACAGAAGAAAAGTTTGATGAACGCCAAAGTGGATCTCACACCTCCAACGATGTTTCTATCACAATGGATAACTCTCTCAGTCCTGCTCACACGCTTGTCCAAATTGTTTGCGAAGATCACAAAGGTCTCCTCTACGATATAATGAAAACTTTAAAGGATTATAATATCCAGATTTCTTATGGGCGCTTCACAACAAAACAGAAAAGAAACTGTGAACTGGACTTATTTGTCATGCAAGCAGATGGGAAGAAG	2	1	1	1
comp128343_c0	CGAAAAGCTTTATGGTGGAAAAGTTCATGTTGGGCTGCGAATTCCAGACGCCGATTCTGGTTCCCGACAGAACATTGATATGGTCCTTGTTACCAAAGGGGAGGCGGTGGTGATTTGTGTTCAGAATTGTTCAGGGATTGTATCGATTAATGCTGATGGAAGTTGGGTTTCCACTGGTGGAAATAGCCACAAAACTGAGCGGTATCCAGATCCCGTGGCAGAAGCTAAACGACAAGTTTCTATTCTTGAATCCTACTTTGAACAAAGGGGAGCCACTCTTCCAAAAGGGTATTTGTCTTGCAGGGTTATATGTCCCAACCCAAATTTCCGTGCCATTCATTCAGACTATTTTCCATC	1	1	0	Inf
comp128355_c0	TAAATATACATCGCCAATAGATCTTGAAATCTGTATAAGGCCCTTCACACGCCACACATTATGTTTTAAAACTACAATTTGCGAGTCATCCGGGTGCAAAGATTGCAGCTCCTGTCTCACAGACTCTATAGCTGCATTGTGCTCCTCTGAGAGCTGAATGGCCAGAACTTCCCCTGTTACCTTGACAAGTCTCCCCAAAACAGCACGCGAATCACCAAGG	1	0	1	0
comp128377_c0	GTGTGCCAATCATTGGCAATGAACACAACATCATCCCCATATGGTCCAGAGAAGTATTTATTGCTGTTGAGATTCAGAACTCTTGGCGCCTCCAAAGCTGCCTGGCATAGCAAGCTGAATCTAGATTGGTTGTCGAGGAAATCCTCACCAGCGATAGGTCCATAAATTTTTGATCCAGTTTTTCCCCAGACCTTTTCAAGAAACACAGGATGATCCACGAAGACACGATCAACGCCTCGCTTGTAGCAATGGAAGAAGCGAACTTTTTCCATCCTATCCCCTACTCTGAGCTCAATTTCTACATCTGTATCCCATGCATCTTTGTACTGG	2	1	1	1
comp128427_c0	AGCAAGTCCCCAAGCAAACTCAATCAGCTGTTGGGGTGTCATGACAGTGACACTGCCAAAGTTGACATAAACAACAGAGTTAGGTTCTTTCGAGTCCAACCATGGGAGACACTCATGTTCTTCTTTCCATAGATTTGATCCAATAGATTCCAAGTAATTTTCTGGGATTTGTTTGAGGAGGAACTGAAGAGGACCAATGGTGTATATTGGGGGATATATGGTTGATAGTGCATCAACAACATCATGCTCCAGGGCATCAAATGTATTTAATATGATGGCTGAAGCTTTGTGAGCTCTCTCAACTTCACCCATTGCAAAATCAACCATAATATCATTGGGGTCAGTGGTTCTTATGAAGCTTGGGATGTCCTTCAAACGCATAGCATTCATGCCTGGTAT…	2	2	0	Inf
comp128433_c0	GTTTCTGCTCTCTCGGTTGTAAGGTACTAACAATGTCCTCTCAAATCCATTCAAATGTCCTTCAAAATCCATTAAATCTGTGTCTTTTTCTACAATTTTGACTAAAAAATTGAAGAAAATTGAATTGGGTATTACCCAGAAAATGCTCAACCTTATGGCTTCCATTGAAATTTGTAAGCTTTAATACGAAAATTCACTACTTTCCAGGGAATTTTCTCGAAGAATCTTAATTGGGTTTTCTGGGTTGATTATGATTATGATTATGATTATGATTGTTTGATTCGCAGTGATCATCGATTTTAGATTGGTATTATGAGGAATTGAATTTTGGGTATTTTGAGTCAATTCTAATCGATCTTTTACAATTGCAATGGAATACAGATTGTTGGCACAT	1	0	1	0
comp128444_c0	ACAATTCGCTGTTTCAGGAAGCAGAATATGTTTTTCCAGGAGAATGTCAACAGAGTGAATGCAAATTTACGAATGGATTTCCACAATAATGGATCCAACGAGTGGTTGGGCTTTCGTTTGGAACTGATTGGAAGCTTCATCCTATGTGTTTCTGCAATGTTCTTGATCTTGCTGCCTAGCAATATCATAAGGCCAGAGAATGTTGGATTAACTCTCTCGTATGGCATGTCTCTCAACGGCATACTATTCTGGGCCATATATATGAGCTGCTTTGTGGAAA	1	0	1	0
comp128451_c0	CGTTCTTTGGCCGATCATGTTCCTCATGGCTATAGGAAGAAATCCCTTATTGAAGTTCTTATCAGGAATAATGTTCCGCTACTGAGGGCAACTTGGTTTATTAAAGTAACTTATCTTACTCAGGTTCGGCCCGGAGACAAGACTCAGTTTTCCCGCACAGAGCTGTGGACAAAAGATGTTATTGATTACTTGCAGTGTCTTCTTGATGAGTTTGTTTCTAGAAATGCTTCTTATTCAAATAGTCATGTTAGGGATAGGTCACCACAGATGGGCTATGGTGGGTCGATGCAGCACAAGAGTGATCCTGCATCAGCAATCCTTGATGGTGAGGAGCCTTCTTTACATTTTAAATGGTGGTATGTGGTG	1	1	0	Inf
comp128468_c0	GTTGGAGAAATCCCTTTCTATGATTCTGAAGGCACCGAGGCTTATTGATTTTGACAACAAAAGAGCCTATTTCCGCTCAAGAATTAGGCAGCAGCATGAGCAACACCTCTCTGGTCCACTGCGGATAAGTGTTCGACGAGCATATGTTCTAGAGGACTCGTATAATCAATTGCGGATGCGACCTGCTCTGGACTTGAAGGGTAGATTAAATGTACATTTTCAAGGAGAAGAGGGTATTGATGCTGGTGGT	1	0	1	0
comp128477_c0	GAAGAGTGCAATCATTTGATATCTATAGCGAAAACGGAGCTGAAAAGATCATCGGTTGCTGATAATGTTTCGGGAAAAAGCAAGCTCAGCCAGGTTCGAACTAGCTCTGGGATGTTCATCAGTAAGGCAAAGGATCCTATTGTTTCTGGGATAGAGGAGAAGATTGCAATGTGGACCTTCCTACCTAAAGAAAATGGGGAAGCAATACAAGTTTTGAGATATGAGCATGGCCAGAAATATGACCCACACTACGATTA	2	0	2	0
comp128492_c0	GGTCAAAAGCAAGCTTAAAGGTCATTCTAAAAGAATCACTGGCCTTGCCTTCTCTCATGTGCTTAATGTGTTAGTTTCATCCGGAGCAGATGCTCAGCTTTGCGTATGGAGCTCTGATGGATGGGAAAAGCAGAGAACCAAATTCCTGCATATTCCAGCTGGGAGGACACCAACAGCACCGTCAGACACTCGTGTACAGTTTCACCAGGATCAGACACACTTCCTCGTTGTACATGAGACACAGCTTGGGATCTATGAAGCAACGAAACTAGAATGCGTCAAACAGTGGGCCCCACGTGAATCAGTTGCTCCAATCTCTCATGC	4	1	3	0.333
comp128501_c0	GTATTGTGGTATCTGTCACACTGATCTTCACAGAATTAAAAACGACTGGGGTGACTCCAATTACCCCCTCCTCCCCGGGCATGAGATTGTTGGTGTTGTGACTGAGATCGGGTGCAAGGTTCAAAAGTTCAAAGTGGGGGACAAAGTTGGGGTGACGGGCCAGATTGGAGCATGTCACTCATGTGACAACTGCGCCAACAATCTTGAAAATTACTGTCCCAAACTGATAGAGACCTACAATGGCACCTACCATGATGGA	2	1	1	1
comp128523_c0	TCGCTTTCTTGACTTTGAGTTTTTCGGATTTCTCGTCTTTCTCGCATTTCTTTGCCTGGCGTTGGAGACTCTTCGCTGTGAACTTGAGCTCCATGATCTGGTTCATCAATCTCTCTGTATTCCCCATTCTTGATCTAGAAGGCGAGGATCTACGAATTGATTGGCCTTTGATCTTTGAGGAATTCTCTTTTTTCTCGCGTTCGAGTTAGGATTTGTTGTTTGGCTCCAAAGAAAATTATACACCATGCTTG	3	1	2	0.5
comp128526_c0	TAAAAATGCCAGAACCCTGCACCACACTAGAACGGTATAGACTTTTTTGCTCTTTAAAATGAATGGATGAAAAGTCCACAAGAAAAAGGATAGAAAGACGAAGGTGAATACGGTCTCACTGATGTAACCTTTATCTAGCCCAAGCTCCGGAAGAAGAAAGAATCCGACATCCTGAAGAATTGGTCCAGGCCGATGAAAATAATGA	2	1	1	1
comp128532_c0	CAATAGAGAGGTGGTGGATTGATGAAAATGACAAACAAAGTAGTTTTGACTTAGTAATGACATAAACATAGCATCTCTAGTACACAACTTGGAAAAATAAAAATAAACAAAGATATATAGTTTTTATGTCCTTAAAACACATTAAAGTTAAGGCTTTCTTCATTTCCACAATATGGGGATGCCACAGAAGATCAACATTTTCTCATTTGTTTAGTAAGGAAGCCCTTGGCAATAGATGCTTTCTCATATCCCATTCTTCAATTCTATGATGGGGATGTCACATATGATCAACCTTTTCATTTTCTCAGCACGGAAGTCCTTGGCATTAGATGCTTCCCAGA	4	0	4	0
comp128546_c0	ACGGACAAGCTTGGAGACATTTGGGGAACTTTTCTCTATGGCTAGAAGTGATTTGCTGGAGCTTCTTGCTTGCGGTCCAGATGAGGAGTACAATTTTGGTTCAGATGCTGCTGAATGTAGACTTGTGATTATCAGACTGATAGCCATCCTCATATTCACTGTTCACAATGCAAATAAAGAAATTGAAAATCAGTCATATGCTGAAATTTTACAACGTTCA	1	1	0	Inf
comp128572_c0	GGTGCATTCAAGCAGTGGCGTCAAAGAAAGAGAGTGAACTGCCAAGTGCTTGTGAGGTGATACTTTTCCATCATGAAGATGTGGGCATCCCAAAGGAAATTGCAAAATTTGCAATAAGGCAGGGGATGTTGGGAACTGTCAAGAATATCGAGTGTGGTTTACGTGCCTACCAGAAGGCCAGATCATCTGGAGCACCACTCTCTCAGTCTGCAATTTTGGCTGGGATCAATACAAATTAATCCGGCGTACTTGAAATCCTTGGAAAGTGC	1	0	1	0
comp128596_c0	TGGATCCTCGAAGTCGGAGATCGTCGGTGCTCCGTTGGATCGGAAACGAATCAACGAGGCGTTAGATAAGCAGTTGGAAAAATCTTCGCCGTCGACTTCGAGAGGTTTGAACAACAAGGACAAAGAGAGAATTTCTTTGCCGTCAACTTCTACTGGTGGAAAATTGCAGCAGCTCGATCACCGTGACACTCGATCGTCGTCTACTCTCACTGCCAAGAACAAATGCTCTGATGAG	3	2	1	2
comp128597_c0	GAGAGAGAGAGAGAGAGGTGGGGGATGAGGGAGAAAAGGCTGTGTTCATGGTGGTGTTTATCATCATCTTCTTTAAAGCTTTTTGGGCTGATTGTTCCATTGATTTTGGTTTCTGGGTTTGTGGGTTTAGTGGGTCCGAAGAACTCCAATTGGGTATTTGATTCGAACAAGTTGTATCCATGGGCATGGAGTTCTGTGATTCCATCATCATCATCATCATC	3	0	3	0
comp128608_c0	GGAGATGCTCTTATGTTTTACAAGCTTTGAATGCATCTCCCTCTCTCTTTCTCTCCTCAATACTTTCATGTATAACGGTGCTGTCTCTCTCCTTCCTTCTTTTTGTTTTTTTAGATCTGTGTCCTACAAAATCTAAAGATAGATCGCAAATCAATCTCGCATTTTGATCTGCAAACTCCTGCTTCTTCTCTCTTTATATCTGTATATATACATTCATACATACATACAAGCAAACATATATAAAATTGATTGAAGGCGAATGGGGGCGTACAGAGCAGACGACGATTACGATTACTTGTTCAAAGTGGTTCTAATCGGCGATTCCGGAGTCGGAAAATCAAACCTGCTCTCTAGATTCACGAGGAATGAGTTCAGTCTGGAGTCCAAGTCCACAATCGG…	1	0	1	0
comp128617_c0	CAACAGCAAAAGAGAGGAAAAAAAAAAACCTTATATTTCATTCCGTCAGGGCAAACAAGCATTTTTCATAAAAATGCAAATCATTTTTATGATATTAAAAAAATTCAAATCTACATAGAAATTAAATAGTCATCACAAATCAGAAAGCGTTCTAAATTTAAGAGTCACAAACAGGACTCCTCACACTCAATTGCAGCTGTTGTCCTCTTTAGTTGGGCAATTTAGCCCACAATGTTAACCGTTATACATATTGTAAACAATTCTCATACAGAAATGCCCATTCCCAGCAAAAGTACACATTTAAAATCAATTTAAAAAAAGAAAAAAGAAAAA	2	0	2	0
comp128630_c0	GGGAAAGGAAAAAGAAAAAACGAGGAGAGCCCTGTTTGAAGAACGATAAGCATGAGTATGAGTTTTCTCGCACTATCTTCAACTGGCGGTCACCGCGGCGTTGTGTCGTTTTCTCCGTACGCAGGTGCAATTACAATTCCAAGGCCGAACAAACGAAGATTGGCACCGCCGCCGCGAGCAGCGGTTGTGGAGGCGACACCCTCCCAATCTCAATCCCAATCCCAATCCCAA	2	0	2	0
comp128647_c0	GGCGGTGGTGGCGTTGTCGACGATGGAGACTTCGTCGAGGTGGTCGGCATTGATGAGGTTCTTGATTACGGTGCGGGAGTGGAGGATGCCGTTGTGGAGGTGATTGAAAAAGAAGGCGTCGGGTTGGTGGAGGAATTTGACCTGCCACCGTCGCTGGGCGGCGATGATGGAAGAAGGGCAGCTTCCGAAGCTGCCGTTGTTGATTCGGGCGACGCCGGTTTGGTGGTGAGCGAACTCGGTTTGGATTTCGGAGGTGGTTATGAAAGATGAGAGCTTGGGCTTCTTGGAGACGTGGTTGTTGTTGGTGGTGTCGCAGTCGTGAGTGGCTTGGCCGTTGGTGGTGCTGGTGGTGTTGTCGCAGTCGGGAGGATCATCCATGGTAGGGGAGGGTAGGGTAGG…	1	0	1	0
comp128668_c0	TTTTTTTTTTTTTTGGGGGGGGGTGCGGGTCCCTAATTCTCCATTATCTTCACCTATTGTTTCATTTTCTTGTCATTTTAAAACATAACCCTACCATTCTGTAGCTTGGTGTTTGTATCATCATGAGGTTAGAAATTCTTTTCATTTTCCTATTTTGGGAGCATTTGAGTTTGTGTAAATGTTGATTGCGTCTTTTGATCCTGAATCTAAATTTGTTCTATTCTTTCACTACTTAGCATTTGAGTTTGTGTAATACTTAGCATTTGAGTTTGTGTAA	1	0	1	0
comp128675_c0	GGACTTTCTAGGCTTGAGACATTTGTTTGGTTTAGCTTTAAAAAACCAAAGGTTGAGAATGAAGCTCACACTTCTCTGAAACATCCCATATTGTGAAGCAATGGCAGAGAAAATCAGTACAACAAAGAGATATGCAGTGGTTACCGGGGCAAATAAAGGAATAGGATTTGAAATATGTAGGCAATTAGCTTCTAAGGGAATCATGGTGGTGTTGACTGCTAGAGATGA	3	1	2	0.5
comp128688_c0	AATGGCAATTACCCGAGGGACATGGCATGCTTGCCAAGGCGGTGGCTCGCAATGCTTGCCAAGGTCGTGGCATGATATGCTGTTGGCCAAGGCCAGGGCATGCCATGCTGCCGGACAAGGCCGTGGCAAGGCAGGCTGCTGGCCAAGGCCGAGGCGTTGGCATGCTGCTGGCCAAGGTCGTGGCAAGGCATGGCATGCTGCTGGCCAAG	2	0	2	0
comp128692_c0	TAGAGAGAGAGAGAAAGATAGAAGATATGTAAGGGGATATTTGTCAGAGTTCAGAAACTCCTTACAATTATCAGTCACAGATACTCGAGAGAGAGAGCTTTCAGAGTCTCCGAATTCAAGCTCTCTGGTGAAAATTGGCCGGAAAATCAATCTTGCACGACGAGTCGTTGTGAATTTGAGTGATTTGTGGTGATTCATTCGAGAGTTGGAGAGCGAGTGAATCTTTTTGATTTTTGAAATGCAAGATATACATTCG	1	0	1	0
comp128704_c0	GTCCATCTCTCACTCTCTCTAAAACTCTCAGTTTCTCTCTAATCTCTATATACTCTCTAACCTTTTCTCGCTTTATACTGCTAGTTCTTTGAAAGAGAGAGTGAAAACAACAAGAATGGCTTACTCTAGCGCTGTGTTGGTGTTGATGTTCGCCATGGTGGTCGGATCTGTATTCGCTCAGGCTCCGGGAGCATCACCGGCGAAGTCTCCGGTAGCATCGCCTCCCAAGGCGGTGGCGACTCCTTCTCCAACTCCGTCTCCATCCACGAAGGCACCAACCACCGCTCCTACTTCCGCCCCTACCACCGCACCACCGACCTCTTCTCCAGTCGCTTCTCCCCCTGCTCCTCCCACCGCTCCCTCCGGCGTTCCTCCTTCCACGATCTCTTCTCCCGGCCA…	2	0	2	0
comp128709_c0	GTCAATGGATGGTGCCAGGGACTCCGAGATAGCAATGGGAGCCTACCAACCGTATTACTTAGCAAACAGGCAGCAGCCAGCACGGGGTGAGATTCATGGTTTCCGTATGTCATTATGGTATGAACACCTTGGCATGCTCGATGACACATTCCTCCATCCAGAAAGTCCCAATTGTGTCCAAAAGGTGAATCAATTGGCTGATAAATATTGGGATCTGTACTCAAGTGAGAGTCTTGAACATGACCTACCTGGTCACCTGCTTCGCTACCCCATTGGAGTTGCTAGTGAAGGCGATGTCACTGAGCTTCCACAAACTGAGTTCTTCCCTGACACCAAGGCTCGAGTTCTGGGTGCTAAATCTGACTACCTTCCTCCTATCCTAACAACCTAGTAAATTTT…	2	0	2	0
comp128730_c0	TAAAAATCAAACAAACAGTCCTCTGACTAGCGCTGTGAAATTAAAGAAACAATAAAGACATCGAAGTCAATAAGGGAGGGAGGCCACACAGCTTTGGTTTCACAGCGAATCCAAGACTACTACCCCCCTTTCCAAACAAAACCCAAATTGCTTTTACAAACCCGAACCCTTCAATTCCTTCCTAATCACACTGCATATATATTGTCTATTTGTA	2	0	2	0
comp128796_c0	TTTAAACCACAGACCGGTGACAGATTAAGCAATGTTTTACCCAGCACAGTGTATTTGGAGCACAAAGGCGTTCTTTGGGTTTTCAGACCGAAAGAGAGAGTGAGAGAGAGGAAAGAGAGAGAAAATGGGGTGGATCGGAGACGCAGTCGATTCCATCAAATCGCTGCATATAAGACAAGTCTTCTCTCAAGCCATTAGTCTCGGTATGATCGTTACATCAGCACTGATAATATGGAAAGGATTAATTTGTGTAACTGG	3	2	1	2
comp128811_c0	GAGAACTCAAGAGCTAAATTCTTCACAACTGACAGAAAACTATTTGATTTCATTAATCATTACATTCTTTTACACAGATTTAAGACATAATAACCAGTTACTATAAAAACCAACAAAAGCAAATTTATAGAAGGGGTTGCATGTTAAACAAAGTTCATGGAGAACCAACAAGTTATTTCCTACTTTTCTGTTCCCCTCTTTAAAAAAAAAAAAAAGGTAAAGAATAAACAAAAATACATACACATCAGCAGCATAAGTTTCCTCAAGGTTCCAGCTTCAAGGAAAC	1	0	1	0
comp128825_c0	GGCAAGACGAAACAGGAGATTCCAATCCAACTACCAAATGCATTAGATCTCATTCTTGATACTACTCACTCACACACATAATACAGAGTCACAGAGAGAGAGAAGAGGGGGGAGATGTCAAGGAGATCAGGGAGGTGTTTAAGGGGTTGTTTGGTGTTATTCGCAGTGGTGTCGGCTCTGTGTGTGTGTGGACCTGCTCTTTATTGGAAGTTCAAGAAAGGTTTAAGGTTGGGACCCACTTCTTCACCTGCTTGCACTCCTTGCCTTTGTGATTGTCCTCCTCCTCTCTCCCTTCTCAAGATTGCTCCTGGCTTGGCAAATCTTTCTGTTACAGACTGTGGAGGAGATGACCCAGATCTCAAAGAGGAGATGGGAAAGCAGTTTGTGGAT	3	2	1	2
comp128842_c0	CTCTCTCTCTCTCTAGCAAATACGCAGGGAAAAGCATATAAAGCTCGGAGACTACACCAATCGCATCGAAATCTCCGGCGACAACTGCGATCATTTTCCGGGGAGATATCGGCTAGATACGATCCGATTCTCCGGATTGTTAGGGTAGATCCGAGTGATGGCTCCGGTTTCAGCTCTCGCCAAGTACAAGCTCGTGTTCTTGGGAGATCAATCTGTCGGCAAAACCAGCATCATCACTCGATTCATGTACGACAAGTTCGACAACACATATCAGGCTACTATTGGTATCGATTTTCTGTCAAAGACTATGTATCTTGAAGATCGAACAGTT	1	0	1	0
comp128856_c0	GTCTAAACCCTGAGCCCTCACTCCCTCTCACTCTCTCTCCTCTCTTTTATCTCCCCCGCCTCCTTGGTCGTCTCCTCTGGTGGCGCCACCGGCGACACCACTGCCGCCGCCGCCACCACCTCCTCCTCCCTCGCCGCCCTCTTTCTCTTCTCCTATTCTCTTCACTGATCTTCACCGGTCGTCTACTTCGTCTTCTCCACTTTCGTCGTCGGTTCCAAAACCCTAACCCTACCTTCG	1	0	1	0
comp128881_c0	AGATTATTAAATTTATTATAGTGATGTGTCAAAAAAATAGGTGGTACATAATTGGATATATGATAAATTAAAAATTAATATCTATGTCTCACTTCATTATAAATCAAATTATAAGGAATGTTTTTAGTGAGGTGTAAACATTTTTTGAACCATCATTGAATTTTCTAAAGAACTTTCAGCTGCAAAATTTCGGGTTCATAGAATTATCCTATATTAAAAACAGTTCTACAAATGAAAAAATAAGAAAATAAAATAAAAATTTTGAAGAAGAAGAAGAGGAGGAAACAAATAGAACTTGTTGAATCCACAAGAAGTCCCAATTATATTTCAGTGCAGAAACGCATAAACAGCAGTAGAAACATAAACAAGAAGTCCAGAAGTCACCAACACAATCAAAGC…	1	0	1	0
comp128929_c0	GCTTGTCTAAGCAGCCCAGCAGTCAGCCCCTTGTAAAAGGCACCAATACCCTCATTCTTGAACATGTTCTTTGTCACATCAGTGGCTGATCCCTGACCCAATTGAATTCTAACCTTGATCATGTCGATAGGTTGGATGACACAGGTAGCGAGCATTCCAGAGGCTCCGCCATTGACGAAAGGCTTCACGGTGGGCCAAACACCACTGGATTTTGGCTTCGTCTCTCCCATTTCTTCTTTCTTTTTGCTAATAGTTAGCCCCCAAAATTGAACAAACAAAAAAGCAAAGAGAGAGAAGAGAAAGAGC	4	1	3	0.333
comp128940_c0	CAAAAAAAAGAAAAGAAAAAAAGAGCAGTAGCTTCGAAAATTTCTGTCATCAATTATAGAAATAAAAGAATTAATTCTTGGAATAGAAAGTACTACTTTGTTCTGATAATGACGCGTTTGGTAGGTATCAGATGCTGCACACGGTATAGCTACTTTCAAATTCTGTCTCTTAGTATCAATTGTTTTCAATGAAAGATGTTTAACTAATAAAAAATGTTATTTATTGCGGCATT	2	0	2	0
comp128949_c0	GTTGTTGCTGTTGTTGGAGTTGAAATTGTTGCTGTGACTGTTGCTGTGGTTGGAAAAATGGGCTGCTCTGTTGAAATGGTGATTGTTGTTGAGGTTGGAATAGTTGCTGTTGTTGGGGTTGCTGTTGCTGCTGTGGAGTGAATGAAAACGCCATTGTTTTTTGAATCCTTCTTTTTGTTTCTTGTTAAATGGGTTTGGAATACATATCAAAAATAGAGAAGATCAAGAAAACCCCTGCTTTAAAACCCTAGAATAGAGGGAAGAGAGACGAATGAAAAAAGACCCGCCTTCGGC	1	0	1	0
comp128990_c0	ATGTCTTGCTCTGAATTTCGTCGAATGTTAGCCTTTTTGGGGCTCCCTCAGCGCTTGCACCCGAGACGAGGAGGGCAGAAGTGGCAAGAGCAAAGCCAGCAACCTTGGCAGCAACGGCACACTTTTGAGCCAAGTCCTTCGCATCAGTTACTGAGCAAGTCAGTCTTGCACTGCCGGTCTGCTCAACACCGAACACCTTGCAAACGCTCTGAGAAG	1	0	1	0
comp128998_c0	CGAAGATCCCAGGACGACCGTGAACACTGAACAAACAACCCCAACAAAACCATATTGCGATTAAAAGCAGAGTAAACACGTCGGTTTGAGAGCACCTATATATAGATATAGATATATATATTCGAAACTAGGGCTTTTTCTTTGTCGTTCATTCTCGATTTCTCTATTCTCTCTTCAGCCGCTTCGCTTCAGCTAAAGCCCACGAAGCTTTTTCTCAGGCTCCGGCAGCTCCAGCAAAGCAACATGTCTACTTCAGACGAAGAAATCACAAGGCTATACAGAATCCGTAGAACGGTGATGCAAATGCTGATGGACAGGGGATATGTGGTGGTAGATTCCGATTTAGAGACAAAACATCAGTTCGTTCATAGATTTGGGGAGAACATGAAAAGGGAAGACC	1	1	0	Inf
comp129012_c0	GAAGGATAAAGGGAAGGAGAAAATAGGAGGAGATGATTTATCAAACCCTTTAGGGAACTTTGAGATGGGTGATGTTCCTTTAATACTGTTCCTGAAACTTTTGAGTCAACCGCTTTTCTTACACAGCAGTGCTCATCTTGAGCAGGTCATGGGTCTAATTCAAGTAATTATCGATACCGCAGCATCAAAGTTGGACCGTCAATCTCATTCTGAACAAGCACCCGCCAATTCCCAAAATATATCTCCTGATGAAGCTATAGATGGTGTTCAGAAAGATATACCTATGTCAGAAGTGGAATCTAACCAAGATGATAAGAGTGCCAGTGCTGAGTTATCCACATCAGATGGGCAGAGAAGTGTCAGCAGTTATAATATCTTCTTGCAGCTCTCACAAGCTGA…	2	1	1	1
comp129023_c0	GAGGACACTTTCCTTATAAGCATCAGTTTGTTCATCAAATAGCTCCCATGAAATGAAGGACACAAGCCTCACAGCTTTTCCTTCCTTCCTGAGTTCATCGGCTGCCTTGGAAGCAATTTCAAGTTCAGAACCAGTACCAATCAAGATAACATCAGGCTTGTTACCTGAAGAATTGTCTGATACAATGTAACCACCCTTTTCCACTCCTTCAACAGAAGTTCCTGGAAGTTGGGATAGCTTTTGCCGAGAGAGGGCAAGGATTGATGGTCTCTTCCGATTGAGGATTGCAACCTTGTATGCGCCAGCGGTCTCGTTGCCATCAGCCGGTCGTAACATCAAAATGTTGGGCATTGCTCGGAAGCTTGCCAAGTGCTCGATTGGTTGATGTGTGGGCCCATC…	6	1	5	0.2
comp129034_c0	AAAGGATAAAAAATTATGACAGGGCTTCAGTACAAGTGAAGGTGCTAGCTTTATAGGAAAGTAGTAACATAATTACATAATACACAATCATGATTAAGAACTTAACACATGCATCTGTTTGACTGCATCCATGTACTTGGGCATGTGAGGGCAAGCACCCCTACAATGTGTTTTATACTGTAGGGGTATCTACGTCTACATTGAGAGAGAGAGAGAGATTTCCAGCTGTACATAAATCAGT	1	0	1	0
comp129039_c0	GCTGCTGCTGCTGCTGCTGCTGCTTCATCATGCTAGGATTGTCGCTGACGAGAGAGACGACTGCATAAACTGAGAGCTTCTGGAAGAAATTGAATGCTTTCAGATCTTTGCAATACATCACTCTCAGATCTAGCGATCTTGGTGATGACCCCATTGGTGTTGGCAATTGCAAATTCTACAGACTACGAAAATAATTCCCCAAAATCATCATTAAAATTTAAATCCACCCTGTGGGAACACGAACACCCGTCTCTTATTCCTTACCTACCAAGTTATATGACT	1	0	1	0
comp129049_c0	GAGAGTCCGGGGAGACAAAGTCGCCGGCGAAAGCGAGCCCTAATCTTCCCTCCTGCACGTGTCCCCTGTGACCCTTTCCCTATGTGGAAAAGCCTTCGATCACAGATCCACTCCCCACATCAACTTCTCCTTCAAACCCTTGCAAAATCCCCCATATTTCTCAGCTCTGCACAACTACAACCAAAAAAACAAAAAACAAAAGACAC	1	0	1	0
comp129070_c0	TTTTTTATCAAGAAATCATTTTTAAATAATTAAATTAAATATTGAAGCATAATTTATCATTTCATCTATCTCATTAGGGATTGTTCCTCTTAATAATGCACCACAATTCCCTTTAACTACATTGTCCACTATCAAAATCAATTATCAAAGTAGCTCCAAATATATTGAATATAATGCTCTATTGGGTTCATTAGAATGAGATGGAATGGAATGGTCATATTCCTAAAGATCTATAATGGAATTGTCATTTCCCTATAAGAATAAAGCTTGGTAGCGCGAATCCCTTCCCCCCCTAATCCCCCGAAAGCCCAAAACGAATTGTCATTTCCCTATAAGAATAAAGCTTGGTAGCGCGAATCCCTTCCCCCCCTAATCCCCCGAAAGCCCAAAAC	2	0	2	0
comp129072_c0	TTTTAAATAACACTCAGATTCTATATCAAGGAAAAAAAACAAAAAAAGAAAAAGAAAAGAAGATCAGATATAAAACAGAGACTAGTTTTCATAGTATTAAAAAACTTCATCTGCAAGCATTAAATTACAAACTCAAATGAAATCTACTATCCAACTAACACATAAATTGCATATATAATTCCCGGAATGTACCCCAACAATGTCAGCAACAAATCGATCCAAAACTCAACTCCACAGCCATAGCGAAGGAAGACACCAACAGGAGGTAGCAGAATTGCTAGTATGACTTCAAGAAATGTCTCTGAGCCCATGGTTGATTTGTGGGTTTTGAAGTTTAGGAACAGAGAGAGATGGTGTAGAACCGTTGAGGAGAGGGAGGGGGAGAGAGA	3	2	1	2
comp129074_c0	ATATATATATATATGTATATGTATGTATCTATCTAGGGTTTTGATGATGAGATAAAGAAAATGAAAAGACAATAGAAAGAAATTCCTGCTCCACAACCACAAATATAGATGACCTGCGGGACCTAATCTCCACCAAAAACAGAACAGAACACAACAGAACAGAGCAGAGAGAAGAATATAAAGAAAAAGAAGTGCTTTTTGGGTTTGTTCTCTCTCTTCTATCTCTTTCTGAATGGGAATGGGGCGGCATTTGAGTATTTGGATGGACCGCTTTG	1	0	1	0
comp129114_c0	GGGGTCATTCGGGTCCCCTTCTTTCTCTCTCTAGGGTTTTCGAATCCCAATTTCTCTCTCTCCTCTTTCCTTCTTCATCTATGGCTGACGTTGAGTACAGATGCTTTGTCGGCGGGCTCGCCTGGACCACCGATGACCAGTCACTTGAGAGGGCTTTCTCTCAGTTCGGTGAAGTAATCGAATCGAAGATCATCAACGACCGTGAGACTGGCAGATCCAGGGGGTTCGGGTTCGTGACGTTCAAGGATGAGCAGTCGATGAGG	2	1	1	1
comp129124_c0	AGCATCATTGGCAACTAGAAAAGAACCGCATATCTCGCAAAGAGCCATCTTTTTCTCCTGCGCAAGCATTAATACTTTCTCATTCTGGGATTGCTGAGTCAAAGCTGTCTTTTCAGTATTAAGTGTCTCCACCTTTCTCATGAGTGCTTCAGCTTCATCCACTTTGCCAGCTTCACCAAGGGTTTCCACTTGTTCCAGCAGATTCCTTATTTTTTCCTCCAGCACTGACAACTGCTCAGATTTTTCTGCTGAGACTGGAGGAGGTGGGGGAGCTTCCACGTCTTGAGAAAGGCGTTCTTGGCCACGCCTAACTCTTCTATCTAAGTCCATCACCTGAGATGGAATAATTATGAAGATAAA	1	0	1	0
comp129136_c0	TGTTTTTGAAACTTGAAAACGAAACGAAAAACGGTATTTATATCTGCAAGGGAAAAGGCAAAGCAAAATTGTACACATTTGAGTAAATCGAGGCAATAATCAAAGCACGAGAGAGCCAACGCGAAAAAGAAGATAATTGACGGTGATAATGATTTGCTTTTGTCTCTTTTTTTTTTTGTTTGTTTATCTGATCGGTGGTGGTGGTGCTGATAATGATTGTGTTGTTTCTTCAATTTGAATTCCATCATTGAAGAGAGCTCTAGCTCTCAAAATCGAGGAGAGAGAGAGAGGTTCAGGGTTTCTTGATTCAGCCTCTGCACACAGAGAGAGAGAGAGA	1	0	1	0
comp129141_c0	GTTGGAGTGATCTAGATTCAGAACCAACTCCTTAGTTTCAGATCCAAACCACCCTGCAAATGACCAACCCATGATAGCCAAAACGAAGACCATGATCCATAACCTAGACTCCATTGCTTTCCTGCTAAGCTTTCTCTCTCTATAAACTCCTTTTCTCTCTCGCCATATCTCCTGGAGGAGCTTTGATTTTAGAGTGTGATTTTTCTGCG	1	0	1	0
comp129154_c0	AAAAGTGAAAAATTAAAGAACACTCAAAATCAACCGTGACAACTCTCAAGTCCAAAATCGATGATGGAGATTGGTTTCGAAAGTGTTTGCATTTCTGTTCTTCTCTCAATCTGTAGCTCAATTTGAGCAATTCAAAAAGCTTTTCAAAGATCTCAAAATCAAGTTTTCGTCCCTTTTCGCGCTGCCAATTTCCCCAAAAAAATCTAGG	2	0	2	0
comp129172_c0	AATGACATCAAAGTTAAAAAGATGAAGCTTTGTTGCTCGCCTCAATCCGCGAGCAATATCGGTGATAAAACTCTGTGGAGGCATCTCAATTTCTTCCAAATTCATCATCTTGTAATACTTATCATCATTTCTTTCCTGAATAGTTAAATTCGAAACCTGTGAAAACGACAAAGAACCCTCCAAACTCTTCAATTTCTCCTCCGAAACGTCTGGCAAAGATTTCCTCTTCACGCATTTCACATAGTCCCCAACCACATAGGTTTTGAAGATCACCCCACCATGATTCACGAACTCTTGCAACACAATCGGAGGTTTTAGCTTGTTCAAACCATCCTGATTGAAAACCAGAGACATCTTGTGCGATTTTGCACTCCCATCGGCGACCAAAGGCTTGGCAAT…	1	0	1	0
comp129193_c0	TTTTTTTTTTTTTTTTGTTAGGCCATTCCTTCAAATTAAGCAACACCACAAAACCAAAAGGCCAAAAAAACAAGGATTTCTGGCAGTTAGGAAAACCGATTTGGTGATGGGGGGGTTGGGGGGAGTGAATCATGAAGCTTGTGTGATATTTTTCAGCCACGCCGAATCCCCATGAAGTAGTTGAAGTCATGGTGCTGGACCCTCAGCTGCTTTAGCCATGAATCTGCCACGCTCAAAAGCGACATTAACCTCTCTTGGTCCCTGCCACTCTTGCCCGAGACCCACACATTGCCTTGCATCTTATAAGTGGCCAAA	1	0	1	0
comp129229_c0	AGAGAATTTCTTCTGGTAGAGCTTATATGCCAAAGCTGCTTGAGCATTCGCAGCCTTTCCTTGGAGATCAAGGGCCTCTGGTGTTCCAATCTTCTCAAGCATTTTGTCAGCAAGTGTGTCTACCCGACTAACGAAGAAGGAAGCAACACTTGTAACCCTGGAGAGATCATTTAGCCCAGAGTCCTCAAGGCCATCCAAGTAAGCATCAATT	1	0	1	0
comp129252_c0	AGGGTACGGGCTGTCCGACCCACCGCCCGAACCCGAAAATGCCGCCTTCGGTGACCTCATCACTGACCTCCTCGCGATCCTTGATGCCCTAAGCATTCCAAAGGTTTTTCTCGTTGCTAAAGATTTTGGGGCTTGGCCTGCTTACTATTTTGCCCTTCTCTACCCAGAGAGGGTCTTAGGAATCATAACTATGGGTGTGCCATTTTTGCCCCCAGGTTCCACTACA	2	1	1	1
comp129358_c0	CTCCATACAAACACGTGCAAGATAATTTTGATGACTTTCCAAACTTCACGGCTTCCTCCTGTATCTGTGTTGCCAGCTCCCTCGTTGGTGACAAAACCAAAACAGTCGGACCCAGTTGAGGATTATTGTGGCGGCGTTTGAGATGCATAAAACCTGGAATCAAATAACCCAAGGTTTTACCTGAACCTGTCTTGGCAATGGCTACA	1	0	1	0
comp129726_c0	GCCCACTACCTTAACCACATCTCCTAACCTATACCGATATAAACCTGCAAAATTGGTGAAAATGATCTCATACTCTTCGCCAATCTTGACTTCAGTCAGACCCAATGGCTTGGCCTCCATGGAGGGCAATGAGGACTCAATTTCATCAGGCTTCTGAACCTCAACATTCTCCCTCAGAGGAATAAATTCAAAATACCCAAT	2	1	1	1
comp129765_c0	AAACCCAGAGTTCCTTGCAGAGGGGACTGCAATCCAAGATCTTCTCCATCCTGACAGGGTCCTTATTGGAGGCAGGGATACCCCAGAAGGCCAGAAAGCAATCCAAGCATTGAAGGCTGTCTATTCCCATTGGGTCCCCGAAGAACGTATCTTATGCACCAATCTGTGGTCTGCAGAGCTCTCTAAGCTCGCTGCCAACGCTTTCTTGGCCCAGAG	1	0	1	0
comp129781_c0	ACTGGCTGCTATGTGAAGAGGAGTAAAACCCCCTGGGCCAATGGCATCTGGTTTAAATAAGAAGTTAGAGCTGCTGTACACATGCTGCTTCTGTTCAGAGTCTGGTTTATCCAAAACTCCATGGGGTACATATCTCAAAAGCATCTCCACCATAGATCTGCAATTTTTGTGCACTGCTCTGTGGAGGAGAGCCATCTCCAGCAATGCAAGTTCAATGGAA	1	0	1	0
comp129803_c0	AGAAAGAGAGAGAGAGAGGGGAGGGGGGTTATCACGGATGGTAATTTACAGTTTCTGGCAAGAGATAGCTTGAAGAGAAACTTGGGTTTTTATTTGCAGAAGTAGAGAAGTAAAATAGCCATGACCCATGTACCAATGTAAATTATACAGATATGTGGCTTTTATTGCCTGTGTGTACATACAGAGCTGGTTTGTAATTCTACACTTTGACTATCTTGTCCCAATTTGCTTGCTTTTTCTTGATTCCTTTCACTCCCTTTATTTGTTTGATCCATTATTCAGGAAGACCTGAGCTGACTTTCGGCCTAGTGTTGCAGGTTCAAAGAGGAGGCATGGTTTTAAATATCTACCGATAGATATTGAGATTTTAAACTTTTGATCTGTCAAAATGACTATGAC…	1	0	1	0
comp129857_c0	GAACTCTCTCTCTCTCTCTCTTCGTGGTCTCACTTTTTCTCTCATTTTTTGTTCTTCTTTCACAGAACTAAAGCTGATCTCTCTCTCTCTTCATGGTTCTATCAAAGCCGATCTCTCTGCTGGAAGCCGATCTCTCTGCTGGTGGCCTCTCATCTCAAACCCTCCCTTCTCGAATCCATTGATCTCAGCGACTCCGACGACCTACTCGCCATCGCCGACGACACAGAACAAGGGACCTCTCATTTTCTACGACGTCGGCTGGTTCACTCCGGTGCCAAGATCCGACCTACACGCCGTCGCCGACAACACAGAACAATAAGAAACTTCT	1	0	1	0
comp129906_c0	ACTTTGGGGTAAGCTCTCCTGTTGCAAGAAATTCAGGATCCATGTATGCAAACGTGCCCTTTGGGTCAGTTCTGCAACATTGGGTCGCATTATTGTTTGAGAATTCATTTTGGGAAATCACACGGCATATTCCAAAGTCACTGAGTTTGCTCACGTTGTTGGCATCTAGAAGAATATTGGCAGGTTTCAGATCACTATGTACTATTTTATTGGGACTACAAGAATGAAGGAAGATAAGAACAGAACACAGCTCTGTTGCAATACGGATTCGAGTTTGCCAG	1	0	1	0
comp129924_c0	AATTATAAGGGCTGGAGGCTTGCAGGACAAAGAAGGTGGTATTCGAGAATTACTTGTTGGAAAGGACGATGAGCTCCTTAATACAGAAACAAAGACCGTTACTAGGGATGATGTTGCGGAAGTCTCGATTCAGGCACTACAGTTTGAGGAGGTCAAATTTAAGGCATTTGACCTGGCCTCAAAGCCCGAGAGAGTTGGCACTCCGACAAAGGATTTCAAGGCTCTG	1	0	1	0
comp129948_c0	GGTGCTTATGGAATTGTCTGCTCGGTTATGAATTCCGAGACGAATGAGACGGTTGCAATCAAGAAGATTGCTAATGCTTTTGATAACTTCATGGACGCCAAGCGTACGCTTCGGGAGATTAAGCTTCTTCGCCATTTGGATCACGAAAATGTCATAGCTATAAGAGATGTAATTCCTCCACCACTACGGCAAGAATTTTCTGATGTCTACATTGC	1	1	0	Inf
comp129969_c0	TGCTGTTTTGGCAAATCTTGCTACTATTCAGGAGGGAAAGATTGCTATTGGCCAGGAGGGAGCGATCCCGGTTCTGGTTGAGGTAATTGAGTTGGGTTCTGCAAGAGGAAAAGAGAATGCAGCAGCTGCTCTTCTGCAGCTTTGCACGAACAGCAATCGATTCTGTAGCCTGGTAATTTCAGAAGGTGTTGTACCCCCATTAGTGGTATTGTCACAGTCAGGCACCCCACGAGCCAAAGAAAAGGCTCAGGCA	1	0	1	0
comp129976_c0	TGCTCATGAAACCTCCATGGAACTTGTAGATGTGGAAACTAACATGTCCAGTGAAAATTCCCCCAAAACACAAAAAGTTTCCCGGGCATTTTCTGACCACGGGGAAGCAAATGGTGAAGACAATTCCTTGGAACGATCCAATTCCGATAGGGGAACTTCTAAACTCATTAAAGAAGAAGAGAGAGAAACTGGCAAAGTCAGCTTAGATGTTTACAAACAATATTGCACCGAGGCTTATGGGTGGTGGGGTGTAGCAATGGTATTGATAATGTCATTGGTGTGGCAATCTTCTCTAATGGCGAGTGATTATTG	1	0	1	0
comp130058_c0	TTGGAGCCTTTGGCCTATGAATCCCTCTCAGGCTGGTACATCCAATTCAACCCTTCCTCCTGCTGGTTCTGTGGGATACCCTGGAAGTGCTGGGGGGTTACATATGAGGTCTACCTCACGAGTTGCAAATGACAACATAGCAAACGTACTTGCCATGGCTGAAACCGTACGGGAGGTGCTTCCCCACATCCCAGATGAATTAATTTTCCAGGATTTGCAGCGTACAAATTCTGTTACTGTTACCGTGAATAATCTGCTCCAAATGTGA	3	0	3	0
comp130085_c0	GCAAATGTAAAATAAAATAACAATAATTTAACGGGTCTAATTGCAAATACAATAATCTATTTTTATCTCCAATTTTCACTCATTCATGTCTGGAAAACCATTTTCGCTTCTCTTATAGTTGCGCAAGTAAAACTCATCCTCTCTCTCTATCTCTAACACTTTTCTTTGCTTCTCAAAACCCACAGAATTTCAAGAAAAACCATGTCTTCCCCGAGCAAACGCCGAGAGATGGACTTG	2	0	2	0
comp130167_c0	GTCTCTTCCTAGTTCCTTCAAAACACATGGCAGTACGACGGTCAATTCGTATTTGGGGTGCCCTGTGGCCTTCGCCTTCAAGTGCTACCCATTCAGTTAGCTGCTTTGAACCATAATCTGATTGAAGGTCTAAGTAAACGACAAAAGCTTTTCCATCCTTCAGACTCGATACATTGGCCAAGTACCAGGCTGCTTTAAACTCATCACCCTCTTTGTGAACCTCAACAAGGCAACCCTCCTTGATGCTATTCTCTTTCAAAGTCCCTGCTCCTTTTTCATAATCATCCTGAGCAGTGATAGAAGCAGATCTTGATCCAATCTCAGATTCAGGAACA	2	2	0	Inf
comp130200_c0	GAAAAACAAAGTAAAGCAAAGCAGCACTATTTTTTCTTCAATCTGACCTGCGCCAAATTGCAGTGTCTCTGTTTTTCTTCTTTTCTTTCCCAACGAAAAGGTTAAATGGCAAAAAGTTTATTCAAGCAAGAGCATGATCTTGAAAACAGACGTGCCGAGGCTGGCAGGATCAGGGAGAAATACCCAGATAGGATTCCGGTGATCGTGGAGAAGGCAGAGAGAAGTGAT	1	0	1	0
comp130206_c0	GCAGACCCTGATTCTGCGTCAGGACAAACCACAGCTTCAAGATAATGCTGTTGAGACTATTGCAAATTGCTGCCACGACCTTCAGGATTTGGACCTTAGCAAGAGCTTCAAGCTTACCGATCGCTCTCTCTATGCCTTGGCTCATGGTTGTCCAGATCTTTCAAAACTCAACATCAGTGGGTGTTCTGCCTTCAGTGATACCACTCTTGCGTATTTGGCTGGTTTTTGTAGAAAATTAAAATATTTAAATCTCTGTGGATGTGTGAAAGCTGCATCT	2	0	2	0
comp130221_c0	GCCTCCCGCGGCTTCCTCACCTCCTTCCCCGAAGTCTTCATAAACGCCGGTATCTTACTTGGATACGTATCAAACTATGCATTTTCAAAGCTTCCAACTCACTTAGGCTGGCGATTCATGCTCGGAATCGGCGCCATACCATCCATATTCCTCGCCGTTGGTGTACTCGCCATGCCCGAGTCACCCCGCTGGCTCGTTCTCCAAGGTCGGCTCGGCGACGCCAAGCGAGTTCTCGACAAGACTTCCGACTCCAAAGCCGAGGCTCAGCTCCGGCTCGCCGACATCAAGG	2	1	1	1
comp130266_c0	GTTCAATTGGCCACTGACGAAAGGCACAATTGTTGCTTCGTTTACAGTTGCAAGCAACACCTGGCCTCTCCTATTGACGGCGTAGAAACCACCAACTGATGAAGCTTCGGCTGTAAGAAAAATTGGATCCGGACTAATCCTATTTCTGTACACTGCAGTAGCTGTTTCCAGATCATAGACGAAAAGAAGTCCTAGCTTGGTG	1	0	1	0
comp130273_c0	TTTTTTTGTGTCATAATAATTATAGAATTCAACGTATGCATGCATCATAATTTAGCTTCTTGAAAAAAAGAAAAGAACAAAGAAGGAAATACAAAGTACAACAACAAATAAACACTAAAAATAATCACATATAATCACAAATACATATTCATGTCCACAAACCACTTCCTACATTCACAAGTCATACACTTGTTTTCCGGTGAACTTAACCTCAATTGGGTTAGCATTCTTTCCGATCGACCTCATATTCAGGCCAACACCTTGTCGGCCAGGGTTCACCTTCTCTGGGTACACTCCATCCTTA	2	1	1	1
comp130294_c0	GGAATTTATAAATATATAAGCCAGAAAAACCATTTTTATCAAAATATGAACACCATCTCTGCAGGGACTTGGGGAGTGATAAAGCACTAGATTTGGAAAAGATCAAGTACTCGTACAAACAATTAAAAGCAACTTTTGAGTTTATTATCATCCTTTTCCAGAACCTCTTTCTGTCCATTTCAGGTTTTTAAGAGGAAGTTCAGACTTGATCCTTACATAGAACTAAAATAAAAGTACTAGCAAGAAATGGGCTTTCCCCACAGACAAACACGATGAGAGCACACTTAGCCCATGGCATACTTCTGGGTCCAGCTCCTTGCAGTTGTCTCGTACTTGTTCCTGTCTGTCTTGTACATGTGAGCAA	1	0	1	0
comp132436_c0	AGTAAAACCACGAAAAGGGGATGCTCTCCTTTTCTTCAGTCTCCACCCAACTGCTATTCCAGATCCTCTGAGTCTTCATGGAGGATGCCCAGTGATAGAAGGTGAGAAGTGGTCAGCAACAAAATGGATCCACGTAGATTCTTTTGACAAGGTTGCGAGACACGGAGGTAATTGCACGGATGGGAATGAGAATTGTGAGAGATGGGCTGCCTTAGGGGAATGCACCAAGAATCCAGAGTACATGGTGGGAACTCCGGAACTTCCAGGATACTGCAGGAGG	1	0	1	0
comp133476_c0	ATACAAATCTGTCATTATTCCCATATTTGCTATATCTATCGCGATCTATGTGAGCTTCAGCTTGGCTGCTATGTATGGAATTGCAGTGGCCGCTCTTGGGATGCTTAGCACTATTGCCACCGGGCTGGCAATTGATGCTTATGGACCCATAAGTGACAATGCTGGTGGTATTGCAGAGATGGCTGGAATGAGCCACAAAATA	1	0	1	0
comp133531_c0	GCAGATTTTTCAGAACCCAAAAAAATAGATTGTAAACCAAAGCATTTAACTTTTTCCCATAATTGAAAACCAGTGATAATAAGCTTTGGTTTGCAATCTTTGATTAGTTTCGAAAGCTCAAAGACTGTGTACATGGGATTTACAGTAGTTGCGATAGTGCCGATTACAATGATTCCGAAAAAACAAACAGGGAATTAGATTGAATTTGGGGCAAAAATGAGCACAACATCGTTTTTCTTG	1	0	1	0
comp133817_c0	GGTTTGATAGTGAGCATGGAGAACGAATGGTCGTCTATGTCCAAGCAGGTTCAGCTTTCCAAAGATGGAGAGCACTTCATTAAGAGCGTTCAGCTTCAAGATGACAATTACAAGCCCCTCATAATAAAAAACTTTACTACACTCATTCGCTATACCATGATAGCGATTCTTCTCGACAAAGGCAGCAAGACTAGTAGTTATAGCAATATTGCTCCAGCCGAGGACAACATCATCAACGAATTGTTCTGAAACTGTTGTAACTGCCTAAACCCCACATCTCAC	1	1	0	Inf
comp133982_c0	TGAGAACTCAATTTTTTTTTCCTCCTCTCATATCCTGTTCCATTAGTTGGCATAACGGTAAGGTTGCTTCATTTTGAACTGGGCATCATGGGTTTAAAACACAACCCCATCCCAGACACTGCCACCACGGAGCCTTGTGGAGCAGAAGATGTAAAAACATTAATCAGATTGCACGGCAGAATCAGGGTCATTGTTGTAATAAAAACCTTCATTTGTAAAACATTAATGCTAATCATCAAAGTCACACAACCTCTAGCCAACACAAATTCAGAAAGAATTAGAATCCACTTCTATCTCACAAGTGAAAGTAAATCAAAAAAAAAAAAAAGAAGGAAAGAGAAAAAGAAGAAGAATATTAAGGTGTGTCGATATGGGTTGATTTTGGTTGCGGTCTTTGCT…	1	0	1	0
comp133989_c0	GTCGCCATGTCCTCTTCCTCTCTCCCAAAAAAACAAAATCACTTTAAAATACTCAATTCTCTGATGAATTCATCGAACACAAACTGAATTTCAATTCAAAAACCACCAGAAAAATCAATCGTTTTGTGGATGAAATAATTGGATCTTAGAAAGATCCATGAAAAAAGCTGGTTAAAACAGCACCTGTACAGACCTTTTTTGT	1	0	1	0
comp134001_c0	GGCCATGAACTCTGCAATCCCTGCCCTGTAAAATGACCAAGACACTAGCTCCCCTGGCTCAAACAATGGTGCTGGTGGTGGCTCCTTGTAGTCTTTGTCTGTCTGAGCTGCTGTGCCCAGTGGCTGCCTCTCTGAGAACTTGTTGGCTCCTAGCTTCACATCCTCTTCCTTACCATCCATGGTCTCTCTCTAAAGCTCTCTGTCTCTCTCTTTCTTTCACAGATTGGATACTGGGAAAAGTAAGCTTTG	1	1	0	Inf
comp134502_c0	TTAAAAAAAAAGAAAAAAAAAAGGGGAATTAATTGCAATGCAATTGACTGAATCAATAAATCCCTACTTAGCCGCTTCCTACGATTTCATGGATAGCATCACTGATAGATTCATCCTCGGATCTAACAGCAAGCTTCATTGCAACTTCCTTCGGCCCATCAATTCCAAAGGACAACCGCACAAGCACTTTCGTGCCCATGAACACACCAGACAATAAGCACGTG	4	0	4	0
comp135651_c0	TTGTTTCTCTTTGTTTTGTCAGAAGTACTTGCATGCTGCCCCTTTTTCTTTTTTGTGAGACTTAAAATTAAGTTCATTTTAAAAAATGTATTAGAAATTTAATAAATCTTATTGCATTTTTATTATATGGTGGTTTTGGTTCATAGTCATACACACCACTAAACCATGTTTTTGTTTTTGGATAATCTAATGTTTGGACTAGTTTGCGTGCATCTTAAGTTGAGGTTCTAAAATTAATGATCAAG	1	0	1	0
comp136547_c0	CCCAAAGATACTTATTTGTGGTGGGAGTTCGTATCCTCGGGAGTGGGATTATGCAAGGCTTAGACAGATTGCTGATAAATGTGGAGCTGTATTATTGTGTGACATGGCTCAAATTAGCGGTCTTGTTGTGGCTAAGGAGTGTGTAAACCCCTTTGATTATTGTGACATTGTTACCTCAACAACTCATAAAAGTCTACGAGGCCCCAGGGGAGGTATTATT	2	1	1	1
comp138560_c0	AGCTCATCATAGAGGGCAAATGCCTCGTCATCATATCTCTGCATTCTCAACATCTTTTCACCGTACTTCTCCCGCAATTGTGAGTTCACAGTCTCATCAACAAGCTTTACTTGGGGGCAAAGAGAGAGACAAATTGCCAACAAAGCATACATTTGCTCATTCTTCTTTAGTATCTGTTCATATTGCGGAGATTTCTGGTGATATTGCTTGGTCTTGTAAATGTACAACAGAATCTTATTAAATTCTCGAAT	2	1	1	1
comp139698_c0	GAGTGGCTTGTTTCTTGAATGAGAACAATGCCTAGTTCTTTGTGTTGTGCATTGATCTATTTTTTTAATGTAATGTCGTTGCATCTATCAAATGCTTTGCTTTCTTGCAAAATTTGATTAAATAAGGAATAAATCAATTTACAGTTCTTTTACTGCATTATATGCTAGTAGGGGTGTCCTCATGCTATTTCGGATTCGTATTAGAATTATCTTAATAATC	1	0	1	0
comp140390_c0	TCAGATGAGAACAGAGTGTAGGAGTGAGAAGGGTTTGCTGGATGATACTTGTAAACCTGAAAACTGGCTGAAATTGAGCGATTTTGATGAGAAGAACATTCTTGACTGTAAGAGCATTCTTTACTGTGAGGATTCCAAACTAATCAAGCCCTTGAGGAATGACGAGCATATAGTATCAGATGTTGGTCTTGTTGGTGGTATGCAGGTTGACGGCTTCTACCCGGATAATCCGAAATGGTGTGATTCCCCTTGTGCATTGGACTCCAGTACAGATTGTGGTGATAGTGGATT	1	0	1	0
comp142143_c0	TCACCAGAGCATGTACACCACCTACCACTGCAACCTCCATGCTACACTTGTCATCAGCTGCCAAATTCGCCAGTGCACCAGCTGCACGTTCCAGCACTCCATCACCACCACTAGACCATTTGAAAATAAGATCAACTAAAGCTTTTACACCACCAGCCTCAGCAATTGCACCCTTATGCTCTTCCCCAACAGAGAGATTCCATAGTCCTCCAGCAGCCTCTTCAGCAACCAACCTATTCATAGACCGTGCCAAATTTGCAAGAATATTGATTCCTCCTTCTTCTGCAACAGCTTTTGCAACATTCGTATTCACAGACAAGTTTGCTATAGCCTTTGCAGCTTCTGACTGAAGCCCCTCCCGCCAAGATCTTGCA	1	0	1	0
comp143767_c0	GATTTCGGATACCCATTTGCCCCAAGCTCTCATTCGGACCCCTCTGTAAACCGGGTGTTTGTTGTTGTTGCTGTCCCTGTTCCTCTTGGGCCGGTTCTTCGGGTTTGGGTCCGGTGTTGTCGGGTTTAGGCAGGTGGAGGATGATGGTGGTGGTGATGGAGGAGGTGAGAATGAGTTGCTAGTGGACTCGGTCTCTGAGTTTGGTGGGTCGCTCATCATTGTTTACTGGTGACTCAGTCACTCACTAGAGAGAGAGAAGCAATGAGGGGAATGTGTAGTGATTAAATATGAGAAGTTTTTTTTTTGAACTAATATGAGGAGAAGTTGATGAGAAA	3	0	3	0
comp147849_c0	AACACGAACAAACTCATAAAACAACGAGAAATCTAAACCACCAAGGCCACCACTGTCCACAGCCATTGTAGGTTTCTTCGAAGAGTAATTGTACAGGTTCTGACAAATGATCAAATCGAAGCCACCAAACTTCTGAACCAAGCTCTCAACCTTGCTACTCGTTAGCTTCTGGATGTTCTCAATCTGCACCAACTCCCCCATTTGTCCAGCACTCTGCCACCACTTCTTGAGAAT	2	1	1	1
comp153274_c0	GCAGATCTTCTTCAACCTGGCTTTCCTCCGAGTGACGGCCCAGATTGGGTGACGGAGTCCCAACCGTACCCAACTGAGGGAAGCCTCTCCCTTCCAGAAATTCCCACCCCCAATAATTGATCAATTCTTCTGTCTTTATCTCTCCAATAATTCCATAATGATCCTTTTTCTACTCATCCAACCCCACCTCTCTCTCTCTAGCAACGCATTCTCTCTATAATACTACTAGATCCCTACCCCCACTGCCTCGCCCGTACATCATTCCAACAAAATCGGAATCAAAGAAGACTCAGATCCCCAATACAGATCCAAACCCACCTCTCTCTCTGTCTCTCTCACTCTCTCTCTCTCAATCAAACCTT	1	0	1	0
comp153386_c0	TAGCTGTTCAAGATGTGCTATACTCCTCAAATATAGAGGCTGGCTCAAAAGGCTCAAAAGCATCACAATGGAAAAGTATCCTTCCAGATGGTTCTTTCCTTCCATCACATCCTCTTCAACAATCATCAGAGCTTTGCCACGTGCCTTATCAAGATTTTCTGACTCTTGTAAGAGTGGCTGAGGCAGCTTAAATTGAAGCAATATCTTTGCCACATAAGGATGATTGCGAGCCAAGTAGGTCAAAGTCTCAAGAATACGCCGAGACACCAGAGGAGGGAGACCATCAAAAGATTGAGGCCGAGA	1	0	1	0
comp153427_c0	AAATAAAAAAAAAAAAAAAAACAGATAATTATGCAACCTTTTACAGAAATTCATCTCGTGAATGGATAGAGGAGCTGTGCTCAAATTTTCAAGTTCAGTCTGTTTTCTTCTTCATAATCGATGCATCGTGGTCTGGAGGAGGTTGAGAAGGAACTCTGCTCAGCAGCCATACCAGAGCTACGCCTATCAACGCTCCGGAGAGGTGTGCTATGTGATTAACATTCTGCAAGGCATAGCCTCCACGGAAACTGCCCGACAACCCTGTTGAAGCTTGGGCTGCTTCCATCACCTTCTCTACAACAAATTGACCCAATATGAGCACTTCAAGGATCTTCCTCCAGTCCCAAGACATCTTCACAAGGACACTAATTGCAAAGAGTCCGAATACAGCACCTGATG…	3	0	3	0
comp153519_c0	GCTGCTTCAGAACCGTTTGAAAGGTTATGTGAAGGGTGTAATAAGTGAAGACTTGCTCACCCACTCTGAAGTAGTGCACCTATCTAAAATAATAAAATCTGGTCTTTACTTAGAGGAGCAGAAATTGAGACTGAAAGAAAGTTTAGGATATGAGCCTTCTGAGGAGCAACTTGCAACTTCCCTGAAGATTTCTCGTGCTGAGTTACAATT	1	1	0	Inf
comp153586_c0	ACTATAAGCAAGCGCCATAGAGACAGCTCCTCGCATTAGACCAGCCCACCAAACTGTAATCTGCTGCTTGAAGCTAATTTTTTCGCTATCAGACTTCTTGGTTAAGTTAATTAAGAAGGATAGTGGCAAGACAAAAGCTGCCCTTCCAACTAAAACCAGGCCAAGCAGAATTGAACTGACCCCAACTGATTTTCCAGGGCTTTTGCTTACAAAACTCCATTTCTCAATGTCCAG	1	1	0	Inf
comp153605_c0	GGAAAATAGAATGGTTTCTGTTGAAAGAATAAAACAGTTCATAAATATTCCCTCAGAAGCTGAATGGGGGAAACCAGATTGTCTACCCCCTCATAATTGGCCTACCCATGGCAATGTTGAGCTCAAGGATTTGCAGGTTAGGTATCGGCCAAATACCCCTCTGGTTATTAAAGGCATTACTCTCAACATTCAAGGTGGAGAGAAGATTGGCGTAGTTGGTCGAACAGGGAGTGGA	1	0	1	0
comp153810_c0	GGCCGAAGAACTTGGCGACGAAGAGGGTGGCGTGAGCTTGAGAATCGGGGGAGTCGATGGACTGCAAGCATGACCGAAGGATACAGTTTTCACTGCATCCCTTTCGAAGAACTCTACATCCATTGCAACTCATGGTCTCTCTCTCTCTCTCTCTTGTATATCAGCAATGGAACATCAGATCAAACGATCAACAAATGAAGGTGCAGATGACTTCGGCCGCAAGACACACAATCGAGACAGAGAGAGAGAGAAATTAGGCCTGATAATGCAGCTAGGTGTATATATAAATGCAAAGGAGAGAGAGAAATGGAGTG	2	0	2	0
comp153868_c0	TACAATCCTGTTTTTGCAAACCCAATTCAGGAAAGTCTCTGTTCATCACCGTCATGAGTCTATTTGAATCACCAAGAAACAATGAAATGAACGATGTTCTAATTGTTTTCTTACCGGTTTGTTTGTTAACAATTGGTTGTATAAGAAGCCTAACAAATAAATCATTATCAGTCTTGTTCGCCACGAATTGCCATCGATAAACAATGTCTGTCGCATTCTGTTCCAATGTCTTCTCAACCCGGAAAACCGTTACAGTTTCGGGCACTGGAACAAGCCTAATTTTATAGGACAGCACCACCGCAAAGCTGGCGGCGCCGCCACCAGCCACCGCCCAAAACAAGTCCTCATCCATTGCTTTCCGA	1	0	1	0
comp154077_c0	GATCTCTATCACATCATAATTCTCATTTGAGATTCCATAATTCGATGAGGTTTTAACAGCTTCAGTTCTGGTTGCATCTTTCCTACCTCCAGAACGACCTTGAGGCCTTTCATTGTCATTCCTATCAAAACCATGTCTCTGAAACTCCCATTCTCTTCCATGATCATAAGCCATGTCCCCATCTTTTGTCTCTTTCTCATTGCCACTGGGTTGCCTTCTTCTCCAATTATCTTTGGAACCTTCTTGGTCCCTCTTTCTGTCACTCCAGCTATTATCTCTTACTTTTGATCTGTCATCCTTGCATCCATCCTTCTCTAATTCCTTTTGCTTAAGTGCAATGCTTCTTTCATAATCCATCTCAGAGTTTTCTGATTCATGATGTCGCCTTCCACTCCTCTC…	2	2	0	Inf
comp154175_c0	AATCTGAATATAAGGATCCTCGTATAATACACCGCTATCCTTCAGGCATAAAGCATGAAATCTTTCAGCAATATTTCCTATTGGCTGGACAGTATTTATCTGCTCTTCAACAGGTGCAATCGCTAGAGCATCTTCCGCATTTGGAGCACCTTCTGCTCCAGGGACCAAATTATGCTCGGATTGCGAAGCAGCACCAGGGGGTCCTTCAATAGCCAATGGACCCAAGAGATCACCAAGGAGATCAGGTGAAGGCTCAGGAGGTTGAGGATCCACCATGCTCAGAGTTCCATTTTCCTGAGTCACCCCTTCATATGATAAATTATGATCCGCATTGCTCATGCTAGGCACCTTTACCAGACCAATTTGGCTCACAGGTGGCGTTCCATTGGCAGGGCGTTG…	1	0	1	0
comp154200_c0	TGTGTTGATGATGAAAGGCTTGAATTTCAGGATGGGGATCTTGTTGTCTTCTCGGAAATTAGGGGAATGACAGAACTCAATGATGGAAAGCCAAGAAAGATCAAAAGTGCAAGGCCATACTCATTCATTCTTGAAGAGGATACTACAAATTTTGGTTCTTATGAGAAAGGTGGTATTGTCACACAGGTGAAGCAGCCCAAGGCGTTGAACTTTAAGCCATTGAG	2	1	1	1
comp154330_c0	CTTGAAATGACTTTCCCACGCATAGAGCTTCAACACCTTCATGTTCACGAGCGCCTCTGAAGTAGCCTTGAGCCGATCATCTTGGGCCACCATGAGCTTAGACTGGAACTTATGCTGCAATTTTGCAAGCGGGGCATTGCAAAGCACAGTAAGAATTATCACCACCAAGGATGCAATTGTCGCAAGCCCGACTGCGCGGAATAGGATTATTAAGGCAAGACAGAGCTGGAGGCTCGTTGTCCAAGTTTGATGAAACCAAAAAGGAAACTCTCCAATCCGATAAG	1	1	0	Inf
comp154369_c0	GTTTATTTTTTTCAACTCTCTCTCATCTTTCTCTCTTTCCTCCACTATTCGCAAGGGGGGCTCGCGTAGCGCCGATCCTTCTTTAAAAGCCCTCCCTTTTTTTCTTCTTCCTTCTCTCTCAACTGTCTCTCCGTGTTCGACTCGCGTTTCAGCAGACAAACGAGACAAATCAACACAACAAGAGAGAGAAAGAAATAGACTTTT	1	0	1	0
comp154468_c0	CCGCACAATGCTTTCCAAGCTGTCGAACCTATCTTTCTTCGATAATTTCACAGACCACTCATCTTCGATCATTTTTTCACCCATGAGGGAAGTAGTGTTGAGATCGCTCTCATGGAGATGGAGATTGTGCGACAACAAATCCATCCTTGGGTTTCCTGAGCTCATGTTGTAAAAGGAAGACTTTGGAGGCAGCGAGTTGGGTGTTCGACGCGGGGATGATGCCTCTTTTCTAAGGATAACTTGAGTTGCTGGTAACTCTTTTGGAGGCACACTGGAAGAG	2	0	2	0
comp154626_c0	GGACAATTTGGGATTCCTTTTTGGGAGTTTTTTGTTGCAACATTGATTGGGAAGGCAGTCATTAAAACTCACATACAGACGGTGTTCATAATATCAGTCTGCAATAATCAACTTCTGGACTGGATTGAGAATGAGTTGATTTGGGTGTTTAGCCTTGTACCCGGTTTTGCTTCTAACCTACCAAACCTCATCTCAAAATTGCATGCAATGAAAGACAAGTACATGGCAACCCCATCTCCTATGCCCTCAAATATCAAGGTGAAGAAGTGGGAT	3	1	2	0.5
comp154635_c0	AAGACATACGTGGTTTTTAATTTTCCACTTTTGTCCAAAGGAAATCGGAAATCGGAAATCGAGCTCGTCTTTCCCTCTCAAAATTGTAAAACCCTAACCAAAAAAAAAAGGAGAAGAAGGGCAACGCAGCTGGTTGGTACGCCATGGCCATCGCTCGAACTGGAGTGTTCGTGGATGACTATTTGGAATATGCAAGCACATTGCCAGCAGAGCTCCAGAGGCTTCTCAATACCATTAGAGAACTCGATGAACGTTCCCAAGCTATGATAAATCAAACAAGGCAGCAGACCAAGTACTGCTTGGGGTTGGCTTCTCAAGGCTCAAAGAAAGGTAATAACGAAGAAGAAGAAGAAGACGAAGATGATGATGATGA	2	1	1	1
comp154673_c0	CCTCTCTCTCTCTCTCTCCCCCTTTCAATCTCTGCTTTTCTATTCTTTTCGTCAATCTTTATAAGTTTTTGATTCAATCTCACAGCAATACTAGGCCACCGACAAATTTCTGTATTCAGGTGCACTCAATCTCTCTCTTTTTGCGGTTTTTTGAAGGTGGGTCGATCTCGATTTGAGTTTAATCGCCTTGGTTTGATCTACAATTTGGGTAATTTAGGTGGGTTTTCGTCAAATATCAGTTTTTTTTTTTTTTTGGGTCTTTGGTTTTCCATATTTCAGATGTAATTATGTACTGTCATTTGAATGAGAGTAAATATCTAATCTTACACAGCTCATGGGTCTATTTTTTGATAAGTAGGACTCTCGCATGTCTTAAACAATATTGTGTTTGCTCAACTT…	1	0	1	0
comp154894_c0	AATCTCTCTCTACCCATCTATTATCATTATCCTCATTTCGATCCTCACAAACTACTTCTTTTCCTTTATAACTCACTTTATCTAATGAATTCAATAAATTTTTCCCTGGAATCTCTTTCTCGGGAAAACCCAACTTGGAATTATCACAAAGATAGCTAAGGGTAAGCTCTTGGGAGCTAAAATTCGCAGTTTTTGAGGGTTTTGACTGAAACCCATCACAAACCATGTCTGATTCCCTCAGAAAATCAATACCCTTTTCA	2	0	2	0
comp154976_c0	TGACCCTGGCTTCTCCTTCACATTCGCGCTTTTCGTGGGACTCATTGGGCTCATGGTTGGCTTCCTTTTAAACCTTTCGTTGTCTTCGCCTTCAACAGAATGATTTCACTTGGCTTTAACAGTTTTAGGAGATGACTTTTATTGTATAATTTCACTTCCCTTCTGTGTTCCCTTTTCCCTTTGTAAATTGGGTCACTGCATAATTGCTGTTGATCAGTTGGTTTGAGTAATATACTTCATGCTTGTCAATATGGCACAGCTTTTTCTTTGATCTG	3	0	3	0
comp155120_c0	GTGAGTTCCTCCTCAAATCCTTCAAATATGTCTTTAGGAGAGGCACAGCTGGGAACCTTTCAGTAAGCTCAAAGGCATGGATAAAATGTACGGCATCAATTTGTCTCCCACTGTTGACCAATGCTTCAACAACACCTGGCATTTTGTGTGCTAACCCAAGAGAACGGCAGAGCTCAGGAGCCCGCCTCTTGTGAGCAACTGCAAGAACATGCTTGCAGAGTTCTTCTTCATCAAACTCTGATGCAATACTAAAAGTTGCAAGGAGCTGCAAGAATGCCTCA	1	1	0	Inf
comp155132_c0	TGTTAAACCTGTAAATGCTCCCGGGATGGGATCAATGCCACAGTGGCTGCAGGCTACAGTTAAGAATCCACTCATTTCGATTGAAACACCATCTAGTGGTGATTTGGGAATACAAGTAGGTGTATATGGAGCTTTGATGGCTTTAAGCTACGTCAATGGAGCCTCTACATTTTCCACAGCTCCGTATGCTTCAGCTGATGTTCCTGGGCTGATATTGGCCACTAGTTTTGGAGCATCTTTATACTTCATGACCAGAAAGAATGTTAAGTTAGGGAAGGCAACTGTAATTACCATAGGGGGCCTTGTCACTGGTGCGGTAGTGGGATCAGTGGTTGAGAACTGGCTGCAGGTAGACATTGTTCCGTTTCTTGGCATACACTCCCCTG	1	1	0	Inf
comp155161_c0	GGAAACTTCCAAAAAAAAAAAAAAGAAGAAAAAACTATCTTGTTGCAAACTCCTGAACTTTGGACTATGTTATATGTTTGCTTACCTATAATGTATGAATTTTTAGGTCTTATTTCAGTTCTTCAATTTGCTGTCTTGCATTTTTCATCGAATTAATGTACATACAAAACTTTCTTGTTATTGCCAGCCATGCCATGAGCCTACTGTTGCTTATACAAAGTATTAGAGATGATCTAGAATGGTGTTCTATGATGTATACAGGTTCTGCTGTGAAAGTCTTTGGTCTTTT	1	0	1	0
comp155454_c0	TTCTTCCTCACCCTCATGCCTTATTTTGTGAAATCCAAACTAACCAATGGGAAGCCAAGAAACTTCATCATAATGAACCCAATAGGATAGATAAGTACACCCTCATTTCCTCTCCTTCCTCTCTCCAAAAATCCCCAAACAAAACTCAACCTCATAAACTCATGTCCTACCCTTGTTGCCACGTGTCCTTTTGTCATACCACTAACTGAATAAAACAACCATTTCAGTTCTGAACAACCACCCTCTCCTTTTCCCCCTTTATTACTCTCCACTCAAAAAATTATAAACTCAAAACCTTTCACTTCTTCAAAGAAGAGAAAGAAGAAGAAGAATCAACAAGAAACATTGACAGAGAAAACAAAATTCCACATAGTTTTCTGAAATTCTCACTCCCCCCCC…	1	0	1	0
comp155514_c0	CAATGTCCAACTTTTGACAAGCATCGAAGCCGAAGGAAATCTTCCAGCAAGCCCACGTATCCGCTTCAACAAGGATGGAAGTCTCTTGGCTGTTTCTGCAAATGAGAACGTGTTAAAAATTTTGGCAAATTATGATGGTCTTCGGTTGCTGCGAACTTTTCAAAATCTTTCTTATGATGCTTCAAGAGCATCTGAAACTGTGACAAAGCCTACAATAAATGCAATGACTGCTTCTGCTGTCACTACTAGTGCTGGACTTGCAGATAGAGTTGCCTCTGTTGATGCTATCTCTGCAATGAATGGGGATGCCAGAAATTCGGGGGATGTGAAACCTAG	1	0	1	0
comp155884_c0	GGCATCCATGTGCATCCAAGAACAGGCTGCTGCACGTCCTCTCATTGGAGACGTGGTCACGGCCCTTTCTTATTTAGCAAACCAGGCATACGACCATAAGGATGAGAGAAGAACCAAAGAAGAGAGAGGTGGGAGGATATTAAAGAATGAAGGAGGAGGATCTGGATGCAAGTGGGACTTGGAAGGATCCGAAAGGGATGAGTCTCCAAGAGAAACCGCGAAGATGTTAAATAGGGATTTGGATAGGGAACGAGCCGTTGCGGAGGCCAAAATGTGGGGAGAGAAT	1	0	1	0
comp155945_c0	CACCGTTGCAGCGTAACCCTCTTGGTCTCCATCCAAGACCAGCCGTCTAGATTCTGGAGAGAGAGGAGAAGAAGGAGAAGAAGAGAGAGAAACTCGCCGGAGCCCTAATATCGAATCATATCAAATGGAGATCTCACCGGCGATGCCGGCGTCGCAAGTCGCCGGCGATGGGGACGATATCACCACCGCATCCGTCGACCCCACCTCTTCTTCTTCCTCCTCCTCGT	1	0	1	0
comp155974_c0	ATTTTTTTTTTTTTTTTTTTTGAGCAGTTTTGAGAAATGACTATTTGGTAAGGGTAGTAAAAATAGAAGCATATGTGATGTATTCTAGAATTGAAGAGATGGTTACCTCTGTAAATCTGCACTGTATTTGTTTTGAAATCATAGAATGTACATTTGAGAGAGGACTGTCTGGTAATATGTTCTGCAAAGGAGTCAACACTGAAATATATATCATATTTGGTTAGCTAGAG	1	0	1	0
comp155982_c0	CAAATTCTTGGCTGGAAATATGTGGCAGCATCTGACAATACCCATAAATACAAAGAAGGGAAATTTGTTCTTGAGAGATGGAGGATAGCAGAGGAGTTCACTGATGAAGTCAACCTGGATGCTCGGCCGAGTTCAAGTGATGCAGAGAATGCTTAGTAACTTTCTGTTTGTGAAGTGAGTAATCTGTAGAAGGCCAGAAACTGTAAGAGCTAATTACTCTTTTATGTAACCTTTGAATAGTTTGGTTACATATGTAGATTATATGGACATATTTTGTATAAATCTTAGGGACTTGGAAGCCAAATTGAGTAGCAAAACTTGCACGGATATATAGTTAAGGATCTTGAAAAGTAATTCAAAAAATTATCCAAAATAAAGTGTG	2	0	2	0
comp156091_c0	AAACCAAACAAAAAAAAAAAAAAACAAAAGCAGAAAAACCCAATTTCCACCTCTTATTCATCATATAACAATCGAAAAGTTGTTATTAAATCGATGTAGATCATAGTATGATTGATCATGTGTGTGTGAATGAGGAGGAGTGAGAGAGGAAGCTTATCCGGTGTGGGAATGAGGAAGGTGAGAGGAGGTGGAGGAGGAGTCGTAAGAGGCGAGCTTGGTGAGCATGAGAGGGCGATCCTTGGCCTCTTCGTCGTCTTCGGCGTCGTCGTGAGAGGTGCTGAGGTTGATGCAGGCGCATCGCTCAAGAGACGCGAAGAACGCTGAAGCCACGCTCGTGCCCACCCAGTTCGCCATCCGATCAAGCTTCTCGCACGACATGAATCCGCAATTGTTCTCCAC…	1	0	1	0
comp156212_c0	GCAAGTAACAAAATGAAGCAACAGTCCATCCTAGAAGACCTCCAGCAAATACATCTTGCCAATGATGCCAATAGTCATCTACTCGAGAAACTGCCACTAGAGCTGCAATAAGTAATGGCAGAAAAATGACACAAAGCTTTGCGATATGGCCCCTACGATCAAATGCACGGATTTTCCCTGACAAGTACCACGAAAGAAAACCCAAACCAGCAAAAGACCAAGATGTATGCCCGCTTGGGAAACTTTTGTGCCCTTCCTTGATGACACTTTTCTCTCCAGTACACATAACATTCCTGGTGATATTTTCAAATACCCCCTTGCCATCAGGGAAGCAACGCCAGAAGAAGTCTGGACGAGGACGGCCAACAGCATCTTTGATTGCATCGGTTATAACTCCAG…	1	0	1	0
comp156224_c0	CTTTAAATAATAAGAACCAAATTGATACAAATAATACGGGAATCAAAGTTGTAATTGCTTCAAAAATAATAATAATAATAATAATTCTTCAACCAAAAACAAAAGGAAAAATTCGCCAAAAGCAAAAACCAACCTAAGCAGAAACAACAGGAGGGGAGGACTAATTTATCGGTCACCGGAGATTTTGCAGCGGCAAAGAGGGCAAGAGTCATGGAGAGAGAGCCACTTGGCAATACAAGTATCATGGTACACGTGTCCACATGGGATTTGCTCGCCAACTGTGCCTTCTTCTGCTGATTGGAGGAAGGCTTCCATGCAAACTGTACAAACACCACCTGGGTTATTAACAGTAGCCATCTCCGGTGCCAAACAACTCTTTTCCTGAGTGGACGGTGTTGA…	1	0	1	0
comp156607_c0	CTTGGTGGTGGTGGTGGTGGGTGGTTTGGCATTGGTGCTGATTTGTGGGGAATGTTTGCGAAATGGGTCTAGCGGGGATGCTCTGAGGATCGAGGAGGAGAATTGGAGAGCTTGCATGACGCTGCTGCTCAAAAGTGTTGCGAGCGAGCGAGAGAGAGAGAGATGTGTGCCTGTCGATGAGCACGATGTGGGTTGTGGGGGAAATGGATTCTATTTCATTTGAGCCAATGTTAGGTACAATTCGATACAGTTAACTAGCTGTAATCCCGGAATCCAGATCCTCGGCCGCGCACTCGTTTTGGAGGG	1	0	1	0
comp156638_c0	AGGGAACAATCCAAGAGGAGCTTGAACAAGATCATTATCACCAGCTGATCCAGGCAGAATGGCATTACTGATTTTCCTATTTTTTTGTTCATCTCCATCTACTTCCATTGAAGGTTTGCCTGATGAAGAATTTGATCTCCACATTCCAAGTCTCTCTTTTTGTAAATCATGACTTAGAAGTGTGTAGAACTCCAAAGTAGGACCCAATCCAGTGCCAACTTCACCGAAATATTCTACTTCAAGAACAGCCCTTTGGCTTGAATACATCTCCATAA	1	1	0	Inf
comp156661_c0	GGCCGCGAAGCACTTGATTATGAGGATCGCCTTGTCGTAGACCGGCTTGCCGTGGAACAGCCGAGCTAGCATCACCGGCGATGATATGCCGATTACGCTTGTGAAGAAGATCACGAAGATCGAGATGAGTTTGAGGTTCGACGCGGCGTGGCTGTTTCGGCAGGAAAGGGCTCGAGTCGTGTCGGTGGCGCACACAGCCATGGCTCTCTCTCTCTCTCTCCCCGATGATGAATTGAGTTGAGACCAGAAACAGAGTTTGAAGAATGGTAAGAGAGGTGTTTGTGTTGGTCCTGGTGCCGTGTGGACTGTGATTACTGCTTCTGGAGTGGACCAGTGCTGTCTTGATTGTTCCTAGTATTGACAAAGGGGAGAGTGACTTTTCT	4	1	3	0.333
comp156679_c0	AAATGCAGTTTCAGATTCTTTCTCATGGGCTTCCAGAGTTGATTTTCTCTCAGTAACTGCTTCTGAAGCTGATAGCGAAGCATGCTCTCCAGATAAATCAGGTAAAGGTCCTGCTGAAATTCCTTCTGTATCATCAGAAGAAATCCTAGGCCTGGACTGCAATAAATTATCCAAAATAAGAAGTAGCGTGCTAATGCATTTTGGAGGCAGAACCTCACTTCCAAACGCAGTTCGAGCCTTGAAGTTCATCAAGATGTCTATCGCTACAGAGACAACCCCATTTTGTGCAGCAATTTCTCGTGTACATCCATCTTCAGAAAGAAGTAATGCTAAAATATGTGATACCACATTCAAAGCATTTGTATCATTTGTAAATTCCAATGGACAAAGCTTAAGCTG…	1	1	0	Inf
comp156736_c0	GAGTTCAGCAACTGCATGCACTACAGTGTCTTCGGCCAAAGAAACTGACGAGGAGTCCTCTATGGATCTTGACTTGGACTTTTCTCTTCATCTTGGGAATGAGAAGATTTCCATCCCAAAGAAGCATGCAAGCTCTAATCTGAAGGCACCTGATATGCAGCCCGAGGTTGACTTGCAACTGAGTCTCTCCACTGGGCCTACTGAATCTGATATCACTAGTGTCCATTTAAGCTCCACTCCATCTCAAAGTGTGGCAGAGATGCCACTGGTCACTGGTGGGGTCTTGCATATGGATGAAGGATTATCATCATTACGTTGGAAAACTGGAAATTCTTTCCATCCATTGCCTACTCCAAAGAAAGCAGGGACTAGTCTCTTCCTCAATCAGGCTGTAAGAGA…	1	0	1	0
comp156971_c0	AGAAGTGCGACTTTTTAACCAAAGAACCCTTGCTAGGTCATTTCCTTCGGTATTTTGCAGAGCATACTCAAAGACCTCTACTTTAGCTATAAGTGGCAAATGATCATAATCCGGAGCGAAACTAAGCATATGTTTGTGCTCTTGATTTAAGATGATCTTTCTACCATCCCTGTATTCCCGAATGAGATAGTGCAGGGTATCACAATTTGGGACCCACCCTATCAATCCACTGTTTGGAGATAATGGAATGACGGAATATCTTTGAATAGTAAGATCTTTCTCTTCAGTTTTCCTAGAATTTTCCAGCAGAGTGTTCACCAATCCAAAGAGCTGCATGACACGTTCA	3	1	2	0.5
comp157155_c0	GGGTTCCAACCCATTTTCCATAAATAAAACCATACGAAAGATCCATAATACAGAGCAATTTTCTATTGTGTAACATTAAAATCAATAACACAGTGAGGGGAAGAGTTAAATTTTTTTTTTTTTTGTTTCTTTTTTCCCTTTTTTGGGCAAGATAGAAGAGACATGTAGAATACTTTTTCCGAGTTGTGATGAAAAGGAAGCTTGCGACGGTTGAAACTAAAAATATGGTTACTGGCTTAGAAGGAATTTTCGCTTTTTCATGTCATACATTCATAGTTGTTGATATATATAGCGGAAAATGACTGATACTGAGGCTGTTGTGTGGGAGGTTGAATATCTCAATTGGAAGAGACTGTAGGGCAAAATTGGTGGCATTCTTAAGTTTAATGTTCCCTTTCA…	4	0	4	0
comp157184_c0	GTAAGCCTCTGGATGCATGGCTCAAGGACATGCCAGCCGTGGCATAATGAAGATCCTCGGATCATTTGGCTCGTGCTCAATCAAAGAAACTATAGTTTCGAGGCAGGCAATCTGATTCTTTTTACAATTCCTTTTTGTTGTTCAAATTTTAAATACATTTCTGATGCTTTGTTGAAGATTTATTTGTGACACCCCATGTTTTTGGTTCACATTGCATTCAAATAATTACCCTCCTATTTGTTACTTGTTTTTTTGTAATAGAACTTGATTTGTACTACATTTTGTTTAATTTGCTATTGAAATGATGATATTTTGGA	1	0	1	0
comp157200_c0	TTATTGACACCTTTTTCTCTTGAGAAGCTCCCCTTTTGCCTATATATCACTACTCTGGCTGAGAGAGCATTTCACCTTGTATTGATTATTGCCTATGTGTTGCCATCTTGTAAAAATTGCGACGTTTGACTGTTTAAGCAGAGCTCTGTATTGTCTTCTATTGTCAATTACCCTGAAATATGCGCCAAGTATGAAACTACTATGTTGAAACTATTGTCAATCAAAATATGAAAATACATACATAATAGAGAGCTCTAAATAATAAATAATAAGCTCTAAATTCAGTTTTAACGAGTTGGTAGGGAAAAAAAACATAAAACAATAGTCAATACATTACATCAATAAATGGGGCCCAATAATTAAAGCTTCCTTAAAAATCAGCGACATTTTTCATGAAAA…	1	0	1	0
comp157253_c0	GTCAGCACGCTCCTGCGGCTTCTTCAGTCCTGGAAAAACCATCTTCGTTCCAGGGATGTACTTTTTTGGGTTAAGCAAGTAGTCATATAATGTATTCTCTGACCAGATAACAGCCATATTTTTGTTGGCATTAGAATATGAGTACCCAGGAGCTGTGCCAGACTGCCTTCCAAAAAGGCCATGCAAATTTGGTCCTTGTTTGTGGCCTGCTCCTTTCTCGACGGT	3	0	3	0
comp157269_c0	TGCACAGTGAATGCTCTCTTTCTACAAAACCACAACAACATACAGACATTTAACAAAGACTCAAAGACTCTACAAGAAATTTCAATTTCAAACATGGGTATTTTCTTAAACAGAAATTACTAGCTTAACAAAGATTCAAGATGAAGAAATACTGTAAAAATAATCATAGACAACAACTCATTCGAATGTTTTGATCAAAATTCATGAGACAGACACTAAAACTACAAGAAAAGCAGAACAGAATCGTTCAATGCGTGCAATTTCATACCTAAATTTCCATATACTCACACAACAAAACCCAAAAATTCAAAAAAACCCATGTTTATTAATCAAAAATCAAACTTTATCGATCACCAATCGAACAAGTACAACAACATACCAAATTAATGCTTATGAAAC…	1	0	1	0
comp157447_c0	TTTTGCACACACCAACCCAAAAGTTTTGGGATCTTTATTATACTGAAGCAGAAAGACATCTGCTGCATGCACACACTTAAAGAGTTCATACAATACTTCACAAAAGCTGAAGTTTATAATGCCTTTAAAACACCAAACAGAGAGTAGTGCCACAGCTAGAGGAAAACAAGCCTTCTCTTTATTTAGTAGGTTATTACTGTGGCACGACTGCCATTCGAAAGGCTTCCATCGTTCTATTTAATCATCGTAGTGCTTGCGGTGGTGGTGGTGGTGGTGGGGAAAGGGAAGAGGGTGGTGGGGGAGGAAGGTGGAGGGAAGAGAGA	1	0	1	0
comp157471_c0	AGAGATAGAGAGAGAGAGTACCTAGAACCATTTCTAGGGTTTTCACATGCTCTGATCACCCCAACCCACCTATTCAAATGAAGCGCGTGTACGAAATCTCCGACGACGAGTGGGAAAATGAGTCCTTCAAGCTATCCCGGGTCATCAAACCCTCCGAAACCCCTCCTCCAATCGAGTCTTTCGCTTATGGATCGAAAATTCAATCCAGTCCTAATCACAGCAGCGACAGTTCTGTTGAAATCGTGGAAAAATTGGAGGAAAATTTGGATGATGACGATGTGGACGAAGAGAGGGAGGTTCGGCCGCAGACGGGGCGAGGCAGGAGGTTTGTAGTTGATGAGGACAGTGATGATGATAATTCTGCTGAGGCGATTGAATCGAAATCGGAGCAGAGCGAGC…	1	0	1	0
comp157527_c0	TTTTTTCTTTTTCTTTTTACAAGCAAATTACAAAGAAGCCCAAGACAAGAATTTTACAAATCACAAGAGCTCTAAGATTCTTGATCAAGAACCATTCTTGTTGGGTACTGGGTGGGAGTGGGAGGGGGAAGAGGTTCAACAGTTGCATTCCAGTTATCAGCACCACTGATCAACAAATCCAAAGCATTGCTAAAGTCATCATCCCAGAAATCCATGCCCCATTCAAAAGTTGGCAACTCCAATTCCTCCAATATGTTGGATGAAGAAAAGTGG	3	0	3	0
comp157561_c0	GGGAAATTCAATAGGATAGTGTTGTTAGGGCTATGTGAACCTAACATGAAATTCACATCTGAATCATCAAATATGTAAGGTTTATTATTATGTTAATTAATAAGAGGGCACAAAAGCCCAATAACACCCTTCAATCGGATTTGTGCTGGCGGAGGGAACCCTAGGCCTCGCTAAAATCTCACTTATAACCGTGGTGTCCCAATCCAGTCCTACTCGGAGACGAACTCATTGTTACAAACCATGGACGCACATCAGCAACAGAGAGCGGCGAGTCCACCACCACCTCCTCCTCCTCCT	1	0	1	0
comp157573_c0	GGAGTACTCATGTGAAGAGGCCACCAAGCTTCTACAAATGAATTTGGAAAATGCTAGAGCCAGTTTAGAAGTTCTTGTTGCAGATCTACAATTCCTGAGGGATCAAGTGACAATTACTCAGGTCACAATCAATCGCATATACAACTGGGATGTTCATCAACGCAGAATCCGACAAGCACAAGCCTCACCTGCCAAAGACTCATGAGAAAAGTTTCGCTACACCCAGATAAGAGCTGGCAGAACCTGCTATTCTAGCCAAAAGTATGGACCTAGTTTCTCTTTTCCATTGTTTTAGGTAATGAGGTTGTCTTTACTATTTTATTTTTTTAGTTTGTTTTTTTATAATATTATGAGATGTGTTCTCATATCAATTGAGCTTCTCGTTCCAGATTTTGATCG…	3	0	3	0
comp157661_c0	AGAGAGAGAGAGAGAGAGCGATGCGTACGTAGATGTATAGAATGTAGAGAGATATATGTGCAGAGATGCTGGGTGGGTTGGTGAGAGAAAAGAGAAGAGTTAACCAGATTCAGATCTCGGAGGGCGACTTTTGTGTTTTGTGGGGTTGTAGCGTTGTGGTGTTTCTTGGTGTGTGTACCAATCACACCAACCCTTACTCAAAATTAAAAAAATTTAAAAAGTCAAAATTAAAAAAATCTCACCAACCCCTTCCACTTGGAAT	1	0	1	0
comp157672_c0	AATACATTGGAGATGCTTTAACCAGTGCCTATTTCTGGGAAATTGGCTCAAATATTTGTTTGTTTCCTCACCTCAGCGATTCAAACGGAGTGACAGAGAGAAACGATACAGATATCATAGAGAGAGAAAAGTAGAGAGAGAAGAAGAAGCTGCAACAATGGGGAAAGATCTGAGCGATGAGCAAGTATCTTCCATGAAAGAGGCATTCACACTCTTCGACACCGACGGCGACGGCAAGATCGCTCCGTCGGAGCTCGGCATCCTGATGCGCTCCCTTGGCGGAAACCCTACCCAAGCTCAGCTCAAATCCATC	3	3	0	Inf
comp157701_c0	TGGAAATTCAACAGGAAGAACAGAAAAAAACACAAACTGAAATGGCAATTTCAGAGATCTCAACGTCTGTTAAGTCCACTAGTTTTTCTACCCCTTGGGCTGGGGTTGTTGCCAATTCAGATCATAAGACAGACACAGGTAGTGCTGAGTCAAATTTGGGGAAACCTGAAAGTGCTATAAATCAAAAGAGCAAGAAGAGCCAATTA	3	3	0	Inf
comp157856_c0	TCGTAACAACTTCCATCACATAAATACAATCAATGATTGTTTAAATAACATGACTAGTGCCATAATTCTAGTAAAATCATTTCTGTTGGAATCCAAACAGAGCACACAAGGAAGCTGAATAGCAAAACTAAGAGGGAAAAACGAAAACAAAACAAACCAACATGATGTTATAGCAACCCATTAAGCTTCTCTACCATTGATGTCCAGATTTTGATCAGAAGGGAAAAACAAGGACCAAACTGAAGCCAGCACATAGTATGGTTGTTGAGAGCATGAAGAAGAAAGGGGAGCTCTTTTTCTTCAGCAATGGAGGAGCTGCACTTCTCTCCGAACGGGGAGGGCGATGAACTACATTTGCACCACCATAAGATCCCTTTGCTCCCCTTGCTCCACTGTGTG…	1	0	1	0
comp157891_c0	CAGATCTACCCATCACATGTCCTGGTCCACCATAACCCCCTGGACGAGAAATTCCAGGGTCTTCACCATCCCATTGAATATCTTCGGGAGAAATCTCTGCAAGATTGACCCACTCCCATGTCTCATTTGCAGTACCAATATCATAAACAAGAGCATGGCGACCCTCAACAGGATTGTAGTCAGTAATAACTGCTTCATAAAAATTATTGTCATCTGGCCACCTGGTCCTCACTTTCCTCCCAATTAAATTATCAAATGATGCTCCTTCAGCAGGTTCACTTGCAA	3	1	2	0.5
comp157966_c0	AATGTACATGATGGAAGTTGATCGAGTTCTTAGACCTGGTGGATACTGGGTGCTTTCAGGTCCACCCATCAACTGGAGGGTAAATTATGAAGCATGGCAGCGCCCAAAAGAGGAACTTGAGGAGGAACAGAGGAAGATTGAAGAGATTGCCAAATTTCTTTGCTGGGAAAAGAAGCATGAGAAGGGTGAAATTGCCATCTGGAGGAAAAGAGTAAACAAGGAGTATTGCTCTGAGCGAGAATCTCGTGCAACTATGTGTGACTCCACAAATCCAGATGATGCCTGGTACAAGAAGATGGAGGTTTGTGTAACTCCTTATCCAGCGACTAATGGTCCAGATGAAGTTGCTGGTGGTGAACTGAAACCATTTCCAGATAGACTTAATAGTGTTCCTCCCAG…	2	2	0	Inf
comp158017_c0	GTTCCCCAAGGGCTTGAAGATCTGCTTGTTTCCCATTTGAGACAGCCAGTCCCTGAGAAACCGTCTGATCAGAATAAGATACCCTTGGAAACTCAAAGTAAAGGTGAGGTGAGTCCATTACAAGAATCTGCAGGGATAACCGCTGAAAATCCTGCCGAGAATAATGGCAACAGTGAAAACAATTTTGTGCCTCTGCCTTCTTCTATAGCAATGGATAGTTTGGGCAATGCTGATACAAGGCCTACAATAAATGAATCTCTACAGGGAACAGATTTAGCAAGTACACTCTCTCAATCTGTTGAAATGCAGTT	1	0	1	0
comp158075_c0	GTCATCAAAACCATCTTCGTCGGGGACTTGGACATGGAGGAAGAGGAACTTGAAGGCGGAGATGTTGGAGCGAACGATCTTCTTCAGAGTCCATTCGAAAGCTCCTTTGCTGCTAATTGAAGGATGAGGATATCCCTTGATTGTCGACTCGTTAACTCCCATCATTATCCGACTCACCTCCGATTCCACTACCACCTCCATTGCTCTTTCTCTCTCTCTCTCTCTGATCTTTACGAAGGGGCTCTCTAGACGGACGGAATATGAGTTATACGTTGCGGGCGCCTCGTAATACGTGTCAACTCAATCTTACATGCCTTGCAGTTGTTAAAACAA	2	2	0	Inf
comp158086_c0	AGCCACTTGTGGGATGTTCGAAAAGGTCGATCTTGAAGGTAAGACCAATCCCGACGGGACCATCGGAGTTACAATTTCGTTCACGGAGAGTACTTGGCAATCGGCTGATAAGTTTCGGTGCATCAATGTGGGTTTAATGCCGCAATCAAAGCCGATCGAAATGGACCAAGATATGACCGAGAAGGAGAAATTGGAGTATTTGAGGAGTCAGGAGAAGGATTACAGGAGGAGAATTGACAGAGCTAGGCCTTGTTTGTTGCCAATGAGTGTGCATAGGGAGGTTTTGCAGATGTTGAGGGAGCAAGGGAAAGTGAGTGCTCGGTTGTTGCAGAAGATAAGGGATCATGTTCAGAAGTGGTACCATGATGAAGGGTATGCCTGCGCTCAGGTTGTGAATTT…	1	1	0	Inf
comp158204_c0	GCGCGGCGGAGTTATGTACGGCACAGTGTCGCCGGAGGGGAAAGTGGAGGTTGATTTTATCTATGAGCCGCCGCAACAGGGGACGGAGGAGAATTTGATCCTCTTGAGAGACCCTAACGAGGAGAAATTGGTTGAAGCAATTGCAATTGGGTTGGGGATGAGGAAAGTAGGGTTTGTATTCACTCAGACGATCAGTCAGAGCAAGAAGGATTACACGATGTCGAATGCAGAGATTTTGCAGGCGGCGGAGATG	1	0	1	0
comp158254_c0	ATATATATATATATATATATCTAAGCCTGAGATATTGAACCCATTCGTAGACGCTTCTCCGCCTAGGTCATTCGCCAACTTTCCCAGAGGAGGAGGAGTTAGTGGTGGTGGTGGAAGCGTCCATGGCTCAATGGTGAAGCCTGCATTTTTATCTCTATCTCCCTAGAGAGAGAGAGAGAGAGACGTTTGGGGGGATTATAGTGTGGAGCTGCC	1	0	1	0
comp158258_c0	ACAAGCTGCCCAAGTCCTCCATTGATGTGAATAAAACCTAAAAGTATGTCGGAGCTGCTTGCTGTGTAATCGCCTGAATTGAGAGGCAACAAACTTCAAATCATCCGCCGTTAGGGAAAATGCTTCAACTTCTTTGAGGGCTTGAACAGTTCTTGTTGAGATTGGGAGGTTAGACGAGGAATGGGGATCAAGAGCCCAAGTTAGAAGTTCTTCTCCACAAAAGTCACCGGCTTTGAGATAATCTGAATTAAAGAAGCCGGTCCTTCCGCCATTTGTGGTCACAGTCAATAACTTTCCCCTCATTATGAACAGCATCTCATCGACTGGATCCCCCTCTCGAACAATGAAGCTTTCTTCTGTGTAGAGCACCGGTCTTAGACAATCACACATTGCATCCAA…	2	0	2	0
comp158303_c0	CCTCCTCCTCCTCCTCCTCCTCCAAGTAGATTATGGATCTACATCTCTCCTTCAATTCCAACGGGATACAAGGTGTCTCTTTGGAGATGTGCTGGGCTCTGTTGGGTGTGGTTCTGGTATGTAATAATCCTGTTAGCTCTTCTTTGTTGCTGTATTCCATATGTAGGCATATGGGAATATGAATAGTTTATGTTCCTTTGAAGAACCTTTGAGTAGTTCTTTTCCTGATGCTTTACAAACAATAAAATGGAGTTGAATTGGATTAATGCAAGTTGTTCCTTTAATCCCATCATTTAATTCATGGATCTTAGTACTGTGTGGAG	2	0	2	0
comp158663_c0	AATTAAATATCCCCATAAAATTTATTTATTTTTCAGGTCCATCTCTTGCTTAATACCTCCAACTCTTTTACATAATTGACATTTTCTTGTAATTAAAAATGAACTCAGTACATAGATTTACATAGTATTTCCTTCCGAAATCTAGAACCATACAGATCATCCGTACATGCTACATTTTATCTCATGAACATGAATTTAAAAAAATATATATTGTCATCAATAATCAAGGAAACTACTACCTATTCTCTATCTTAGCTTGATCCGTACTTCAAACGTTCCCATAT	2	0	2	0
comp158793_c0	AGTTGCTAAAAGTTCTGCAGAAGACGCAGGCTTGCCATCATCTCCAGTTGCTTCTCAGTCAGCATATGTCTCTAATAGACTTCCTGATGTCAAGATCAGTGAAGCTTCTAAAGAAATTTCCTCAGGAAAGCAAGAAGTTCCTAATGTCTCTGCTTCACCTAAAGCTTCTCATACAGTTACTGTTAAAAAGCCTCTTGGTGCAAAGAAAACTGGAA	2	1	1	1
comp159003_c0	ACTGGGGGAAATTGCATGAAAAATATCCAGAACCAAGCTTAAAAAATTAGATTCACTAATAGTAAAAAATAGGCTCAATTTCACTCATAATCAATTTACACAAAATTATATACTAGATGTTTCTTTACCCAACAATATATCCTACGAAATCAAAATAACAATATATTTCTCTTGATATCTGCTAAGGGGGAAAAAAATCCACAAAAAGTGAAAATGAGAGAGAGAGAGAGAGCTACCAA	1	0	1	0
comp159032_c0	TTGTCATAGGAAAATATTTGAATAATTCCAAAAAGCATAAGCAAACCATGTGATACAGACTCAATTATTCTAAAATAAACTGTTATTTTACATAAGCATTTTAATAACAATTTCCCACAATCTTCTTTTACGTGTTCAAGAATGGAACAAATACGGTTCACTCAGTTCCGTTATGCATACAAAGAACCACATGCAGGCCACAAGAGGGGAAAA	2	0	2	0
comp159062_c0	AGAGAGAGAGAGAGAGTGAGAAAGTGAGTGAGTGGTGATGGAGGAGGAGGATTAGGAACCAATCCATGGAGAAGAAGGTTTGTGCACCAAACCAATGATGGGGATTCCAAGGCCATGTGGCACTCTCTTGTCGCCCCACTCTTCGTTAGTTAGCTCAGCATTCACTTGGGAATAAAAATATATTTGATTAGGTATTTATGTTTTCTGTGGTTGTTCTTGTATCCCTCCTAGGTGTCGTATTCCATCCAATTT	1	0	1	0
comp159101_c0	GAGAAAATAGGGGACGGTGCGTATAGTCTTATTAGTCTTTGAGGACAAGATGCTGAGGCCTACCAATTCAATGAAAAGAGGGAGAAGAGACGGAATAGATAACGGACGTTACAAGGGGGTGAGGATGAGAAAATGGGGGAAGTGGGTGGCGGAGGTCCGGCAGCCCAACAGCCGTGACAGGATCTGGTTGGGATCATACGAGACGGCGGAGGAGGCCGCCAGGGCCTATGACGCCGCCGCCTTCTGCTTACGTGGCCAGGCGGCGATGCTCAATTTCCCTCACTATCCGCCGGAGATTCCCTTTGCTTCTGATCTCTCGCCGCCGGAGATTCAGGCTGTTGCTTCCAGGCACGCTCGTAGAGTTCCGGCAGCAGCAGCGGTGGCGATGCCTGCCACGGC…	3	2	1	2
comp159407_c0	GGAGGAGGAGGACTGGAGGGGACATAATATTCGGGTGAGGAGGAGGCGGAGGCGGAGGCAGGGCTACGGCGGTCGGAGGTTGCGGCGGGGCTGGGCTGGGCGACGATCCTCTTCGATCTACCGCCGTTGACGGCCTTCTCCACCGCTGCATCTTCTCCTCCCATCACCGCCATCTTCTTCCTCATCTCCTCTCTCTTCCCCTTTGCTTCTCTCTTTCTCTCCCTCTT	1	0	1	0
comp159637_c0	GCTGTTTATTAAGCCAAAAAATAGCCCCAGTCGAGGATATGGGTGAACCGAAGCAGAAGATGAAGACGAAAAATTTTCGGAAAAGAAATATAGAAGACGTAGTAGAAGAAGAACAAATTCTGAGAAACAATGGTTCAGATAACGAAGAAGAAGAAAGGCGATTGGCGTTAGAAGAGGTGAAATTCCTTCAGAAACAGAGGGAGAAGAAGTGGGGAATTGCAGCAATAAGTAGTAGCACAATAGTGCAGCGTAGTGGTGTT	2	0	2	0
comp159693_c0	AAGATAGTATCCTCTGTAGTAAAAGTTGTCGGTTTTCGTCAGAGGATGCTGAATTCAGATGAAATCTTAGTTGCTTGGCTATCTCCATCCCTTGTGTCAGCTCATTGATCAGTGACTTCTGCTCCAATTTCAAACCACTGTCCATTGTACACATATTAGTAGGCTTTCCAATTCGCAGAAAAAGAAGAAGACAAGGAGTGTAGAAGACAGAAAATGGTAAGTAAGAGTTGGATAGATTGAAGAAGTGGGAATTGGAAATGGGTGGGAATTGAGATGGAAAAGTGTGGTTTTCACTCATGTGATGTTGAAAGTAGA	1	0	1	0
comp159909_c0	GAAAAAACTAGGGCTCAAAAAAGAAAAGCTCAGCCACCTCCACTTCTACTTCCACGACATCGTCTCCGGCAAAAACGCAACCGCAATCCGAGTTGCAGAGGCTCCCATGACAAACAAATCCCCAACCTTTTTCGGAGCCGTGGTCATGATGGACGACCCGTTGACAATAAAGCCTGAACTGAGCTCCAAACAAGTGGGAAGAGCACAGGGAATCT	1	0	1	0
comp159918_c0	GAGAGGGGGCTTCTTCCAGTTCCAATTCCAGTTCCAGTTCCAGTTCCAGTTGTAGATCAGATCAGATCTAACCACCGTGATCTCTCTTCCTTTCTATATATACATATAAACAAGGGAAGAACTAGAAAAGATCCGTGAATATCCTATGGATGGGGATCGTGAAAAGTCGCTGAAAAGAAGATTCAGAAAACCCTAATCGAAGGAGGGAGGCGGATTACGGAGCCAAGCCAAGCAGCAACAGCACTTCAATTGTTCTTCGCGCGGCTT	4	0	4	0
comp160080_c0	CCCAAACAATCTTTTAATAATAATAATAAATATTTGTGGAACACGTAATAAATTGTGTCTTCCGAACCCCGTTCAACAATAATCAAAAGGCGGCAAATCAAAGATTTGAAAACGATGAACTGGGTTCAACGCAAGATCTATCTTTACAACGTCACCTTTGGACTCTACATGTTAGACTGGTGGGAGCGTTTTCTCTTCAACACTCTGGTGGTTGTGTTGATGTGGTTCGTTTGCTACAATGGGTTTCGAAATGCCTCTGAGTTCTGCAAAAGGAATTTATGGCGACTTCAGGACTCGTAGGAACTTCAAATCCTTATTATGGGTTGGTAGTTGTAGTTTGGATTGTACTGCTTTACTTTTGATTGTTTCCATGTTTGTCAATTTTATCTTTTCTCTTCT…	5	0	5	0
comp160139_c0	TTCTCTCAAACATATATATATATAAACCTTGCAAAATAGTACTAATTAATCAAATTATTCAACAATCATATACAACCCTATATATATGCATCCAAATCCAAACTGCTCTCCTTGACACAAAAAGATTTGCAGTAAAAAACTGATCATAGCCATCCATTCACTCTATGATGGTCTTCATTCATTCACACAATCTAGGAAAATAGGCCTTTAATTATAT	3	0	3	0
comp160260_c0	GTGTATGTCTGGGGATCGGGGGACAAGGCCGACTGTGGAAGATGGGTGGTGGTAGTGCTTGCACTGGAAGTGGAGTAGGGGGGTTTAGTAGGAATGACACAGAAATTGAAGCTTCAAGGTGGAGGAAAAGCACAAGGAGAAGGGGATTCCAAATCCGACCTTCATTTCATCAATTTTGCCTTTTTTTTAAGAAATTTTAGGAAGATTTATGATCTTGACTTCACAAATGATAAGCTCAAAG	1	0	1	0
comp160342_c0	AATGGATCAGATATTGAACAAGGTTGGATCTTACTGGGTTGGTCAGAAAGCCAACAAGGAGCTCAACTCCGTCGGCGAAGATATCAATTCATTGTCAACCAGCATTGAAGGAGGAACCAAATGGTTGGTTAACAAAATTAAAGGGAAAATGCAAAAGCCCCTACCGGAACTGCTAAAGGAGTATAACATAGCAGTAGGCATTTTCCCTCGTGATGCCACCAACTATGAGTTCAACGAAGAGACACATAAACTTACTGTCTACGTACCCTCGATTTGTGAAGTAGGTTACAAGGACTCAACTGTTTTGCGCTTTTCAACCACAGTCACTGGATATCTGGAGAAAGGGAAA	2	0	2	0
comp160410_c0	ATGATGATGATGATGATGGGTTTGATTCAACTTGGAATTCGATTTCAACGCTCTGGCGATCGGATTTGGAGAGAAGAGTCTGGTGCTACATAAACAAATGCAACTCAACATCTGCTGGGTTCACTGCTACTAGTGAGCCTCAACACATAGCGTTTGCGTTTTACACAGATGACAATAATTTCTCCGCCAACAATGATAAATGATAGAGAATAA	4	0	4	0
comp160472_c0	AGAGGAATTTGTCACTATGCGCACAGCAACGAGGCGAATTGCTAAACCGAAGACAAATCTTTAAAGAGAGATTTATTTATAAATCTCATTTAGAGAACTTATAACCCAATAAATTCATAAAGTTTTCTTGTATTCCATCTAGTCCCATATATTTAGACTTGAATCCAAGAGGTCCTTTTTTTTCCTTATTTATAATATTTTTATGACTAATATATCCTTTATTCTATTTTTGATAGT	1	0	1	0
comp160475_c0	AGGAGCACCATCCATGCTGACCTTGACAAAAAGAGTACCAGGGCCTGGTTTTCCGTCAACTTCATCGTTGTTCTTTGAAGTGGTAGCCAGTGTATTCTTCCTAAATGATCTTATAGGAGGCCAGCCAACTACCTGTGCCTTTGCAGCAGGTGCATTGTTATTGTTGTTAGAAGCCTTTATTTCGTTATGATTAGTTCCATTTGTGGCACGAGGCCGTTCCTGTAACATCTTTGAGGGCACTTCCTTCGTTATGTTTGGTTGAGCCCCAGATGGCCTAGAGGTCAGCATTACATTTTTTCCTGCATTACCAGGAAACTTTCCTTGTCCCACAGATTGTGGAGTCTCAGAATCAGACCCAGCTGCATGAAACATCCACTTTCCTTCAGCATACACAGAACC…	2	1	1	1
comp160608_c0	TGCATCTGGCAGGAAGGGCAAGGTTGGTGTCTTTCTCATATTCTCTTAAAATTTTTGTTCTGCTACCCTAATGCACTTCTAATCATAAATACTTTTTTATGTATGTAACATTGTTGCTCTTTAAATTTCATCGCTTGCTCTTATTACAGCTGTTTTCTTAATTGTTAATGATATTTTGCTGTGTTAATCTTCCCATAAAAATGTATTCACCTTCCATTGTGGATTCAGGGAAAGGGTGTTTACCAATTTG	2	0	2	0
comp160722_c0	GTGGTAATTTTGTGTTGACAAATGCGAATGAAAGACTAGAAATAGCGAAACGCAACGCAACCAGTATCTACATACGAGTAACTGAGAGGAAGCATAGCAGCCATCGACCAATTTCAATTGTCACTTTCTCAGAGAGAGACCAGAGAGAGAATGAGCGGGGAAGGCAAGACTGTGTGCGTGACGGGTGCGTCCGGGTTCATAGCCTCATGGCTGGTCAAGTTGTTGCTCCAACGTGGTTACACTGTTCGAGCCTCTGTTCGCGACCCTTCTGA	2	0	2	0
comp161092_c0	ATCATGAGCACGAATCTTGGACTTGAGGTCATTTAGCAGGTCATCATCCATATGAGGAGCCATGCACTGAATAAGTTCGTCTACAAGTGATTCCTCCCCTTTCCAGAGAAAGGAAACTGCCGCTTCAGGACTCAACCTATCCAGTGGTGGTGGAGCTTTCTTCGGGTCGCCAAAAACACATCTCATGACATATCTGACCTTGTCAAGAGTAAGAGCCAAA	1	1	0	Inf
comp161116_c0	AAAACATAAGCATTACTAAGAACATCTGTAAGTGTTAGCAGTGGCAGAAAATAAAATACCATCCAAGTCATTTGCCTTGAACTTGAAGGTGCACAAATGTTACAAGTAAAATGCAAACTTTGAAGCAAAGATTGAAAGAAGCATTATTTGTTCCATTTAGTGGGATTATATTGAGTTGTAGCAGATTTTTTTCTCTCGCTAAAAACACCAACAAACAAAATTCTAAATCCTCAGTGGACAATAAGCATATCACGAGGACAACATTTAAGGACTCCAAGAACAATTTGACAAATTTTGTCAAAATAAACAATTTTGTTCTCAACAAGCCGATTCAAATAACAATAAAGGGAGTTTTACACCAAGGGTAAATGACACATATATGGTTCATGTTCCAAAAGC…	2	0	2	0
comp161212_c0	GCTTCCTTTTCTAGTGTCCTCTCCACGGTTCCCACCTCCTTATATATGTATATATAAACCCCTCCCACACCACTCTTCACTCCAATTCAACCTTCCCACACTCCTCTCTCTCTAGAACTGATCTTCCTCTTCTCTCTCTCTCTAAAAGTCTGTGTGTTGTTCATCTCTCTCAGCTGTTTCAAGCTTCTCAGCTCTGTTTTTTACTAAGTTGTAATGGCTCTCGAAGCTCTCAACTCACCCACCGCAGCAACCTCTTCGTTCCACCATGAAAACGTGAGCCATCGGTATCTGGAACAGTGGTCCAAGGGGAAGCGCTCGAAGCGTCCGCGTATGGAAACCCCACCCACTGAAGAAGAGTACCTCGCT	2	0	2	0
comp161215_c0	AAAAAAAACACACAATAGTCGATTCCATATTTAATAAATAATAAATGATACACACATTAGTTCCAAAATAATAGTCCCCAGAGGTCTGAAGTTGTAATGGCAAAGTACAGCAATAGATAAAACCAAACAAGAACTTAACAAAGCTTTATTCGGCAGATAAACTCAAAAGCCTATTCTACAAACAGCACTGAATAGCCACAAAATGAATGTAATAGGGTGGTAATTACTTTTAAACTGAAGAATTTGAAGAACCCTGCAAGTGCTGTTCTAACTTTTTCGTTCTTTTGGGGTTAAGAAAACCATCTTCTCAGTCTGCTCTGGATTGACCAGCTCGAGAAGACAATATGATGCCAACAATCAGACCATACAGGGCCAAGGCTTCAGCAAAGATGAGAATGA…	2	0	2	0
comp161270_c0	GTTTGTTTTTTCTTGTGTTTCTTGTCACAACAAGAGCTCTCTATCCTAACCAGAAATGAAGGAGAATTTCCTGGTTTTTGTCTTCCTCCAGGAACAGCAAATCCCAAGTTTTGTGTTTCATCCCAAAAAAACAAATATATATTAAAGAATAGGAATTAGAAACACACAAACACTTCCATTAGATAGAGCACCAACAACAAGAAAGAGAGAGAGAGAAAGAGAAAGAAAACAATAAAGGAGGTTGAAAAGAGAAGAGGAGAAGAAAGACAAAAGGCTTTTTTATCTTTCTTTCTCT	1	0	1	0
comp161335_c0	GTATGATTAGAACTCCTTGAACTGTTAGAAATGTTTCATTATTTAGGTAGAATCATAGGTGGAACAAAGCTTATGTGGGTAAGCAATGCTATCATGAAATAGTTTTTGATCTTACTCAATTGTTTTTTTCGAATTTATATTTCTAGTTTGGTCCGATTTGAATATTCTCCTAAGGTACATTCGGTTGAATGTTTGTATTTCATTAAAGAAAGTGACAGCTGTGACATTTAAGTCAATTCATTTGGCTTTTAATGGGATTTGATTTTGTTCCAAAAA	3	0	3	0
comp161397_c0	CTGCAAATCCTTGAGCTCCTTCAAGATGCGTTTCGATGCCATAAATACAGACAACAAACCTAACACCTCTAATCAGATCAGAGGCGTGACCTACCCTCACAGAAAATGCCTACACACAAATAGCAGAGATCGTGAGCTAACGAAATCAAAAACCACCTTCCAAAGACCTAATTGCTCAATCTGATCACTAATACAAACCCTAGCAGAAGCAAAACTCAACAAACGAGATTCAGGATCTGATTCTCGCAACAAAAACAAAAACCCTAG	2	0	2	0
comp161434_c0	AGGATCAAAAGAATCATCAGATTTTGACAAACGATTCAGTTCTGCTTGCTCCCTGGGAATTCGCTCAGAATGAAAAACCCGCTGAGGAACCACTGGTGGTTCAAGATAGGTAAATTCAGCAGAATCAACCTTGAATTCATCATATCTGGGAGCAAATGGTGTGACAGACGCATTGAAGTGGTCGTTTTCATTAAATTTATCCAAGTTCTTTTCATTTAAAGCTCCAGGGGGAATTGCATCGTGTACAGGTTCCTCATGCTTCTTATGCTTTTCTGTA	1	0	1	0
comp161556_c0	TTGATTTTTACTTTCCCTGAGGATGCTGCAACCAGTACCGGGGCTCCATTTTGGTCAGCCCCTAAGCGCTTCCCCCAACCACTGCAACTCTCTACTGCTGATCCCAGCCACCTCCATTTCATTTTGGCAGCATCAATACTACGGGCAGAGACATTTGGCATTCCAATTCCTGATTGGGCCAAGACCCCTAGGAAGTTAGCTGAAGCTATGGATAGAGTGATGGTTCCTGATTTTGAACCTAAGAAAGACGTGAAAATTGTGACTGACGAGAAGGCTACCAGCCTCTCCACTGCATCTATAGATGATGCGGCAGTCATCAATGAACTACTCATGAAGCTAGAACAGTGCCGGACGAATCTGCAACCTGGGTTCAGGATGAA	1	1	0	Inf
comp161630_c0	GCGGCGGCGGCGGCGGCGGCGGCTCCGTGAAGTGTCCGGCGGGGACGGTGGAGACGTCTTCAATCAATCCATAATCGAAGAACCAATCAGAGTTCTCCGATGGATCAATTTCCATCGAATTCGGAGAACTCTTCAAGTATTGGGAGTTTGTTTGGGGCACAGCAATTTGCAAGAAAATGTGTAGAGTTTGTGTGTGTGTTGATTTGTTTGGCTGGAAAGAAAAGAAAAGAAAAGAAAGGGCTTTTCCTGTTTGGATGACGAGGGAATCGAAGTGATGACGCAGGCGTTGAGTTTGCAACCGAACAGGTGCATGTCATCAAAGTAG	1	0	1	0
comp161732_c0	AAGAGGGGTACGTGGGAAAGATGGAAAGAGCGATGTGGTCGATTCTGGTAAATTCTGTATTGATTAGCCTCGTTTGATGGCCATAAGGCCTCTGCAATTCATCATCTCCAATCCCAATCGGCTCTTCTCTTCTTTCTCCTCCCTCTTCCCCTCTTCTCTTCTCTCTCCCCCATCCTCACCACCACCTCCACCTCCCTCTATCCTACTTCGTTCTCTCTCTTCTCGTTCCCCTCTCTCCCTTCCTCAACCATCCCACCGTCGAAAACAGAAACAAAAACAACCTCCGCCGCCGTCGCCGCCACCACCA	1	0	1	0
comp161798_c0	AACCAGTGTTTGCGCCCCTCCCTTGCTAATTATTTTTCTCTTTATTTTATTTTTTGATGTGTATTTGAAAGACTTCGCAAGTGGCACCGACTCTTGAATCTTGAGAAGAGAGAGTGAGAGGGACGGAGGGAGGGAGAGAGGGTGAGAGCGCTCCACGGGAGAAGAAGGAGAAGGAGAAGAAGTGAAGATGAAACACAAAAAGGAATCAACGATGAAGCTGGGAACTTTACGCCCTAATCTCAATCTCAAACTCCCATCTTCCGATGAACAAACTGTCTCCAAGTTCCTAACTAAATCCGGAACATTTGTGGATGGTGATCTACGCGTGAACAAGTACGGAGTTAGAATTGTTTCCCATAGCGACGTCCAAAATCCACCGCTTATACAGCCATTAGACAA…	2	0	2	0
comp161824_c0	TGCAATTGCTGGGCTGTCTTGCTGGAGTGGAAATGATACTTAAGGATGTTGGATACCCAGTCAAACTTGGTAGTGGAGTCACAGCAGCTTGTGCTTACCTACAAAACACCACCCCCATGATTCCTTCTAGGATTTGATTCATCATCCATATAAGCATGTAACTACTATTTTTATTTTTTTGGTCTTGGTCATTTGCTTGGGGGCACTCTTCGCAAAATACATGTATCTCCTTCATTAAACAGTATACATGCTAAACAAATTAGTCATATATTACTTTTTTTTTTTGGGGGGGGGGGATGTCATTTGATGAATTTTTCGTGTAGGCATATTTAAAGGTGAGCAGAAATAAAACCAATTCACAGGCTTGGATGATTTTCTGATAGAACACTAGAAGGATCT…	1	0	1	0
comp161825_c0	TTTTTTGGTAAAAACGAATGCCACCATTGATAATATAATAATAAACACACACACAACCAGCAATCTTTGTGAAGATAATAAACAAATAAAATGCCAAAACTTTTGTCCTGGTCTATATTACATGTGGGAAGACTGCATTTTTTTAAAACCAAAAATAACAAACTCACAACCTAACTGCAGATCTGGATCAAGTATCCTCGACCCGTGAATGAAATACGAAGCTTGGGAATGTAGTGGTGATGTCCTTG	1	0	1	0
comp161883_c0	AGGTGAAGGCAGATCTATTTACAACAATATGAAGGCATTTATCAGGTACATGATCTCCTCTAATATGGGTGAGGTTGCCTCTATATTTCTGACAGCTGCTCTTGGTATTCCGGAGGGTCTGATTCCCGTTCAGCTTCTATGGGTCAATCTTGTTACCGATGGACCCCCAGCGACGGCTTTGGGATTCAATCCACCAGACAAGGATGTTATGAAGAAGCCCCCTCGAAGAAGTGACGACTCA	4	0	4	0
comp162089_c0	AAAAAAATATGGAATAGTGTAGTTTGTGTTTTTGGGCGGAAGATTGAAGAGGTTGACCAATCAGAATTAATAAGAATTGGAATATAGAATCGGAATTGGGGAAACCGAACCACAACTGCGTTGCGTTGCAGAGAGAGAGAGAATGACGAAGGAGGCGGAGTGCAAGAGCAGCAGTAGCAGCGACGGAGGAGGAGGAGGAGGGAAGGCAGTGATAGGAATGATATGCGGGAGTCTGGTGTA	1	0	1	0
comp162159_c0	GAGATCGAGCACCAACTGTTCGGCGGATTGCATTTTCCGATCCTTGTTCGGTTGAGGTCCGGCGGCGCTGGCTGCCGAGGAAGCGGAACCAAGGAACGGAGAATTCATGGAGGGAGATTGAGGCAGGTTTGCCATTGAAGACTCACACTTTCCTATCGATTCTTTCTTTGCAGAGAAAGAGGAAGAGAGGCATTGAGTAAGAAAATTGGTAGGCGGTGGCGAAAGAGACGAGAACTCTAGAGTTGTTG	3	2	1	2
comp162336_c0	TGGTTAAGAATTCATGGGGCTCTAGTTGGGGTGAGAATGGATATATGAAGATCGAGAGAGATGCTGTTGCGGAAGGTCGATGTGGCCTTGCCCTGCAAGCTTCTTATCCAACTATGTGAAAGAAGGATATATGTTCGGTTTGCTCCCTGGTGTTTTGGTGTTTGCTCTGTATTGTTGTTGTGGTGTTGGTTGGATCCTCTCCAACTTGGTTTTTCTTTCTTTCCCTTTGTTGTTGCTTTTTTGTAAGCTTTCGTTTTTCTGTTCTCATCAATAAAATGTACTTTATTATTTA	7	4	3	1.333
comp162388_c0	TTCTTCTTCTTCTTCTTCTTGGAATTGTTGGAGGAAGACATGGCTGCGGCTGCGGCTGCGGCGGCTGCTGGGCAAGGGTGTAGCTTGGCCAGGTAGAGGTAGAGGTAGAGGTAGGTTGGGTTGGGTTTTTGAAGGGAAAAGCAGGAACAAAAACAACATATGACATTTGCAGAGAGCAACTAGAAGAAGAATATGATGAATTTGGGATGAACATCATCATCGATGATTATGCATTTGTGTTGTGGAAAACGATTCGGTGAATTGATCCCGCCGGCCTCAATCGAACACCACCCCACTTCCACTCCCACACCTAACCTATCCCTATGTTTGTTTGGCTCTAGTCCGTCAC	1	0	1	0
comp162727_c0	TGTGGGTGGAATTCTTCATTGGAAGGTTTGACATCTGGTGTTCCAATGGTGGGTTTCCCACAGTTTGTTGATCAGCCAACAAATGCAAAACTTATAGAAGATGTATTCAAGACTGGAGTGAGAGTGATAGCGAAGGAAGATGGAATAGTGGAAGGTGAGGAGATCAAGAGGTGCATAGAAGTGATTATGGGAGGTGGAGAGAAAGGGAAAGAAATGTACAAAAATGCCAAGAAATGGAGGG	1	1	0	Inf
comp162910_c0	GGTATCCATCACCCTCTATCTCTTGATCTTCAGACTCAGCTTCAACTTTATTACCCTTAGAACAAACAACTTCACCCTTCTTGTTACATGCTAGGGGCTCATCTGCCTTAGTGGAATTTAATTTATTCTGAGTCTCCAAAGATTGAGTTGCTTTCTTGGTACAGATTTCATCACTATGGATGTTGCTTAAAAGCATAAGCCAGCGCT	2	2	0	Inf
comp162919_c0	GGTATGTGCTCTTCTTAGTGGTGGAGGATATGCTGAGAAAGTGGCTGTTCCAGCAAGTCAAGTTCTTCCAGTTCCATCTGGTGTTTGTCTTAAAGATGCTGCTAGTTTCCCTGAAGTGGCATGCACTGTTTGGTCGACTGTCTTTATGATGAGCCGGCTTTCTGCAGGAGAAACATTTCTGATTCATGGGGGCTCTAGTGGAATTGGTACATTTGCAATACAGATAGCCAAATACCAAGGAGCCAA	2	2	0	Inf
comp163069_c0	AAACGGCCTGATAATGGAGTCCGTATTTGGATTGGAGGAACGTATTTTGGAATCAGTCCGTCAGCGTTTCTCACCGGAACCCTTTCTCATCCTCACTGGCGATCCGGCCGAACTGCGGCGACTCATCTGTTTCAGTCAGAATAATGCCAAAGGTGAAGACGAATCGTGTCAAATACCCAGAGGGGTGGGAATTGATAGAACCTACACTCCGTGAACTACAAGGAAAGATGCGAGAAGCTGAGAATGATCCACATGATGGTAAAAGAAAATGCGAGACATTGTGGCCTATTTTCAAAATAG	1	1	0	Inf
comp163081_c0	TATGGGTGTCAATGAGAAGGAATACAAATCAGATATTGATATTGTTTCCAACGCTAGTTGCACTACCAACTGTCTTGCTCCATTGGCGAAGGTTATTAATGACAAATTTGGCATTGTCGAAGGCCTCATGACCACAGTGCATTCAATTACTGCAACACAAAAGACTGTTGATGGTCCATCAATGAAGGACTGGAGAGGTGGAAG	2	0	2	0
comp163099_c0	AAAAAAAAAAAAAAAAAGAAGCTATGAGATCTGTTGTTTTTTTATTCAGATCATAGCTTCTGTATCAGTTTATGTTTGTTTCAAGCAATAGGGTCTCAGTTTATGGAAAATAATTTTGTTCACCCGACAAAACCCTCCTCTCGATTCGTTAAAACAATGATATTAGACGGTTGTTTTAATCAAATTAGAGAAGAGGGTTTTGTTAAGTGGGTGAATAAAATTGGACTCCGGTTTATGGGTTGTATCCTTGGTATGTCGATTGGTGTGTCAATTGTGTTAATTAAGCTGATGAAGCTTAGTGCTAGTTTCTAGTCTGTAAGATATGTGCCCTCTTCCTCTGTCGTTGTTTTCTCATAGTTTTAGAGAGGAGATGATGTTCTTGGAAGAGGGTGGTTTGTT…	1	0	1	0
comp163265_c0	AGAGAGAGAGAGAGAGAGATTAAAGTTGTGGTTGAGATCGAGAAAGTAGAGGATTCAAATGGATATTCGATCCCGAATCGGGAGCTTATTATTATTAACAACATCTCAGACTTTGTGGTCCTCTTCAAGGAATCAAACAGCTCTCATCAAACCCTGTTTTTCAAGGAAAAATCGACCCCAGCAAAGTGGCGACAACGATGACGACGACGACAATAGCAGTGGTGGTAAGTTCTCAACAGATTGGGACAA	1	0	1	0
comp163348_c0	AGATCGATAATTGTTCCATTACCATGAAAATATATAAATAAATAAAAGAAATGAAGGAAATATTGAATTCTTTGTATGCTAATACTTCCAACTTCCATATTTGTTGCCTGTTACACAAAGCCCAAACAAACAAGCCAGCCTTGCATCTCTATAAAGAAAGAGTTCCCTAAAAACTCCACCAAACAGATCACAAGGCCAAAGGCTACAAACAAAACACCTTTTTCCAATAGGAGCTAACCAAACTTACAAGAAGAGAACAAATTCTCACAACAGAGCAACAAAA	1	0	1	0
comp163352_c0	GCGTGCTTTGGCAAAGTTAGGCCCCACTAAAATTAATGGGAGGGTTTCTCCAAAACGAATAGGAGGGCCAGATGGGAGAAACTTGCAGCTTCACTTCAGGTCCAGATTGTCGCTTCCACTCTTTACTGGAGGGAAAATAGAAGGAGAGCAGGGTGTAGCGATCCACATTGTTTTGCTTGATGCAAACACCGGTCGTGTTGTAACATCAGGTCCAGAGTCTTCGGTGAAACTAGATGTTGTTGTGCTTGAAGGTGAT	1	0	1	0
comp163466_c0	TCGCAGATCGGCGATGGCGAACTCGCTTGTGCGGATTGGAACCGTGGAAGGTGACCTGGTGAAGCGAGCTTTGGCGCAACTTATTCGGCCTTCCTCGCATCAGCAGAGGCGGAGAGCTGATTTTCAACCTAGGCAGAGTCGGCTCTCGATCGTGTCCACAGGCTAAGATTTCTGAGACTTGCAGGTTTCCGGCAATGATTCCGGCTAGTATCTGGCGATTTCGGATGGAGTGTTTGTACCACAGAGATTCGAACCCCTTGTACATATATAATTTGCTGCAGCAGTTGATTGGAAATGAAGGAAAGTTTTGGACAATTACATTTCAATTCAAACTAACACTGAGAATTGAGAGCTTAAAATCAAGATTAAGATCTAATTATGGTGGTGAATTGTTCATAA…	1	0	1	0
comp163521_c0	GAGAGAGAGAGAGAGAGGCGATGGTGTCGTTGAAGCTCCAGAAGCGGCTCGCCGCTAGCGTCCTCAAGTGCGGCAGAGGGAAGGTCTGGCTCGATCCCAATGAGGTCAACGAAATCTCCATGGCTAACTCCAGGCAAAACATAAGAAAACTGGTGAAGGATGGTTTTGTCATAAGGAAGCCAACAAAGATTCATTCACGATCTCGTGCCCGCAGAATGAATGAGGCTAAGAGAAAGGGACGACACTCTGGATATGGTAAGCGCAAGGGTACTAGGGAGGCAAGATTGCCAACAAAAATTCTTTGGATGAGGAGAATGCGTGTGCTGAGGCGCTTGCTCCGCAAGTAC	6	1	5	0.2
comp163531_c0	GAGAGAGAGAGGGAGAGGGAGATCCAACCAATATACATTTCCTGCAACTGAAGATAACAGGGACTGTCTTCAAAAATCCCGTTTTTTGTTCTTTCAAAATTTCAGCAATCATATAATGAGGAAAAAATATCCACACAAAAAATCCCCTTTGAATTCTGTTCTAGCCAACACGTGACTTGAGCATGGAATCTAAGACTATCGTGTCAGGAATATCTCCTTGAGGACCAGGAGGACAAGCATGATGAAGCACATGATAACGAGCACTGTTGCACATCTCACCATCCCCCCTTTCGCCTGATTTCTCTCTGCCTTCTGTAACTGTTTAAATCCCTCCTCTACTGATACAGCAACATTCTGAATGTTGTAGTCT	1	0	1	0
comp163671_c0	TGATTCCCTGTCCTTCATGCGTTGTGCTTCATCAATTATAATATATTTCCAATCGACTTTTGAAAGCTTTGAACGGTCGTACATGATGAACTCGTAAGTTGTCACAAGTACATTAAATTTCATGGCACAAACTTGAGAAAACAACTTTGACCGTTGTTCCTTCACACCAACATAAAAAATGCAGGACGCAGATGGTAACCAATTATGTAACTCACTCTTCCAGTTCACCAAA	1	1	0	Inf
comp163687_c0	GGCGACGAAGCGGTTGATGCCGGAACACTGATCGGGGCTGAAGATCTTCCACCACCGGACTGAACCGTAGGCTAAGATCATGGCTACGTATAGAGGAATCACCGCCGTGAGGACGGTGTAGAGGTCGTGCCAAGTGATCATGGTTGAGGATCTAGTGGTGGTGGTGGTTAGGTTTTTTTTTTTTTCGTGTGGAGAATTTGAATGACAGTTGAGGGGAAATTGGATGAGAAGAGGAGGGCAAAATGGGAAGAAAAATACCGTTATGTAACTGACTGAAGGTATATATGTTTTCTCTGCAGGTCTGTTGCTGCTGTCTTTGTGGTAGTCTGCAACTCCTGATCAAATCTTGTCACTGTGCGTGTGTTTGGTTTAGAGAGAGAGTGTGAAATTATTATGGGT…	3	2	1	2
comp163713_c0	TGAACTTAATTTTCCCAATACTCAATTCCTCTGATGTCGGATACTGTGTCGGTTGATGCTGTACCAATCTCTCATCTTTCAACATGTGAAGCAAGGTGGTCTTTCCGGCATTATCAAGCCCTAAAAACAAGATCTTGGCCTCTTTCTGCCACAAACCGAGAGATGCAAGAATTCCGTAGAACCAATCAAACAGAAACATGATTCGATTTCAGCGCCGATCTCCGATTAAACTCCGATAAAGCTCGCCGGAAAATCCAAAATCGCAGTGCCGGTGAATGATGATTTTTTTATGGGGAGAGAAAAG	1	0	1	0
comp163735_c0	TCTCAACATTTCTTTCTCCCTCTTTTCCTTCTCTTCCAATCGAATGACATTCAATCTGCGCCACTCCCTCAGTGCGAACCCTTCCTCCGGCTCCATATCCGCCGGCGGCGGAAGAATCGGGCCGTCCGACGCCACATAGCCACTGTTTCCATTCAGTTCCGGTGAGAACACGTCATCACCTGCGGCGGCGACGTAGGAGGAGAAGTCGGACGGTTCCTCCGCCGACTCGCCGTCGGCGAAGTTGGAGGAATCGAACCGCTCGTAGCCGCCGTCGTCGTCGTCGTCGAACGGCGGAGCGGAAGAGCTGGCGGCGAACGACGATGACATGTCACTCCGACTACACTACTGTTTCTCTCTCTGTCTCTCTCTGTCTTCGCGAGATTTTCGTCGAATG	3	3	0	Inf
comp164043_c0	GGGGATGGGGATGGGGATGGGGATTGGGATCGAATTAGTGTTAAGGTTAGGGTTAGGGTTAGGAGGGGTGAATTGGGAGGGATTGAGAGGGTAAGGAGATAAGGAAGGAGTGTGTTGAGGAGGGGGTTGATTTGATGGGTTCATTTTTGGTCTTTCACTGATGATTACTGTGAAGAGGTTAGGGTTCTGTAGATATGAATAGAGAAGAAGAGCATGGTTGATCTGTAGTGTTTGGTTGCCGAGAAAATTTAATACGAGGTATTTACTTCGCGTTCGCGCCTCAGTTGTGAAATTTCCTTGGCTTGTTTTTGGGGTTT	2	0	2	0
comp164306_c0	GAGATCGATCACCGGCAGTCGTGCAATCCCTCTCCTGCACTGAACATCCGAGGAGAGAGAAACAAATCTCAAAACGCTGAGATTGAAAGAGAAAGGACAAGAAGAAGAGCTGCAATGAAACGCCACCACCACCACCACTGTTCTGTGATTCTCATATCACTTCTTGTTATTGTTGTTGTTGTTGTATCGAATCTATTAACTGTTGAAGCTGAAGTCATAACCCTAACCGCTGATACATTCAACGACAAGGTGAAGGAGAAAGACACTGCGTGGTTTGTGCAATTTTGTGTTCCTTGGTGTAAGC	3	2	1	2
comp164338_c0	TGGTCCTGGGCCCTTTTTAAGAAAGGAAGACCTCAATAGTGGACTCTCTGAAGGAGAGACAGAGAGGGCAAGCTTGGGCCAGAGCACCACATTCTGAACATAGACAAAGGTGACGACACGGCAACACAACCACCGAGGCGACTCGCCGCCGACAAACCTTGCAACTCGGTCCACTCGTCTCCACCACTCGGTCCGGGTCAATGTACGCCGACTCGGCGTCCTCCGCCTCTCCTCCGCCGGAGCATCCCATCTCCTCTCCCCTCTCCTCTCCGCCGCCGCCGCCG	1	1	0	Inf
comp164362_c0	TCTGCTTCATGGAATCCTTGGCGGCATCAGAAACGCCCTTGGAAATAACGGAAGTGTCCAGGAGTTCAATTTTCTTCAGCATAGTAGCAATTACCAAGAATTCTCGATCGAAACCAGACATCCTCGTTGAGACGAAGTCGTCAGAGACTCCACCTCCGTCGACGCCGGAGACAAGGCAGCTGACGACGGCGGAGGGGAGCCTCCTGGCGGCGAGCAACGGTCGGACGAGGAGGTGGTGGTGGGAGAATGGAGGCGGTGGTGGTTGGAGGGGTTTGAGTGACAGGTCGGTGACGCGAGAGATCAAGAAGGCTCTAGCAAAAGCCGCCATAAAACAGCAGAGAATCTTGAGGAGCTCTCTCTCTCTCTCTGTCTGATATGCCTCTCTCTCTCTCTCTCTG	2	2	0	Inf
comp164367_c0	TTTGGAGAAAGGCATTCAATTGATCATATAACAAAGAACCCAAAACAATAATACCAAACCCAAGTGGTATCAATAAAGCTTGATATTCAACAAAGCCAAAGTCGTAAGATTTGAACTATAAATTCATACATCAAGTGCAAATATATCTGTCAAAATGCCAAAAACCCTAAATAACGAAAAGAAAATTGACGACACAGAGAGAGCCATAGACGTAATTGCGAAGGTCCATCATCGATTGTTACTTCGATCGCTGCCTCATCTTTCGACGCTTTCTCTTCAACCTCCTCATACGCTTCTTCTTCCACTTAGCTCTCATGGTGGTGGTACAGTGCAGTGAGTCACGAACCCTCTTTTTGGGTCTTCTTCTTCTTCAAGGGCCTCTCTCTTGCCTTCGATCCG…	4	0	4	0
comp164437_c0	GACAAGTCAAAGCCTGCTGAGAACGAGATGATATCAAAAGCATTCAAGTTACTAGGCCTTGCCAATTCTTGCTTTGCCTCTGCTGCAGTGCTGCTATCACCAACCACTGCTTCGACATCATGACTAGCTGGTTCTTTCCCCTTCATTTCAATTCTCACAGGTTTTAAGCCTTTTCGAAACCAAGAACTTTCCATGATTTTGGCAATGGATATTCGTGTATTTGGGTTTGGGTCAAGCATTTTTGACACCAGCCTACGTACTTCAGGGGAGAACCAATTAGGGAATTTGAAATCTGCCTTACCAATCTTCCTATACATTTCCATCAGATTTGAATCATGGAATGGAAGATAACCAGCCAGTAGAACATACAAGATGACCCCACAGGACCATATATCGGCT…	4	1	3	0.333
comp164499_c0	TGCTATGGGATTGCAAGAGAACCTCCTTAGGGGCATCTATGCTTATGGTTTTGAGAAGCCATCCGCAATACAGCAAAGGGGAATTGTTCCATTCTGCAAGGGACTTGACGTTATTCAGCAGGCCCAGTCTGGAACCGGAAAAACTGCTACTTTCTGCTCTGGAATCCTGCAGCAACTTGATTATGGTTTAGTGCAATGCCAGGCTTTGGTTTTGGCACCTACTCGAGAACTTGCACAGCAG	1	0	1	0
comp164643_c0	TTTTCTTTGCGCCACCACCGTCATGCAGTTGGGTTAAGTCAGTGACAGTGCGACGCAAAGAAAAGCCCTAAAAGGTTGCGAAAGATCAGTCGATGGCGGAGGCGAAGCACGAAGAAGACGAACAGCAACAACAACATTCACACACAATGCCTACGAAGCGGAAAGCGGATTTCACCTCCGTAGACGAAGACAGAAACGAAAGCGAAGTTTCAAAAAAGAAGCAGATGTTGCAGCAATCGTCTTCTGCTGACAAAGATTCTTCTTCGAAGATCGAGGAGTATGAAGAAGAAGAAGAAGAAG	1	0	1	0
comp164661_c0	CAACCTGTTTTAAGTGCTGCTAAGGTTTGCCTCTTTTTGTTTTTCAAATTAACTTGTTCTGAATTTGATAGTGTAATTAGCTATTGATACATTAAGGCATTCACCAACATGCACACCATGTGTTTGAATTTGAGCTCGTTCCGTTGTGGTAAAAGGCTACTTACCGGTAGAGATGGCAGTGGATAACCTACCTGTGGGTATTCATGGAGACTCAATCCAAATATATGGGTTTTTCACTTTTTTTTTTATCCATTGGGTAGGATAAGTGATATTCTTTAAATATCCACAGTGATGGGTTGGGGATGGTACCCACTAA	1	0	1	0
comp164718_c0	GGAGAAAGAAATTCTTGCGAGGAAATTTGAGATTTCCATTGCAAACCAGTCGGAGTGTTAACAAATGGCACCATGGGCAGGAAATGAAGAATGGAATACGGATTTGTTGATTGGAGAATTCCAAGGCAGCCCAACTGAGCCCTAAGACACAATTTTTGCATAGGGTGTGGCCACACCATAAGACATAGGGCACATTCTCAACAATGTTAAAGGATTCGCAGCATATTGGACATTCCAGTCCTTCCTCTGCATTGGCATTTGAAGATGTCTCATCATCCGAGAATTCTAAACAAGGTCGACTTGTTTCAACAAAGTTTTTCTTCCGACCAAGGCTTTGAATCTTATTAGAGAAAGAACTCCACATAGCAAGAGGTAGCAGCAAGCTTGATAAGCAAAAGT…	1	0	1	0
comp164752_c0	GCTTCCCCCATTCAGCACCCACCACGTGCAACCATGGCAGCAGCTTCAGCAGCACCGCTAGCTCTGAACGGAGTGAAAATGGCGACAACTTCACAGGCGTACCTAGACAGCAATCCACTGAGAGAAACAAAGCTCTCCATATCCGACCTCTTCCGTCAATTCTACTCCCTCGGATGGGTCTCCGGGACAGGTGGCAGCATCTCCATCAAGGTCCACGACCACTCCATCCCCAAACCCCACCGCCTCCTCATCATCTCCCCTTCCGGTGTGCAAA	1	1	0	Inf
comp164761_c0	GTCGCTGGCACTCTCACCAATAAGATGGCCCCCGCTCTCCGCAGGGTCTATGATCAAATGCCCGAGCCAAGGTGGGTCATCTCTATGGGAAGCTGTGCAAATGGTGGTGGATATTACCATTACTCGTACTCTGTTGTTCGTGGTTGTGACAGGATTGTCCCAGTTGACATTTATGTTCCAGGTTGCCCGCCTACTGCCGAGGCCCTGCTTTACGGAATCCTCCAGCTGCAGAAGAAGATCAACAGGCGCAAGGATTTCCTTCATTGGC	3	0	3	0
comp164832_c0	GGCGACTGTTCCATTTGGAGGAAGATCGAGGGAAAGTGAACCTGGAGAAGAATTCGGAGAGAGGGCGAGGAGGGGACGACCAGTCCACTTCGCGGAGAGCTTGGATCAGATCTTCTGCGGTCACGTTGCTCCAGTCCATTTTCGATCCAACCCAACAAAACAAAATCCCAAAAAATGAAAGAGAACGAGATTTGTAATAATGGTTTGGGGATTCTTGAGAAAACGGAGAGAGAGAGAG	2	2	0	Inf
comp164987_c0	ACGCGAATATAAGCTTAGCTCAGAAGGAGCTCGGGTACAAGCCCACAACAGATCTGCAGACAGGTTTGAAGAAATTTGTGCGGTGGTATCTCAGTTACTATGGTTCTGGTAAGAAGAGTTCTCAGTGATATACACATTCATTCAATTGTGTGGGTACTAGTCGGATGTTTACAATTCTTGTTCATTTCAATTCATATGATTGTTTTTTTGTGGTTACCTATCTCTGTTCTTTTGCCCCGATTATCTTGTTTTCGTGTATCTTTGATGATGCCATACGAGAGAGAAACTTGCATTCCACGATGAAGAAGGTATTTTTGTGGTTGGTGGACATTGTTTCATTCTGAGCTGTATCAAAAATCCAGAACCATGTTCTTAATTTCTCGCGAATGTAATTGTTGT…	2	0	2	0
comp165183_c0	AATTCAACTCATCTCCCCAACCTCCTCTGTTACAGAGAATCTCCAGTTATACCCTGTTCGAGTAACTTCCTCAGAATCTGAAAATTTTGCCGAGTCTCATCCTGTGAAAAAGATACCAAAGGCAGCTCCAATGGAACATAAGAAGAGAAAGAAAATAAAGTTGTCACTTCCTTTGGGTCCTGTGGAAATTAATCAAAACCCGACATCCCAAGCTGTTAGGAAATGCATGCAT	1	1	0	Inf
comp165212_c0	GCCACGGCTAGAGCTTGGTACAGACCCCGCATTGGATACTGACCCTGTAATCGCGGGTCAGCCAATTTTGCAAATTTTCGACGGTCATTGAACAAGGGACGAGCCCAAGCCACAAGGTTCTGTTCCCCTGGGGGTCGAGTGCTATCAATTGCTTTACGTCCAGTGATAAGCTCTAAGAAAACTACCCCGAAACTGTAAACATCGGATTTTACTGTAAGTTGACCAGTCATAGCATACTCGGGAGCACAATAACCGTAAGTGCCCATAACCCTGGTGGAAACATGAGACTTGTCTCCTGTAGGACCAAGC	2	0	2	0
comp165390_c0	TGGCACTTTCAATCGCCATTTGGCGGAGTACCTTGACCGGAAAGTGACTGCCAATGTGAATCCTGTTGATGGGGTCTTCTCTTTTGATGTTCTTATTGACCGTGAAACCAGCCTCCTTATTCGAGTTTATCGGCAAGCTGAAACTGAAGGTCTGCCTAGTATCGTCGAACTGGAAAAGCCCTTGAGCTCTGATACTGTTCCGGTCATAATTTTCTTCCATGGTGGAAGCTTTGTGCACTCCTCTTCAGATAGTGCCATTTACGACACTCTTTGTCGCCGCCTAGTGGGCATTTGTAAGGCTGTTGTGGTATCAGTGAATTATCGACGAGCACCTGAAAACCGTTACCCTTGTGCCTATGATGATGGCTGGGCTGCTGTTAAGTGGGTTAGTTCAAAGCC…	1	0	1	0
comp165432_c0	GATCTGGTTCTCTCTCTGTACTTGACGAACTCCTCCAAGAATTTCTCTTTGCTGTTTAGTTCATTTAAGTGGTGCAGTGGCATTTTCTTCACCACCACAGTTTTGTGCGTATGGAAAATGTAAGTGACAAAAAGTTCAAAGACAAGGGGAAGACTGTAAGCTGGCCCGATGCCAACAAAAAGATAAAGAAGAAGAAGAAGGTTTCAAAGGT	1	0	1	0
comp165605_c0	AGAGAGAGAGAAAGAGAGAGAGTGTTTTCTTAGTTACCCTCAACCAAAAGAATGGTCTGTTGTTTCTATATACTATTTCAATTTTGTAGCATGGCATATTCTTGTTAGTTGTTTGAAGACTGAATGCTGCTTTTAGTGGCTCAATCTTTGTATGCATCGTTATGCTTAGATTATGCTACCTATTATGGATCTCTCCTTGTTACTTGCAAAGTTCCATTTGCTAATGGGTAGTTCATTTTTGTGCGACTGATCTGCTATACAATATTGCATGGGTAGTTCATTTTT	4	0	4	0
comp165765_c0	GCCAGTCTTTCAGTATTCCTAGAATGAACCCCGGATTTGTACAAAAATTACGACTTGATCGGATAAAACGAAAGAATGAGGCTGTCACTCCCACTTCGCTCACTCCACCACCACCGCTGTCACTTCCACACCCTCCTTCCAATTCCACCCACCACCCATCTCCGCCGCTCCATGGCCACCACCACCACCACCGCCGCCGTCAATCGCGGACTCTCCGATAGAATAACCGAGAGAACCGGTTCCGGCGTCCCCAAATTCAAGTCAATTCCA	1	0	1	0
comp165820_c0	AAAAAAAAAAAAAAACAATACAAAACACTATTTCGTCCGTAAAATTTCAATTTGTGAGTTGGTTTGTATGTGAACCTCTTGTTCAGTTCTTGCCCAGTCTTCAATGGCTTCTCTTGTCCAGAAACTAGTCACAAAGCAATCTGTCAAATATATCATCCCTACTTTTAATAAACTACATCCCCTAAATCCCATGCCTCCTCTCTTCACTCTTCCCCATCTCACCGAACCCAAACCACTCCATCCCCACAACCACAATGTAAATCTCGATTCGGATTCGGGTTCTTCTCTTTCGACCCCGATCTTTCCAAGCTTTCCATTTGGGTTTTCTCTAAACCCTATTTCTTCAACTGGGTATGTGCCTTTCGTGGCTAGCGACACTCCGATGATGATCTGGGCTGA…	1	1	0	Inf
comp165872_c0	CTCTTCTTCTTCTTCTTCTAGTTCTTGTTCTTGTCTTCCTTTTCAAGGCTTCTTCACTCACCGACAAAGACGACGATCACGCAATTACTTTGCAAAAGCAATTCTTCAAAATCCTGATTAAAGAAAACGAGATTCGATTCGATTCGATTCTTCTTCAAGACTTCTTCACTCGCAGACGACAACGAAGAAGAAACAAGATCGTTGAACACAGATCGCCGATCAAACGAATCGCCGATCGCTTTGATTTTGGCTTTTTTATTCCAAGCCCAATCTGTGAGAGAGAAAGAGAGAGACACAGACCCTGCAAACGAAGGAGGAAGAAGATGATAATGATGAT	2	0	2	0
comp165900_c0	CGAGAGTCTCAGATCTTGGCTCTGATTACCGGTTCTCGATAGCAAATCAGGAGGAGCAGCAAAGTTCTGAAACTGCATAGCAGACGAATTGGGCTGTGCCGAAGCACCCATTGGGAAGAAAGACTTGATGGTGTCGGCAATGGCATCGGAGTCCATCGATGGCGGCAAGAAGCTCGAGTTGTTTTCGTTTTCATCGTTACCCATCTGCTGATCCTGAATCTCACATCTCGCAACAACAGTGTCTTCAGTACCCATCAAAGCATTTATCTCTCTCCTAGAAGAAGAAGAAGAAGACCCACCAAGTTGTTGTTGCTGCTGCTGCCCCTGAGGCTCTTGATTTTGCCCAAAACTTGCATTTGTTGAAGTGGGTTTCCAAGCGGGAAGCTCAGCGAGTTCGTC…	1	0	1	0
comp165923_c0	GGGTTCAAAGAAAGGGATAATTGAATGAACAAGAGCAAGTTTAGAAAAGGTTGTGGATATGTGTCTCTCACACATACAAATCCAATAACATGAATGGTCCACAAGCATGTATTTTTTGTCAACCAAACCACCTTTATTGTACCCCAAAAATTGCTTCTTACATATGGTGACCTCTTATCCCCCATTTCTCTTCAATCTAACCATTAACTCTGTTTTCCTTTTTCCCATTTACAAACCTCTTATATAAACCTTCACCATTACCATCTTCTCCTCCTCAGCTCTCTCTCTCTC	1	0	1	0
comp165939_c0	AGAAGACTTTAACTTTATATATTAATAACATGATGAATATTCAAAATTGCTATGTCTAAATATACCAAGAAACAATTCCAAAATCTTTGAAAGATTTGAATTGGACCAGATACTTGCAGCTTTGAACCGACAACCAAAACTACCAGCCACAATGTTCATAATCACATAACCATAAAATAAAAACACAAGAAAACAAGCCTAACAAGCCTAACCCAACCATTAGCCATTAGATCATCAAATCTCACAATGGTCTTGTTCATGCCGGAAGTTTGTTTCTTCTGCAGTACCAGGGGAACCACCAAATGTGGGTTTATTCATAGATAAACATGAAAGAGAGTTGTACC	5	0	5	0
comp165996_c0	TTGACATTGTGCCAACAATGACCTATCATTCCTTGATTGTTCCTCAGTATTTGATTCAGCAACCTTATAGCCTTTCATCAATTCTTCATCATTTGCCATATCAAGGAAAGCTTGAAGTTCTAAAGCCTGCCGATAGTACATCATACCTCGTACAGTTTTGGTTAATGTCTGGCCTCTATACGAGGCCCATAAACAAAGTTGTTCTTCAAGCTCTGCATTTCCTTTTAGTTCTTCTTCACTGCTGCATTGAACCCGTTCAAGAAAGTTGGTCCATTCATCAGGAAAAATCTTTTGTAAGTAGAATAGGATAGAAACACCATCTTCATTTGGCTTTTCCAGGAGATCCATGGAAAAAAGGACTTCTTCTTTGTAGTAGGGAGTTAGAACAGAAAAGGAAAG…	1	1	0	Inf
comp166073_c0	TGAAGCCAACGAAGGGTTCGGATTCGGTTGAGAATATTGCATAAAGGGTATACATAATGTACTCTTTGTAGATAAAAATGTCTCATGTCAAAAGGTTGTCATGAAATGAAGTTACGAAGTGAAAGATTGCATTTGAATATTCAAGTTGATAAGGTGTTAATATACATACATACTGTACAGTGTATGGCAGTTTTTTTAATTATGCCAATTTTTTCTTGTATACTTGTTTCCTTCTTTTTGTCTACTGAATCTATTGTTTTGTTGCAACTTGTCTCTGCTCATGAACTCTTGCTGCACCATAGTGTTATTGTTACAGG	1	0	1	0
comp166251_c0	GCTTGCTGAGGGCTCCCCCATCTCATATACATGCGCAGAGGTGGAGGCAACCTTCTCATCATCATCAACAACAACAATTTTATACAGAGAGATACGAGCACATACATCTCTATATATACAGAAAGAGAGAGGGCTTGTGTGTTTCAAACTCTGATAGCTTTGATTTGATTTGAAACATGGAGGGCTTTCAAGTCTAGGGTTTGTACAGAAAAATCTAGAGAGAGAGAGAGA	1	0	1	0
comp166291_c0	ATATGCAATTCGGCCGGTCAAAAGCATTAAAAGTATTCTACCACATGTCATCAGGCCCTAAAGGTTCCTCCTTTAAAAATGCATCCAAGCATGAAAATAAAGAGATAGCTTCTTGTCGAGTTTTTTTCACGGTAAGCTCGGTCTTGTGAACCTCAGGAACATCCTTTAAGTAGCTGGAATCATATAATTTGTGTTCTTTATCAGTCCAATCCAGCATAACTTTAACCAGTTGACCAGTTTTTATGAGTGAATCCTTTGAAATAGGCCTG	2	0	2	0
comp166373_c0	GGAGAGAGGAGAGAGAAGGGTTTTCGGAGGAGTGAGGAGAGAGAGAAAGGATAGAGAGGAGAGAGGAAGTGTATTCGGCGACGGAGAGAGAGGCGGAGGGAGAGGCGGCGCGTGAGTGGAGGAAGGATATGAGGGTTTTGGTGTTGGGAAGGGGTGCATAGGTTTGGGGTTGTTGCTGGGCTAGGCGTACAATATCGACGTCCGTTAGGGACGGCGGCGGAGAGTGGCGGATGTGCGGTGGTTCTTTTGTTGTTGCGGCGGTCATTGGTGGTGGTGGTATCGGCGTTTTCTGCAACTCTTCTCTCGCAAGTTTGGGGAAGTGAAAGCTTTTTTGGAGGTTTGAGAGGGCGATTTCCA	3	0	3	0
comp166447_c0	GGCTGCTGATGTCTTGGCAGGTATTGGTGTTTCGCTATCATCGGAAGCAATGAGTTCTTGCATCACTAGTTCTTTTGATCCTGGAGAGAGCTGCCAGAACTGGAAGTGCCAGAAGGTGGGTTCTTTGACAAAACGACCTTTGACACCTGAGGTTACTCAGAATGTTGATGATGAGTCCTGTTCGGATGAGAGTTGTGGGGAGATGGATCCTGCTGACTGGACGGATGAGGAGAAGTCTATTTTTATGCAGGCCGTGTCATCTTATGGTAAAGATTTCATGAAGATTTCAAGGTGTGTAAGAACAAGGTCCAGGGATCAATGCAAGGTCTTCTTTAG	1	0	1	0
comp166543_c0	CTGTTCAGGGGCACCTTTGCTAGCTCGGTGCCATTTTCCATCGGCATCAACGTACGTCAAAGCAGTCCTCTTGTCCACAGGATTGAATGGGAAAAAATGCACCTCTCTGATGCCAGCTCGTGCCTCCTTTGGATCTGCAAGCATCCCAACAATGGCAGCGTCAATAGCATCCTGGTTTTCAGTTCTAGAAGCCCTTGCAGCAAGCAACATTACATGTTCTTTATCTACACCATTTGCAAACACCTCGATCAAGTTTTTATCAACACTCAGTTTGTTAAGGGTCAGTGTCCCTGTCTTATCACTGCAGAGCACATCCATGCCAGCCATCTCCTCAATGGCAGTCATTCTCTTGGTAATAGCACCTTGTTGTGATAGCCTGTGTGACCCAATAGCCATTGT…	3	0	3	0
comp166749_c0	AGAAGAGAGGTCCCAGATCTCGTTTGGATGCGAAAACAGACCCTCACATACGAGTTCAGTTCCGCCCGATGAAAGCCTAATTAAATGCACCTCGTTTTCTTCTTTGAGACTGAGAGTGCCGGCGATGAAACTGGTGTGATCTGTGTCTGCTTTGACATCTGCGATGCATCTCGCCTGGTATTTGAGGCCATAGCCGATGCCAGTTGATCCTCCTTGCATTGTTACGCAAGCCAAAATACCGATTTGATCTGGAGGAAGCTAATTATCATTCGTTTGCATACTCGAGGTCTGAGTCTGCAAAAGTGATGACTTTAGATGATGAAATAA	1	0	1	0
comp166758_c0	CTGCTAGGAGCTTTGGAGCTGCTGTGATTTACAACAACAAACATATCTGGGATGAACATTGGATCTTCTGGGTTGGTCCATTTGTGGGAGCATTAGCAGCAGCGGCATACCACCAGTACATTTTGAGGGCAGCGGCCATCAAAGCTTTGGGATCCTTCCGAAGCAACCCTACCAACTAAGAGACAGAGACACAGACAGAGAGAGAGCCTCACAAGAACCAAAATTATTAATTTATTTGATCTCTTCTTCATGTTCTTCTCTGCTCTATTTGTTTGTGTATTGTGTGTATGAAATGATGATGATGGTTGTTGTTGATGATGAGCTCTTCTTTCTTTTTCTTTTCTTTTGCATTTTCATTTCTTTTCTTTCTTTTCTTTTGCTATTCTTT	1	0	1	0
comp167072_c0	ATCTTCTCCAAGCAAAAGAGACCTCAAAATGGCTTCACATACAACACTATCATACACAAGCAAGTGTCCTCCATCAGGGACTTCATGATACCTAATCCATGGTAGCTTTCTTGAAACATATCTCTGTAATGAAAATGGCACAACCTTGTCTTCATAGCCTTGCCATATGTGAACAGTGCTTTCATTTTTGGGGTATGGATTAATCATATCCAGTGGATCGAAGTCCCATTTGCTAAATGCCACAACAAAGTCTCGGCGGTGGGTGTCAAAAACATTTGGCTCTTGCAACTGATTCTTGCAGAGTAATTGATAACCTGGGGTATTCTTCAAGACCTCTAAATCTTTGGGGCAGAAAAATGCTGGATTTCTATCAAGCACAGCTGATGACCGGAACATTTT…	2	1	1	1
comp167079_c0	AGAGCAAGTAGGTTTTTTTTTTTTCTTTTTCTTATAAGTGTTGGAATGGAGGGAAGTTAATGTTTTCCTTGTATGATGACACAACTGTCACTAGCTAAGCTAGAATTGAGCACTTCAACTTTCAGAGTCATGTAATGATATCAATACAATTTTTGGCCTTACTTCTGAGGCTGGCCATCTACACCTTGTTTTAGTAATGAGAATTGACAGATGTAGTGAAAAAGTCTTTGGATTCTGCATTTGCAACTAGTTTTGTCTTTTGTACAAAAGGCATCCAAGTTATGATGCAAGCCAAAAAGGTTCTTT	1	0	1	0
comp167164_c0	GCACCAAACCTGGAGCTCAAGGTTTGTGAAGGGATTAAGCTTTACATTGCTGTTGCGCTTCTAGTTTGGATTCTGTAATTTTAGTTGGAGCTGTTTGAATTATCAATGAAATGATACTTTAATTATGCCTTTCTTTATTTGTATGCCCGTTAAACCTGCATTTTCTTTTGTATACCGTGTCATTTTGATGATTGATAGTGCTTCTGTAGAGATCTATTTGGTTCGGTTCATCTTTATGAATGATCTATTACTTTCTAAACTATATCAATCTTGCAGTAGTTCATATAGCCTTTATGAAGATCAACTTTCATTACTGATTTTCTTAATTAGGCAGATTTAGAATGTTTAACTCAATCACCCTCATTTGTGAAGATAGTTCACTCCATTTGAAAAAGGTTT…	2	0	2	0
comp167173_c0	TGCTGGAAGATTCAAACCTTGTCTCCACATGGGCTGTTTTGACCTTGAAGTTTTTGTGGAAATGAACCAACGATCTAGAAAGTGGCAGTGCCCCATTTGTCTCAAGAATTACTGTCTGGAGAATATCATCATTGACCCATATTTCAATCGCATTACATCTAAGATGCGGAATTGTGGAGAAGACGTGGCAGACATTGAGGTGAAGCCTGATG	1	0	1	0
comp167176_c0	GAGGGCGTCGAGGACCATGGGACCACAGTCCTTGAGGTCGATCTGGTAGTCCTGGAGCTCCGGCTTCTTCGGGTTGTCGGGGCTCCACCGGTAGATTTGGAAGGTCTTGAGGTTGGAGACAGGTCGAGCTTTCTGTTCGACCTGTTGGGCTTGGGCTTCCGAAGCGTGTGCTCGGATACATACTAGCTTCGCCGCAGGCGAATTGTGAACCCTAGAAATCGCTCTCCGGACCAAACCAGTCGCCATAGCTGCGATGCTTAGAGAGAGAGAGAGTGTGGTTGTGTCGATAGAGAGAGAAAGTGGGGGAAAGTGAACAGATGATTGGGTGTTGAAAAGACGGAAAGG	4	2	2	1
comp167203_c0	AAGAAGAAGAAGAAGAAGAAAAAATGGGGAAATCGTCAAGGTGATACAAATGAAGGGTTAGTTTTGATTGTGATGGATCTAATTCCAATGATTTTATTGTTGTTCTTGTTGTTATGACTGCTTTAGGATTTGGTGAATGAGGATGGGGTTGGAATCTTCTGGTCAATTCCTTGATTTTCCTACAAGACTATTGCTTCGCTGAATCTGCGGATTTGAGCTTTGAATTTCATAT	2	0	2	0
comp167240_c0	TTTAACCCGAGGGGAATCCAATGGTGAAAGCAGGACTCTGGACCGATCCAAGTCTGAAAAGGGTACTTCAAAGCTCATTGAAGACGAGGAGAGAGAAACCGGTAGCGTCAGCTCGGATGTGTACAGGCAGTATTGCACCGAGGCATTTGGATGGTCGGGAGTTGGAGCCGTAATACTGATTTCTATATTCTGGCTGTCTTCTCTTATGGGCAATGATTACTGGCTAGCATATGAGACTTCTGAAAATACCGTTTTTAACCCTTCTCTGTTTATGATGGTCTACTTGATCATAGCAGGAGTGGCATGTGTGTTGGTGTTTATAAGAGCATTCCTTGTTGCAATTTTGGGTCTTAAAACAGCTCAGAAGTTTTTTGCTCAGATTCTTCGCAGCATCCTGCA…	5	3	2	1.5
comp167411_c0	TGGGTTTTATGATGAATGCCTACGGAAGTATGGTAATGCTAATGTTTGGAAGATATTTACAGATCTTTTTGATTATTTCCCACTTACTGCCCTGGTTGAATCAGAAATATTTTGTCTGCATGGTGGATTGTCCCCATCCATTGACACCCTTGATAATATACGGAATTTTGATCGTGTTCAAGAAGTTCCACATGAAGGTCCTATGTGTGATCTGTTATGGTCCGACCCTGATGATCGCTGTGGTTGGGGAATCTCTCCACGTGGTGCTGGATACACTTTTGGCCAAGACATATCTGAGCAATTCAACCATACCAACAACCTAAAACTGATTGCTAGAGCTCATCAGCTGGTTATGGAGGGATTTAACTGG	4	0	4	0
comp167525_c0	GGATGCCACAAAGAAGTTTGAAAAGTTGATCACAGAAAAGAAAGACATTGAAGGTTTGCCTGCTACTGCACTTGCTGTGGCTGCACAAACGGCAGTGCACAAGGGATACGAACAAGCCACGGCTGAAGATGGGCCATGGGTTCTTACATTGGATGGTCCAATCTATCGCTCTGTTTTGCAACATGTTTGCAATCGCTCATTGCGTGAGGAAATTTTTCGTGCTTATGTGACCCGTGCCTCTGATGGAGATCTCAACAACACACCAATTATTGAACGAATTCTTCAGCTTAGGCTCGAGAAGGCAAAGCTTCTAGGCTACAATAACTATGCTGAGGTAAGCATGGATGAAAAAATGGCTACAATAGAGAAAGCAGAAGAGCTTATAGAAAAGCTTCGAAG…	3	1	2	0.5
comp167528_c0	GTCATCGTCATCATCTTCGTCATCCTTAGTAAGTTCCAAGCTATTAATTAAAGTTGTTTTAGTGGCTGGTGTAGCTGCTGGTTGGCAGTATTATTTTGGATAACCTCAGAGCAAGTCAGGAAGGAGCATTTCTTGTACAATCTGTGCTAAACAAACAGAACTTAAGGATAGAAGATTTTCTTTTTGTAGACTCTTTCACTGGCTTGTATCCCATTTTTTGTATAATTTCTGAATTACTGATTGGTTACCCACATTGACATTGCTGAGTTTCTCATACAAGAACTAGTTATGCTGCAATATCATTTGAGCAAAAGAGTTGTTTTACCAA	2	0	2	0
comp167557_c0	GAATTTATAGTGGTGTCAAATAATCAATAATTTAACTGTCTTTGAGTTCAAACCACAACACTGATGACTGACCAAAGAATTCCTCGATGATCTCTCTGCTTCTGTCGGTTGTCTGGTCTGTCTCTCCTTCCTTACTCCCCTCTTCTGCTGAACCACGCGAGTCACGCCATCGTTTGGTATCACCAAAAACCATCGTTTATTTTCTCTCTCTACTTCCCCTCTCAAGATGGCATCATTACATGAAAGTTTAAATAAATTTAAG	1	0	1	0
comp167568_c0	TCCTGTTGGTCGTCAGAGATATCGTATGCAAGGCCTTTCCATCTGTCCTTGTCGGTTTGCTTCTTCTCATCTATTTCTGCAACAACCTTGAAGTTGCCTGAAGAAACCTTTGGGCTTGTGGTTCTAGAGTTTGCTTTTTTCAGACCATTGCCAAAGAAGGCTGTGCTTGGAACAGAACTTGCAGGACTAGAGCCATTCAAATTCAACAGAGCTCTGTTGACAGCTCCAACGGTGGAGACGGCGGTAGCCATTGGGTACAGCAGTGATGGGTGGTTTGTTATCTTATATTTAAAGAAGACGAAGAAGTGAAATTGAAACTGAATTGAAGAGAGAGTTAGTTGTTCTGAGGATGAATAGTATGGGGGTGTGAGGTATATATATATGTAGCAGAGCAGTGAG…	1	0	1	0
comp167569_c0	GCTCAGACCTTTTGGATGTGGAGTGATTCTTGGAGGTTATGACAGAGATGGGCCACAGTTATACATGATTGAGCCTTCTGGGATTTCATATAGGTATTTTGGTGCTGCGATTGGGAAAGGAAAACAGGCTGCTAAAACAGAAATTGAAAAGTTGAAGCTTTCTGAAATGACTTGCCGCGAAGGGGTTATTGAAATAGCCAAGATTATTTATAAGGTGCATGACGAGGCTAAGGATAAGGCCTTTGAATTAGAAATGAGCTGGGTCTGTGAAGAGTCAAAGCGCCAACATGAAAAGGTACCAGAAGAGCTTTTAGAGGAAGCCAAGGCTGCAGGCAAGACGGCATTGGAGGAAATGGATGCTGATTGATGA	8	1	7	0.143
comp167833_c0	TTTTGGGGGGGGTTGGGGGGTGGGGAGCTGACACACGGGTCCACTCAATTAATCCCCTCCCGGCTCCAATCAAAGGCAAGCCATGCGACTAGGGAATTCACAAGAAATTACTTTCTCACGACCTGCCCAAAAATTGACAAGCTCTAATTAAAAGTATAGCAACTTTAATAGGTTAAAGTTTCAAAACCTGAGGAATTTGACAGAAGAGAA	1	0	1	0
comp167847_c0	GAGGCCAAGTACTCAAGTGCTACAGCAATATCCCCAATGGCAGGGCGGAAATTTGCTTGCTCCTGAAGACACATTGCAGTAACAGCAACTGCGTGGTGCAAACTACGGACAGGGAAGCGCCCTTGGAGCCGGGGATCAACCAACTGAATGAACTTCTTCCGGTCCTTTAAGAAAGGTCGAGACCAAACAATAAGGTTCTGCTGTCCGGGCTTTTTAGAGGAGTCAATTGCCTTACGCCCAGTAATCAACTCCAACAGAACAACACCAAAGCTATAGATATCAGATTTTAGAGTCAGCTTGCCACTCATGGCATACTCTGGGGCACAATATCCATATGTTCCCATTACTCGGGTTGAA	1	0	1	0
comp167893_c0	AGAGAGAGAGAGAGAGAATAACGAGAGAAAAGATGTCGATAGAGGGGGTGGTGGTGGTGGGTGATGATCTGGTGCTTTTCGCGGCGGCGTGTTGTGGTGGCTGTGTGTGTGGCGGTGGTCCGATGGCGGTGCTTCACGGTGTGATCTGACACTGTGTGCGATGATCATGGAGAAGAACAGACAACGGAAAACGAGGGTTTTAGGTTAGGGTTTGTCCTTTCTTTTTATTT	1	0	1	0
comp168017_c0	GTGATTCTAATTAAGAGACAAACAAAGAGAGAGAGAGATTCATTCAGGGCTTGTGCTGCTTCTGGGTATATATATAATCAATATGAGCAACCAGTGTCCTCCTCATCAAGCACTCTTCCTCCTTCACTCCTTCACAATTAGTTTCTTCATTATCAACCATCTCTGAAGAACCCATGTGTTGGGTTTTCACAGGCTCTGGACGAGCAGCAGATGCATAGGTTAGCATGGGGGAGAGAAGGAGGGCTATCATGAGGAGGAGGGTGGTGAATTTTGACATTGTTTGATATATATATTTATATAGGTGTGTTTCTTCACCAGATTGTTCTCCTTGTTTGGTTCACTGGAAAATTTAGAGAGC	2	1	1	1
comp168077_c0	TGACACTCTTGATGTTAAGATATTGGACATGAACATTCTTGCCAAACTAGCACAACTGTGATCTTTATAGTTAGTGTAAACACAAATTAGGTCATATTCTCATTTGCATATTGACAAATTTCGATAGTGTATATTTTTATTTTATTGATTTCCAAGTTTTGAATGGCTTTGTGAGATGTTTTGGCTCTCTCTCAAGAGCTCTGTATGTTGTGTGTAACCCCG	2	0	2	0
comp168192_c0	AGGCAGACAATGGCGCGCGACCTTAAACTTAAAAATCAAGGAGTTTAGTTGATTCTCTCTTCATTCTCTTGATCTTCCTAGCTTTTCTTCCCTTAATTTTTCTTCTTCTTGAACCGAAATAGCTTCTCTCCCTCTCGGTTAGTCTCTGTTTTCTTTCCACTCATGAATACATATTTTCTCTTATTCTCCTACCCAACCAAGCAGAACACATGGAAAATTGCATCCATACTTGTTGACTCAAGGTTATCAACACACCACACATGTCCACCTCT	2	0	2	0
comp168193_c0	TGTTTTGACCTGGTGAAATATCAGGAAAAAAAAATAGAACACAAAAAAGTTAATTCAAGTCATTACCAATAAAACAGTAAAAAAGTTTTGTGGGGATAATATAGAGAAAGAAAAGGAAGACCCAAAGAAGAGTAATGAAAATGGGAAAGGTCCAAAGCTCCCTGTATGGTTTATGCCTAGTGTCCTCCATAGCTCTAAATCTGTTGTTTTTGAGAAATCTGTATTATGAGGGTGTGGGTGTTGGAGGCAAGTGGAAGAAGTTGAGTTGGAGCCAAAGAGCAGCAGCAGAGGCAGAGGCAGTGGCAGCAGT	1	0	1	0
comp168206_c0	GGGTGGGGTTGGGGTTGGAGTTTTCACTGCTGGTCCTTTTGACTAGGTTTCTGTTTATGCAAGAAAAATGAGGTTGATGATGTGTACCATTTGTGAATGAATTATTGTTGGAGGCAGAAAGTGAGGTTGTGGGGCATTTGGTTCCTTGAAGATGTAACATTGAATTAAAGTTTTTATCGTTATGAATATTTCAAATTTTCATATATGCCTCTTATTCTTTTGTCATCTTTGGTT	4	0	4	0
comp168312_c0	AATTATTTACGGCATGCAAAAAAATGTCATAAAAGGTTATATACGCCATAAAAAGTATGCCATAAAATGTTTTGTGCAACATAATTAATTACTTTTCACGACTTTATAAGCATGTCGTAAATGACAATTAACTTTTCACGGCATATTATATAACATTTGCATGTATGTCGTGAAAGAGTTTTTACAGCATACACACCAAGCTGTAAAAATTCAATTTTGTTGCAATGTCGCATTGGAGATTATTACCAGGCGCAACACCAAGTTGGTTGCAATAGTCAG	3	0	3	0
comp168327_c0	TGGGATTGGGATTGGGATTGGGGTTGGGGTTGAGGAATGGGTTTGGGGGAAGGGCGGGTCAGGACGAGCATGTTGCCATGGATGCGAGAATTGGAGAGGATGGTTTTGGTGGAAGTGGTGAGAGGAGATGATTGGGAAGAAGAGGAAGGGTGTTGTTTGTTGTTGGTGGGATTGATGATCTTCTTCTCGTAGATGTCGTTGAAATTGAGGGAGGCGTATTTGTTGGCTCTGCTTGCCATCCACCGGATACACCACCACCGCCGCGAACGGAGGAGAGAGAGAGAGAGGTTGTTTGGAGGTGAAGTTTGGATCTGAGGTGAAACAATTCGCGTTCTGGGACTCTCTCTGGGTCTGGGGTACCGTGTCTGTACTATTGGTCCGACGGCCACATCCCAAGCA…	3	0	3	0
comp168395_c0	ACACTAAAATACTTATGCTCTGCTCTCTTATCTTCTTGTTTCCAAATTTTATGTTGCTAAACATGATGAAAAACTAGTAAACAATACAGAGTACAGACAAATTTCTGTTGCAAACAAATAAGAGCACCTATCATTTCCTATGCAATGTGATTGTCACTGTATGACATTTATTTTCTTGATGAGTGACTGTGTTTGGTGCTGCTTACCA	2	0	2	0
comp168419_c0	GATCAAATCTATCATCTGTCCACAAGCTGTCTGAAATTCTACCTCATTGAATAAATCCAGCAGATCCACATAATAAGACTTTCCTTTGAAATGCTTTTTGAGAATTCTAGGGATATGGTTGCGGAGAATTACGCCATCATTGGCAGCAATCAAACCAATCTTTGGCAGTTTGTACCAACATGGTTGACCTCGGCGTGTCTGAGAGTTATCCATAATATCATCAAGAAC	3	2	1	2
comp168436_c0	AGGTCTAGGGTGGATTTTGCCGCCGAAACTGCACATGAACTTGGCTATGTAGGTGCCTGCCGCAGGTGGCGGTTGGTCTTCCCACGGCTGCGTGGTGTCGAAATCGATGTCGCGCGACGGAGGAGAGGCGTCGCCGGAGTCAGGGTAGGAGGAAGCGTATGAGTAATTTTCCATCGGCGCAATATAGCAACGATTGAAACGACAGAGATTTTCGGATGAGCGTTATTCCA	1	0	1	0
comp168621_c0	AATCCATTTATCATCCCAATCACATACAGGGAGTTCAAGCTTTGTAATAATGCTTTTTATGTCAGTATGAGTTTGACAAAGCAACTCCATTGCCAATGTCATCCATGATAAGCTGAGGACTTCCTCCCTATCTTTTGGCTTAAGTTTCCTAAATCTCTCTGCCAAAGCATCCTCAAAATTGTTCAATAACTCAAGAAGCCTTGGAGATAGATAGGAACCCTTAGGTAGCATCATTTTG	2	0	2	0
comp168648_c0	AGAGAGAGAGAGAGAGAGAAGTGTAGAAGACAACCTCACCAACTCACAAACAATCCAGTTTACACAGACCATCACAGAACCCAGAAATACTGTTCCAACCCATCTCTCTCTTTCTTCACTCACATATACATATATATATATTTCTGTAATTTCATATTTGAGTTGAAAATGGAGAAAGTCATGGCCAACTACTTGCTAATGGCTTGTGGCATAGTTTAGAGCTTCCCCACTCTCTCTCCTCCACAGAAGCTCTCTTTTTCTCTCTCTGTCCAATCACTTTCTC	2	0	2	0
comp168652_c0	GGAAGAATCCGACACAAATTTCCCTCACCTATTTGCCTATTTCCCTCCCCCTCCTTTGAGTCGAAGGTGCCATATCCATGCGGAGAGAGCTCTCTTGTTGTGATCGAATAGCTTTTGTCGACAAGCTTCACTCTCATCCCATTCCTAGATTCCAATATCTGCTCTTTCAATCTCTTTACACCTTAAATTACACTGTACTACCCAATTCAAAGGTTTGTACTTTACTCTGAATTTATATCTACACGACAAGTATCTCAGTCACTGCCAAGGGTGCTTGCTTAGATCGCGAGGGAGACTCGTTTAATTGCTTTCTCGATCCAATTCGACTGATGGGTCTGATTATGATTTCTGGTTATTTCGATTTTTTGATTTATTAGAGAATAAAACTCCAACTCAATA…	1	0	1	0
comp168680_c0	ATTTTTTTTTATTTTTAAAAATTTTTTATATATCGGAATTCGACCAAACATGTCTTCGATTCTGAGCTCGCCTGGGGTAGTGTTGGCGACCGCCATGGCGGTCTCCGGCACCGTGATTTTCCTCTCGTTTCGCCGGGAAAAGAATTTCCCAACTACCCAGTTTTCCGGGAATCGTGATTCAAAGCAAATTCTTCGGTCCTGCCTTTCTTCAGATGACAAGAAAAAGCAGAGAAAGAAGAAGAGAGTTCAATTTGCAGAGAGTGTGAAGGACCAAACAGGGAATGGAGAGGAATACAGAAAGGAGCGCAACAAGAAAACCTCAGGAATTCAGAGGAGTTGCCGTCGTGGAATTCCTGGGAATCGGATGGCTTTGTACAATGGAATTCTTAGAGATCGTGT…	3	1	2	0.5
comp168756_c0	GGGCAAAATTAATTAAGATTTAGAATTCAGTAAACTGAAAAATTTGGTAACGGAATATAACTCAAAAAGTCTTTAACATTGAAGCAGGCACAACAGTACACAAGGGCCATTACCTTCATAATATCTGAAGGGCACCTCTACGTGCACAACCCTCTTTCTTCTTTGTCATGGACAAATAATAATCTTCTAGCAAATACTTGCCTACTCAACAAAAAATTAAAATTGCAGAAATGTCTCCAAATATTTCTTTCCAATGTGTATATGCAGCACATAGACAAGACAATTTCTGGGCTCTTCCTCCCTTAACAATCACCTTCTTGCTACTCTCTGCTGTCCTCAAATGCTCAACGGTGAGTGTGCCTCCTCGGTGGCCTATAATCGACAATGGAATGGGAACGA…	2	0	2	0
comp168793_c0	TCTTGCCAATTTTAAAAAAAAATGTCAACTAAAACTGGTAAGCAGAGCTAGGGCAGTTTCGAAATCGGTGAAATCGGTGATATAAGTAGTCTGAGAGTTCACAGTAAGGCGGTTAAGGGCGTAAACGAAAGAAACGTGCCGAAGAAGAGGGCTTTCCTTCTTCGACCATAAAACCCTAATCTTATCTTCATTCCAACAACCAAAACAAGGAGGACATGGATCGGTACCAGAGGGTCGAG	1	0	1	0
comp168804_c0	CTCTCTCTCTCTCTCTCTCTGAGTCTGAGATTTCCATGTAAATCTATAGTTTTCCAAACTTATCAAGTCTCCCTGCCTTTATAGAAGCGGGAATAGTTATATAAATGTAAACTGAATGTTTATATATATAGCAGTATCTTCTGTTTGTAGTCATTATTACTAATGGAAGATGAATAATGGCTACTATCGTCTACATCACGCTCAAAAATTCATTTCATCAATAGTGATACCACTATTCAATAATTATGATGGACAACATAGTTAAAGGGAGGCTTTTCTCTACTTCACTGTATGAATTAGAG	1	0	1	0
comp168917_c0	AAGAAGAAGAAGAGAAAGAAAGAATTGGGGTCGGAAATGAGCTCTGATCGTATACCTAAGCGGACTGCTACTGGAAAAGTTGGTGCATTGATGGGGAGAGTAACAGAAAAAACAGTCCAGGTTGGTCTGCCTCCAAGAGAAGATTTTCAAATTGAGCATCAGAGGAAAGATGATGGGGCCAGTAGTTCATTGTTGCCTGATTCTCTCAAAACACAGCCAATGGTTGTGATGGGAAATATGGAGGTCAAGCTTCCACATTTACTGGGTGATTTGAAAG	1	1	0	Inf
comp168918_c0	TCATCATCATCAGCAGCAGCAGCACCACCATCATCATCAATCACTGTATCCAAATTAGCCTTTTCAATAACCAATGGTTCCACAACACTAACCCCAGAATTCTCTGAATCGTCGATAATCGGCTTCGATTCACTCGATGAGGGCTTCAATTCCTTCTCAACCGAGTCACCACGAACGATACTGAGATTCTCTTCTCGGAAAGAGACGACTACAGAGATGAGCTTCGCGAGAAGGAATGAGAAAATTACGCCTATGAGCACTGATTGTACGAATTGAAAGAGCTGTGGCGAATCATCCATGGCGATCAAAAAAAACAAAAAAAAAAATTCTTCACACGTG	2	1	1	1
comp168973_c0	GGAATCCCTTGGATTCTCTTTCCTGTAACAGGACATTTGGGTCCACTGGCTCTCTTCTTGGTGCTCTGATACACCAACCTCCCTCCAGGGGTTTTGACGACCCTGTTCTGGTTGGATTTGGTGGCGTAACTATGCCGTTTCCGATACGTGAGTCTCTGAACCATCGTTCTCTGCTTTCAGCTCTCCCTCTCTCTCTACAGTGTATAGATAAG	4	0	4	0
comp169035_c0	CTGATCTGGGGCTTCTAATAGAACACCATCTCCAAGACCATCTACTAAAAGGGCTCCAGCATTGCTACCAGCACCAATAACCAAATCGTCCCTGTGAATTGACTTAGGGAACTGTAAATGGTGAATTACAGGGAAGTTCAGACCATTGTCTGAAAGAAACTCAAATAGCCTCCTAGCTGCATGTACTCTGCTGACTTTGTCCTCTGTATATGGTAGATCATGTAGAAGCATTGTGGCATCAATATTTCTAAGAGTTTCCAGCTCTTCATAAGGTTCATCTCCACGTATAGACACAACCAATCGTGTGCCTTCTGGCAAAAGCTTGTAAGCA	4	3	1	3
comp169083_c0	GAGAGAGAGAGAGAGATGGGTTCCCTTCCTCACATAGTAGAGGACTGCAGCGGCGTCCTCCAGGTCTACAGCGACGGCACCATTTTCCGATCAAACGACATAAACCTACACCTCAACATGCCCATCCACCACGACGACTCTGTTCTCTGGAAAGACTCTATCTTCGACAAAACCCACAACCTCCATCTCCGCCTCTACAAACCC	2	2	0	Inf
comp169129_c0	GGTTGTAACTGCTATCTTTCTCATCATAATCCAGATCGAACCCTATTCGGCGGCCTCCCTTCTCAATCACACTACTTCCGACATTTGACGTCATTATCAAAAGCGTGTTCTTGAAATCCACAGTTCGACCTTTGCTATCAGTCAACCTACCATCCTCGAGAATCTGAAGCATCATATTGAAGACATCGGGGTGAGCCTTTTCAATCTCATCAAAGAGCACAACGGTGTAGGGACGACGCCTAACAGCCTCGGTTAGTTGACCTCCTTCAGTGTAACCAACATAGCCGGGAGGTGAACCGATGAGCTTGGAGACAGTGTGTCTCTCCATGAACTCGCTCATATCGAGCCTGATCATGGCTTCTTCAGAGCCAA	1	0	1	0
comp169150_c0	GTGCTGTTTGGATGCCTAATGAGAATAAAACAGAGATGAACTTGACCCATGAATTGAAAGGCAAGAATGCTTCAAACGGGTTTAATGGTTCTATCCCGATTTCTGACCCAGATATTAGAGAGATAAAGGCAAGTGATGAAGTAAAGATACTTGGACCTGACTCAGTACTTGCTGCTGCAAGTGGTGGAGGGTATGTCGAGCCTGGAGATGTGGCTGCTATTAGGATGCCAAT	1	1	0	Inf
comp169338_c0	TCCCCAACCGTTTGTAGGCTGTGTCGCTCCACAGCCGTTTGTAGGCTGTGTCCCTCCCCAACCAGTCGTAGGCGGTGTTCCACCCCAAGCTTTCATCGGCGGTGTTCCTCCCCAAACAGTCGTAGGCGGTGTTGCACCCGAACCTTTCATAGTCGTTGTTCCACCCCAACCTGTTGTGGGCGGTGTTCCTCCCCAACCGTTTGTACGCGGTGCTCCACCCCAACTTATTGTAGGTGGTGCTCCTCCCCAACCTTTCATAGGCGGTGTTCCACCCCGACCTGTTGT	2	1	1	1
comp169408_c0	TTTGGCTGCTGTGCATTAGCTCTTCAATATAACCCTAATGGAAATTAAGAGCAGCACAGATCTAACCTAGTAAATCCAGCTCAAGCCTGCAAGTCCCATGCCCAAGTTCGAGAGAAGGGGTAAATGTCCTCCCCCATCCCTCTGTACTCCTATTTGCCCAGCAAAGTCTTTTCTCAATAGAAAATTGCTTTCCTCCAACAGGAAATCTCTTCATATGGTTACCAACTTACCATGCATCATCGCATAAAGTTCACGACATTTTACCCTAACACCGGCATCGCCGAC	2	0	2	0
comp169585_c0	ACTAACCTACACAGAGTTCACTCGACAGGTTCAGAGACGCATACTCTTCTTCGTAGTTTGCCCGTTTGACGCTTTTCTTCTCTTTCTGTGTCGCTGTTAAACCCTTAGAGATCCCATTGGCAATAAGCGTCGTTTCAGAATCCATCTGAGTTGTTTGATTTAGAGATTGTTCAATGGAGTTTGATGAATATGATTATTTAGAGAAGATGGTGGAAAATACGGACCCTCAGAAATTGAAGGAAGCAGCAAATGGTGGGGAAGAAACACTTAAATCTGAAAAGAAAGAACGGACCCGTAGTTCAAAGCACAAAATTGATGAGAACGATAATGATTTGGATCACCGGGCAAAGCGATCAAAGTCCAGAGGTGAGTCTCGTGACCGTGACCTAGAGAGGGCCT…	1	0	1	0
comp169745_c0	CTTCTTGTATACCGGAAAAAAAAAAAAAAAAAAGAACCTGGGTTGCACTAGATGTCCACCCATTCCATGGGGATGCGAAATATGAATTTGTAATTATAATTCTGTCTTCTTTGGGATTTTTAATCTGCATTTTGCCCCTTAGCTCAATTATAAAAGCTTGCCCGTGTGACTTTTGTTTTTTTGAGTCTTATTAATGAGTGTCCTGAGATCATTGATTAACAAAGCTTTTATGTTAATGAGCCTAATAAGTTTGATGAACCAAACAGCCTATTATATAAACCATATAGCAACTACAAAAGACAAATACACTGACCGATGGAGGAAATGG	2	0	2	0
comp169908_c0	GAGGATTTCAATTTCATTTTACTCTGAGTTATCGGGGAAGAGAAAGAGTTGGGCGTGAGAAAGTGAATCAGTTCAAATTCCAAACCCAGCCTGCTTTGCAGAATTCAGATCGCCCCCCGACAAACATTACGAGCATATACCCATACCCTCCCTCTTCCTCTTCGTTGTCACACAGAAAGGAGCGTTTTAACAATAACCCACCCTACCCTTGTATCATTGTCGTCGTCATTAATAATTGTCTTGTCTTGTTGTCTTTCTTCGTCGTATTCTTCTTCTTGTTGCTCATATATGCGCTCTCTCTCCGTCTCTCTGTGACTGTGAGATCTACCTCGATCTACA	3	0	3	0
comp169930_c0	TCTCTCTCTCTCTCTCTCAATGTTATTTTTATTCCATCCTTCCTGTTGTCTGTGAAATTATGGTTTCAGAGAGGCAAAATGAGAGGCATTTATATTTGGGTTCGCACAGCAAAGAGTAATAAATGAGAGGGTGCAATAGAGAGAGAAATATAGACCAAATTGGGTTGGGTTTGGGGTGAGAGATTTGAGAAGACAACAAAGAAAAAAAAAA	1	0	1	0
comp170051_c0	AAAAAAAAACAAAAACAAAAAAAGGCTCTTGTTCATCATCCCACAATTCGATTCTCTTCGGCTTCTGCTTGCAGATCTTGGCATCAACTATGACAACCTCAAGGCGACTTGCAGATAGGAAGGTGGAGAGGTTTGAGAAGAATATCAAGAAGAGAGGTGCAGTGCCTGAAACAACAACAAAAAAGGGAACTTCTTATCCAGTGGGGCCTATTGTACTTGGATTCTTCATATTTGTTGTCATTGGA	1	1	0	Inf
comp170066_c0	TATGTATCAATACAATGAACACCACCGGTGTATGTAGGACTCATAGTAGTACATGTGAAAGGGTTGGAGAATTTTTGGTAAGCCATGCTTGATATAATTTAGAAAGTTCAAAATTAACTGGTAATGTATGTATGCATCAAAGTGAGAAGAACAGTATAGCTTCTCATCTTCTGTAGTTATATACGTTTTGGATAATAAAGGTGTGTGTGACTCCAAAAA	4	0	4	0
comp170128_c0	GAGGAAAAGAAAGAAGAGAAAAAAGAAGAAAAGAAAGAGGATGACAAAAAATAAAAAGCACTAAATTCCATGTACTTTACTATTCAGGCCTTTCTTGATCGGAAAACTCTATTCATAGAAAGGGAAAAAAAAATTATATAAAAAACTTTACAAAAATATCGTTATATTGTCATTCTCGTAAATAAACTCATTATTACGAGTGTTTCATATTAAAATAAAAAGTTTAATTTGAACTTTATCATCATTTTATATGAATTTTTTATTTGTATATCATTATTTTTCTTCCTGCCATGGCACCATTGCATTAAAATAGTTTGAG	2	0	2	0
comp170141_c0	GAGAAAGAGCCGACCCTACCAGATTTCTTCTTCGTCTTCGCAGCCTCTCTCTGATTTTGGAGTTCATAGCAAAATCAACAATGGCGGTGGTCACCAGAGTGATAGCCACAGCAGCAGCAACCAACGCCACCTTCACCACCACCACCACTGCCTTACTCTTCAAAGGGACGCCATTGCGAAGATCTCAAGGTTTCAATTTCATCTTCAACAACAACAACA	1	0	1	0
comp170206_c0	CAAGTTAATGTTGTGAACATCAATCGCAGCATATTCATCTAGATTTGTTTGTGGTCCACTCTCTTCACCTTTTCTGCAAGTTTTACTTTTCGTATCTTTACCCATGATCAGTAGGTTATCATTGTTCCCATCACCCTCAACCTGGCTTACAACAGAATCAACAACATTGCCTCGAATTACTACTTTCTGGGAATCCTCTTTTGTAAGGAAGTGAGATTCAAGAAGCTTCAACATTTCAGTGTGATCCACATGTGGTTTTCCAAACAGAATTCCAAGCCTCAAATCACAAATGATTTG	1	1	0	Inf
comp170238_c0	GTTTGATAGATCCACATTCGTCCTTGCACGGTAAAACGCGACCTTGGCAACATCAATTTAACGATCACACAACCACCACCAACAACAACGTAACAGAGATTAAGAAAATGACAACCCAAACACATCCCAATCCAGATCCACTGTAAACCCAAGTCAACCTCTCTCTATCTCTCTCTGTGAAATCCCCAAACTACCCCTCCGCTGTTCTTCACCCCCATCCATCGAACCCCACTCTTCTCTCTCTCTCTCTAACCAAGCTTCGCAATCGTCAATGGAAGACTCTGAGTCTGAGTCTCTGAGCTCTCTTCACAAAGAAGAAAGTCGCGTGATTCACAGCTCTGATCACGTGAGAGATGCGAGTTCTGGATCCAGCTCCGGCAGGTACAAACTCATGTCTCC…	1	0	1	0
comp170266_c0	CTCTCTCTCTCTCTCTACAAATCTATGTGCTTTTGGTTTCTCTCTCTATATACGTATAGCTTGTCTAAATTTTCTCGGGAAATTGGGGTGGGAAAGTGAGGAGGGGGGTGGTTTTAGGGTGGAGAAGTGATGGTGATGGTGGGGGTTTCTGGTGTTGAGATTTGGTGTTCATATATGTTGGGTTGATGAGGGCTGTAGAGATTTGGGT	1	0	1	0
comp170278_c0	CTAACACGGACAGATCTAACCTACAGTGGAGAACAAAAGGAAGTTGGATACCATCAAAAGAAAAGTATGACAAACAATATAATCAATAATAAATATAAAAGTGTCTCATGTAAGTTTCAAAAGATTCTGATGCAAACCGCTTCTGGAAGATGTTCGCACTGCAATGAAGCCTTAAAAATAAAATCCATGGTTGCTGCTAGAGGTTCATCATTTGAGTCTGCCAAAAGTTCAAAGGATTGAGAAAGGGCGCGCTCCCACACTTCAGTGCTACATTCCAACAGGCTGAGAGCACCAAAAACAGGTACTCGCAATGCAGGTTCTGCATCAGGCCTTAGAAGTCGATCAAGGAGTGCGCAAGCAGCAAGTGGATGCTCTGAA	1	1	0	Inf
comp170479_c0	TAATAATAAAAAGTAGAGACAAGCAGCAAACAAAAGTACATCAATTTTAAACCCATGAACTAGAAAGCCAGAATTAAGGGCAAACAAAAGCTATTTCTATAAATTAATCCAAAATCTTGTTTAAAAAAAAAAAAGAGAGAGAGAGAAAGAAAATGTATTAGTAATACGAATTTTATATACATCAGAAATAATGTAGTCATTTTCTGTATGCTATACATCTTCAGAAATAATGCTTTGAAAAATTAATCTACAGTTGTAGATCTGGCCTCCTGAAAAACTCTCAAACACTGTTATTTATCATGTATTTAATTATTTCAAGAGAAGTCATGTGTATGTATATGACTTACCATATTTAAAAGATAAATGATAAATAAATGCTAAAGAATGCCACTAAGGCAT…	1	0	1	0
comp170498_c0	GTATGTCGAGTGAGGACGATGAGCTTCAGAGGCCGGGTTCGGCAGTCGAATCGGATGATGACGACGAGTTCAATGACTGTGACTCCGGGGTGGGATCCGATGACTTTGATTTGCTGGAATTGGGGGAGGTTGGGGAAGAGTTTTGTCAAGTTGGGGATCAGACTTGTAGCATTCCTTTTGAGTTGTATGATCTTTTGGGTTTGGGTGATGTGTTGTCCATGGA	2	0	2	0
comp170518_c0	AATAGGACCTGAATCTAGTGTGATAACAAAGCACGCTGAATTTTGTGGAAAAGAAGTTGAGATGGTTGTTCCCTTTGAGGGTGCTAATTCCGGAAATTTGACTGTGAAACTAGTCTTGAAAGAATGGCAGTTTTCAGATGGTTCACATAGCTTGAACAGTATCAATCTCAGCTCTCAGCAATCACTATATGGGTCATCAAATTTTCTGTCAAGAACTGGAAGGAAAATATGTATAACTGTTGTTGAAGGGAAGAACCTTATGGTCAAAGACAAATTTGGGAAATCTGACCCATATGTTAAACTGCAGTATGGGAAGGTCCTCCAGAGAACAAGGGCCGTCCAACATACTTTGAATCCATTCGGGAATCAGAAGTTTGAATTTGATG	3	2	1	2
comp170589_c0	CCAATCTCTGCTTCATCCTCACCACTTCCTCCGCCGCCACTTCCCCTTCACCACCACCACAACCCTCCTCCTCCACCGCCCCCAATTCCACCGCCGATTTCTTCTTAGCCGCCTCCAATTCCTCGCCCCCAATCGGCGTATAATTCTTAGCGCTCGACTTTCCATGGCTATCGGCGTGCGAGGAAGCGGTTAGATCGACTAACAGGGCGGCGAGGACTCCGATTAGAGTGACAAGGCCGGAGAAGGGGAAGTCCTTCCAGGGGTGTTGAGACGCCACCTGGCAGTCGGCGAGGGCGTCGAAGGCGTCTGGGAGGACGTGGACGAGCGATGTA	1	0	1	0
comp170691_c0	GAGAGAGAGAGAGAGAGAGATACCTCAATTCAATTCATGTATGTATAGATAGAGAGGAGAGGTAGAGAATGGGAATTCAACGGAGTAAGAAGGGCTTTTTGGAGAAATTATTCAAATGGCTGCTATGCTATTATGGTTGCCCATTTCAGAATTTCCCAACCAGATATGCGACCAAGTTGGATAATCCAACACGAAACTGTCTGTTACTTC	1	0	1	0
comp170826_c0	GTTGCTGCAGCCAAGAGTGCTTTACAATTGGTTGAAACTGTTTCTGAGGAGGCAACTAGCAAAGAAAGATACTTGAAGAAGAACACGATGAAGAAGCATCTTCCTGTTCAGATGTTGTACAATAAGCACAAACGTGCTGAGAATTGCAAGACTGATGAAGAGTTAGCCCGGAAGCTGCATCAAGCTATGAATAGCTCCCCGAGAATTTCAAAGAACTCTTCAACTTCTGAATTGAAGAGTAACAAATATAGAAGACTGAAAAAGGGCTTGCCTACTTCTGAAAAAACTAGGGTTTCAAATGGAGGTATAGTGTGGGAAGGAATCCCAAGCAATGGGAATGGGGTAACATGCGAGGTTGGTTCAGAAGGTTCCGTCCATGAGGGATACCCTGTTGGAGCA…	5	5	0	Inf
comp170916_c0	TCAACAAAATCCAAATCCCCTTCTCCTTCTCCCTCTGCCTCTGCAAGAAAGAGAGTTGAGTCCCTTCCCCCCTCTTCCTCTCTCTGCATCTCTACTCTCTCTCTAAAAACCAGGGGACTGCAGTTCGATTTCTTGCTCGGTCTGCTCTGCTGCTGCAACTATGGCGGCAGAGACTTCTAGATCTACTTCATCGGCCGATTCTTACATCGGCAGCTTGATTAGCTTG	3	0	3	0
comp170947_c0	GTCGATTCTCCTTTCAAGTTGCACATCAGGTCTACCGATTCACAAGTAAAATTCTACAAAACTCTCAACCAACTAACCAAGAAATCTTTTAGTAATTTCTGTCTTTCCATTGAATGTTAAATGGAAGTGAATTTGGGAGTTTCCCACTACCACAAAGCCGAAGAGGGCCTGGGCTTATTGTTTATAAATCAAATGAAAAGGATTTCTATGTACATATATATAATCCGAAGAAAATAAGAAAAATCTAAAATAAATAGACGCACATGATTTGTGCAGAAGACCAAATGTCAGACCCCTATTTCTTTTTTATTTTTTATTTTATTTTTGGTATATCAACTACTACGAGGGTGAGGATGACGGTGAATGCCCTGCCGATGTCTTGCAGATAGGGCACCAATT…	2	0	2	0
comp170954_c0	GAGAGAACCAAAATAACTAGCAGCATTGGTTCTATCCAAAGAATCTGCACAGTTAAAACGTATAACTCCGCTTTGATGTGATCTCAGGCAGAATGCACCTTCAAAATCATCATTAAAGATGATTTCACCACTGCATTCATTAATTCGCTCACGAGAGGGCAAATAATCCCCCTCACAAATGCCTACAGACACTGTGTGTGCCTTTAGAAGTTTCCACAGTCCTTCAATTGTTTGCT	1	0	1	0
comp170986_c0	GACGACGTTCCGGTTCAATCCTCGTAGCGCCGATGATATATTCTCGGAGTTTTTTGGGTTTTCCACCCCCTTCGGAGGGATGGGAGACATGGGAGGCTCGCGAGCCAGCGCTTCTGGGTTTCCCAGGAGTATGTTTGCTGAGGATATATTTGCTTCTTTTCGGGACAGAGGCGGCGATGGGTCCAGTAATGTGCCTCGCAAGGCGGCTTCAATAGAGCGGACTTTGCCGTGTAGTATGGAGGATTTGTACAAGGGGACTACTAAGAAGATGAAGATTTCAAGAGATGTCATTGATTCTAGTGGGAGACCCACCACAATGG	1	0	1	0
comp171044_c0	AAAAGACAGTCGTAATTGTCATCTAATAAAAAAAATTAAATGTACATGGAAGGAAGAAAAAAAAAATTTGAAGAAATCAAAAACTTGGACAGTCATATAGGGGTGATTTGGATATGAAAAATTGCATGACATAACTTCATCAAGTCACGTGTTTCATATAATAAACTATATACATAATTATATATGATCTGATTAGTTTCAGAGTCAAGTACTGTTGTTCATCAACTTAGAAAAAAATGCTTAGAATTTGAATAGTATAGATTTAAACTTGGGTGGATAAATTTGATCCACATTTCAAATTCTGAGCATTTTTTCGGGATACGTAATATTTCTGTTTTGCAGTTGTACAAACCTACGTGACTGCCAATATTAAATGTGTTTTTGTGCAGTTGAGGGACC…	1	0	1	0
comp171050_c0	GCACATTAGCAGAGAAGAGGCAGACACACTACCGTGCGCTTCTCGGCGCGGCGGAGGAGTCGGTGGCTCGGAGGCTGAGGGAGAAGGAGGCGGAGGTGGAGAAGGCGGCGCGGCGCAACGCCGAGCTATCTGCTAGGGCGGCGCAGCTGAGCGCGGAGGCGCAGGCGTGGCAGGCTCGGGCGAGGGCGCAGGAGGCCACTGCTGCGGCGCTGCAGGAGCGGCTTCAGCAAGCCATAATGAGCGGCGGCGGCGGCGGAGAGGAGA	2	0	2	0
comp171053_c0	AAGTATAATCCAATCTCAAAAATACAAGCAAGTCCAGTGATGCACGAGCTATAGACTTGTCTTCTTAAGGTATTTCAATGTCATTGACTCTGTTTTCCTATTTACACATACACTTCTGTTTAGAAGAGGCTTTTGTATAAGCAAGCAACAAAATCGCTTCATTCTCAACTACATGAGAAATTCAATTAGCTGATATTGAGCAAAATCAGTACGCTATCGTACAGTATTGAAGCACATAATCTGCAACGTAATACTGATTGGCTGCATTTTG	2	0	2	0
comp171059_c0	GGCAGTTCAAAGTTTGTGGCCTTGTTTTCTGGGGCTTTGGCCGTGGCAGCAGATTCCATCAGTTTGCCATGACAATCCTTTGGGGTTTTTTTTTCATACCAAGCCCTAGTTTTGCAGGCTTCACCTATCTTTGAACTGTATTTTGCAATCTCTTTGCTATGTAATGAAAACCAAGTTTCTTCTTTGTATGATTTCTGTTTATGTAATGATGATCTTAAATAAAAGTTTGCTAGCTTTTATGTTATAGTGAAAATTGTGTTCTGT	2	0	2	0
comp171137_c0	TCTCTCTCTCTCTCAATTTCTTTGAGAGATGGATTGTGTCAAACACCGAAAAGTCTATAGATAGAGAGAGAGACAGGAGAGCGATATTTAAGAAGTATCTTCTTCTTCTTCGTCCTGTTGTTCTGGACAGATCATAATGGAGGCCAGAGAGTATGTTTATAGGTGATGTAGATAGCACATGTCCCTAACACCTTGGGTACAGAATTACTGCTACTGCTATTA	1	0	1	0
comp171177_c0	AGAGAGTGAGAAAAGTTTGAGATTATTTTAGTCATAAGAAAGGAGGGAGAAGAAGGAAAGAAAAATGGAGGTGGAGAGAGTGCAAGCCATAGCTGCTTCATTGTCAAAGTGCATGGACAGCATACCAGCCGAGTACATTAGGTCAGAGAGAGAGCAACCAGGAATCACCACCGTCAAAGGGAAGCTTCTAGAAGTACCGGTGATCGATCTTGGCGGCGGCGACAGCGACGAGGAGAGGGTGGTGAGGATGGTGGAGGAGGCTGGGAGAGAGTGGGGGATATTCCAGGTGGTGAACCATGGGATACCAGATGAATTGATAAGTAAATTGCAGAGAGTTGGGAAAGAGTTTTTTGAGCTGCCACAGGAAGAGAAAGAGG	4	3	1	3
comp171192_c0	CTCTATTTATGTTTATGGTCATTTGTTGTTGTTGTTTTTTCTTTTTGTTTGGGTATTTTTTTTTTGTTACCTTGTTTGTAAAAGCAGATTAGGATATGCTAAACCATGCCCAAACCTCAATCTGTATTGCCAAAAGATTTGTAACATTACATGGGTAAGGATGAACATTTATTGTAACGATCTATTTGATATTGAAATTTCAATTGTAGTTTAAGAGAGTTCAGCAGATGAATTAAGG	3	0	3	0
comp171249_c0	CTGTGCTTGCAACCTTGTCTTGGCGACATCGAGAGGGTTAACGAGGACGGCCGAGAGGACGGCGGCACCGGCGGCGGAGAAAGCCCTCTCTGCAAAACCTAAATTGAAATCCGATAGGGTTTTGGAATGGTGATGAGATTGAGATTGGAGCGAAGATCGTTCTTCGATTTCTTCGTCTGATGATCTCGCCATGTTATCGGATACAGAGGTGGTTAGGTTTGCGTCGAGTTCAACTCCTCGCGATGCTGCGGCGCTTATCCATGAAGGAATGCCTTGTCTTGCTGTGCCCACCATTCCCAAAACCTAATTATCTCTCTCTCTCTCTCTCTTTCTGTGTGTAAAAACAGAAACTAGTAACTTGTGAATTACTACTCGAGAAGAGAATCACAGAATCAATTT…	3	0	3	0
comp171252_c0	AGGAAATGGAAAATGAGGGTTTTGGGTTCATGGGGAAGGACAAAGGGGATCTACAACATTCGGTTCTACAACAAGTGCAGGAATTGAGAAATGTATTGGGGTCGCTCGAAGGGAGAATTGCAAACATGCCAATTGAGCAATTGGGTTCAATCTCACAAGATTTGTTTGACGCTGTGAATAAACTTAGAACCACAGGAGATTATTGTTCAAAGCCAGTTGGATTACTTTCTGACAAGTCACATTCGGATGATCTGTTGGTGGGAGAGAGCGATTTGGCAGATTGGGGTGATCCTCACCATGAAGGGATATATGGGGATAATAAGGATGGGGAATTGATTGAAGAAGATGAAGACAGCTTTGGGCGA	2	1	1	1
comp171327_c0	ATACGATTGGTCCTTTTCAATCCATGAAGAGTGATAGGGCAAAACTGAAGCTAAAAGCTCGACTAAATCTGCATGGTATTGTATCAGTCGAGTCAGCGACACTTTTGGAAGAGGAGGAAGTCGACGTTCCACTTGTTAAAGAGCCAACAAAAGAAGCTACTAAGATGGATACAGATGAAGCTCCAAGTGATGCTGCTCCCTCAGCTTCTGAAACCGATGTGAATATGCAAGATGCTAAAGCTGATGCTCCTAGGGCTGAAAATGGTGTCCCAGAGTCTGCAGACAATCCTGTTCAAATGGAAACAGATGCCAAGGTTGAGGCTCCAAAGAAAAAGGTGAAGAAAACAAACATTCCTGTATCTGAGTTTGTTTATGGAGGAATGGCTCCTGCAGATGTGC…	1	0	1	0
comp171377_c0	CACACACACACCCACACACACCCACATACCCTTAACACGACAACAATGGATTCCATTGGTTTCGTCTGCCCTCGCCTTCCAGGCGCTACCTCCGCACTCCATTACCACCAATTACCGTGCATTCTTACGTGTCAAAGCCTCATCCCACGCCCACCTTCTTCTCACCGACGACTCGCCATTTCCGCCATTGCCTCCAGCACCGCCAATTCCACACCGCTAAGAAGTGGAACCTACACTGTCTGTGATTTTATGACGAAAATGGAAGATTTACATGTTGTGAAAACCACGACGACAATCGATGAAGCTCTGGAGACTCTTGTGGATAAAAGAATT	2	1	1	1
comp171433_c0	TGGGAATTCTTTTTTTTTTTTCTTTGATTAATGGGTTAGGGGTGGGTTGGGAATGATGGTTGGTTTTGTGATTATGGTACTGTTGGTTTGTCAATGTTAGTTTATATAGTGTGTCTTCAAATCATAAAATTTGTTTTCAGGTGTTTTTTGGATTCTTGTGTATGTGCGGATTTGTGGCTTATTAAATTAATTGTCATGTTTGTGTTGTAACAATATTATTACAAGTTTTCGTGTTCG	2	0	2	0
comp171436_c0	GGATATGAGGAACCAGGCATTTTGGTTCTATAGGTTTCTATCAATCGTGTATGATCATGTGATAAACCCTGGGCATTGGACAGAGGATATGAGGGACGATGCGCTCGAGCCCGCCGACCTCAGTGATCGGAATTTGATAGTGGTTGATGTGGGTGGAGGAACAGGGTTCACTACTTTGGGCATAATTAGGCGTGTGGATGCGAAGAATGTCACTATTCTTGATCAGTCGCCGCATCAGCTTGCGAAAGCCAAGCAGAAAGAGGCATTGAAGGAATGCAAAATTGTCGAAGGAGACGCGGAGGATCTCCCATTCGGTACTGATTATGCCGATAGATATGTATCTGCTG	4	0	4	0
comp171467_c0	AAGCTCCCCCTGCAAAATACTATCAAGAAGCGACATTCGTTGCAATGACAAATCAGTGTTGGAATTCAACATAGACCCGGCCTTGGTAGATTTAGATGCAGTTGTAGAATTCAACGCTCCAACTGAACCCCTATCAGTCTGGCTATCTGCTCTTTGATATGTTACGGTATAAACATCACTCCAAAGCCTACTTCCATCACTGGCCACAAAATCATTGCCAGTATACCTCTCCTCATCATCTTCATCTAGCACAAGCTGACGTTGGATAGCCTGATAGATAGTCAAGTGCCTGTTAAGCTGCTTCCCACCTGCACAAAATATTAGTCTAGGAGGGTCGTTAGAACCAAACAGATGGCGTCCATGCCGATCTCTGCCTCCCCTGATACCTCTACCATTTGT…	1	1	0	Inf
comp171483_c0	ATGCTGCAAAGAGAAGGGTTTTCTTTAGTTTTTGTTTCGCATATTTCTTAAAATAGAATAAGGTTACATATGCTGCAAACTAAAACACTCTCTGTGTTATGTCCTCAAATGCTTTCTATTTATGTAATAATTTGCATTGGAAAACGTGTAGGAATAATTTCGGCAAAATTAATTTAAGTAAATCAAATAAATGAAATAAATAACAAAATAAAATCTTACAGAATTTATGCAGATTGATAATGAACACGTTTGTGATTG	2	0	2	0
comp171555_c0	GAGAGACAGAGAGAGAGAGCGAGCTCTGTAGAGAGAAAAAACTAAAGAACATGAACAGGAGAAGCAAGCTCAAAATCATCCTCTCTCTCTTCGCTTTCAACTTACTCTCTCTCTACCTCTACTTCTACCTCTCCTCCCACCTCGATCACTTCCGACACCGTCCTCCGCCGGACAACCACCACTCCTCCGCCGTCAACCGCCACACCCCGCCGGGAAACCGCCGGTTTTTCCACTCCAAACCATGGCCGATCCTTCCTTCCTACCTCCCCTGGTCTCTAAACCCTAACGTCACCTTACGATCCTGCGAGGGCTACTTCGGCAACGGCTTCACTCG	1	1	0	Inf
comp171565_c0	GGCTTTGATTCGTTGTGCAAGCCCACCTGAGATCCCAAAACCGGTTGAGATTGAACGAATTCCAGCCCCAACTGCATCAACTAGTGAAAAAGCAGCTGTTGTAGTAGCCAAGCCTGATCAGAAAAGTTCTGATAATTATCTTGAATTCGATTTCTTTTAATTCTTCTTCCTCAGGGAAAGATGTTGAGTTCCAGAGTATTTCAGAGGCATTGATGATGATGATGATGATGATTGATCGATTCAGAATCAACTACTTCTTCTTCTACTGCTCTGCTACTCGACTCGGATCGGAGGACAACCCAATTGAGAATACGACTGATGCCTCTGTTTCCACTCAATAAACAATACGAC	3	1	2	0.5
comp171607_c0	ATAATATTGACACTAATTTTATTATTAATAATGCGATTTTTGAAAATAAAATTCTCATTCATTCTCTTCCATTTTTGTCATCTCTACACCAATTAGGTAATGCATCATAATCAAAACTAGCAACACCACCAAATCCATAGTACATAATTGCACAACACAAGCTATCTACACAATCAACCCATTCTCAATGAACTTATGACCCAGGCACAAACTTGGTGGCATAGACCCAAGCATTGTTAGCCACAGGGTTTTCAAGGTGGTCCAAGAGGTTCTCAAGTGGGCCCTTCCCAGTCACAATAGCTTGGACAAAGAACCCAAACATTGAG	2	0	2	0
comp171640_c0	TCAATTTGTTTTTTTTTTTTTTTGTGTCGGTTTTGAGACTTTAAAGGAAAGGGGGAATTACTGGAATAATAGTTATCTTCATCAAATTGAGTTTCCTCCCTTCCATGTTTTGGTGTCATAACTTCATGATGGCTAGTTGGACGAAAGTTTCATTTTAAACAGAACCTCGAGTTAGATATTTGCAGTTGTAGTTTGTCATTCAAAAAATGGTTTTTTAGTATATCTTTATTGTGGTTGTTGTGTGGCTTTTAGTTTTGCATTTGGGCTTAAGTTGCATGTTTGTGGCTCTGTAAGAATGAGTTTGGCTCTTGGTGCGTTTATTTACAAAATAGGATTTCGGATCTTCTGTTCCATTCTCTTGCCACTTCGTTCTCACTCAAAAGAGTAATGGGATGAGAA…	2	0	2	0
comp171671_c0	AGAGGACGAAGGGTTGATCGGAGGCGCGGAAGAGGTAGAGGAAGAGCCAGGAGGCGAGGAGGCAGAGGAGGACGAGGAGAGAGAGAGGGTGAGAGAGGAGAGAGAGAGCCAAGACGAGGGCGATTAGGGTAATGTAGTTGACGCGAAAGTAAGAGAGGTTTTTGCGAATGCGAGAGGCGGCGTCGGAGAGGGAGTCAGGGCGGGCGAGGGAGGAACGGTCGATGAGCTCCGACCAAGGGCGGCGTTGGGAGAGGCCTTGGCGGACGGAGGTGGAGAGGCGGGTAATGAAAGAGCGGAAGGCTGGGGTGCCTATGGGTGGTTGGGATTGGGCGGCGGCGGTGGAGGTGGTGGTTGATTGGTTGCTGGAGATTGGGAGAGTGGGTGGTGAAGCCATGGATG…	4	2	2	1
comp171684_c0	GGCTGACCACATGGTGGGTAATGTATATGTTCAGTTCAGAGAAGAAGAACACGCTGCAAATGCACTTCAGAATCTGAGTGGGAGGTTTTATGCAGGGCGCCCCATCATTGTCGACTTCTCCCCAGTGACAGATTTTCGTGAAGCTACTTGTAGGCAATATGAGGAAAATGTATGCAATCGGGGTGGCTACTGCAATTTCATGCATTTGAAAAAGATTGGCAGAGAGTTGAGGAGGCAATTATTTGGGAGGAGTAGGCGAAGGCATAGCCGTAGTCCACCGAGGCATCACAATTATGAGGAGCGTTCGCATGGTGGCCGTGGTTCTGGTAGGAGGGGTGATGATCGAGACCACCGCCACCATGACAAGGGAAGGAGGCCTAGAAGCCGAAGTCCTGTACG…	2	0	2	0
comp171738_c0	GAACAAGAGCTGAAATATAAATATATATATTTGAAAAATAAAGTATCTATGGAAGTACATGAAACAGCAAAATTCGAAGCAAATGATCAACATAGAAAAATAAAATAGGAACAATTATCAGGCAGATCAACAAAAATTCTCATCATCATCTGGCTTGGGATGGGCTGAAAAGATTGACTCTCCATCATAAAATGTTGACACTGTCCCATGTAAATTCCTCCCATTGTGAGAAAAACTGAGGCAAAAGCCAATTTTGCATAGTATCGTCATGGATTGCCTTTCACAGTGCTCTTGGGTACCTCATCAATGCTCTGGCTCTGCTGATTTTGGTTCTTCAACTTTGAAGTTCTCATCTCCTCCATCTTCAGGCAAATCAGAGGTCCAGAGAGTGAGATTGTC…	2	1	1	1
comp171761_c0	TGAAGGGGAAAAAAAGTAAAAAAAGAAATAAGTAAAAGCTGTGATGAAGTTTGTTGGAGAGGACTATGGTGGCTTGTTTTTGGCATGTCTCATTATCCAAAACCTCTCTATTTCTTCTGCTTTACGCCCTGGAACTCGACCTGCTATTAAATCCCACCTGTCTCCAACTAGTCTGTACATCCTGTTGATGATATCTTCCTCTTGTGAAGTCATTTTTATGAACTCCCACTCTATGCTACTCACTTCAGAAGTGGTACTACTAGTGGTGGTCTTGGCTTGTTTCCGGGGACGTTTGTCCATAGCTTGTATAGCCACTGGCACAAACAACACACTCTTAAGACTCGAGAGAGAGAGAGAGATGGGAAGAAAGAGATGAGAGATGGGTTGGTTGTGTGTATG…	1	1	0	Inf
comp171763_c0	AGAAAGAAAAAAAAAATTAAAAAACATTTGTTATATAGCTTTGATGACTGTAGTTGGCTGCTGTTGCAAAAGTAGAACAATTATTGCATTTATTTGTTAATAACATTGGGGATATATTTATTTTATTCGGGTTGTGTTGGAAAATTGTTGATAGTGTGCAATATCTGGACCTTGGAGGATTGGGTTCAGGGAGGTGTGTACTACATTTAATTTGTCATTTTATATATCGAAATCGAATTTGAGGTTGGAAAAAAA	3	0	3	0
comp171775_c0	TGATGATGATGATGATGATGAAAGAACGAGCTCGGCGCTGAGCTGTACCGCATTAAACCAGAGCTCTGATTTTGCTGTTGAGGTTGTTGGTACAGATCGGAATTCATGGAATCTCTACTCTTCATCATTAATTCTCCATCTGATTGCTTGAAATTGGACGAAAACAACATACTCGAGTCCTTTGAAATCGCCCCTGAATCCCCAACACCATACATCACACTAATTTCACCAATTTACTTTCAGCTTTCGTTTCTAAACAGATCAAATCGAATCGCGGTAGAATATAATAAAAACACAGATGATTCTCGATTCGTCAGTTTAACTTTGTGAGATGGATTCAAAGCAAGAAAATGAATCCAATTCAGGCCTCAGTTGAGCTGAGCTTCAACATTTTTTGGA…	4	0	4	0
comp171834_c0	TTTTTCGCACTGCATTATTACCAACCTGACAATTGATGAAACTCTTCATCCATTGTAACAACTGTTGTTTTTGGTAGTGTTGAAGACTTTTGTTCTCTTTATCAGACACGAGGGGTTTCTCTTGTTGTACAGTTGCCTGTAAAGTAGGTTCTTTCCGCTTTACACCCTTATTATTTTCTTTAGAATAGGGTGCTTCTAGTCATCTCTTCTTGTTGTGAATGACACAATATGACTTTTAGGACTCAGTTTGTTGTGCTGTTGTATTAATGACCCTTTTCAATGTTGAAGACTGTTCTTATCTTAGGGGAAACATTGTTGTGTGAAATGAAGTTATGGTCACTGTAAGATGTTTTTTTCAATTTGATTATTTTGAAATTTGGC	2	0	2	0
comp171840_c0	AACCTCCTCCTTGAAAAGGTTAAACGGCATCTGCTTCTGAATACGAAAACTATGAACCCTTTCATGATCCACAAGATCAAAATAAATATCCTTTCCAATCTGTTCTACTAGGTCTTCATCACGAGCAACCTTGATAATAGTATAAAGGTGAGCTTGAGCTTTGTATTTTCTTTTGTCCTCTTTTTCTTCTTGTTCTTTCTTCAACCTTATCCTAAGATGCTCTGCGATGTCCTTTTCATCCACATTACAAACTATCTTCTCCTTGTCACTTTCACGTATA	1	0	1	0
comp171842_c0	GCACTTGTAAATTCCACCATCCTCCACCATCCAATATGATGGTCTCATTGCGTGGTTCTCCTGTTTATCCTTCAGCCCATTCTCCAACAACTGCTGATCAGCAATCATATCCTGGAGGAATAGCAAACTGGCCCTTGTCAAGAGCTTCTTTTATTCCCAGCCCACGCTGGCAAGGCCCTTCAAGTTACGGTCCCATGATCCTACCTCAGGGTGTGGTATCAGTCCCAGGCTGGAATGCGTACAGTGGTCAGCTGAGTTCAATGTCGTCTCCAGAGAGTCAACAACAAACTGCGGGAAACAGTATTTATGGAAATTCACGCCAGAGTGAAGCAGCAAATGCAGGATCTCAAGGGACACTTTCTCCA	5	2	3	0.667
comp171868_c0	CAAAAAAAAAAAAAAAAAAGATAAGAACGTCTCAATTTTCTCTTCCTATGGCTCTGCCTTTACTCTTTCTCACTCTGTTTTTATTTGCCTTCCCATCCAAAACTTTAAAACCACATTTTAGTTTATGAGAGTAAATACACAGGTTTTATAGAGTCGCTTCTCTTTGTTCTTTGAATTTCTTGGACTTCTCTTCATTGATTACAGATACCAGCCATGTCGTTCAGAATCAGGGGGCCAAATGCTTCTTCAGGCATGGGTGTTGCTGATCACAGC	1	0	1	0
comp171915_c0	AGTGGTTCGCTCTCTGGTCAGGCATTCTTGTTGGTTCACATCGTGTGGCTCATACTTCTTGGCTTCTCTGTCTTGTTCGGACTTCTCTGATTTGATTTCTTTCACAGTTTAATCCTTCACCAGCTTTTTTCTTTTCCTGATTTTTGTATTTGGACGAATATATTGTTAATAAGAGAGAGAATCGCAGCCGTTGCCGATCTTATTCTTTTATGAATTTTTGAGGAATTGAGATTATTTTATGTGTGTATTAGTTGAAGTTGTTTGCAATTCGACTATGTTATTCAGTAGAATGTAAATGAAGATGACCAAATGTAGATGATTTTATACCTGAAGCTCTTTGCAGTGTGTGTGGAGTAAGTTAATGATCCATCTTTGTGCTAGTATTATGCAGAAAATATT…	2	0	2	0
comp171918_c0	TATTATTAATTTTTTTTTTTTTTTAATCGGAAGTTTTGGTGATTGGTGTTGTTGTTGGGTTGCTTTGAATCTAATAAAAATGGATGCGTGCTCTGTTTTCTTCGAAATCAATGGTAGTACATGATTGTTCTGTTGTTACCTTTTGGGCCATACGGACGTGTAGATTTCACTGATCATATTCACCTGGTTTTCAGAGTACTTGATAGATCTGGTGCTGTAATTTACACAATTTGTGCTCATCATCGGATTTGATTTGAATAAAGTTTTAGAGAGAGAGAGAGAGG	3	0	3	0
comp171938_c0	TGCACTTTGTTGTCTAGCTCATGCCCTTGGGGAAGACTTCACTATTTTCATTCCATCAATTCATAAACTTCTGCTGAAACATCGCTTACGGCACAAGGAATTTGAAGAAATTGAAGGGCGTTTGCAGAGACGTGAACCTCTCATCCTGGGGAGCTCTACTACTCAAAGATTAAGTCGACGTCTTCCTGTTGAGGTTATTAGTGACCCTTTAAATGATGTGGAGCATGACCCATATGATGATGGGATTGATGTGCACAGACAACTTAGAAGCCATCAGGTAAATGATGGTAGATTACGCACTGCTGGGGAGGCTTCTCAGCGCAGTACAAAAGAA	2	0	2	0
comp172068_c0	AACTATAATAGTTTCAACCAATCCTGTCTTTTGCTGCATCTCATTTTGCTTACTGGTGGCCTCTTTTGATCTACGAAAGATGATCGATTCAAACCTGATAAAAGACTTGCCATTGAGATTGAGGGGTTTATGTTGAGAAGCAGGTATAGGTTGTTTGGAAATGTGAGGGAGAATGAGCTTGGAAGCGTGGAGACCCTCACTGCCACCATGGAAGAAGAAGGAATTGAAGCGAGGATTGAATGGTTCGTTATTGTATTCATGGATCGAAGCTCTCACCTCTATAATCGACCAGCTCACAAACACAACCCCTACAATGTAACCATAGTACACCAGATCAGAATCACCACAACCTCTGTATCGCA	1	1	0	Inf
comp172073_c0	TGATGAAAAGCTCAAGAGATGGGTGGAGGAAGGGGCTGAACTCCCTGCTGAACAAACCGCCCCACCACCTCCGCCAACAACTGCGGCATTCCAAAATGGAATGTCAGACTACAACTTGAAAAGTGTGTTAAAAAGTGAAGGGTCTCTTAGTGATGGAAGCCCAGAATTTAAAAGCTCTTCTCCTTTGGAACACGGTTCAGGAATTCCACCTATTCCACCTGCTACAAATCAATTTTCAGCTCGTGGACGGATGGGTGTCCGATCAAGGTATGTGGACACCTTCAACAAAGGTGGTGGGAATCCGACAAATTTGTTCCAGTCACCTTCGGTTCCATCCACCAAACCTGCTAGTGGCGTCAATCCAAAATTTTTTGTTCCCACACCAGTATCGTCAAATGA…	2	1	1	1
comp172135_c0	GGATCTGAACTACCTGACCCATTGTTGGCCTATGGTTTTCATCATCTTGGATGCACCAACAAGCAACTCTGCAAATTCTTGTTAGCTCTTCAGCATCGGCATTCCTCTCAAGCTTAAGGTCTAATAGGTCAAGGATATCACCTCCTTCTATGACTACACTTGCAGCCCAAGTCGGGAAGAATCTAACTTTCCCGTCTTCAGATTGCTCAGAGTTTCTCCTTCCTGATACGAGTTCAAAAAGCATCATACCGTAGCTGTAA	3	2	1	2
comp172242_c0	CAACATCATCGTCAAGAAAAACTACTTTCTCAAGCTGGGGATAGACCTCTGGGATGTAGAATCGAAGGTGGTTCAACAAAGATACATGCTTTGGATTTCGGAGCTTTGGTTCCATTTTCATATCTTCATACCCTTCAAAATAATACGCTCGCAAATCTGTTTCAAGCAGCAGTTTTGAAATAGGAGAGTAAGAAGCATTCAACCAATTGAATTCTTCAATGTTCTGCACTTCTATTGTCGACCCTTTAAAGTCGTTGCTGAGGAACCAAGCCTGCATT	2	1	1	1
comp172265_c0	GAAGTTGTGCGTAGAATACATATAATAGACAAACCGCCTATCTACCTATCCTTCTCCAATCAAGCCGACCGACCCATATATATAAACCCTCTCCCTCTTAAAATTATTTATTTTTTATTTTTACAATTTCTCTCTTTATTTTCTTCAATCAATCGAGCTCTGCTTGAGTTACTCAGACCTCTTGGTGGAAGTCATGGCTGGGGCTTTGGTTCAGTCTACTAATTTCCCTTCTTTAGTTTGTGAAAGGCATGGGCAACTCAACGGATCTGGGAAAACAAAAAGGATTGTGAAAATGATGTGTACTTTACAAACATCTCCACTTAGGTTGAGAAGTTTCTCAGGGTTGCGAGGATCTAACGCTTTAGATACTTTTAGATCTGGCCATGATTTCCATTCTAA…	6	4	2	2
comp172267_c0	AAATAAAATAAATCCTATTCTCTCTCTCTCCCCCCTTAGTTTTTCTCTCTTCCACTCAAACTAGTAGAAGAAGAAGAAGATGATGTTGATAGCCATAACATTGCTATCTCTTCTCTTCATAGTTGGCCTTTCACTCACTGTATTCAAATTCCAAACCAACAAGTTGCTAGAATGGATTCAATCCTTTTTAGCGGAAAGATTTTCACAACACGTTCGCAACAAGCCAGCCCCGGCGGCCGACAAAAAGCCGAAGAGGAGTGCCGGCTCCGCCGTCCATAACAAGGCGGAGCTGAGGAGCGTCTTCGCCACGTTCGACAAGAACAACGACGGCTTCATAACGAAGAAAGAGCTCTCAGAATCGCTCAATAACATTGGAATACACATGACGTTGCAAGAAGT…	1	1	0	Inf
comp172268_c0	TGCGACCCATTTACAGTTTCGGTGATCGATGTCGAAGTAGTAACCGGAGGCGAAGACGGTGATGACGACGACGATGGCTTCGAGGTTTCTCTGTAAACCCTACCCATACCCATGCTCAATCGGTGAATGCAATTGCTCTATGAACTCAATGAATTACGTGAAATTGTGATCAGATCTAGGGTTTGTCGGAGAAATATGCACACGATTTGGACAAGAATTGGACTTGGAAATAGAGCTGGTTTATGATGTGAGCAAATCTAGGCTGTGTGAAACGAAAGTTGTGGGATTCGGGAAGATGAATTTCTAGGGTTTCGATATAGAGAGAGAAAAAGCCCTTTTGGAGAAGAGGAGAGAAAGAGAGAGAGAAGTACTAGACAGGAATGATCGTCGATGAACTAT…	2	0	2	0
comp172283_c0	GCATTAGGGGAGTTGGTAGTGATAATGATTCAACGACTGTACCCTTTGCTTCTTCTCCCAGTAATTACGTGAGTACTACAGGCACTGCAGGTACTGATTTTTCACTTAATCCAGTGATGACACCTTCCAGTTGCATTGACGAATCGGGTTTCCTGCAGTCTCCTGAAAATGTGGGTCAAGCAAACCCACCAACCAGAACCTTTGTTAAGGT	4	2	2	1
comp172360_c0	CCGAACCAAGTGGACAGTGTGATCTGCCTCCAATCCGTAGCTTTGTAGGGTTTGATCGTCCTTCAAGATCCGGCCCTTGTAAATGAGGCGCTGGTGTTCTGCCGGGATGTCGCAGTTGTGAGCAAGGACGGACTTGAATGATCCAACGGTGGAGACGAGGGTGATCTGAACGGAGAACTTGGAGCCATTGGAGCATCGGATGTGGATGGTGACACCGGCGTCCGATTCGCTTGCCTCCGCCACACCACCACCACCGCCCATACTGGAAGACAATATAAAAAAGAGATCGATCGAGGGAAATTCAGAGCTAGATGCTGAGAATGATCAGAAACCCTTGATTGTGATCAGATAAACGGGTTAGGAATTGGAGAGAGAGAGAGGACTGTTCTCTGCTGTAAT…	2	0	2	0
comp172453_c0	TTGTGTCATTCACACTCACAAGGAGGAAGATCTTTACTGAGAGCATCTATCATACCCTGGTCCTCTGATTTGGTTCAAGGAAAGTCTCAGATAAGGTTTCAACTTGTTATCTATCGATGTTATGAACCAAATCAACCATGTTTGTTCCCATAATTCCAGTCTCCTTTTCTTTCTAGCTTTTTTCAATGCTGCTTGAAGTGAGTTTTGACTAGAATCAATGTTTAATTTTTTTTTTTTAAATAAAAAATACTACTAATAATAAATGTTTGGTTAAATACAAGTGAGACATCAAATTTGGTTGATAACTTGAGAGTTGAGAATGGCCTTAGTAGTTGTTTTATATTGGGTAAAATACAAATATATCTATTG	2	0	2	0
comp172470_c0	GAGAGAATGGAAATACCACAAATATAACAAGTTCTTGAAGTAGTATATACATCATCTTAATGTGGATAATATACACTCAAAAACGTTATCAATTTCAACTACTCTTTACTTGTTTGAAGCTTATTGTCAAGCCAGCTGACCTTCCAAAGACTGCGGAAAAAGTAAACCAATGTCGTTTTCGCAAAGGAAAGTACAAGCTGAAAACAAATTATTGAACCCTAAGTGGTTGTTTCTAGCTCTTGTGATTGTAGAAATGGGAAATGTTGGTGGTTTGTGTCGGAAAGTATGGGGTGATGTTCTGCAGATTTTGCGGGGCAAGCGTAGCTGACGAAGTAGTGGTGGAAGTGGAAGGAGGGAATCCTGATGATGCTGCAGCGGAGAACAGTGCCACCGGGCTAT…	4	0	4	0
comp172499_c0	AAAAAAATAATTAAAAAAAAAAAAGGAGAAGAGAGAAGTAAAGACCTGATTTTCATTATTGTAAATTACTTCTTATATGAAGGTAATTTCTCTGATGTTAATGCCATGTACATATGGTTCATTAGAAATATCACGAAAATAGTTTATTAGCATCATTGTTTATTACCATGATCATTTTTGAATATCATTCCAAAATGTTAGCAATGCATTGATATCATTTTATTTTATATTTTTTTACACGATGGATTGTCAAAGGGATTGGTTTGACTCAAATTTGATATATAAATTTAGTTTAATCCCAAGTTGATTGAACCGGTTAATTATGGGTTATATTTAGATCACGTTAGGATTTTAACTTATT	1	0	1	0
comp172520_c0	TCGCAGGGAGAATGCTTGGGCATTCGAGTGAAACGTAAAAGTGGATGTGCAACATCATGTCCATAGTATGATGATAGGATTTCTATATAATATGACAGTTGTTTTGCGCATTTCCTTTACCTTAGTAAATATGTGCTACCTGGTTGTTTTGAGAAAACCTTCACCTCGTTGTCATGGGATTTATGACAATTTGAACCTTCTGGTTATCATTGGGTCTTTGGCGTTGTGGTTGCAATTCTTAAAATTTGGTGTGTTTGCCTTCTTTATACTAGTCACAATTTTTAGCCAGCTGATAGCTGTGATGAGCTTGATATCCCATTTTCCATTGTATTCAGTGTTAGGGGCTGGATGTGTATGATGGTTTTCAACTGAGGGTGCCATATTTTGGACCTTAGCTTA…	2	0	2	0
comp172527_c0	ATCGAAGAGGACGGCGCGTTGGCCACCGTCGACGGTGTAGAGGGAGGAGTTGAGGACGGTAGCGCCGAGACCGAGGCCGAACGCCGCCCGGGCTAGGTTGGTGAGGAAGGACATTGCTGCTTGGCTGCTACCCATCTATGGAGGAAATTGTAGAGAGAGGAGAGAAATGGAGCTAGGGTTTTGGAGTGTATAGTGTTCTCCAAGTAAATTGTTTCTTCTGTAAAACCCTAACCCCTAAAATTGAAGCGGTGAGGTTGTTTGGTTGGGCCTAGTCCAGCTCATGGCCTAGACTGAG	1	0	1	0
comp172538_c0	GCAACTGCTGTCCATTGTTTTGTTATGGTTCTCTGTTCCACATGGCTCTTTTTGGGAGAAGGTTCTTGTTGTTCTCCGCGTGTAATGCTATGGTTTTTATTGCTGAGATCCAGATGACTCGTGTTTCTGTCTGTCAGCTTCTTGTTCCTTTGTCGGCTTGTGGTTCCCATTATATGTTCCCTTTCACCTCGATGATGGTCAATCTTTAAATTTTCTGTTGGGAGACGACTGCCTCTTTTGAGTCCTGAACTGTCTTTGAAGGAAAATGATTCTTGGGATGGTCTTGAGTGTCTTTTTGTTTGTGGAGGAAGGTGCTTCTTTTTCGTTTTCTTGGCCTTTTTGCTTTTGTAACACACTTTTGTTTAGGTCTTCCTTTCATTGATTCATGTCAGGGCTGAG…	1	0	1	0
comp172543_c0	CCTTAAATACTCTCTGCTTTCCCAGGCAAATGACTCGTCAATACCGCCTCTACGAGCCAATCTAGGGGCAATAAGGGATGACAGAGTAATTGTCTTCTCAGGGGGAATTTCCGTCTTGGTGCTCCCCATTATCACCAAACTATCACCGGAAGGAACAGCTTTAACTTTTCCTCTTAACCATCCTGTGGTTCCAGCTGTTGATGCCATCTCAACAGCTAAGGATCTGATTGATCAGAGAAAAAAGCAGTATGTTCTGGATCGATCGGAACCGGAAATCGGAGAAAACCAAATCGATCGATCGATCAAACTTGTATCAAATTATTGAAACGAAGAGATTGTGTCCTAGAAGGAGTCGGACGGCGGATCAGAG	6	0	6	0
comp172554_c0	AGGCAGAGCACTCATATTCAATTCACGGATCAGATCCTCTTTTTGCATATGAAGATCGACTTCAGAGAAAATATCATTTATAACAGCTTGTTCACGTTGCCCTAAAACTAAAAATTTGATAATGTTTTTGCATGAAGCATAACACTCCTTTACAGCACAGAGCATATAATCGTCTGCCTGCAATCTCTTTTTCAGCTCATGGTCTTTCTTGTTGCTATCTTTAGCCATATCCAACGCTATTGGCAGCTTGCTAGCAAGTAAAAATGGA	1	0	1	0
comp172608_c0	GAGAAAGATCTCTGTCTCATTGGCATACATCTTAAACCGGTATGGGGAATTCTCAATCCTATCCCCCATGAGAAGCTCACCGAGATTTTCGGCACTGTCCTTGACACCCTCTTGGGGCTTACAAAAGGGCAAACTATAATAGCTAAAGGGTATTTCAGTGTCAATTGATGTCAATGAATTCACTTTCACAGATAAGGCATCACCAATGCCATATTTGTGAGGATAACTACCCGGAAGATAAAAACCATGACCTAATTGAGATATCAAACAAACAAACAAAACCCAGATCTT	3	0	3	0
comp172613_c0	CCACCAAAAAAAAAAAAAAAAAACTGGAGCCACAACAAGAAATATTAGGCCTCGGATGCCAAACTTGCTTCAACCTAGTTCTTGTTTTTCTGCCCTTCAAATTTATCAATAGCCACCTGAAGTTCATCAGTACCGCCAACAGCTCTCATGGTGTAGAAATACACACCAAAAACAAACGCCGTCAACCCTCCAGCAACAACCAGATTCTTGGTCTTGGGTGCAAGATTACCAAAACGCAAAACCCCAGCCATCTTCCAAGAAAATAACTTTGTTTTGGTGTTCAACCTTACGTTCTCGAGATGAACTTCGAAACTTCAAAACCCTAAGCCCTAATCGCAGTGCTTCGCGTTTGTTACTCTAGCGTGGGCTGAGTGAGATGGCCGAGTTAGTGAAGGTAGT…	2	0	2	0
comp172618_c0	GTAAGCTTTGTGAGCAACAATTTTATTCACAATTTAGCATGAAAGATTGCTTGAACAATAGAATAGTGCTTCGAGCCTTTACAAAAAAATCACAGAAAAACACGCGAGATGTATGTGCCATTAAACTGTTTATTGTAAAAAAAAAAACACTAAACAAACACACACCACCGCCCTTCACATACATGGCCAATAACAACGCAAGCAAATATGCATCTAGACATAAAGATGAGAGGAGATTAGTAGTATACTAGTTTAAAGAGGAAAGTAAGTCGAGCAAGGATGCAACAAATTGCATTTGGGTCTCCTCATCTATTGCTAAGAAGAGGGGCACATGTACAAAGAGTGATTTAATCCCATTTTGCTCTGCAAAACGGAGAGAATGGTAATATACATAGTTGC…	2	1	1	1
comp172687_c0	ATAGAAAAATTCTTGTAGAGGCGGTAAGATATATTAATTCTTAGTGAAGCTATCTCTTGTATGTGTTTCTTCTCTCTTTAGATAATGATTCTGCAAGTTCAGACATGCTGCATCAATAAACTAAATATGCTCCTGTATAGTTACTGTATGTTGCTGCATTTCCTGTTTTCTTTCTGATAATGTTAATTATCTATATTTGTGTTTACATTTTCCAAAAGGCTCATTTTGGATTCTTGTGTCAATGCATTGAATTGCTTCTATTTTTCCATACCTTAGTTGAGGTCTGGGAGGCTGGTA	5	0	5	0
comp172708_c1	TGTTTTTTTTTGGCATTGAATTCGAAAATTAGGGTTTTGCTTTATACATTTTGCTTCAGATCAAATCACAATTGTCATTCGATTCATCACGATCCCCTCGAATTATTGTTCATTATCTCCTGAATCTGATTCTCTCTATCTTTCTGAAATGTATTGTGTTTGTAGGGCTAAAATTGGATTCAAATCCAAGCCGATTGAAATCTGGATTTGAATTGCATTTCAAGGACATGCGTGGTTGATTTGAATTTCAGTTTTTCCATTCCATAGCATTGATTATTAGATCTTGAAAATTGGCTCCTCAACGCCGATCACAGCGCCACATGGGTGGTCAGATGCAACAGAGCAATGCTGCGGCAGCTGCTCTGTATGATCACCCTGGCG	1	0	1	0
comp172710_c0	GGAAAAAAAAAAAAAGCAGTTCCTCAATACATGAGACTACTATTAAAGCATAGTCTGAGAATTTTTACATTCGTCGTGGCTTATGAACACTCAACAACTTCACATCATCAAGAATTGGCCCACACAGGGAAGAAAAATCGTCATTTCTCATGGTGTAGAATGTGCTAAAAAACATTATACGAGTTCGCGTTGTAGTAGCCACAAACCTAAGGATTGCGCGCTTGTACCCGCCTTTGCCCTTAGATTCATAAGGGACCTTAATGGTGTTTCTGCCTGCGAAAGCCTCGACGATCATGGACCCTTCGCAAGCGTTGCTAGCGTCTCCCACAGCGAAGAAGAGGTCGTAGACCTTTCCGGGGACTGTCCGTGCCACTTGAGCAATGGCACTTTCTTTTCCAG…	1	0	1	0
comp172718_c0	ATTTTCCAGCTTAAGATCTCTGTGACAGATTTGCATTGAATGACAGTAGCTGACCCCTGATATCAATTGTTGAAAAAAGAATCTTGCCTCATCCTCGTTGAATCTGCCAGCATTGCATATCCTCTGGAAGAGCTCTCCTCCCGCAGCATACTCCATAACAATTGCTAGATGAGTGGGCGTTAACAAAACCTCTTTAAATCTAACAATATTGGGATGCTTCAATGATCTGTGATTCATGATCTCCCTCTGTACATGTTCATCAATCTTTTCGCCTCTCTCGATTAATTTGACAGCAAAGAGCTCTCTGGTCCACTTATCTCTAACAAGCTTGGCGACCCCAAAGTTACCAGACCCTATATCTTTCACAATTTCATAGCGTTCCATCACTTACAAACTATC…	5	0	5	0
comp172742_c0	GGGGGGGCGAGGTTTGATGCTGAATTTTCTAACACATTTTATTATATTGTAATATGGGGGTACTCTTCAAAGGTGTCCTGGTTATGACCCTTTGAATAATTTTTTAAGGCTGAGCAGGAAAAACATATTTTTATGGGATTTTGTTCAGTTTTTGTAGCACTCTTTACTTTTAATATGCAATTGAGTGATTAGTGATACATACAAAT	2	0	2	0
comp172755_c0	AAGGATAAAGGAAGGGATGACAAGCCTGGTGTAGCAATCCAAGACAAACTCCAACAAGAAAGCCCGGGTGATGAAAGGAAAGATTTCACGACCGAGGAGGCAGAACTTGTGCTTGAAAAGGCTGATATACTGGAAGATGTTTCTGATGTGTCTGATTCAGCAGATTGTCTTCCTGAGATACTTCAGCCTCATTCAGAAGACAGAGACACTAGTCCTGTCAATTGGGATACTGACACATCGGAAGTTCATCCTCCCACCGAGGCTGGCAGCAGCAGCGGAGTAAGTGGCCTTTCAGCTGTACAAAATGGAGCGATCGAACGATATGGCCCTTCTATAGTGGATGATAGTTCGTCAACGTGTTCCACAGACTCGGTTCCATCGGTGGTAATGAATGGGCCT…	3	2	1	2
comp172758_c0	TTTTATATATAAAATGATATATATTTTTTAAAAGTTCTATGCAAACAATGATGTTTACACAAACAGGGGCCATGCCCCCAATAGTCTTTTCCTATTCTGTCCCTGCTTTCAACAATGTCATTCAGACCATTCATCGAACATGTAATCTACATGATGCCCCCATTAATCTCTCCATCAACACATACCATAAAGCCCATTTACCACAAAAATTTTGAAATTCATTCCATAAAGAAACTAACCAAGTTGAGAAACAAATACAAGTGCAAAACTGAAATTGAATTTGAAAAATGTTGGGATTCAAACCGCCTCTGATGATGACTTCTGGTCTCCAACAACTTCACGGGAACTGGGTGAACCGTCAATTACTACAACAGAGTCAACACCAGTGCGTTCTTCTCC…	2	1	1	1
comp172760_c0	GAGAGATTTGATTTTGGAGGGAGGGAGGGGCAAGAAAAGAATAGGCTTTCTCAGCTGATTCGCTCGTTCCAATGGAGTATCGAAAAATCAAAGATGAGGATAAAGATGAGGATGCAATCAGTGACGACATAGACAACTTACGCGGAAAAGCTCTTTTAGGTGTTCCTGTTGGCAACATGGCCACCTTAGGAAGCAGCTCTAGTGAACAGTTGAAGTGGAAGCGCAAGTCAATTGTTACACTTGCATTGACTGTTCTAACAAGTTCACAGGCTATACTCATTGTCTGGTCCAAGAGAGCTGGA	2	1	1	1
comp172862_c0	CTCGGCGCTTTGGACATGGTTGGTCACTGGACTAGCCAAAAATTGAAGTTCAGAACAATAGGCTGCCATTGCGATTTCAGCGCCTTTGAACCCATAATCCAAGCTAGGATTACGTCCTCCAGATAGATTCGAAGGCAACCCATTGTTGTAGTAGTCATTGACAAGCTCGGAAATTTGTGCAAACATGAGTTTTCCAATTGCAGCAATGGCTAGCCTAGTGTTGTCCATT	1	0	1	0
comp172975_c0	TTTCGCGACTCGATCTTACTGTGTGATTCGATCAAGTGATTTGTGATGTCGACCACTGTTGAAGGTGAGAATCCTACTGTTGAGGTGCAGATGGAGGAGGTCGTAGTGGCGGAGCAGTCACAGCCGGCGGAGAAACCTGTTAAGGAGAAGAAACCTAGGGTTCCGAAGGAGAAGAAGCCCAGAGCTCCCAAGATCGCCTCTCATCCTCCATACTTTCAGATGATCAAGGAGGCTCTGTTGGCTCTCAACGAGAAGAGCGGTTCGAGCCCGTACGCGATCGCCAAGTACATGGAAGAGGAGCACAAACCGGTACTACCTGAGAATTTCAGGAAAATTTTGGGGCTCCAATTGAAGAACTCTGCTGCGAAGGGAAAGCTAATCAAGATCAAGGCTTCGTAC…	1	0	1	0
comp173012_c0	GGTTGGAGCTAAATCACGTAATATTGGATATCTAAAAGGAAAAGTGCCTTCTTGGGTTGGGATTCCTACCTCGGTTGCCCTACCATTTGGAGTTTTTGAGAAAGTTCTTTCAGACGGTTTAAATCAGAAAGTTGCAAAGAAGTTACAACTACTGAAGAAAAAGTTAGGAGAAGGAGACTTCAGTGCCCTCAAGGAGTTGCGCAAGACAGTTTTAGAGCTTTCTGCACCATCCCAGTTGGTGCAAGAGCTGAAAGACAA	6	5	1	5
comp173034_c0	CGATTATCAGGAGAATGAGGCTTTGCCACTAATGGCTCCAGTTTCGAGACATCAAATCTATATTCTGAAACAAATCTGGCTTGCTCATCACTGTAAACTGCTTCATAGGGCACAGATGTCTTATCCTCGAGATACTTATATGTAGTACTATCAGCTGGTACGACACCATTCTTTCCCCCCGCTTCAATAACCATGTTGCATAAGGTCATCCTTTCTTCCATAGTTAA	1	0	1	0
comp173047_c0	GGCGGCGAATCTTCTGGTACATGGCGGCGAGGTTAGAATCGTCGAAAGGGAGGTTTCCAGTGAGGAAGAGGAAGAGGATGACACCGCAAGACCAGGCGTCGGCCTTTGCGCCGTCGTAGCCGCGGCGGCGGAAGACTTCCGGGGAGGTGTATGCCGGAGTTCCGCAGGCGGTTTGGAGCATCTCGCGGTGGAGCTGGTTTTCCGGCAGGGCGGAGAGGCCGAAATCGGAGAT	2	0	2	0
comp173073_c0	CTCTCTCTCTCTCTCTACTATATACTCTCTGTCTGTCTCTCTCAACTATAATAATTAAACTCTCTGGCTTTTTGTTTCTCCTCTTTTTTTTGGTTTGGTTTTGTTGTTACTTCCTTTGCAGTGAGGCGGGAAGTGGTATTTGAAGAGTGGTATTTGAAGAGTGGTTTTGAGGTATTATCATGGTGAGGAAGAGGAGAACTGAACTTCCTGGTGGGGGAGAAAGCTCTGAGTCTCAGGAAGCAAGTGGAGGCCGTGGTGGTGGTGCCGCCCAACGTCCGCCAGCTCAACAGC	2	0	2	0
comp173079_c0	CGAATTGGAATTAGGGTTTTTGTGATTCCGACAAGGCAGTCGAGGGTTTGGAGGCGTTCGGAGGCTTTTCGCTGCGCGAATTGGTGAATTCTAGGGTTTTTGTTATTGTTGTTGTTGGAATTAGGGTTTGGGATTGATGGTTCTCGTTGGGGAGCTAGCTAATGTTGGGGAAGATGCAAGGGTATTATGCATGGAAGGGAAGGTGAAAATAGGAAACGGAGTCAGCACATGTGGTCGAACCCTACGACTGTAGCCGGTGATTCTGCA	2	0	2	0
comp173109_c0	GTGGCTTCTTTGTCCCACCGCTTGTCTCTCCACCTCTCTCATTTTGGCATTTCCTTGTTTCTCTGTTTTGTGGAGGAAAACAAAACCAGAGAAAAGAAAAGCTCTCAAGGAAGAAGAAAATGGCTTTGAAGCTCAGCCCCATCACTTTTCAGTCCCAGAAGTACCCTTCTTTTGCTATTCCATCAATGGTCACTCTCAGATCTCCCAAGTTTGCCATGGCTTCCACCCTCCACTCTGGCTCCAAGGAGGTTGAGAA	1	1	0	Inf
comp173128_c0	AGTAGCCTGGGAGCATGAACAGTTTTCCAGGCTGAGAGTTACTGCAGCGACCCTTTCTGAACTGTCTGTCGCACCTGAATTGCTAGAAAGCACTGGGGGTTTGTTTGATAACAGACATTTTGTGAATGAAGCTGCAATTGTTAGAAGTGTCAAGTTGGTTGCAGAGAGTCTAGCGAGGCATATCTACGGACAACAGGGAAAGAACATTAAAATATTTGCAGACAATAGTAGTTATGCTGTCAATCCTTCTTACATAGTATCCTGGTTGGATCTTTTGTCACGGACTCCTCGAGTGGCACCATTT	3	2	1	2
comp173137_c0	AAATTTAAAAAAAAAAAAAAATCGCAAAATTCATATAGGTTGTGCCGCTATACTTATCTACAGTTGAATCAGTATTTGAGTGTGCTTCTAAGTATCAAATCGATCCGGGTTTTCTTGTTCTGTTTTATGGGCATCTCTTGTTGGTTTTTCCATGTAACAGTTTAAAAATTACTATATTGAAATCATAATAATGGTTTCTCATAATTACAGTTGTCTCACAATCCCCTTGCATTTTACAGAATTTTTTTTCAAGGTAGTTATTCTGAAATTATATTTGTTATTTGTGAAATGGTTTAAATGAAAAATAAATTTT	1	0	1	0
comp173151_c0	GAATCCATATCTCTCTCTCTCTCTAACCTCCAATCTACTCACTCTGTTTCACAGATCCACCAAAACTCGAATCAATTCAAAACCAAACCAAATGCAATGTTTTCAACATTGGATTGATCTTTAGAGGATTGCTAACTGAAATTTGAAGATTCGAAGATTGAATTGTATCGTTTTATGGACGAAATTGAAGAATTTCAGTGGGTGATGATTAGGGTTCTTAATTGGGGGAGAAAGAGGAAGAAGGTTCTTCTTCTTCTTCTT	1	0	1	0
comp173177_c0	GGCTACATAAAAAACAGAACGAAGCTGAAAAATCGCGTGGAAAGAACGACGACCTCTCTCTGTCCTGTCTCTATTTGTGTCTCTCTCTCTGTGTGGAAATTTTAGAGAGAGGGAAATTCTTCAATCGAGAGAAAGAGAGAACCAGAATAATCATTTGTCAATAGAGAGAGAAAGATACTCATATACATATATATACACACAGATAGAGAGGAGAGAGAGGGACAGAGAGAGAGAGAGAGAAAGAATGTATGGGAATTGTAAAATGGAGTCAGGGTGGAGTGGGATTTAGTGATGCTGCTTGCGCAACAGCAACTGTTGTGTGTGAAA	1	0	1	0
comp173220_c0	ATTTGAAGTTAGAGTAGTTTTACCGTTTCTTTACTCTTTAATTTTATTTTATTTTTATCTAATACTAGGTGCGGCTTGTCCAACATCTATTTTCTGCAGCAGTGTGTTCTGTTGCCTATGTCATTGATGTTAATTCAACTTCTAAAGTTTATATTTTAGAAAGCTAGAGTTGTAGTGAAGTTGGAGGAAGATGTTCTATGCTTGCTCTGTTTGCATTAGAGTGCTTGTACCCTATCTATCTGGGTGTGGAGAAAGTTGAGTAAATGGTCTGTGCAACCACTGATTGTGCACTCAATCTATACATGTATTTTTTGGACGTAAACCATGAAGCTTGTTATGAGCATTGCAAACGATTTCTTTGTTATCTAAATCATGTTTTTA	1	0	1	0
comp173223_c0	GGAGCAGATTCAGGCTGTGATTGAAGCTAATATTATCGGCCCTCTAGTTCATCTACTTCAAAATGCAGAGTTTGATATCAAGAAAGAGGCTGCTTGGGCACTCTCAAATGCTACCTCGGGTGGTACCCATGATCAAATTAAGTATTTTGTGAGCCAAGCATGTATCAAGCCATTATGTGATCTTCTTGTTTGTCCTGATCCGAGGATTGTCACCGTTTGTTTAGAAGGGCTTGAAAACATTCTGAAGGTTGGTGAAGCGGAGAAGAATTTGGGTAGTTCTGGAGATGTGAATCTCTATGCTCAAATGATTGAT	2	0	2	0
comp173232_c0	GTAAGCACTCTTCACCTTCCTCAAACACTTAGCCAATGCAATCACACCTTTCACATAATCAGTATTCCCTGCTAAAAATGTCACGTATGCCCTTTTTGAGTAACCTAAAGGTGAGTTTAGGGCCATTGTGACAAGATTTTACTATGTAAATTAAGAGGCTTGTGGTTTGTGAGTTGGTGTGTTTGATTAAGGTGTGATCGGAAATGCCAA	1	0	1	0
comp173254_c0	TCCAATAAACAAAATCAAGAAGTTCATGCTATCATATAAACACATGTATTGTTACAATAAGTCAATATTATGCAAAATATGACATGATTCATGAATAAGGAGAAGGTAGCCTACATTTGTACACCAGCAAAAAGACGAGAAAATGATACATCTTCATACTATTCAAATACCTATCATCCATAAAGGATACAATTCTAGAGACAAAATTGCATTCCCTAGGA	1	0	1	0
comp173330_c0	GGATAAATAATATATCATTTTATATAGGAAGAAACTAGGTGGTATATATAACAAGGTCTCTCAATTTGTCCCTGAAATCTCGGGTGTTTTTATTACACAAATGGTGATTAGCATACAAGAATGACTATATTGAGACTGCAGAATACATAATAGATAAGAGAAAAGTGATTGTAATGGGAGAATTGGAGGTTGATGAGATCATGGGGCGGCTGAGGAGCGAAATAAGCGAGTGGAGCAAATGGAACAATAGAATTTGCGCTTTGTCTTGTGAGGGAACGGAACACAAAACACTACTAAATGGGTATCAAAATCCATTGCCATCACTGGTCCTCCACAGTATGGACATCCTCCTCCTTCTGCTCCTTCTCTTCTTATCATCTTTTCTCTCACATCTACCAC…	6	1	5	0.2
comp173335_c0	ATTCAATCCTATGAAGAACACTGTCTCAGGACGGCAAGAGAAGACGGTTATGAAGCTTGTTGTTGATTCTGAGACAGATAAAGTTATTGGAGCATCCATGTGTGGGCCAGATGCACCAGAGATTATGCAGGGCATTGCAGTTGCACTCAAGTGTGGAGCAACCAAGGCACAATTTGATAGCACGGTGGGAATACACCCTTCTGCTGCAGAGGA	4	2	2	1
comp173371_c0	GGAAATCTGTTGTCACCAACCCTTGTGCTGCTTTGAATATTGGCTCTGCTGATTGTCCACGCTACAGAGCAACCAACATGGAAGCCATTGAGCTTGATACTGATTTTGGTAGTACATTTTCGGGTGTGCTAACCGATGAGCATGGCAGGGTTCAGGCTATATGGGGAAGCTTTTCCACACAGCTGAAATATAGAAGTAGTTCATCAGAAGATCATCAAT	1	1	0	Inf
comp173389_c0	TTTTGGCTCTAGACGCCAAGGGCGTACTACATCCATTTACAATCTATTGGGGAGAACTGGTGACAATACCGCTCCGTCGCAGCATCCACTCTTGGTGGAGCCTTCTTCATCACTACAGACAGCTCCTCTCAGGCAATCAGAGCGTGATGTCGGCCATTCTGATAGGAACTCAGAGAACAACTCATCACGTCTGGATGTTATTTTCCGGTCACTGAGGAATGGACGTCATGGACACCGATTCAATATGTGGACAGACAATAACCAGCAAACAGGTGGATCAAATTCATCTGCAGTTCCCCAAGGGCTTG	1	1	0	Inf
comp173397_c0	GTTGAAGATTAGAACAACAGAGCTTCTCTTTATCTGAGCTGAAAACACACATAACTAGTGACAAACACAAAGATCACACACAAAAGACATCAGAATCCAAATTTTAAGCAGCGAAGATGTCTTGGCAGACGTACGTTGACGATCATCTCATGTGCGATATCGAAGGCAACACCCTCACCTCCGCCGCCATAATCGGCCACGACGGCAGCGTCTGGG	1	0	1	0
comp173434_c0	CAAAAAAAAAAAAAAAAAACCCTACACCATTTTCATCACTGAAAAAAAGCCGATTTCGAGTAAATAGGACAGAAAGCTCGCAGATTTGGGGGTAGATTGAGGGGAAGAGAGAGAGAAATTGGGGATTTTGAGCATGTTGCAGAGAGTAGAGGCGATGAGCAAGAGAGAAGTCTAGGGCACGAAATGGCGGGAGGGGGCAGAGCGAGAGAGAATGAGAAGTATTTATAGTTTTCGGGAAAAGGCATGCGTTACTCCGTCGGTGGGGAATATTCCGGTGTGATCGCCGTCAGCGTATTCTTAACCCATCCGGTTCGGGTTT	2	0	2	0
comp173459_c0	GTAGTAAAACAGGTTATTTAAGTGATAAATCATTATGTCTCAAATAAAAAGCATACGTCTAAGAGTATTAAGTTTCTGTTTTTTTTTTTTTTCAAATATAGTACGGGTTACGGATGTTTATCAGTAGAAATCGATAGCTAATATAATATAACAAGGTTGGCTTCAACAGTATCAGCCACATTTATTCCTCCTCTTCTGCCTCCTCCAGCCATTTTACAAAGCGCTCCATCGACTTCACAAAGGCTTGCCTGCCCTTCGGGTTTGTTCCTTTACGAAACCAGTAAAGAATGGTATCTTCTGCAAGCACATCCTGGTCATATAGAGCTCTCACAATGTCAGGGAACAACTTCATCAGCTTCGCATCCTCATAGCATTGGACCTGGACTTTGTACAAGAGTT…	2	0	2	0
comp173494_c0	GCTGGACGGGGTTTAAATCTTCAGACTGCTGACACTGTCATCATATATGATCCTGATCCGAACCCAAAAAATGAGGAACAAGCAGTTGCTAGAGCCCACCGCATCGGACAGAAAAGAGAAGTGAAAGTTATCTATATGGAAGCAGTGGTTGATAAAATCTCAAGCCATCAGAAAGAGGATGAATTTAAAAGTGGTGGGGTAGTTGATTCAGAGGATGATCTTGCGGGTAAGGATCGA	1	0	1	0
comp173525_c0	GGAAGATGAGAGGCTTTTGGTGTATAAACACATGCCTAATGGGACATTGTATTCACTTTTGCACGGAAATGGTATCGGTGTTGTGAATAATGGTTCATTGGATTGGCCGGCTAGGGTTAGGATTGGTGTAGGTGCAGCAAGAGGGCTTGCTTGGCTTCACCATGGATGCCAACCCCCTTACCTTCACCAAAACATAAGTTCCAATGTGATTGTTGTGGATGATGATTTTGATGCTCGTATATCG	1	0	1	0
comp173554_c0	AAAAAAAAAAAAAAAAAAATTCACCATGGCCCAAGACTCGTCAAATTCAGTATCAGAAACCCTAGATTCGTCTCACCCCCTCACCGATCGCATCATCGTCCCCGATCTTCATCAATCTGCAACTACAACCTCCTCAGACTCACCATTGCCGTCAGATCCATCCCTCTCTCGAAACTCATCTTTCAGTCGACTCAACGCCAAAGCACCCGAGTTCGTCCCTCGCAGCAACTCATCTTCTTCCTCCTCTTCTTCT	1	0	1	0
comp173566_c0	GTTTCACTCATGTTTTCGAGTTAACCTTTGAGACCATAGAAGGCATTGCAGAGTACATTTCTCATCCAACTCATGTTGAATTTGCGAATGTACTTCGCCCTGTTTTGGAGAAATTACTTGTTGTTGACTACAAACCCAAACCAGTCCAGCTGTGAACCAAAAGGGTGATGGTCTCTATTCGAGTCTTTCTGCTTTTGTTTCTTAATGAAAGTTGCTATATTTGGATCAACAAAATCTGAAATGGCAAACTTATTTGTGTCTGTACCATGAATATTTCGATATGTTCTTTCTATGAA	7	4	3	1.333
comp173602_c0	AGTCTTTGGGAAGTCAACTGCAATCGAGAATAGCTGTGCAAGCTTTATACAAGGGTCACTCATTGCTTTTAAAGGTTCCCTGTCTGCAAAAACTGTGTGGGCATTTGCAATGATGCCTAAACTGTCATTCACTATATAGTTCGTGAAGTATTCCTCAACTTCCTCAATTGTAACATCATGATCCAACAACATACTTGGTGCAGGGCTGTAATCCATGGGTTGGATTTGCTGCGGTGGAATCAGATCAGGGTCCCAACAGACAAAATAAATGTCACCATCCAAATCACTCCCCGAACAT	1	0	1	0
comp173614_c0	AGGAAAGCTTGGGGTTGAGAAAGGAAAAATTGTTTTGAGAGTGAAATACTCCTTGCTAATTTATTGAGTTTTTACTGATCAGTCAGTTACAGATGGTGTTTTTGATTCAATGGGTTCTTGTTCATGCTTCTGAACTCTTGCAGTTTGATTAGCTGAATTGAATGAGATGAGAATGTGCTCCTCAGTGATGTTAGGTATCTGGAGGAATTTCCAATTTTGCCCATGTATTCTGTTTTCTTGGAGATCTTGTGAATTTTGTAGAAAATGCCTATTGTTGTTCCATTCCCTTCAAATGTATATGTAAATATATATGTATCTATGGCTACAGTTTTTCTTTTCTTTGTTTTGGTGGCAATTGTGGGGTTTTACCAGGAGTCTGATCGTCATGGACTAAACTAA…	4	0	4	0
comp173616_c0	TCTCTCTCTCTCTCTCTCTAAGCAAATCCAAAATGAGTGAAGAAGCGATGAGATTCAATGCCGGAGCTCTGGTCCTCAAGCCCTCCGCCGACGATCGGAAGCTCTCGGCGGCGGTGGAGGCGAAGAAGGTCATCATCAAGAGCGCCGACATGAAGGACGATCTGCAGAAAGAAGCCATCGACATTGCCATCTCAGCGTTTGAGAAACACAATGTAGAGAAAGATGTGGCCGAGCAAATAAAGAAGGAGTTCGACAGGAAGCATGGCCCTACCTGGCATTGTATCGTCGGCAAAAATTTCGGTTCTTATGTGACTCATGAGACAAATCACTTTGTGTACTTCTATTTGGACTCAAAAGCTGTATTGCTGTTCAAATCTGGCTGAGCATGGTGATTGTGGA…	5	1	4	0.25
comp173617_c0	TCTCTCTCTCTCTCCATATTCAAATCCTAGAGGGGGTGTTGAACAGATCAAGACACTGGAGCAATTTGGCAACTTGATAAAAAGTGAGTTTTTTTTTAACTTTTCACCCAGTTCTCTCAAAAAAAATCACAAAAAAATTGTTAAAAAAGTCAATTTTTTTGTCCAAAAATCAATTTTTTACTAACTTTTCAAAACATCTCACCGTGCTCTACACATATATATCTATAGACACATCTATTGAGTTAGAGAAAGAGAAAGAGAGAGTGAAAGTATGGAAGAAGAAGGTGTGTTGTTATTGAAAGAGGGAGAAAAGAAAGGGGGTGGTTTAGTAACATGGAGTGTGTTTGGTGAGGAGGTGAAGAGGTTGGGTTGCATAGCTGCACCCATGGTGGCTGTGAC…	1	1	0	Inf
comp173664_c0	CAAATTCACTTCTCCGTATTTCTCTCCTCTATCACTCTCTCTCTCTCTATATAAGGGATGATCATGATGGTGGATTTGAGAGACCTAGAAAGTTCTTTGTTGCAGTGAATAGAGACAAAACGAAATTCTTGTTCGTAAATTTTACTCTACTTACGTGTATAAATATAATAAACTACAACTGTTTTCAATTTTATCAACCCTGAAAAAAGGGGTTTCAAAAAACATCTCTGTTTTTAGATTTCAAATAGAAGTCAGAGAGAGAGAGAATTAAAAGGAAACCGAGTTAAATTAGCTTTTATTTATTTATTTATTTATTT	3	0	3	0
comp173724_c1	AGAGAGAGAGAGAGAGAGAATCAGATGACGAAGAGGATGAGGATGAAAAGGAGGAAAAGGAGAAGTAGAGAGAAGGTTCCTTTTCTGTTGGAATCGAAGGCTCGCATCTCCATAAACAGCTCAAAGCTCTTGTTCTTGTTCATCATCTTCTTCTGAATCTTCATCAAACCCAACTCCACCATTTCACTCTTCTCCACCTCCTTTCCCACCCCTCCCGGCAATGCTTTCATTTTCATTCCCACAAAACTACTATTAAATTAATTTTAATAATATACATGCACTTTCTCTCTCTAACTTTATCTTTCTTCTCCTT	1	0	1	0
comp173729_c0	ACAACAACAACGACGACGACGACGGAAACGGAAACTGAAACTCCGGCCACACAGACAAAAACCCTCCCAGCATCAACAACAACAACACCAACAGCAACAACGACGGACTGAAATGGAAACTCCGAGCCCACGGACGAAAATCCCCCAGCATCATCATGAATGTCGGAGAAATTACAACCCTATATTTAAATAATCTCTGATGTTATTATGTGAGAAAAGTAGAATAATGGTGGTTTTTTTGCTGTTTATGCATGTCATCTTATTTTGCTTGACCACGACGACTACTACTACTACCTTGGTAATTGTATGACCAATACTTGATTGGAAATACAAACTGAGTTGTTCAGATATTGGTAGTTGTTGCATCTTCAGTTTAATTGTTAAAAGTATGTTATATTT…	2	0	2	0
comp173749_c0	TTCAGAAGATGTTGGATACCCCGGGGCCGTACTTATTGGATGTTGCCGTACCACATCAAGAACATGTTTTGCCTATGATCCCCAGTGGTGGAGCCTTCAAAGATGTGATCACAGAGGGTGATGGGAGATCCATGTATTGATCACCTAAAGCAGTGAATCTCATTCTGGGCAATGTATGTAGCAACTCTAGGCCTAGCAAAAAGGTGTGGCTTTGTTTCTTATGCTGAATAAAGTTACTATTTTATAGTTTTGTTTGTTTATTGTATTCTAATGGTCTTTTTTCAAAAAAAGCTAAAGTTGGTTAGTTGTGTTGATACTATCTAGGTCTTTTATTTTTAAACTGAATCTTATAGCCACTTTTTATGGAGTATTTTGGATATGGTGAACTGTGTTGGACAA…	1	0	1	0
comp173751_c0	CTCTCTCTCTCTCTCTTCAATCCTTTTCGACAATCAAGAAACTTCCCTTGAGGTTTTCCAGGCCATTTTCTAGGGTTTTCGTTCCCATTTTCTCTCTCTCACCTCTCATTCAAAACACGAATATCTATATCTACACAAAGGTTCGTCCTTTTCACCTCTGTTTCATTCTGGGTTTTCAAGGGTTTCAATCCAGACTTCATCAGATGCAATCTTTTCTTGATACCAACGCTCGGGTGTAATGACTTTTGTCATCAGTGAATGGCGGCGATTCTCCATTTCCTCATACTGGTAACTTTCATTTCAAACCCTAGTTCTTTGTTCAATCTCGTATCGGCTTCGCACGACGATTTCTCGATAATCGGCGTCGATTCGGAGCTGTTCCACCAGGATTACTCTCCG…	3	1	2	0.5
comp173764_c0	ATAACCAGAATTATAATTCAAACCGGAACCATAACCTCCAATAGTACTGCCGTATGTCTGCTGTTCCCAGGGCCTAGTGGGTACAGGCCTACCAACTGCATTATTACTTATAGTTGTATTCCTATCAGTTGTAGAAACAATTTCACCAGGTCTCGCTGTTCCAGAAGCCTCAACAACGTCACTTGTGCTACCTGGAGAGGGGGGCTTAAAGGGTGTTGGACCAGATGAGGATCCAGCTTGTTCCCAAGGTTTTGGAGGTGGGCTATTACCTGAGGATTGAGGATTGGAAGCCATGGCGATGAAGAAATAGAGAAACGCGTCTCGACCCACACGAGGGCCACGAGGAAAATAGAGAGAACAACGGTCTAACTCCACGGCCAGGTTTTTTATACTAGGGTC…	2	0	2	0
comp173832_c0	GAACCATGGTCTCCCCAACAGTTTATGCACGGCGAAGCCTATGTTATCTCCTATGTGATCAACCTGACGCTGCTCTTCGAGATGCAATGCAAGCACAAAATGTCCACCCAGACTGGTCAACAGCCTTTTACATGCAATCAGTCGCCCTTGCCAAGCTCGACATGCACCAGGATGCTGCTGACATGTTGAATGAAGCTGCTGTACTTGAAGAGAAGAAGCAAAAGGGCATGAGAGGATCATGAGAATTTGACGTATTTAATCCCAAATAAATTGATTCATCACCACACCTATTGTTCTTAACACTTCCCTGAGTTAGTGAAATCTTGAGTAGGGAATTGAAGTTGTCTTCTCAATAGCAAATGTATTATAGGGGCAATACATGTTCTTTGCATTAACAGA…	1	0	1	0
comp173869_c0	GGTGATGGCTTCCTGGATTTGGAGTTGGAAAGCGAGGTCGAGGTCGGACTCGAGGACTTGCGCCGCCATGAGTTCGCAGCGTTGCTCGGCGGCGATGAGGTGGAGGTCGTCGTCTGGTTCGGTCGGAGTTGTAGTAGTAGTGGTGGTCGTCGTCGCCATTGGCGATACCAGAGATTGGTGTCTCTGAGGGAGAGTGAATGCGTATAGGTGAGATGCGGGAGAGTGCGAACGCGTGTGATTGAGAGTGACGCGTACTGGTTGGTTAAGTTTCCAGGCAATGCTAGGATTCAC	3	0	3	0
comp173885_c0	CGCAAAACTCGGAATGTGGTTGGGCGTCGTGTTGAAGTCGGCTCTCTCCTTGCATGGAGATGCGTGTCCATTGCTAGTGCCACTGGAAGCTGTTTCCCCAACCCTCCACCAATAAATTCCTCTCTCTCTATACTAATATATATAATACCTATCAGACCCAGATATTAATTAATATATACGAGGACGAAAGATAAAACACAGAGTAACAGTAGTAGTAACCGAGATCTGGCGGAATTCAACGCTTTTGTATCCCATCTCGGATCTCAGGCTTGCTCCTAATCAATCAATCAATCAATCAATCGACTATCATCGACATGCTCATCAGATTGCTGACCAGAGAATTAAAGTTGATCTTCAATGATTTTTCCCCTAAGGCCGCCAGATATTCTTCTGCGACTA…	4	2	2	1
comp173938_c0	GACAATTCCATAAGCACCACGACCAATCGGCATGATCGGAGATCGGTACTTGGCCGTGATCTCGAAGAGGTTTCCGAATATGTTGTGTTGAATGAACTGACCTCCGTGAGTCGGAATAGCCGGGAATTCCGGGAATTGACCTGCGGCTGTGTTTAAGTCAGCCATTGCTTCTCTCTCTAAGTTCTCTCACTCTACGCTCTGTATATGAAAACACAGACACACTCTCTCTGTCTCTCTCTCTAGGATTTGGGACTCTGATTCTGAGATGGGAGAGGATAGAGATGGAGTGGGATTTATAGGGATGACTTGGTCTGGGATTTTGGGGGAGAGTTCTTCAGAGTAAGTGCGAGGAAGGATATGAGAAAACGCGCCAGGACGCGTTTGGACT	3	1	2	0.5
comp173942_c0	TTTGAGTGAGGTTTTCTATGAATGTAAGAAGGATCTCTTGGCAAAAGATGCTATCGAAACACCACTTTCTGATGTATTGGATATAAAGATTCCTGTTGTAGGGACAGATGAAAACCTTATTGCAGAGGACAAAGTGTTTCCTGAAGGGTCATTTCAGAAGAGCGTTAGCTCAGGATGTTTAAGCTCAATGGAGCATATACCTGGGGCTCCAATGAGGCCAAACTTTCTGGATTTTTCTGGAATGGACCTTGGTGCTGTTTATGGGTTGCGAAGGGCATTCAGTGAAGGCGACATAAAGACTCTTTCCAATGGCAATGTGAGCCTCATCCATTCTCCCCTTGGGCTGCCACAAGTTATCAGCAACTGTACCACTGAAGACCGCTGGCAAAAGCTTTCCAG…	2	2	0	Inf
comp173946_c0	GTGGTGGAGGTGGAAGGAGAGGTAGGGGAAAGTGGTGAGGATGGTGCGGCGGAGATGGGCGGAGGGGCGGTGCGTGGAGAGGAAGTGGAAGACGGTGTTTTGGGGGCAGGTGGAGTGGTGGAGGATGGAGAAGATGGCGGCGATGGAGCCGCGGAGGTAGGTGGAGTCGAGGGTCATGGCTATGTGGATGGTGGAGGAAGAGGAGGTTGGGTTGGGGCATTGGTTTCCGTTTCGGAATGCTGGGGCTTCACGGAATTCAGGTAGGTTGACGGCGGAGAGGAATGCCGGAAAAGTTACGGCCCAGAGGAGCAGAAGGAGGAGGGTGGTGGTTAGGAGGTGCAGATGTGGTGGTTGCATGGTGGTGGAGTGGAGTGTGGTCATGTGACGATGATGATGATG…	1	0	1	0
comp173987_c0	GCCTGAACTGCGGTTACCAGCAGTGATTGACCCATTAGAAATCACTTGGCTGTTTGATCCATTCAAATCTGGTTCTTGGAATGTTGCTTGACCATTCAATTGATCAATAGAAGCAATAGGAACTTCGTTGGAAATGAGATTGAAGCCAAAGGAACCAAAGGAAGGTGATTTTATATTCCGGGATGCTCCCACAGGCAGCCTTTCAGCCATCTCCTTCAGTTGGGCAGTGAGTGACTTGATCACTTCCTTTGCTGCTTTGCATTTTGCTGCTTCATCCTCTGCATTTGCCATTGCCTTCTCTAGCTGCTTAGCAGTTCTTTCCAACTCTACTTCTTGAAGTTGAG	2	2	0	Inf
comp173994_c0	TAAGCAAAACAGAATAACCCAATTTCTTTTATTTTTAATTTGGAGGATGTCAATATACAAATGGATAACATACCATCCAAACAATTGTAACTTCTTTTATTTTTGATTTGGAGGATGTCAAAATACAAATGGATAACACACCATCCATCCAAACAATTGTTTTACTACTCAAAAGCCCAAATTTTGGGTAAGAATAATAACAACATACACTTGTGCACAAATAGAGAGAGAGAGAGAG	1	0	1	0
comp174028_c0	GAATTTGAGAGGGAGAGAGAGAGAAAGAAGACAGAGAGTAGTTCTAGTTGGTGAGTCTCCCTCTCAAATTCTCCTACTCACCATCTCCTCCAACCATCTTCTTTGCCCCTCTTCCAACTCCAAACTCTCTCACCCATTAGACACAGAATTCTATTCTTTCTAGAGAGGCAAAGTCTTTGACAAAATACATATCTTTTTATCCTTCTATAGTTGCTTCTCTGTTCTACTTTTCCTGTTTTATTTGTTAAGTTCTGCTTCCTCTGTTCTCTCTCAACATAAGGA	1	0	1	0
comp174041_c0	CAAGGATGAGCAGTCGATGAGGGACGCTATCGAGGGAATGAACGGTCAGGATCTTGACGGGCGCAACATCACCGTCAACGAGGCCCAGTCCCGCGGAAGTGGTGGTGGCGGAGGCGGCGGGTTCCGCGGTGGTGGCGGTCGTCGTGAGGGTGGATACGGTGGTGGTGGCCGTGGAGGCGGCGGTTACGGTGGCGGTGGGGGATACGGTGGCGGCGGTGGCGGCGGATATGGAAGCGGAGGAGGTGCATACGGCGGAGGAGGTGGCCGTGATCGTGGATACGGAGGCGGCGGCGGTGGTGGATCCAGATACTCCAGGGGAGGGGGTGCTTCTGATGGAAACTGGAGGAATTAAGATTAGGGTTTGAGAAGTTTGCTTTAGGTTTATGGCTTGTTAGTGCT…	1	0	1	0
comp174052_c0	TTGCTGAGCTTTGACAAGTGATTCTGCCTGCTGAGAGGAATTGATAATTTGCTGCTCAAGATCACTCAACCTCTCTTTCTTTTCTAGAAACTCCTTGTCTTCCTCATCTACAGGCGGTCTCGAACCTCCCCAATCATTAGTCACTGATTGTTTCAACTCCTTGAATATCCTCAACAAATCTCTTCCCCCTTTTGCAGGCTGCACAACATCTTGCGGCCCAATCACGCTCCCGGAATCCCCAAGCAATTGCTTTGGAAGCTTCACAGCCCCATCGAGCATCCTTGATGCCACATCGGTGCTCGTAGGCAACGGAAGCTTCCCCTGAACCTGTAAAAAGACCCTCAACTCATCACTTTTCTTGATCACTGGATGTGCAGCCAATCTCCGAAGATATTTCTC…	1	0	1	0
comp174053_c0	GAGCTTCTGGATCTCATCCATGTGAAGGGTAGCGAAAGGAGGAAGAAAAGTCTTAGCATAATTCAGCGCATCGACTTGGCTTTTGTTCCGGAGAATCTCCACAAATTGTAGGCGGTGAAGTTTCAACTCGAGATTTGAACCGTTCTGCACGAGGTTTTCACGGTTGGTAGAGACCCAGTGCAGAGCAGGTTCGAGGTTTCTAGCCCTCATAGCGTCCAGTATTTGATGCAACTCTAGAAAACGAGATTTGAGGAAAATGGCCTCTGGCTCCCCGGCTTCGTTTATTAAGCAGTCTGCAATGTCAAACAGACCTACACGGTAACAATGGCTTGCAATGATATGATTCA	3	0	3	0
comp174073_c0	ACTGATTGCATCATCGCCTAGTGTTGTTTGCAAAACATCGAAGAAAGCTCTCTATCAAAGCCTCGACCATGGAGGCTTCCACTTTCTTCAGAACCCTAAAACCTTTCAATTTCAAGCTCACTTCATCTATTCGATCCTCTTCCTTCTCTCCCACTCTTCACCCAGGGAGGTTGGTTAAGAGAGCATATGATGCATTGTTGTTGGACGCTGGTGGCACTCTTTTGCAATTGGTGAAACCTGTCGACGAGACTTACGCATCAATCGGCAGA	1	0	1	0
comp174095_c0	CGAGCAGCAGCTTGAGTAGCATTATAGACAGCAGCTAATGAATCCTTTAGAGACAGTCCATGTGGAAAGTCCCCATCGTCGATTGGAGTAGCAGCCTGTTTTGAAACTGTTTGTACATTTTTTACCCCAGGAATTTTTCCTTCATCACCGTCCTTAGTATCCTTCAACTGAAGTGATTGCAGGTGAGAGCTCAAGGCAGATCCTGCAAGATAACCAGCAATCCCTTTGTGACCTTTGCTGGAAGCTAGATCTGCAGGTGTTTGACCATCAGGATATATGGGAGAAGGATCTGTCAATGCTCCAGGAGCTGCA	4	3	1	3
comp174108_c0	GAGCAATTCCATAAGCAAACGCTTTGAATTGTCGTCGCTTGTTCCTGCTGACATCCATAAACTCGGATCTTCAGGAGTCATTTTAACTTCTGAATCCCTAGCCTGTGGCTCAGAATTACGATGCAATTGACGCATCCGAGATTCCATCCACTCATTTGGTGGCTGACCATTGTTCTCAGACCAGTGGCCCTTGATTGCATCAGAATGTGAAGCATGA	1	1	0	Inf
comp174118_c0	GAAAGACGAGAGAGAGAGAGAGAGTGTGGATGAATCAAAACCCTAGGAGTGTGATCTTGGAATTGGGTGAAAATGAAATCGAGAAACGAAAAGATGGTTTTAATTTGATTTTTGAAATATGGAGGCTCTCAAATCGGATTTCAAATCCATTTTTTTCCAGGTCTCAAATCCATTTTTTTCCAGGTCACGCTCTGTTAAGAGAGAGAAATTCAGATACGGTTTTTAGAGAGATAAAA	1	0	1	0
comp174155_c0	TATTGACCCAGGAAAAGAATTAGAAAAATTAAGAAAAGAAAAGGAAAACAATTCCAAGAATTTTGAGGAAGGAGAGAGGGTTTAAGGGTTTAAGAGTCGACCATGGGTGGCCTTTTGTCCACACCTTCAACAAACCCTAGTGATTCCCAAAGTCAACACACCACAGCCATGTCTTCAACCAAATATTCACCAAAACAAGCAGAGAAAGAAGCCCCCGAATCCAAAACCCTAGAACCCCAGACCCCAGTAGAACAAGTCTCAAATCTATCAATGGACGATCCCAAAACCCTAGAAGACCAGGCACCGATCAATACAAAACAAGGAGATCAAGAAGAGGAAGAGGAAGAAGAGGAGGAGGGAGAGTGCGGGTTTTGCCTGTTCATGAAAGGAGGCGGGTGC…	4	2	2	1
comp174159_c0	CCCGCCAAGCCAACTTGGGAATTAAAAATAGGGAATAACTGCGAATGATCCTAATCTCATGATCTCACCAACACCTATCTCTCTCTCCTCTTTCGGCCGATTCAGCTCTATACGATCTATATCTATAGTAATTTAAAAGAAAAATTATGGAAGACAAGTGTGCAATTGCAAAAGATGTTACTGAGCTGATAGGAAATACCCCAATGGTATTTCTCAACAACATTGTGG	2	0	2	0
comp174162_c0	GTCGAGTTGCCTGAAACAACAAACGAAGGGGGAGCTGAAGCTGTCCTATGGTCCAGTAGCCCCTCTCTCTCTCTCTCAATTCCAGAGGTTTCAACCTCATTCTCAACCGAGCAGCCACTACCTCAGCCATTAGGAGCCCCCTTCGTCTCACCACCACTGCAGCCCCTCCCTCTTCAAGTCTAATCACCATTGTTGTTGTGTGGAGGAGCGATTTTGGGGGGAAATTTCTTTATTTTGGTCTCGTGTTTATTTTATTTTATTTTTTCCTTTTTTGCCCATTTTGAGTGGCTTTTTTTGGTTTACTTGATATGTATAACGTGTATACTGCCCAAAAAAATAATTATTAGTACAATTATAATAATAATAAATAGGGGATAG	2	0	2	0
comp174208_c0	TTTAAATACAGTTCCAACACTCTGTTCAACCGCCCGTCAAACCAAACCCATCTCAAATCTACCCACTCAAGATGTCTTCGCCGGCGATTCACTGCCTCTTTGTCCTCCTCCTAATCACCATCTCCTCCGTCGCCGCCGACGAGACCCTGACGGTGTACCAAGCTCTTGAGAGTTACGGTTTTCCTATTGGTCTTCTTCCAGTGGGCGTCACAGGCTACGAATTGGACCCATCTTCAGGCAAATTCAAGGCCTATTTGGACGGAACTTGCAGTTTCAAAGTGGAAGATTACGAGCTCAAGTACAAATCGACCATCTCAGGGGTCATAACCAAGAACAGGATCAGGAATTTGAAGGGTATCAGCGTCAAAGTGCTCATCCTTTGGCTCAACATCTCGGAGG…	1	1	0	Inf
comp174216_c0	GACAAGTGTTGGTTTCTCAAAGCATTGAGAGAGAGTGACAGAGAGAGACTTCATTTGTTTAGTGTCAACCCATTTTGCATTGTTTGAAGATGGCTAGTTCTAAGGTGATAAGTGTTGCTTTCTTGGTTTTGTTCTTTGTAGACCTCTGCTTTGCAGCTAGGTCATTGCAGGGGGTTGGTAAAGGAGGTGGGGGAGGCGGAGGGGGAGGTGACGGAGG	3	0	3	0
comp174228_c0	GTGTCATTTTCTTCAACAATGTCGAACTTTTTATCAATTAGATCCTCCTTTGAGTCATTTTCTTCAAAGTCAATATACGACTTCTTATCTTTCAAAGCATCAACTTCTGGTTCCAAAGAAAAGTCAGACTCTGCTTCTTTAATGCACTCGGCCGAAGGTAGATGGATAAATTGTTCAGGACTGTTCTTTAAAGGATCAATTGGATCTTTCTCCACAGAAAATTGATTAATATCAGTACATAAAGGGTTTTCTTCAATACCTATCAGCTCCTCCTTTGTCTCACTTCCATCAAGAACAATATCTGACTTGTTATCTTTCAAATTATCGACTTCTGGTCCCAAAGATAAGTCAGATTCTGCTTCTTTAATGCAATCCGCAGAAGGTGGATGGATAAATTGT…	1	0	1	0
comp174233_c0	ATCCACGAGTTCAAACTCAAACCCAAACTCTCGGAACCAATCGAGTCTCCATTGTTGAAGCTTTGGAGGACGAAGGAGGGTCCGGAGTTGTGAGTGCCCATCCAGAACTCAGCGTAAGGCTTGGCTTCGTCGACGTCGACCCCAGAATTCAGAGAGAACAGCCTGGCAACACGCGATTGGCGGCCGAATCGACCCCAATCGTAGTTCTGCATCGAACATCTCAGTCTCTGCACCCTCCTCTGACTCGCCGAACCATTCGCCTCCATCAACGTCATACAAGAAAACCTAGAGACACAAAGTAGAATTGTTTGGAGAAGTGGAGTGGGCGTCCTCCATGCAAAGAAAACTCTGGTATTTATTTAAAGAAGAGAGGGAAGGGAAAAAAAAGGTGGAGAGTAT…	2	1	1	1
comp174239_c0	TTTTGGTAAAATTCTGAATTTATTAATCGGAAATTTTGGACATTGATGGCGATTGAACTTTGGGGTCAGTGCATGCAACTCGTGACCTTGTACGACCCACACCCACAAACAGTAATCAAAATAGAGAAAGTAACGAAAGGAAGGACTGCCCCGTGACCCAACAGATCACAAAACTACAACACACTCTACTCTTGCGCCTTCTTCTAGTCCCATTCCTTACAAGTTAAATACTACAAATATAAAGTAAGTGATAAAAACACAACAAACAACACCGAAAGATACCTTACTATTATTACTACTATTAGCACCACACAAATCACCACCTAACAAAAGACCCCAATAAGAAAACACAAAACACACAGTGAGAGAGAGAGAGAGAAAAAGGGTCATAGAGAAAAG…	4	0	4	0
comp174255_c0	GGGCGGGGGGGGGGGGGGGAGCTATATATATCTAAACTTGTCGAGAGAGAGAGAGAGAGTTTTAAGGATTTGATTTTCGACTGTACTCAACTGCTGGGTAGGTAATTTGTTGGGTCGTCGAGAGAAAGAGAGACGACGAGAGAGAGACGAAGATGGGTTCTCTCATGCGTGGTTTCGGTGTAGAAGAGGAAGAAAAGTTACATGTCAAACTACACGCGAAACCGGAGCGCATGTTAGCATAATAGCCAAACCATAATTGGGAGCAAACAAACAAA	4	0	4	0
comp174277_c0	AAAGAAAAAAAAAAAGAAAAAGAAGAATTATGCATCAACTGTTTGGCTTCTGACCGATTCTAATCATCAACCATTTGAAGGGTTTCAATCTCTATTCCGCGGCGAGGTAGAAGAATCAGACGACGCCGATTGCGACAGCGGCGGTGGAGCTGGTGGTACGGCCGTCGGACAGCATCGTCGTACTTGGAGCTGGTTGCGACAGCGATTACGAGCCCGGCGAGGTT	2	0	2	0
comp174281_c0	AGGAGGTGGTTTTTTTTTTTTTTTCTCCTATTTTCATTTTCCTCATCTTTTGATTTTCCCCTCTTTCTATTCTGGGTGGTGGCTTTGTTTGTACGATTAGGTGTATGCAGAGAAACAAGTCGGGTTTAGATTGATTGATATTTGATAATAATTTTTTTCACATCCTGTTTTAGATGAATTATGATTATAGAGAAATTATATTTGAAATGAGATAATCTGCTGTCTTAGAATGGAAAATTTGAA	1	0	1	0
comp174341_c0	GATCTTTTGGAGTTATCTCCAAGAAGGGTCGTCGCTCCCTTCATACGCCTTGCTGCTTCATCTAAGTAGGTTTGGGCTAGGTCGTTGCGCTCCTCTCTTGGCAAAGTAGGCTGATGGGCAAGCCCCCTCCTGTCGCAATGGTGTGGGGCGTCAGAGGCTGTTGCCCCGTGGCCAACTCGAAGAGGCTGAAGTTCGACGCAGAGCTTTTTGGTTGTTAAGTTATAGCAGCACTGAGCAACATCCAACAGCTCCAGTCCTTCTGGTTTGCACTAAAGTGCCTTAAGTAGCCCTCGAGGAGTCCGTTTATTCTCTCCGTCTGAGCTTTCAAAGATATACCGACCGTAGGTATCTGACCATCAGATACCGACAGTCGTCTTCTAACATTACCGACCTTTAAAT…	1	0	1	0
comp174371_c0	CGGCTGAGACTCGCCGGAATCTGACGTCAGGTCCACCACCGTCACCGGCGGCGAAGCAGTTATCTCTACCTCAAAGCTCTTCATGAAGGAGTCCAGATCGGGACTCGTCGTGCACAGATCTGAGTCGTCGAGATTGCAGAAGAGATCATCTCTGAGTCTCTTCACCTCCGGCGAGTCAGAATCCGACTCGTACGAGTCATTACGAACTCGTTTCTTATTATTACTAACCTCTTCCATAATCAAAATATAAAATGACGAAAATAGGCCAACGCTAGGGTTTCAAGTCTAGAGAGAAAGAAATCACGAGGGGTG	7	3	4	0.75
comp174375_c0	GAAGAAGAAGAAGAAGAAGAAAGGTGTAGATTGAAGACATGTAACTTAGTGGGAGGAGCTGTACAGATGCAACCTGTGTAGTGTGGTGGGGGAATGCTGCTTAGTATCTCTCAAAAAATTTGGACTTTCATAACTCTCTATCTTATTAAGAAACCAGGTTGTCAGCCTGTAGTTTCATTGTATATTTTTTAGAACATCCCCGGTTTGGAAGTCATCTTTTATTGAGTAATATCATTTGTGGTTTTTACGCTCATGTGGCTGCAGAGCTATTTCCACGGGTTTTAGAAGTTTTAGTTATGCTTTTCTGCAACTTTCAACCATGTTTTCCGGCTCACCCATCCCTTTTGAGAACCAAATGGAAGGGGAAACACTGTCGAAGGGGACTGTGTAGCAAGAACA…	1	0	1	0
comp174420_c0	AAGAAGAAGAAGAATAAGAAGAGAGAAGTAGTTGTAATTTTGTGGTAGAAATGGCTGCCCTAATCTATCAGATATTCTCATCGTCAGCTCTGATATCCATGGGACTGTACCATCTCATTTCCACCACCAGGAACCACATCAAATCCCCTCGCGACTACTTCGCCAAACCCTACCATCCCTTGTCATCCTCATCCTCATCCTCATCTCGTCTCAAGCACCTCCAGCTTTACCTTGTCATCATCTGCCTCCTCATCGCCTTCGTCCACCAAACCCTAATCTCCACGGACTCCGACCCACTCCTCAAGGGCCGCACCCCCGTCCACCGCTTCACCTCCCTCCAGTCCGCCGGCGTCCTCTTCCTCTTCCTCATCCTCTCCCTCTCTCTCCTCATCTCCGACT…	4	1	3	0.333
comp174466_c0	CTGACATTGAAGGAGCAGAAGCCAAAGAACTAAGCATTGAATAAAGAATCAAAGAGACAGAATTGAAAGCTCATTGATTCGAACCAAAAAACACAAATGTAAATACTTGTATATAGGGACAAATTAGGGTAGGAAAACGATAGATTGAAGGAAGAACTGAAGAAAGAATCTAGAGAGAGAAAGAAAAAGTTTGAGAGAGTATAGAGGAGTTGAGGGAAGGCCACAAGAACAGGGTATGATAACGAAGCCAGTTGTTTG	2	0	2	0
comp174490_c0	GTATATGTGTTTACAAGGCATTTCGCGAGCTTCAGAGCCGAGATCGAAAGCTTCTTTACACACAGCGCAGTGCAATTCAGAGCTGATGTGTCCGTCGACGATTTCAATCGTCGGCATCGATTCGACAGCGGCTTTTGACGCCGGAGGCTGATCGTATCGACCTATCCCGTTGATTTCGAACTGCGACAGCTGATCAAGCAATCGATCAAACCCTGATACCATCAAAAACTCCGACATGGCCGCCGGAAGAGGGCGGAGCCCTGACCCATCGCCGTCGTCGTAGTACAACTCGAAGCTCCTCTGCTCTCCGCCGCCACCGTCATCGCCGCCGCCGTCGGCCGGACCTCGCAGCACGATGACCGGATTGAACGGTGATCGGTCACCGTGGTTCCGCCGCTG…	6	2	4	0.5
comp174523_c0	GGAACTTGGAGATGGATTACTAATATCATCGGTGAGTTCTGACAAACAATAGAAATGTAAAAACCAAACCAGACAAGAAACCGAACATAGTGTGATTGAGCAAAAAACAGTGTCATCTAAAACAAAAATTTATGTTTTCAACAAGGACATTTATGTTCTCTTTCACTAAACTACAGCAATTTGTGGTCACATACAATTTCCATCCTATAATCTCCTTCCTATGTTTCCAAACCTCTTGGCAACACCAAAAACAATCGCCTTACTCAGTAGGCCCTTATTAAGAGTACAAGCAAGGACAACAGCCCCTCCAAAAATCACAAGTTTTGGTATTATCAGACCCCCTGGGTTCTCAGGTGAACCGGGTACTTCAATCTCCGATGAATCTTCAGCACTTTCCAAG	2	0	2	0
comp174536_c0	AGAGCACTCGTCGGCAGCAGACTCACTACCCGAAACATCTTCACCCTGAGAAATATTTTCACTATCCTCATCATCAGCATCTACATTGTTTTCTCCTCCAGCATCTTGACAACAGATCTCTTCCTGATTCACAGCTTTGTATTGCATGCTTTCAGAACTACGCATCATTTTAGGGATAACCTGTGAACCACCACCATCTCCATAGACAACAAAATTATCCTCTTCAAAATCACCATTAGGTGATAACTCACCCTCTTCTTTCTCAATTTTGGGCGACTCAATAGATTCCTTGTGATATCCGTTGACATTAAAACCCTCTGTGAGCACTCCATTTGTCAGGGAAACTGGTCTCAAAACATTGCCACCCTCTAAAGAAGGCACATCATCAATATAAGACTT…	3	2	1	2
comp174536_c1	ATGTCTAGCCTTTCCAACATCTTCAGTGCTCTCTAAATCATGAGGCCGAGAAGGAACACCCAGCATTGGATCCAAGAAGGTAGTCCAAAGCCTCATAACTTTATTCAATTGCTCTTTTGATGTACAAAGCTCTTCACAGGAATATTTAATAAGCTTGCACAAGTCTTCATGAATGACAGTGTCGGAGTACTCAAATTCAAGATTTGGACAAATAGGATGTCTACTTCCAGCAGCCATAGACAGAACCACATCATCCACTCTATGCATTTTTTCTTTAATTTCTTTAATCTCGGCCACCAAGGATTTTGTG	1	1	0	Inf
comp174558_c0	TCAGAAAATCAATACCCTTTTCAGAAAAACCGATCTTCTCATCTGGGTTCTCCAGATTTTGGTCAGAAATGTTCTGGGTGAGCTTATTCTGAGAGTTTTCTTCTCCAGAGACATCACCAATAGATAGATCTTTCTCCTTCAACATGATTACAGTCTACAGACAAGGAGAGGAAGAGAGAGAGATATCAGAAGGTACCAGTGAGAGGCAAGAGAGAATCCAAGGGCAGCTCTGGGGGGACTAATCTTGTTCAGTTCTTTCGCTCTGGTCTTGCTTTGATTCTCTTGGACTCCACCGCAGCTCCGCGATGGCTGTGT	2	0	2	0
comp174572_c0	AAAAGTTTCTCTATCTTTTCTCTATCGTTGTTGTCGGTCTCTCTTTCTCTCCTAGGGTTAGGGTTTTCAGATACAAAACCAGAGACCACACAAGCCACCACCATGTCGACTTCGAAGACAATCGTGTTGAAAAGCTCCGATGGCGAGACCTTTGAGGTTGAGGAATCGGTGGCGTTGGAGTCGCAGACCATCAAGCACATGATCGAGGACGATTGC	3	3	0	Inf
comp174592_c0	TGCTGAAGCTATGGAGGTTTGATCATCCACCTCATGAACATGTTATGGGAGATGTGGCCCCAATGGGATCCCAACTAACTCCAGAATACCTCTTATTGGTCCGAAACTCTCAGTTAGCATCATATGCAAACACACCCAGGGATCAACATAAAAGCAAGAGAATATCAAAATTTGCCAGTCCATCATCTACGGAACCAATATTCATGGATTCTTTTCCAAAGTTAAAATACTGGTACCGGCAGCATCAAGAATGTATTGCTTCAACCCTCTCTGGTCTTGTACACGGGAGCCCTGTTCATCGGATTGTTGATGGGCTTTTGAACATGATGTTCAGAAAAGTA	1	0	1	0
comp174605_c0	GGGGGGGCGCATTTAGTCATCTGTGGAAGTTGAACATGCAACACTCTTTTCCATAGCTTTGAAATGATTCAATCTTCTTGTTCTTCACAGCATTAAATTATGCAATCAAGTCCTTTTATTTCCATAGGATATCTGGAAGAGTGGAATTCAGGAAGTTTTTATCAGAAATTTCTATCCCATGGGTCATTGGCTCATTGCTCATTGCGCATTACCTTTCAATAAACCTCTTTAACTCATTTTATACAGTCAGCTAACAACGCAGCAATATATTTTTACAATTTATTAAATGTGATATGTAGCATGGAACTGAGCCATGCTTGATGATGCCTTCCTATTTATTACCGACCTGGAAGAAACCATACATGGAAATTGGCCTAGTTAAGAATGGGACTCAAACTG…	2	0	2	0
comp174606_c0	TATTATTGTTGTTGTTGTTGTTGTGGTGATTGAAATTCAAAGAAGGTTTGGAGTAAATAATCCCTTTGTTGAAGCCACCATTAAGCCCAATTGATCCCAAACTAGAAGAAGAGCCTAACCCATTAAAATCAGACCCACCACCAATCTTCCAACCATGGTTGAACCCATTAAAATCCGACTCATTTGCCTTCAAACTGTTGGACGAATTGACTGAATTGAATTCACCGCCGACATTGACATCAAAGTTACGCCTCTCCTGAGGCCTCTTGGACACATACGAATTGCTCCATATGGAATCGTTGAGAGAGAGATTGGCCAAATTGTTTGTCTGGTGCCTAAGTTGATCGCTGAATTGCCAGAATGACTGTTGATTATTGTTTTCCATGATGTGGGTAATGT…	1	0	1	0
comp174615_c0	GAGGAACAGGAAGGATAAGGATTCTAAGTTTAGATTGATTCTCGTCGAGAGTAGGATTCATAGGCTCGCTCGCTACTACAAGAAAACTAAGAAGCTCCCTCCCGTCTGGAAATACGAGTCAACCACTGCCAGCACTCTTGTGGCTTAAGGCAAAAAGCGTGTTCGACCTCAGCAAAGTTTTTGGATAATCATCAGGCATGGGTTCAGTAAGCAAGATAGTCTTCATGTTAGTTTGGATATTTTGTTTAAATGAGAATTGTAACTCATAATGGTGGGAAGATTTCATTATTTTGATTTGAAATGGATGACCAAATAGCAGCTTTTCTTTTTATGCTTGAAATTGAATGGTTATTTCCATTTGCTGTTGGAGGAAGTTTGTTTATGTTGAACGTTTTGCAG…	5	0	5	0
comp174645_c0	CACCTCTTCACGTAAATCAGCAGGAAAAGTAGCTATGATTGAAGCATTGTCCATGTCAACAGGTTGTCCTTCTGCCTGCTGTGTGACTCTCCGTGCTCGTTGTTGAGCTAAAACTTCTGCTTGTATATCTGGAGGGAGAGCAGCTAAAAACTCTGGATCAATATCCTCTGCTGAAGGCGGAGCATAAGTCGGAGCTTGTGAAGATTGAGCTTGCTGGGAAGCTAGAACTTCTGCCCGGAGATCTTCAGGAAGGGCCTCTAAGAAGGTTGGATCTATA	1	0	1	0
comp174929_c0	GCATCTTGATACAAATTGGGGCCAGGAACTGTATTTCTTCTATAAATATCAGACCATGTCTCCGCAGCATGAGTTGAATCAACCACTGCACCAAAAGGGCCAATTCTTCCAGCAATAGGGTTGACAAACTGATCCTGTGCACCACTGCCTGATGGCATGTTCGACGTCTGGTTACGCCTTGTATAAGGGCCTTCAAGCTCAGACCACAACAACCCGAAAGGATGCAACTTATTGTTACTCTGATTAGGCATACCAGGTTCGGTAAATTCAATTGGCTGAGAAAGGTTGCCTATGGGATTTGCAGAAGGATCATTAATGCTAGTAGAAGTTTTCCCTATAGGATTGCCACCACTTCCAGG	1	1	0	Inf
comp174990_c0	GGGGAAGCCGAAACCTAACCTTAATCTTGGAAGTTTAGTAGACCGGTGAATATGCACGTGGAGCACCAACCACCGATGCGAGGTGGTAGTTGCGCTCATCAATTTTCTGGGTTAGGTGCAGAAGAGATCTCTCTATTTTTACACCTACGAAATCCCCCAAGCACTCTGACAGAGAGTGAAATCTGAAGTAAAGTAGTAGAGTGTGTGTGTGTGTGTG	2	0	2	0
comp175147_c0	TCTCATCTGTGCTTCTAGGGTTTCAGTTTTTTTCTCTCCTCTTCGTTTCCAGTCACAACATCACAAACCAAACCACACAAAGATGAGTCGACATCCCGAGGTGAAGTGGGCTCAGAGGCTGGACAAGGTTTTTATCACAATTCTATTGCCAGATGCCAAAAATGCAAAGGTTAATCTCGAGCCTGATGGAGGTTTTACATTCACTGCTAGTGCTGGAGCAGAGAACCACCTTTATGAACTGAAGTTGGACCTTTTTGACAAAGTTATTGTCGAGGAAAGCAAAATAAATGTGGGTGTGAGGAGTATATTTTGTGTTTTGGAGAAAGCGGAGATGAAATGGTGGAAGAAACTACTGCGTGGAGATGACAAGCTACCACACTATGTGAAAGTAGATTGGGA…	2	1	1	1
comp175200_c0	TAGGGCCAGGAAATTTGAAGCTTACGTATTCTGCTAATGAAGGAACACTTACTCAATATGTTAATACCAGAAGTTTGGTCAAAGAATCTATTGAGCAATCATACAGCTATTATTCTGCATATGACGGAAGTCAGGATCCTGAATATTTCCAGGCCTCTGGAGCATACATCTTTCGTCCAAATGGTACATTCCCGTTGACATCTGAAGGGCAGATTCCACTTACAGTGGTGCGAGGACCACTATTAGATGAAGTTCATCAGAGGATTAATTCATGGATATATCAGATCACTAGAGTGTACAAGG	1	0	1	0
comp175281_c0	TGGATTCTGCCTGACAAAAGCATTGAGTAGGCGACGATGCTTATCAGCAAACTTTGCAAACGTTACAGCACCATCAAGCCTTTTTTGAGAATCAACTCCACATTTGGTGGGGGATGGAGCTGAAGTCCCAGCAGACTCTTTTACTTCTCTAGCAGTGATATTGGCATGATCCTGCTGCATGATGGAATTGTTTGCTTGTAGTTTTTCACTCAAAACAAAGAAAGCCTCAATGAATGGCAACAGTCTCTGAGTTCCAGGTGGAAGAGGAGACAGAGATGAGGACCCAGGCACATGCTCCCCAACATTTGCATTTGATAAAATTGAAGAGAAAGAGCTTTGCACCAATTCTGCCTCAGTAGTGTTTATGCACTCACTTAGTTCTTTCCACAATGGCTCGAG…	3	1	2	0.5
comp175293_c0	GAAAGTCTGGTCTTTCATTCCAGAAAAGCCACCGCACCGACCTCCCAAGCCTCATTCAACCCAGCTCTCTCTCTAAACGCGTCTGTGTTGATAACCTGAGTCTCTCTCTCTCTCTCTTTGAGCTTGAGAATTAAGGGCAACGTTCTGCAAAAATCGAATTCAAATTTGAACCAGTTTCAGCTCTTTCTCTCTCTAGAAACTTCCGTTGTATTTTGCATGATCAGAGTCTGTTAAATCAGGGTTACGCTTTCTGTGAATTCAGGGTTG	1	0	1	0
comp175354_c0	CGCGTGAGAGTTAATCGCCGCCTTCGCCATTAACGAAGCTCCGGTGCCTCGGTTTTGCAAACAGTAGAATCGAATCATGCCGAGAGTGTAGCAGGCTTCAACGTTTCCTGATTCGGCACACTGTTTCAGGAATCGGTGAGCGGACTCGGACCAGTTCTTAGCTTTAACGGCAAGCATTTTTGTAGAAGCTTTGGATAGTACCATGGAATGGAGTCCTAAAGCGTTTAATCTCTTGCATGTAATGAGAACGTTGATGAAATCTGCAGGAGAATCGGCGGAGGAGCTAAGTTTGGAAAGAATAAAAACGACGAGATCATCAG	3	0	3	0
comp175397_c0	GGCTTCATTTAGAGCCTGCCTCTCAACCAAGAGTAACGGAACTTGCTGCTCGACTTTCATATTCAAACCTTCATAGAAGTCTTGAATTTCAAGGTAAAGAGGTTGGCATTCGTGTGTATCCATAATTGAAGAGTCAAGGCACTCCAAACACAGCTTCCGACCATCATCGAGCAACAAATATCTCGTGTCAGTTGGCTCCATTCTTTCACAGCTACAACACCGAGGAGTTCCGTCACGTTCATGCGAGGGGCAGTATTTTTGTAGCCAGAAAGGATGTGCTCTGTACTCAATGAGACCGGCTGTGTTTGTTGGGATAAAGTTATTGCAAACATCGCATCTTGGGTGATGCTTCTCCTTATAGCAGGATTTGTGGTAAGGGCGATTCTCAGACATAGAAAA…	5	1	4	0.25
comp175449_c0	GTTTACCAAAAGAGCTTGGCCCTGTCAATCCCAGTGGAAATGGGTTCTGATAATCCTCCCCATGGGAACATAAAAAATTTGCCATCTTCAAAACCCCCAAAACCTCTAGTAAGGCCTGGTGATCCGACAAAAGGTGGCCTGAAACGTGGCCCATCTGATCGCCAAGAAGAATTAACTGCAAAGAGGGTGAAGAAAATCAATGACTTGAAGTCTCTGACAGCAGAAAAGAAAGCTGTTCAAAAGGACGGAAAAGAAACAGTGGCTCTTAGGCATCCAAAACCTCTCAAACCAGATTTGGCCAAGAAAACAGAGTCCCCAGGAAAGACACCTGAACCAACAATGCTGGTGATGAAGTTTCCT	2	1	1	1
comp175593_c0	TAAAAATAAAAACAAAAACAAATAAAAAAATTAGGCCTTTATAAAGGTGGCCAAGCTTCTCCTCTTCCAAATCGGTTTCTAACTGCAAATCCTCAAAACCATACCTCTCTCTCTCTCTCTCTGCGTGCCTACCTTTTCTTTTTGCACCTTCTACACAGAACAGACACTTCACCCTTTTTTCACTCAATTCATCATACATAGCCTATTATTGTTTATATACATTTTTATAAACTTTTAGATAATTTAGAAGTCATACATATTATACTCTCTCTCTCTCTCATTATCTTTTGCTTGAAGTTGCTTGATTGGAAGCAAGAAAAACAAAAACGAAAAAACGGGGCGAGAAGGGATAGAGATGGCGAGGAATGAATGGATAAACGGGTACT	1	0	1	0
comp175600_c0	GCTAAGGTCAAGGAACGGATTTTGTCAGGAAAAAAAAAATGTCAGAAACAATTCTCAAAAGTGAAATTTTTTTATAAAACAAATAAATAAAAAACCTAGCAAAAAGGTTAAAAGAACAACTATGAGAGGAATGCCTGGTATTAACAGATCTCAAGGTTTCACATAGTGGCAAACCAACATCTAGATTCACATCTACTTCAGATAGCTTTTAAGATTTTTGTTCGGATACTTGAAGATATACCATTTGAGTATATCCATTGAATACGGATGCCTCGAGTCTATTCAAACCAAGCCGCTGAAACAAGCCAAACCTTCCATCCTCAACAATGGGACTGGATGCACGAGCAGGATCATATCTGGTTTGATGAGTAAGTGAAGGACCA	3	0	3	0
comp175743_c0	AGTATGGACTTGTATATCACCTGAGCCTTACAAGGAAAACCCAAAATGTTCTGGTTTATGGTGTATCATGGGTTGTGATCTTGGTAATATTGTTTGTGATGAAGGCTGTGTCTGTTGGAAGGAGAAAATTTAGTGCAGACTTCCAGCTTGCGTTTAGATTGATCAAAGGCCTAATCTTCATGACATTTGTCGCTTCTGTTATTCTTTTGATAGTACTTCCCCATATGACATTTAGGGATGTCATAGTATGCATTCTTGCTTTCTTGCCAACTGGATGGGGTTTGCTTCTGATTGCACAAGCTTTGAAGCCTGTGGTTAAACATACTGGAATCTGGTCATCTGTTCGGACACTTGCTCGTGGTTATGAAATAATCATGGGTTTGCTTCTATTTACTCCTG…	1	0	1	0
comp175778_c0	GGAGAGAGAGAGAGAGAGAGGAAAAGGAAGAGTCATCTATCTAAGTCATTGAATGGACATCAAAACGTACATCGCATAGCAATCTGTAAAAGTTTCTCATCTCAATGGTTTGATTTTCTTGGTTTATAGATGTAGAGAGGGTCAGACACGCCAAGTGAGAGAGAGAGGGAGTTTTCTTGTTGAAGGTGGTTGTGATGGACTTTCGTGGGCTGAAAAACTATAATGGGAGCTGTGCACTCG	1	0	1	0
comp175782_c0	AAGAAGAAGAAGAGAAAGAGGAAGGTAGATGAGGATGTGGAGAGAAGTGGTAGTGGTGATCTGGAGAAAGAGAGTGAGGAAGGTGGGTTTGAGGGTGTGAATGATAAGAAGAAGAGGACGAAGAAGAAGAAGAGGAAGAGAGGTGAGGGATTGGAGAGTGGCGGTTTAGAGAAGGTAGATGCGAAGAAGTCGAAGAAAAAGAAAAAGAAAA	1	0	1	0
comp175888_c1	CTTAGGGCAGCCCCGGCGATCGCATAGCACGAGACTCCCACCGTCAAAGCATATAAAACAGACATCCTCCTCTTCCTTCTTCTTCTTGACCGGCGGCTGTTTGGCCTGACCCCTTGGCGGTCGGCCTCGCTTCCGATTCCCCCCGCAGCCGTCGCCGTTGACCTCCGCCTTCATCTCCACATCCACGACAGCAGAAGCTCCCCCACCGCCGGGATCGTCAACCATCGCCGGAACTCCGACGAGCCGCGAGTCATCCACTTCATCAATCGGCTCAGTCGCAATTCCGTCACAGCTTTGGTTACAAGACCTGTATAGAGCCGGACCAGAAGAATCTTCTCCTTCCATGAAAAGAATCGAATCAGGAGAGGCGGAGACTATCGCAAAAACCCTAGATTTCCT…	3	2	1	2
comp175906_c0	TGAGAGAAGATGAGAATAAATTTATGCGAAATGGCAATGGAGGTAGTGCTAATTCTAATGGGGTTTTAATGGGAAACGGAAAAGTGAGGGCTGAATCTGTTATTGAAGCAACCACTCTGGCTGCTAATGGACAGCCTTTTGAGGTTGTCTACTATCCACGATCAAGTGCTCCAGAGTTTTGCGTGAAGGCCTCGTCTGTGAGGACTGCAACGAGAATTCAATGGTACCCCGGGATGAGATTTAAAATGGCTTTTGAA	1	1	0	Inf
comp175964_c0	CGATTTTGTTGGTGCCTTTGATGGTGTAAGAATCAACGTCTTTCTTGCCTGGTTTGGTCTTCGCCATTAACGATTGAGCTTTGAAGCTATTGTTTGAGAGAAAAAGAGGAGTATTGGATTTTGTAGAGAGAGAAAAAGAGCTGAATCCGAGCTTACACTTCGTTTGGATGGAGGGGTTTGGAGGTGATTGAAGCAGAAATGGAGGTTTCAGAGAGTAGAGAAGAACAGAAACCCTAGTTGCTGGGGGGACAGAGAGAGCGTGTCTAGTCTAGAGAGAGGAGAGAGAAAGAGGAGGGAGGGAGGGGGACAGAGATCGGACGAGAAGGGTTTTGTTTGGATGCGG	2	0	2	0
comp176100_c0	GTGTAAGCTCGGACTTGGCTTTCCTCCTCTTGGTTCATTCGCGCTATAAAAAATCATCGCCCTGTCTTGGCGATCTCTTCTTCATTATCGATTTTGTAGTTGAAACGCAAAATGAGCAGAAAATTCTTCGTCGGCGGCAACTGGAAATGCAATGGAACAACTGAGGAGGTGAAGAAGATTGTTACCACTTTAAATGAAGCCGAAGTACCTTCAGAAGATGATGTGGAGGTTGTTGTAAGCCCTCCATTTGTGTTTCTTCCTGTGGTAAAAAATTTATTGCGCTCTGATTTCCAAATTGCCGCACAAAACTGTTGGGTTCGGAAAGGAGGTGCTTTTACTGGTGAGGTTAGTGCTGAGATGCTTGTCAATTTGGGCATTCCTTGGGTCATT	2	0	2	0
comp176104_c0	AATGGCCACCAAAGTCTATATTGTTTACTACTCGATGTATGGACATGTCGAAAGACTGGCAGAAGAGATAAAGAAAGGAGCTGCTTCTGTTGAAGGAGTTGAGGCTAAACTATGGCAGGTGTCAGAAACATTGCCTGATGAGGTTCTAGCAAAGATGAACGCACCACCAAAGGGTGATGCGCCGGTCATTACACCCAACGAGCTTGCAGAGGCAGATGGGCTTATTTTCGGCTTCCCCACTAGATTTGGAATGATGGCTGCCCAATTCAAAGCATTTTTGGATTCAACCGGAGGTCTATGGAAAACTCAACAGCTTGCTGGAAAGCCCGCGGGCATCTTCTACAGCACCGGATCTCAAGGTGGTGGTCAAGAGACTACAGCATTAACAGCCATTACTCA…	1	1	0	Inf
comp176168_c0	AGTCTCAACAACAACAACAACAACCAAAACAACAATAACAACAACAACAACCACCATGTCAGCCAGAGGATGGTGGCGCCGTCGTCTACGGCGGCGGAGCACAGCGATCAGATGGAGGTGAAGATCAATGATATAGTGGGGAATGGAATCTCTGGAATTCTGTATAAGTGGGTGAATTACGGCAAAGGTTGGAGACCTAGGTGGTTCGTGTTGCAAGATGGTGTTCTTTCGTATTATAAAATTCACGGACCTGACAAGATTGTGGTCAGTCAAGAGACTGAGAAGGGATCTAGAGTCATCGGAGAAGATTCGCTCCGCCGAATCTCTCGTCACAGGAATGCTGACGTTGGTGGCTCTTTTCTCCGCCGGAAACCTTTTGGTGAAGTTCATCTCAAGGTT…	2	0	2	0
comp176195_c0	GTGGTTGTGGTGGTGGTGGTGGTTCATGGTGTTCTTGTGAGCGATTGATAGGGTTTGAGAAATAAGTGATTTCGTTATCGTAGAGAGCTTTGGTAGAAGGATTGAAGAGAACTGACCAGGCATCGCAGACGAGTTTGAAGGCTTCGTCGGCGTAGGGAAGGTGATTTCGCTGAGGGTTGAGAAGGATCGCGAGTCGCCGATACTGAGTCGTGATGAGTCCGGTGTCGCGAACGAGTCGAGCGAGTTGGAGGATCGCGTACCAGTCAGGCTGGTTGTTGATCCGCTTCTCGC	1	1	0	Inf
comp176225_c0	AATTGGCCCTTGAATTTTTTTACATGTATAATCCTCCCAAGTCCATATATCTCCTCAAATTCCTCAGTGACAAACACTATAAAAAGCCATTAAAAAAAACCCATCCAATTATATAATTCCCTCCCTAAACTTTCTTTGAAGAAATCAAAACAAAAGTCTTCTATTAGCCAAAACCACAAAACATCAACACCACCCGAAAAACAAAAACGTAAACAAAAAAACATGAGTTATTACAACCAACAACAACCCCCTGTTGGTGTCCCTCCTCCTCAAGG	2	0	2	0
comp176253_c0	TCCGCCACCCACTTCCCCCACTTCCTCATCCTTATCCCTTTGTACGGCCTCTCGCTCTTCCTCTTTCCCCCTCCACCCTCCATCTCTCTCTCTAGAATCTATACAGAATTGGAGAAATTGTTAGAGACAGAGACAGAGAATAGATGAGAAAAAGCATGAGGTTGGGATGTGTTGTGGTGTGGAGCTACATGGGTGATAGGGTTCTGGGTAATCCTCCACGTTGATTTTGTTTACAGAGAGGGAGAGAGAAAGAGGCAGAGAGAGAGAGAAGAGAGAAAG	1	0	1	0
comp176305_c0	GGTAAATCACCCACCCCTCACTCTCACGAAATCACAAGAAACTCGCCTCTTTTTCCTTCATCACTTTCTCTTTCTCTATCTACACTGCTATAATCAGAGTAGAAAAGAGAATCGGAGAACAATCTGATCACGACCCAACTAAGTATTTCCGATACCAAACACGATCTCGCTTCAGTTTTTCCATCTTCAAGCCTGTTTACAGATATGAGCGAGTTCAGAGAAGACTGAAGAAGAGAGTTGCTACTTCAATTTAGAGGAAAGGATTTGAGGTGTGGGTTGAACTGTCATGCTGAATGTT	1	0	1	0
comp176433_c0	CATATTTGTGGCAGTTCTATATTCGTGCAATGCAAGCTCAGTAAGTTCTGGATCGTTAAGTGACGCAAGATATCCAAGTGCAATGTTCTTAAGAGCTCGTCTCGCCAAATTCCAATGGTTAAACTCATACTGCTCTGAACTCCTGTTGTTTTTTACCGTGTTGAGAAACTCTTCTTTCAATTCAGAAGCAAGCTGCTTTTTGATGAAAGATCGGACTGCATGAACAGCGTCAGGATCAGCAACTTCCATCATGTCCATGATC	3	1	2	0.5
comp176534_c0	ACGAGCAACATTGACAATCCGAACACCTTTCTTCATTTTAGAGAAACACTCGTCATTGAGAATCTTGGACGTAGTAGGAGTGAGAGGCAAATGCAGTGAGATAAAATCTGCAGCCGATATGGCTTCATCAAAGGTCACTAACTCCACACCAATTGCACGGGCACGGTCTGCAGGGGCATATGGATCATATGCAATCACCTGCATACCGAGCCCCCTGGCACGCCGTGCAACTTCTGATCCAACCTTTCCA	1	1	0	Inf
comp176557_c0	GTTTTAATTCAATGCAAATACAGCCCTGGGTTTACATTCAACATATAACAATAAAATAAAAATGAATCCTCAGCTTCGAGTCTTCCCAAGTTAGTGCCTTGGCGGAGGCATATCACCTTTACCTATTGCAGATACTCTTCCACGATTGTTGCCTCAGTAGGGAAAACATCTTCAAAAGTCATCTTTATTCAAAAGATTTAAGATCCCGAG	1	0	1	0
comp176561_c0	TTATGCAAATATGCATTATGGAGCTATCATAGGAGGTATTGTCAATAACACACTGAGGCCAACCGTGCCAGGCTACTGTGACCCTGAATGGAAATTGTTAATGGAGCAGTGTTGGGCCCCTGATCCCATTGTACGCCCATCATTCACAGAAATTACCAGGCGCCTTCGTGTGATGTATAAACCACCAGGTCATCACCAGGTAACCAAGTAGTGCCGTTGGATGTTTGAGCAATAATTACCAGTTGTTTGTTCCA	3	1	2	0.5
comp176583_c0	TTCGTTCTCGTTTTTCTTCTCCTGCTGGGATTTCAACCCCGACCCTGGCCCCTACAAAAGAGAGCATTAATTTTACGAGGAAGCTGCTTTCAGATTCGCAGTTCAAGATTTACAGGAATTCTCTTAAAATGCCAGCGTTGATCTTGGACAAGGAGAGTATATGTTCTAGGTTTATTTCAAGTAATGGATTAATTGAAGATCCCTGTGCAATTGAGAAGGAAAGAGCTATGATCAACCCCTGGACAACAGAAGAGAAGGAAACTTTCTTGGATAAGCTTGCCACTTTAGGGAAGGACTTCAGAACGATTGCTTCTTTTCTTGATCACAAAACAACTGCAGATTGCATTGTGTTCTACTATAAAAACCACAAGTCAGATTGTTTTGTGAAGATAAAGAAGT…	2	1	1	1
comp176602_c0	CGCTCTCGCTCTCTCTCTCTCTCTCACTGGTACAAATACGATGTGTATCACAGTCGGCTATTTCAGCTTTTTCTTCCCGAATTAATTATCTTCTTCCAATTTTTATGATTATCAGTGAAAAAGCGTCTTTTTGTTGATTAGTTGCTAGTCTTGTTCCTAATTATATACGGTGTGACTTTTATATTTATTTTTTTTATTCTTCAAGGGCTTAATATTGGGTATGCTTTTCTAAAATTGAGGCATATATTTG	1	0	1	0
comp176612_c0	TCTCATGCCAGACAACGCCATCTCCGCTCAAGAACTCGAGAGATGAGAGGACCAGCACAAGCGTGCCAGTGCTCTAAACACGCCGTCGGAGCTGGCGGCGAAGCTGAGGGAGGGTCCATCAGTGATGATGGAGATGAAGAAAGGGAATCGGACGGTGGTGGCGGGTCCCAAACGGAAGTACTTGTATAAAAATGACCCCAATCATTTCGAGCAATTATTCAATATTATCGGAAGATCACATATTTCTATCTCGG	4	0	4	0
comp176667_c0	TAAGAGATTAAAGTGAAATTTGATTACATCAAGAGCATTCAGCTTAGGGCCAAATTCCAAGGATGTAGTAGTTCTTACCTTTTATGGAACAAGAATGTGGATAACTCTTGTTGTTTGTGTTTGATATTACAAATAAAATTATTAAGTTTCAATCTGAATTAATCCTGGTCAAGATATATTTATCTCTGATTGGAATATGTTTCCTGTTCCCCAAGTTTGTTTGGCTTGTTG	2	0	2	0
comp176711_c0	ACCATCATCATCATCTTCTTCTTCTAGGGCTCGCTTAGTCTCACTCGTTAATCGACAGTTATGTGTTCGACGCAGACTGTTTATTCTTTCCCCTAAGGCCACTACTGACCAGCCAGGTCAGGTCCAAGAAGATGAGGTGGTTGACAGTAAGATCTTGCCATACTGTAGCATAGACAAGAAAGAGAAGAAGTCATTGGGCGAGCTTGAACAAGAATTTATTCAAGCACTACAAGCTTTTTATTATGAGGGAAGGGCTATTATGTCAAATGAGGAATTTGATAACCTCAAGGAAGAACTAATGTGGGAAGG	1	1	0	Inf
comp176744_c0	AGTAGGCACCTCCTTCACAATCTTGCGTATCTGTGGTTCAAACCCCATGTCCAGCATGCGATCTGCCTCATCCAACACCAAATAAGAGACTTGATGGAGGCTCACTCTTTTCATCTCTATAATATCATTCAAACGACCAGGAGTGGCAACCACAATATCTGTGCCTCTATCTAGATCTCTTAATTGGTGAACCTTTGGTGCACCTCCATACAAACACGTGCAAGAT	1	0	1	0
comp176753_c0	GGAAATTGGGAATAGAGGCATCCAACCAGAACGTTTAAAAGCCAAACAAAGAAGTGAGGTAGGGGATTGGGGTTTCAGTGATGAGCTATGGTGGGAGTGGTGGTGGGGGGTGGAATAGCGACCTGGAAAACTTCAATCTGCGCTGTATCGCCACCGCCACCGCCACCACACCGCCACCCACATACATATAGATATATATATAGAGAAAGAGAAAAAATAGTTACCGATATAGGTGCCGCTAAAAGTGGAGCCAAACTGGTCCCCATAATTTCAATCCTCATCGCTGATTCCCAATTCCCCAAAACACCAGCGGATATTCTTCTTCTTCTTCTTCTTCCCTGTCTAATCTTCCCAATTATTATATATATTTTTGTCATTTCTATACTTACAGTTTTTTCT…	2	0	2	0
comp176760_c0	AGTGATCTTAGTGTTAAGAAGACATCTCCCAATGTATGGATCCTTTGGCCTGTACTTGTTCACTACCACTCCTTCCTCCATTTTCTTTGAAACCTTCTCAACCTTTGCAGGTGCCTCTGTTGTGACTTGGGCTCTGATTGAAACAACCATCTTCCCATTCCCACCTCCACACACATTTCTATAGGGCAAAGGTACCTTGAAGTTGATTCTGTCTGGTGAG	2	2	0	Inf
comp176764_c0	ACTTTGAACCACTTCCCAAAACCACTGGATGACAGGAGATGCAGCACTGTACCCAGAATACTCAGTATTTGCTCTCATGTCGTCCAAGTCAATATCCGGAAGCCCACTAATTAACAGTTCCAGTTCCTTGTCATTAAAAATTGATATCAAATCACGAGCTATTAGTTCACTGAATCCTTCCAAAAATGCATCTATTTGAGGACGGATAGCAGTAGTTAACCGATGCTTAGCAACTAAATCAACATATTTATGCTTGTTTTCCTCTGTAACTCGAATGTTCCGTCCACCGGGAATCAGTTCATAGTCAGTTACTTCTGTCCTCTCACATAATATTAGCTTCTCTTCATCAGCATCAATGCTA	2	0	2	0
comp176809_c0	TCTTAAAAATATAGCGGGAGAGACGGGGAAGAAACTGAGTTCCCTGGCGTCCACTTTAATGACAGATCTCCAGGATAGGGTTCTCTGACAATGCTATGTTTTGTGTTCGAATTCATGAAGATTAGCTTGTTACAATTGTTACCACAATATTTATCTAGTGGATGTAAAAAAAAAAAAATCAAAAAAATCAAAAACTTATTCGAAAAGACAAATATAAGATTTTAACACTCACCATGCTTATGATAAGCTGCTGTTATTTTATTTTGTAGCAGAGGGATTGTTATTTTATTTTAGATTGCTTATGTATGCTTTTGTTTTTTATATTTTATTTGAAGGAATGTCAATGTTTGTTGATTATTCACCTACTTTTCATGCATTTTGATGTG	1	0	1	0
comp176912_c0	AGTCTCGCGATCGTTGATGATCTAAACAACAAACAAACAAACAAATCGATTAGATCTACAACATACAAGCACATACAAACACAGTATTGAACCGAAACTGAAAATGAATCGATCGATCTCCGTCTTTTAAGAAAAGAGGAAGATGAACGTACCGTTTCAGGGTATCAATAAAAGTAACATATAGAGTTAACAGAACAGTAAAACCAGAGAAGAGTAACAGAGAACAGATCAGGGGTCAACAAAGCCGAATCGAGTCGGATCCGATCTCTGCGACGTGTATCTGACGGACCTTCGAGTCGACGACTTCACCAAA	1	0	1	0
comp176913_c0	TTGGAAACAAGTCAGTATGCCTCACAGTTGCAGCAATATATTGCAAATCATCAAAATCCAAACAGCTCATTATCAACTATGCATAATACCTTTCAAAAAGAGAATTCCTATTGTCTGAGAAACAAGATTGGTTATGAAAGTAAAGAGAGTATTTTCCCACTGGTATAGTCTTGCCAATATAACATCATAACTTTTGTGACAAAATCCACTTTGACAACATCAACCAACACCTGTGTTGAAAAAAGTAAAGATTATAATCTTTTAGGTTCAATCCTCGGTTGCTGCAGATGAATGAGTTGGATATTTCCACAGCACATCAGCCCATGTGCTGAAACCATCGGTCACCTCCTTAACGACAGATGCCACCTCCTCTACGCTGACACGAATCTGTTGCTTGCT…	2	0	2	0
comp176991_c0	ATTGGCTCTCTCTGTCTCTCTCCACAACTGTCATTAATGGCTGCTTCAATCTCTACACCCATCTTCCATGTAAAACCATCTGTATCCATATGTATATCTTCATCACAACCATACCTATCAAAATTCACAATACCCAGAATCAAAACCAGACCCAAAACCACATTCACACACCACTCTTTAACCCCAATCGCAACTCTTTCTGACCCATTTGTCCTCCAAATTGCAGAAACCCTAGAAGATTCTGTCTCTTCTCCCTCTTCCTCACCACCGCCTCTTCAGAAGCTCAGAGACACTTCCTCTCAGTCCCTCCTCTCAACCCCATGG	2	1	1	1
comp176995_c0	CTCCAATCGGACAAGAGTCGCTCCACTTTTTTAACACATGACCGGCGGCGGAGGCGACCACCCCCTGCCGCCGCAGTCTGCGTCGGATAACAGCGGCGAATTTCTCCTCCAGTTGCTCCGGAGGCCACCACCACCACCACCCCACCATCCCCCAACGCCGCCGCAGCAACCACCACTTCTATCCTCCTCCCACACCAGACCTCCACCACCACCGCCGCCGCCG	1	0	1	0
comp177062_c0	GAGAAACGAGAAGAAGCCCTCTCGAGTCGCGTTGTCAGAAAACTGAACAAAACTGTAGAGAGAGAAACACAGCGAAGAGAGAGAGCGTCGAAATCCTTGGCAGCTATGAATCCAAGCAAAATAGAAGACGATCTCTTTCATCACCATCATCACCACCTGGACCCTCCGATCATGGACCATCCAAACGAATCACAACCGTCGATTCTCGATCACCACCACCATCATCAAGAGCCCTTCTCGATGTCCGAGTTCGTCCTCTTCCGCTCCGACGACGACGACTCAGTGAGTCACACTTCCTCCGACGCCG	1	0	1	0
comp177069_c0	GTTCGATCATGGTAAATTCACCTGGGTTTCCAATGTTGATTGGTCCTGTGTTTTCCCCTTCCATGAGTCGGATAAGTCCATTAACCATATCAGAGACATAACAGAAACTGCGTGTCTGTGTTCCAGGATCCTGAACTGTCAATGGTTCACCACGAATTGCTTGAGCTATGAAGTTGCTAACTACTCGTCCATCGTCAATATTCATGCGGGGCCCATATGTGTTGAAAATTCTAGCAATGCGTATTTCTATTCCATGCTGTCTATGATAATCAAACATCAAAGTCTCAGCAACACGCTTCCCCTCATCATAGCAACTCCGAACTCCAATTGGGTTAACATTGCCCCAATAGGTCTCAGGTTGGGGATGCACCAGAGGATCTCCATATACCTCTGAGGTTG…	4	2	2	1
comp177097_c0	TGATTTCTGGTTCATGGGATTTGTCAATTATGAGAAAGCAACTCGTCACCTCTCTGAAAGCCTCCGGGGATTTGTAGCACCTGGAATAGCTGTCCAACCGGCCGTACCATGAACCCAAGAAAAAACGACAAGTGAGGAATTATCAGGCATCAGAGATCGTCTGTCTTTTATGCCCAGTGCAGCCTAAATCATCCTGTTCTTCTTTTTCTTTTCTTTTTTATATTTTAATTACTATTTTTGAATGGTTATGGTATCCTGTGTCCCCACCCTCGTGCTTTTTGTCAACAAGTAATGACAGTATTGATTATTAGGTTTGAAAACTCATGGAGTAGGTTTAGGTGACTTGGTATTGATGAAATGTTGTATTCCGAGAGAGCCCACCTGCTGCTGAGGCTCTTT…	3	1	2	0.5
comp177100_c0	ATAACTTTAGGGTTAGGGTTTTTGGCGATCATTATTCTCAGCGTCCTTCTTCGACTCCTCTCATCCTCCTCGTATCCTCAGAATCGTCAATCATGGCCGAACAGACTGAGAAGGCATTTCTGAAGCAACCCAAAGTGTTTTTGTGCTCGAAGAAGACTGGGAAAGGGAAGAGGCCAGGAAAGGGTGGGAATCGCTTCTCGAAGAACGTTGGTCTGGGATTTAAAACTCCCCGAGAAGCCATTGATGGAACATACATTGACAAGAAATGCCCCTTCACTGGCAATGTATCCATCAGGGGCCGCATCCTAGCTGGCACATGCCACAGTGCCAAGATGATGAGA	2	1	1	1
comp177181_c0	ATAAGCTTTAGCTACAAGAAAACTAGTAAATAAAAGTGAACAATAGAGCAAGGATGAACTGCTATACAACAACGCCAAACTGAGAAAATACTAGCACTACCGTCCCTGACACAGATTGCCTAATATATCAAATGCATAATCTGTGGCTCAAGAATAAATTTACAAACGTGTATGAACAATGTATATGTATGTATATTCACTGCCTATGTCCTTCAGGGAGACCTACCACCCTGTCGAAGGATACAACCCTTTGAGGCATAGATCCATCTTCCTCCTCATCGTCGTCAAATTCCAAGACATACTCATCAGTCTTCCTCTTGCGAGGTTGGACTACAGTTGCTCTATACAATGCGGTTGTTCCCGGATATACAGCCAAAACTTGCTTCCCAGTAGGGAAAT…	2	1	1	1
comp177198_c0	AGTGGACATGCTCATTGCACGCTTATGGGCATCGCTTTTGAGAAAGACAAGGCTAGAAAGAGTTTTGTCCAGTAAGTCAAATGCACGGCGCAAGAAAGATCCGAAAAAAGATGATGAATTTATTTCTGAGACACAGCAGGATGACTTATACGTGGAACGGATCCGTCTTCAAAATATGGAACTCAGTTTCCGCAATCTTCTGGGCAAGATCACCATTCAAGAACCTACCTTTGATAGAATAATTGTTGTTTACAGGCGAGCAAGTACAAATAGAACAGGGCGAGGAATATTTGTGAAGCATTTCAAAAACATTCCAATGGCTGATATGG	6	1	5	0.2
comp177204_c0	GACATGGCCTAGCTTTAGTGATATGCACCCTTTTGCCCCTAGTGAGCAGGCTGAAGGTTATCAGGAGATGTTCAAAGATTTAGGGGAACTATTGTGTACTATCACTGGATTTGACTCATTCTCTTTGCAACCAAATGCTGGTGCTGCTGGGGAGTACGCTGGTCTCATGGTCATCCGTGCATATCATAAGGCAAGAGGAGACCATCACCGC	1	0	1	0
comp177268_c0	TCTGTTTTCTTCTCCATTGGATTTCTCTTCCTCCATTTTCAGTGACATGAGATTTTTAAAAGTGGGAATCAGGTAGCACAGGATAGGTTTAATAATTTAAAGTTCCAATACGTTGGTAGGTTGGTGTTTGCTGAAGGATTTTCAAGAATCATAGAATGTGTAACATGGGTTTTACTTAATTTTCTTGGCGTTGACTTGATGAGAGGAAATAAGCTCTTCGAGGTTGTTCTACTGAAACATTGCTGATGTACTGAGTACATTTATTACTTCAATTCATGGGCTATATTGAGCTTTTTCTTTTCAATTTCATGTGTA	1	0	1	0
comp177272_c0	ATCATCATCCTCATCATCAACATCTGCCCACGATTTCACTGTCAATGGTGCTGGAGCCCAGAAAACCTGTGGCTCGGACTCTTTCGATTTTGATTTCGAAGAACCCTTACTCTTCGAAGACCCACGATCCTTATCAGACTTCTTCTTCTTCCCAAGCGCTGCAAACACGTTGGTATTGTTAATCATAAACGACCCTTCATCCCTCCTATTTCCACCACCCACCATTTCTCTTTCAACACGTCACAAAAACCCAGAAAATGTCTCTCAAAACCTGACCCTCCTATACAGCGAATTTCACAGTTTCTCAGATAAACCAAATCAAATCAAATCAAAACCTTTTTATTGCCAATCCAAAAAAGTTTCAAACAATTAATGTAAAATTTTAGAAAAATAACAAAA…	1	1	0	Inf
comp177285_c0	AAATTGGATATTGTGTGAGTTCAAAGTCTTTATATCTTCTTCTATCTTTTGTGCTCTCTCTGTCTGTTTTCATAACAGACAGTACTCTCTGCTTTTGAAGAGCCATGGCACCTCAAGCTCCAACTGATCACAACTCTAACCCCAACAACGTTGACACGCGGTCTGAGAAGGAGAAAGCAATCGATGCTTGGCTTCCAATCACTTCTTCAAGGAATGCTAAATGGTGGTACTCAGCTTTCCACAAT	2	1	1	1
comp177539_c0	GGCTCATTTAATAAGATTGAAACTCTCATAATTAGCAAGCTCCAAGAAGAACAGAATTATTAGTACGAGTCAACGAGAATGTTAAACCAAATCAAACAGAGATATGAATCTATGATCAACAAAGCATCATTACGAGGCCATTCGATATTCAATTCAACCTCCCAACAATCAAAACAACAGGTTCATTCGTAGTAAGATCTTCATTATCTCTCATTCAAAACAGAACTAAACGAAATTCAAAATTCAACACATGAACGCTAAAGAAATTTACAAAGCAAATTTACTCGTGGCGTTTCCAATTACCGAGAAGGCTTCGTTCAATCAAGCTTCGGGGGCAGATCGGTAGCGGTAGAGCTTGC	2	0	2	0
comp177582_c0	CATCTCTTCCACCATGGGTTTCCACAATCGGACCCTGGCATTAATGAACCAGTTTGAGACCTGGTTTCTGGAGAGACCAGTCTGACGAGCCAAGAGGTGCTTATCTGCATCGCTGGGGTACGGGTGGAGGAAATGCTCAAAAAGCCAAGCTCTCAAAATGTTAACTGAGCGTTCAGGCAGACCTCTTTGGGGCCTCCAGGCTTCTTGTTCCATCATACCCATTTGGTGGAACGCTCTTTGTTGTCTCAAACTTTGCTCTAGCAGTCTCAGCCTCGGTGTCTCTCCTTTAGTCACTCCTGATGTCCCTGCGTCTTTCTCTCCCAATAATTCACAACTCTGCTTCAATTGTGCTGCTATGGCATCCTTCAGACACCGGAAGTGTCGCGACATCGCTTTCTG…	1	0	1	0
comp177620_c0	GAAATCTTCATACAAATGATCATAATAGTATCATCATATAATATAACTTAATGTACAACAGAAGAGTTCCAGAAATACAACAACACACATATATACAAAGAGCTCGAGGTCATAAACAAGCTCTTAAAGTAATATTATGCATAAACATTAAACAGCACAAACTGCTAATGCATAATTCATCAAGATTATTAAAAAACGAGGAAAAGAACGTAAAATCGAAAAAGGGACTACAAAAATGCATAAAGATCTAATAAACTATTAAACTGAGAAAGTGAAGGTCACACTACTAGCTCACATCCACATTGGCTGTGGCAGCTTCAGGATGGTAGTGAAGCATTTCCTTCCACATCATCTCCCTTATCATT	3	0	3	0
comp177652_c0	AACTGAGAGATCCTTGTCCTCTCCAATCTCATACAAGTGCGCCAACCGAAGGAGAACCTTTCCATCTTCAAGCTCCTCGAGGGTTATCATAGCAATATTATCAGGTAGACTGTAGGAGGGGTCCATCCCAGAAAAACTTGGTACTGGAAAGTTTGTCCATTTATCTCCGTCCTGCTCGGTGAAAGCCAACAGAAATGGAGAATATATCTCCTGACCAAAT	1	0	1	0
comp177658_c0	TAGAAGAGATCGCAGGAAGACTGACCGTCGTGTTGACAATACTTCAGTTAGAGAAAACACTGACAATAGAGCTTTGTCTACTGATAGGTGGCATGATGTTGCTAATCGCAGTTCTGGGCATGATACACGGCGTGATAGCAAATGGTCATCTAGGTGGGGTCCAGAAGAAAAAGATAAGGAGTCTCGGGCCGAAAAAAAAACAGACGTAGAGAAGGAAGATGCTCACAGTGATAGTCAATCATTTGTTGGCAGCAATCCCCGTGCAGTTCCTGAGCGTGACTCAGATTCTCGTGACAAGTGGAGGCCACGCCACAGGATGGAGGGAAATTCTAGTGGG	1	1	0	Inf
comp177672_c0	AGCAAAAATCAACTTTTTTTAAATTTCTGAAGAGCGAAATTGCTTTTTTAAGGAGTAATTTTTATGCTTCTTAAAGTACTCTATTTAAGACTACAGGATCAACTAATTTTCAACATCAACAATTTCCACTTCCATGATGCCATATAAAAAAAAAAAAAATTATCTTTCTACTGTTGAATTTAAAAGTACTGGGTTTTTGGTACCTTATATGGATGGGGACAATCAGGCCATGTGGAAATTTGATGGAAAGACCCTGATAAATGAGATTGGATTGGGAGCCAAGACATTAACGAAAATATATATTTGTTCTTAGGCCTTATATAGAACTTGGTTATTAATATACTCCATTAAATACTCTTTTGAAGTGTTGACTTTTTACTTGTATTGCATCTGATAGAT…	2	0	2	0
comp177678_c0	ATGCAAAGTCAATCCACTGCTCAACATGGGCACATTCTGTTAATGAAGAGCCACAAAGAGGATCGTCAGACTTCAAGCGAGCAACATATCGCGCTATGGCATTGCTCTCAAAGATGGGCCCATCAGGAGTTTCCAGCACAGGAACCTTCCCAATAGGGTTCATCTTAATAAACTCTGGGGTTTTATTTGACACACCCATCTCAAAATTCTGGGCAAGTTCAACTTGGACACCACTGTACTCTGCAGCAATGAGTATCTTGAAAGCATTTTTGTTTGTTTTCCCTGCATGCAAGATCTCAAATCAAGCTTTAAATTGACTTGAGCTTCACCCAAGTTCATGTAGTCCACTCCACTAAGCTTGATCAGCTCTTCATGCAACTAACGACCCTAAAACTGCAA…	1	1	0	Inf
comp177757_c0	CATATCAAGCAGTACAAGTGCCCAACATGCAGCAACAAGAGAGCGCGGCCTTGATGCTCCTTTTCGGGTGGGTAGGGAGTTGGTTTTCTCATATCTTGTGTATGTGTTGTCATGGATTCAACTAACTGTTTAGTTGGGTTAGGTTTTGAATTTCTTGCAATGTCAGGAAGGTGGTCTTTCTCTCTGTCTATGTATTCAGTAACCACGGTCTTGTTAATCTTTGTTTATTCTTCTGATTATGTCTCACTTGTGACTGTCTTTAATTTGATATTCTTGTTACGGGTAATATACAGTTTTACACTTGTAGGAAACTGTTATCTTTTTTCTAATGATTTATCTATCCCCACGTATTTTAATTCTTG	3	0	3	0
comp177759_c0	TAAAGAAAGAATACAAGAAGTGCGACAGAAGGCTGCTGCTAATAGGGACAAGTTTCACAACACATCAATGAGTGGTATGCATAGGCATGGATCATATTCGAGTACAGGAGGATATGATGATGACCACTACGGAAGCAGAGATGATGACCGCTACGGAAGCAGAGATGATGACCGGAATGGTCATGGGAGAGAAAGAGAATATAGGGATGATGATCGTTATGGTAGGTATGGGGACTCATATGGTCGTGATGGAGAACGCTATAGTAGAGATTCTGATGAACGCCATGGCAGAGATGGTTATAGGGATGATGATTCCCGGGGAAGAAGTCGAAGCATTGATGA	2	2	0	Inf
comp177761_c0	AAAAAAAAAAACAACACCACACACAACCGCCACCCCACCCTTACACCAATTCCAATCAGAAATCGAAAAAATATCGACCTTCTTCCTCACCCCTCTCGATCTCTCTCCCTCTCTCCTCTTGCTTGGGCGGTACGAGAGAGCAAACCAATTTAAAACCCTCTCTCCTCCACCGCCACACACAACACAACACAACACAACACCACTCCAATCAATGGCGGCGACACCACCCTCCTCAACCCCAGCACCACCATCACCGCCAACATCACCATCACCGCAGCCACAAGACCAAGACCAAGACCAAAACCACGAACCCTCCTCCTCCCCATCACCAACACCAACACCAACA	1	0	1	0
comp177776_c0	AAGCGTTGCAGAAGAGAAGCCTTGGTCATCATAATCTGATTCTGAGTCCATTTTACCGTCCAAAAATAAGCAAACCACGGCACAGTCATCCATCTTTGATGTGGGATATTTGGATTTCCATTCACGCGCTGCAGAGTTAACAAGGATCCTTGCAGCTGACGACCGGCTAGGAGCTGATGATACTATCTCAACCACTTCTTCGTTGCTTAACACATCCCAAACCCCATCAGAAGCA	2	0	2	0
comp177850_c0	AGCACTTAACATAGTCCCAACGAGCACAGGTGCAGCCAAGGCAGTGTCTCTGGTGCTACCACAGCTCAAGGGCAAGCTCAATGGTATCGCTCTGCGTGTGCCCACGCCTAATGTATCTGTTGTTGACTTAGTTGTGAATGTCGAGAAAAAGGGAATTTCTGCTGAAGATGTCAATGCAGCCTTTAGAAAGGCAGCAGACGGGCCATTGAAAGGTATATTGGCAGTGTGTGATGCCCCTCGTGTCGGTGGACTTCAGGTGCAGTGATGTTTCGACCACCATTGATTCGTCCTTGACAATGGTCATGGGAGATGACATGGTCAAGGTGGTGGCCTGGTATGACAATGAATGGGGATACAGCCAA	2	0	2	0
comp177870_c0	AAACCACTGCTGGAGTCTCATGGCCACAAGGTCACCGCCCTCGACCTCTCGGCCTCCGGTGTCAACATGAAAAAGATAGAAGAGCTTCGCACTCTTTATGACTATACGGAGCCGTTGATGGAGGTCATGGAATCGCTTCCTCCGGGCGAAAAGGTGGTTCTCGTTGGGCACAGTCTTGGTGGCTTGAACTTGGCTCTTGCCATGGACAAGTTCCCCCAGAAAATCTCCGTTGCTATCTTCCTCACTGCTTTCATGCCCGATACTGTGCACAAACCCTCGTTTGTTATCGAACAGTACTTTAAGGGGACAACCCCAGAA	3	1	2	0.5
comp177873_c0	GGAAATGGTCATAATCAAAGAGTTGTATCCTTTTTACTACATAAATTTAGCTGAATTTCTATGTAGTTTGTTTACTTATACATATCTATGTTGAAATCTGGTTGACATTTGTTGAAGATTTCTTTAATTTTCTTTTTCCTGCAACATCATCATCTCTCTCTTTCCCCTCTTTGCTGATCAATTTGGTTGCTTAGAAAAAAACGTTGCAAAATGAGGGAAAACCTAAGAAATTGAATCTTAGTTCTTGTCGTTGTTGTTGTTTTTTCCCCTGTAATTGGAATTCAGCTGGGCGTCATATCGCTATTTGGAGGAGTTGAACTTCTGATTTTCGTAGCCAAACAACACACCGACACAAAAAATATATATGCAAAATAAAAGTTGGGAAGTTTGCAAAATGAG…	1	0	1	0
comp177938_c0	ATCGAATTAGGTTCTCTCACGATCCACAAGTTCGTTACATACACACATATATATAACACTAGTACTAGTATATATATATACATCGTAATCTATATAACTAGCGATTTGGGAATTTAGATCTGTGTCTCTCTCAAATCGTCTTTGACAAAGATGTATGGATTCGAAGCCATGACATTCAACATCCATGGCGGTTACCTGGAAGCGATCGTCAGGGGATACAGATCTGGTTTGCTCACCGCCGCCGATTACAACAATCTCTGCC	2	1	1	1
comp177955_c0	CAAACTACTTTCTGTGCATCTGGGCTCCACCCTGATGGTACTTGCTCATGTGATGCATTCTTCATGGGTGAAGAGTCCAGTACTTATGCAAGTATTTCACGGATAGTCATGCTTGCCGAGGCCCTGTTTGAGGTTTTGGATGAGATTCATCGGCAACCTTTGTCTCTTTCACTATCCATGCTCTCATTTCCGGCTCCAGAATCTGTTGTCGACTCATTTCCTCTCAAGAATCACA	1	0	1	0
comp177962_c0	GACCGCCATGGATGTGGTCTATGCCCTCAAGAGGCAGGGTAGGACTCTCTATGGCTTCGGCGGTTAGATTGTTTCTTAGGCGTGTAGATTAGTAGTCTCTTTTATCTCTATTGATAACTTTCTCTGTTGCCAATCAAGCTTTTTCTAGCATTATTCTGATGGTGTTTTCAAGGTTTTTGTAATTCTTATTCAATATCAGAAGTAATAGAGCTTATGTTTCGTTGCTAAGCATTGGATTTCGTTTGTGTTTCTTCTTTGTTTCTTCAAATTAAACTCTGTTTGGATTGTGAGAAAATGGTTGAGAGGAGAATGCATAAGTCCAGTCCACCTTGTGGACACAGCATCCAGCTGGGCTTGTGGCCTATTATGGGTGGGGATGATAAATGAATTTAATGAGTT…	2	0	2	0
comp177964_c0	GGTTGGGAATCTTTTGAATGGAAACAATGGAGGTGGTTTTGTAACGTTTCGGGTTTACTCAAATAATGGAAGTCAGGCAAGGAATGATCAAAGATGGGCAACATGGAGATCGAGCTCCTCTGATGGCTATGTTCATGTCAAGTTTGAAATTGGAATTAACCATAATGCTTCTCAATCAGATGGTTCCAAGTCAAGAGCACAGTTTGGCAGTAGGAGGTACAGCAATGAGAGAGTTGAAGAAGGCTTGAGCTTCAGCGTGTGC	1	0	1	0
comp178017_c0	GGGCCACTCTTCACCTCAAATTTAGGACACCTGCTTCAACTATACTAGAGTTGACATAATCTTCGTCGTTTTCGTTGAAATTCTCGGCCATGCTTCCATTACCATTGGATGATGAACTGAAACTACATTGCATCTTCTTGTACATTTGCATACATAGTTGTTGACACACATTAATCCTAGTACCATTGATTCCTCTGATTCCCCAAAATCCACTTCTAAGAATTTTTGCCTTCATTAAGGGACAATTAACAGGCAGAGAGTGAACCCCAGTTTGTTTTGCTCGGACAGCAGGGCAAATAACCGGTCCTTG	2	1	1	1
comp178023_c0	GACGACGACGATGATGATGATGAGGATGATGAAGATGATGATGAAGAGGAGGAAGATGAGGGTGAAAAGCAAGCTCAACCACCTTCTAAGAAGAAAAAGTGAGAAACCTCACTGATTCTTTTCTTGCTTCTTTCTTCTTCTCCGAGTTGGGTCTTAGGAAGTTGGTTGTCTTTAATGTGATGAAACATGTCACATTTCTTTTTGTCACCATGATATCTCCTTTTTTTATTTGGCTGAAAATATGTTAATTATGTTACAAATATCTTGGCTTTTTATATTCAAATGAATGGCCATTTTATTATAAAGTATGGTTTATTTGGTCG	3	0	3	0
comp178077_c0	GAACTGGATTTTTTGAATCTTCAGTAGAGTTTAAATCTGCATTTGAGTTACCACTGCGTCGCCGATACCGTCTACGTGATGATGATCCAGGTATAGAATCATTATCTTTTTCAGTGGAAGATGGTTGGGAAGGAGGAATATTGGAAGACCCAACTAAAATAAGTGCATCTACAGCATGAACCACACCTTCCCTCACAAACATCTTGGAGAAAGTCCCTGGAAGTTTTTCCATTAGAATCTCT	1	1	0	Inf
comp178119_c0	TTTTGTGCAGAAGATACCTATTATAGGTTGGGTGTTCCAACAGCCATTTGTTAGATCGTTCTTTGACCGTAATCGTGGCAAAAGGGTACCTGTATAAGCTTAGAACTTTAAATCTATGAAAATGAGAGAAAGCTTCATGCAGATTGAACCGGTTGTAAGTGTTGTAAAATACTGTCAAACGAATGATTCCTTAACAGCGTGTCGGTGCAAAATGTTCGCATTTGATGATGTCAGTTTTGTTGAACAATTCTTTAGTTTGTTTGTTTCTTTAGTTGTCAATTAGTGCAAGTGGTACTTTACACTGCTCTCCGGTTGGATTCAAGCTATGTATTTCTATTCAGATTCCCATTTATTGGATTAGTATTTTTTTGGCTTCATGTTAATGTCCGG	5	0	5	0
comp178129_c0	TAAAAAAAAAAAAAAAGGTTTTTTTTTTTTTAATTTTTTAATTTTTAGTTTATTTTTTTGGGTTTTTGTAGTTTTGATTCTTGCCCAACATATATATGGGCTTAATTCAGGGTGTATTAGAATTTTTTTCCCCAGTGTATTAGATTAATAGTTGTAAATTTAAAGAGATTTTTTTTTCCAGTAGTGATTGGTAGCTCGAAATATTGGCTCGATTTGTG	2	0	2	0
comp178158_c0	ATGAAATTAGGATCTAATTGTATATATTCCCAAAAATGAATCAATATAATTGGATTTAAATGATGAATAATACATCTATGGAAGTTTAAATGACAAAAAATCATGGGGCAAGAAAGTCCTTTCTATGTTAACTATAGTAAAAAGTCCGAGCTACTCAATGATATACTATATTATTATCAGACTGTGATGGTGAATAAATAAAGCTTTAGTACAATGGATAGAGCCAGCTGCAACAGAAAGATCCCGGTCACAATCAAGAACCACCTTTCA	4	0	4	0
comp178163_c0	CTCTTCTTCTTCTTCTTCTTCTACTTCCTCTTCTTCGATCTCTTCTTCTACTTCTACCTCCTCCTCCACCTCCTCTTCCACTTCCACTTCCTCCTCAATTTCCTCGTACTCTACGTCGTCATCGTCGTTATCCATTCCGATATCCGATCCCTCACCGGATTGATCGCCCGACGCCGGGGAGTGGTGGTGGTGGGGGCGGTGGCCGTCAGGGGTAGCGGCGGCGGCGGCGGATGGCATTTTGGTTTGAAACCCTTGCGTACCGGTGTCCCGCACAGTGTTTTTG	4	0	4	0
comp178167_c0	TGAAGAAATACTGGGCAATCATTCAATTCATTCCTTGTTTGCATACACTCATTCCCAGTTGGAAAGGCAATCCAAGCACGAAAACCATTTTTGTTGGCTTCAAGCATAATGATTAATGTTATACAAGAAATACATGGCGCAAAAGAAAAACATCCATATAAAACTCAATTAACACAGCTGCACCCCGACTTACAAACCAAATGTGTTATGTCTAAACATATCCAACTCTACACCAATGTAGAATTGAGCACCTGCAAAGTATTTCATTTCAATAATGCTTTCACAACAATCAAGGAAAAATAACCTTCTAGCCTAGGTTTTGGATTTTCAAGTTGTCAAGAAAAGCACAACAGGAGATCCAATATCAACAGTCGTTCACGGTAACTGTTTGAAAGCAAA…	4	0	4	0
comp178183_c0	GACACAACACACACCGCCCCCCCAACAACACACACACACACACATCATTCATATTCATAAATTATATATATATGGATACACATATATACATGTGTATGCATGAATATGAATGATACATAGCATAATTCGATTCAGTAAGACTATACAAAATTTTACATTCAGCAACATAAGATCACTTGACATGCTCTGACCATTATTATGCAACAGTAATCCACAAACACAAAAAAAAAAGACTCACGAATCTTCTGCTTAAGTGGGGTCTGGCGAACGGTTGGTGTGTATATATATAAATAGATCATGAATCGTAAAAGTTATCAGTGAACTTGCTCTTGATCCACTTGAAACTGTTCCTGAAGGATGATTTGAGCTTACCTTCCATAGTGTACAAGTTGTAGGAAG…	1	0	1	0
comp178184_c0	GCCCCCACCCAATTTGTCTTCATCTCATCTCTTCTTTTCATTCATCCACCTTATAAAACTTTAATTATTATTTTGGCTATTTCTCTCTCTCTTTTCTTACAACTCCTCCTCTGGCTGCTACCTCTATGCACTCTTCTCAATAATTTTGGAGTCCAAGATTTTCTGAGGGGGAGAAAAAGAGTCAACCATAAAGATGGAGGTAACCAATGTCACCGAGTATGAGGCCATTGCCAAGCAAAAGTTGCCGAAGATGGTGTACGACTACTATGCATCGGGTGCAGAGGACCAATGGACTTTGCGGGAGAACATAAATGCTTTCTCGAGAATTCTGTTTCGACCCCGTATTCTTATCGATGTAAGCAAGATAGACATGACCACCACCGTCTTGGGCTTCAAGAT…	3	0	3	0
comp178204_c0	CTCTCCCAACCAATACCAAAGAAAACCAGCAGAAGCAGCAGCACCAGGATGATGGAGTGGTGGGACGACCTCAAGGACGACCTCATGGACGAGCGGAGGAAGACGCTCCGGCGGATATGCAGTGGAGTCCTGATCTTGAGCGTCATCATCTTAGTAATCGTCCTCCTAATCTGGGCCATCCTCCGGCCCAAGAAACCCGACTTCGTCCTCCAAGACGCCACCGCCAACGCCTTCAACGTCACCGCACCAAACTTCCTCACCTCCAACATTCTAGTCACCATCGAATCCCGTAACCCAAACGACAAG	4	4	0	Inf
comp178205_c0	TTCATCAATGGATGTTGGTGTTGTTCCAGACTCCACAATGAGTGATGATGTCTCAGTCTCAGTCTCCGTCTCAGCCTCCCACTCAAGACCTCCCAAGGGGACAATTGACCTCTTCTCGAGTCCTCTTCACATGCCATCCCAACTTAGTCCAATGGACAGGGAGGCTAGAGTCCTAAGATACAGGGAGAAGAAGAAGGCCCGCAAGTTCGAGAAGACAATCCGGTATGCCTCCAGGAAGGCCTATGCTGAAACCAGGCCCAGAATCAAAGGCCGGTTTGCAAAGATAACTGA	1	1	0	Inf
comp178208_c0	GGTGTCTCTGCTTAGTTTGCTCTTTAGGTTTTAGTAGTTATATGGTCTTAGGTTTTAGTAGTTATATGGTATTATTATTATTATTATGTGTGTTAGTATTTGACCCAGAACTAGGAAAGTTGTGTTGATTTGGTAATGTGGATTTGTTTTGGGTTTGGCTTGGCTTGGCTTGGGTTTCTTGCAGACATGGAAGTTTCATGCATTGTACACAGCTCTTATTGGCATATATAATATATATATATTCAAACTATAGTAGTTTGTAAGTTTGTGGTTGTGTTGCTTTCAAGTTCTTTAATGTCATGCATACTTGCTCTCTA	2	0	2	0
comp178219_c0	ACCACGTTCACGTTCAGCCTTGAGCTTGTCCAAGACCCATGCATACTTGAATGAACGTTTGTTCATCTCAGCAGCTTCCTTCTCGAATCTCTCGATGACACGCTTGTCAATACCCCCAAGCTTGTAGATCAAATGACCAGTGGTGGTCGACTTCCCAGAGTCGACATGGCCAATGACCACAATGTTAATGTGAACTTTTTCCTTCCCCATTTATCAAAACCTTTAGACTACGAAAAGACTATTGAAGAGAGAGAAAGAGAGTGAGTTGGGATCGATCGGCTTGAAGCTCTCTTGCACAAGAGACAGGGCCGAGAGCAAGCGCA	2	0	2	0
comp178222_c0	AAAAAGTTTGCCTAAAGTGTATCAAATTTTGATACTATTAATCAAATTCCAAAAAGTTCATAAAACAGAGCTTGGAAACATGAACAAGAAAGTTTACTGCTGAAAAAAAAAAGAAGACCGATTGTAGCGCAGAAAATATCCGTCATCTGTTTTAGTGAAATCATAGGGAAAAAGTTAAAATAGAACAGAAACTTACATCTGAATACCATAACAGTAATTCAAGTGGCCTCAGCAGTGGGTTGGGTCAGCCCAAAGCTCACCAGCAACTTACTCAGCGACTCAGGCGAGCTCACCTGGTACTTCACCTTCCCAGAAGACAAGAACACCTCAGCAAGTTCAAGCTTATCGGATGTAAGACTCGTGCTGTCCATAGTCTTGCTAAGCACCTTCAGCGCAAGC…	8	0	8	0
comp178229_c0	CACATGATCGAGGACGATTGCGCCCACAGCGTCATTCCTCTCCCCAACGTCACCAGCAAGATCCTCGCTAAGGTCATCGAGTACTGCAAAAAGCACGTCCAGATCTCCAAGACCCAAGATCGATCCGCCGAGGACGACCTCAAGACCTGGGACTCTGACTTCGTCAAAGTCGATCAGCCCACTCTCTTCGACCTCATTCTGGCTGCAAACTACTTGAACATAAAGAGCCTGCTGGATCTAACATGCCAGACAGTTGCGGACATGATAAAAGGAAAGACTCCAGAGGAAATCCGGAAGACCTTCAACATAAAGAATGACTTCAGTGCTGATGAAGAGGAAGAGGTTCGTAGAGAGAACCAGTGGGCCTTTGAGTAAGAAGAAATACATGGCCTGATGATG…	2	0	2	0
comp178240_c0	CTGACCCAAGAGAAGAAGGGTCAGACCCTTGCTATAGCCAGAAGCTGAAGAAGAGAAAAACCCTCCTCCTTCCACTGCCAATAACATCAGTTTTGCTCATCTGGGTATCATACAATTTCTGTAATCTGTACAGTTTCCCTACACCTCCAAACTACAAAAGCCACCAACACCGTACCTTCCAGAGAGAGACTTTCACAGATCTGAGAACGAAGAAGACAAATCTCCGGCAACTCACGACGGCGAAACCTCGCCGGTCCGGCCACTCCGTCTGCTCCGATCGGTTGTCGAAAAAATCACCTTCGGGACAGAAAGAGATGGCACGTCCAAAATCGAAAGGCTTTTATAG	5	0	5	0
comp178241_c0	TCTCTCTCTCTCTCTCTCCACACCGATCATCACCAATCTCTCTCTCATCAATTGCAGTCATGGCAGGTTTGGCCGAAGGATCGCAATTTGATACTCGTCAATATGATGCAAAAATGACTGAGTTACTGTCATCTGATGGACAAGATTTTTTCACATCGTATGATGAGGTATGTGAAAGCTTTGATGCTATGGGATTGCAAGAG	2	0	2	0
comp178243_c0	GAAAAGAAAAGAAAACTTTGAATGAACTAAAAATGAATGTTATTCTCATTTAAATTGAAAATAAAATTCATCTACACTTGTACTAAAACCGCATCACAGCCAGGATGAATTAATAAGGCCAACTCAAGTCAACACAAAAGAGCAACATAGGGGGAATAAAGAAAGAAAAAAAGGAAAGGTCAATGAATAAAATTAAAATGATGGTCCATTTTAAATTGCAAATTAAAACTATTTACAGGATTT	2	0	2	0
comp178245_c0	TTATTCTATTCAGACTGGTGAGGAATTTTCTCTTGAATTCATGCGGGAAAGGGTGAATTCAAGGCATCACTTCATTCCAAATCCTTCTGGTGATTCAAACAGTGGAATAATTTATACAGATCTGAAGGGAATATTGGGAATCAGTCATGCAGGTTCCGAAAGTGGATCAGATATCTCTATGATTTCCTCGATGGATAAAGGCCGTGTCCAAGAGTCTGAAAGGAGGGGCTCTTCTCTACATGAAGACAAAGGGTACAATGAGTCCATGCTATCAGTACCTCAGTCCTCATTAAGAAATGACAGCAGCCAGGGAGGTCATGGTTATGCCTCTTCAGAAGTTTATGATAACTCATCAACAAAGATCAAGTTTCTCTGCAGTTTTGGTG	1	0	1	0
comp178261_c0	CTGGTGATGCAGTGCCAGTTGCTGGTGATGGTTGGGATACTGCAGTGCCAGTTGCTGGTGATGGTTGGGATACTGCAGTTGCACCACCATTGCCACCACCAATTGACGGAGCAGCGAGTGACTGGGTATGAGAAGAGAATGTCAGCAATAACTTTTACTCGAGGCTCTGTTTTCAGTCTTTTTTAGTCTTTTGTGAGATTTTATGCTTCTATAAGGTTTTGTATGGAGGCAAACAGAGAT	1	0	1	0
comp178265_c0	TCCAGGCTAGTTCAAAATCTTTTCATACTAAAGAAAATATGCATAACTATCATTTACTTTTCCAGAATACACAGCTTTTCAAGATAAGCACATAAATTAAAAAAACAAAAAAGTAAGTTAAAAGTGAAGTGTGAATATCATTCCGAAAATTAAACTTGTGTAAAAAGCTAAAGCTCATATAAAGCTCGAAACCCAGCTTAACCTTCTAGCAAATGCAGGACTGACTTAGGAACAACATCTCATTCTGCATGCCAATTGAATCATTTCATAGAATAACATCAAACACATTAAGCATCTTAAGCTTGCTTGCGCTCTTTAATCAATGTGCCTACTGCTCTGAACCAACGCATTAGATTCCGGTTATCCTTCACATAAAGCCAAGCTTG	4	1	3	0.333
comp178267_c0	GGAATTCTCTGAGTCCACCTGATCGTCACAAATCGCCGCAAGCAGAGAATTCCATACCCCCGCTTAATTCTCAAGCCTTGGGCAAGGGGTCATACAAACCTTTATAGTAAATCCCCTGAAATCAAACTCTGCAAATCCGAAGTGTAAAACCCTAGAAAACAAATCTCGTAATTACATTACAAATCTCTCTGTATCTTCGATGGGTTTAATCAGAAGCAGTTTTCAATTCGTTGTGGGGACTGTGTTCGGAGTGTACGTTGCGCAGAACTACAGCGTTCCAAACATTCACAAGCTTGTCAACTCGGGGGTTGCAATCGCCAAGCACTTCGAAGAGAATTATCGCAAGCCCAAGAAGAAAGATGAAAACAATTGATTGATTCACAAAGTTATTCTCATGGC…	2	0	2	0
comp178276_c0	GGGGTGGAAAAGAGATGATGTTGTTCGAATTCCTGTGATCAACAAGAATGTCATTGTTCAGGATTCCAGTGGAAAAGAAGTTGAAACACAGCTTGTACCAATTGCTAATGTTTCTCTAGGCATGAGAAACTACCTTGTTACTGCATATGTTGGTAAATCTCCAAGTGCGAACCCCACATATTGGCTTGCATTTACAGCATC	1	1	0	Inf
comp178293_c0	AAATTGAGGTTGTCCCCACCGAGCTACCCATGTACTTCCACAAGGTAATATTGCCATTTAATACACTAGGGATTGTAATAAGCTGAGAAGTCGTTTACTGGTGGAATTCGAGCGGTGCGATTGCGGTGGTTGGTGGTGGCGGAGCAAAGCGGACGAGAGGAGAGTTGTGTGTGTGTTTGGTGTCGTCTTCTTCTTCTTCTTCTTGGGTCGAAGATGAGGCTCTAACGAATTAGAGAGAGAAATTGAGGTCTTT	2	0	2	0
comp178300_c0	TTTTTTGTTACAAAACAAATAAATATTTTATTAATATGGCCACTAATAAGGGATAAGGCATCCATACATAGCAGTTGCAAGGGAGAAAATACTCCCTAACCTAAATTCCACATTCTTTGCACAGCCCTTGACAATGGTAGTACACCCTTGTGTACCAGACTTCTCACAGGAGTAACCATGTCCACTCAAACCCCAACTTTCAAGTTCAACATTAATAGCATTACACAAACAAACACTATAAAATTTACAGACTTTCTTATTCAAGCCCATTTCCTAAGCAGTTTGAACTGACTCTATAACCACGAAAACACACTGACAACAGAGATACCAAAGTTAAAAGGCTCTAATTTTCTCTAGCAAATAAAAACACATCAAATCAATCATCTCTGGGGAGATGAA…	2	0	2	0
comp178303_c0	ATTTTTTTTTTTAAATTTTTTTTCAAGTCACATTCTTAAATAAGGTTTAACATTTAATTTTTTAGTTTTTGACATCGTGGTCATTACAAAAGCCTAGGATTTGTTAATCCCAAATGAACAGGAGGCTGAAGAAAAAATTGAAAACTGAGTAAGGAAAAAAAAAAAAAAAAACTGAAACATAGATCAAAGGCCTCCAGGTACAAACTCATTTCACTCAGCCAAACAGCCCACCAGTTCCTAATTCCCCTTGCTGCAACTCCTTCCTTCGCTGCTCCTCTAAAGGATCTGGGCTCTTCATTATCCTTCGCAACCGCCTGTCCTGTGCATGTTGAGCTGGAAAAGTA	2	0	2	0
comp178305_c0	GGCAAAAATAAGCCTTTGCTGGTCTGGGGGTATTCCTTCTTTGTCCTGAATTTTTGCTTTGACATTGTCAATGGTATCGGAACTCTCAACTTCAAGAGTTATAGTCTTTCCAGTGAGGGTTTTAACAAAGATCTGCATCTTGAAGGAGGATTGGTGAGAAGACAGAGAGACAGAAAGAGGACGTCAATAGAAAGAGATTGAAAAAACCCTAGAGTTTAGGAAGAGGAAGCGCGCAATATGAGAATGAAAATTGAGAAGGGCATTGGGGAGAATTTATAGAGGGCGGTGGATTGTGGGTAAGGCTAAAAATTCCAATTTTAAATAATAGGAGTTGTACACGCTTGAATTCCTTTTCGCGTACGCTATTCTTGTTCT	3	0	3	0
comp178306_c0	GCGACTCTATGGCTTGGCTGCTCCGTTTTCACATTCTCTTCTCTCTCCTCTTCCTATCCTCTAATTAGGGTTTGATTTCTCTTATTCTCAGCAAATAATTCTTTTCTTATTTATTGGTCTGTTAAGAAACTATGCGTCGAATACTGATTACCAGCACTCTTTCTGCTAAAGAAGAATGGGTGTTGTGTATGAGCCGACGCCATATTTGTCGCTGCTCCGATTCTGCCTTAAACCCTAACTTGTTAGGGGGACTCTTGAAATGAGTCCATTCGAATCAGATTCGGAGAAAT	3	0	3	0
comp178311_c0	AGATCGTCTTTCTCTCTCTCTCTCTCAGTTATGCATTGGCAAAGCGATAATCAAAAACTTCGATAGAGAATTTCACAGTCGATCGATCTTCGAGTTGTTGAAAACAATCGAGAAAAAAGCGTCAGACAGAGAGAGCGAGAGAGGTGTGTCAATGGGCAGGGCATTTCCGCACGACAGAGAGACACTCCGGTATGATTGATCAGATCAGAGGCTGTTTTGAAGTGGAAAATGATAACTTTACTCTCAAATTTT	2	0	2	0
comp178314_c0	GATGCCACGAGTACGTTTACGTGTTCGGGTGCTGATTATACCGTTACATTTTGTCCATCTATCTCCAGCCAAAAATCTTCTGACAACTCACCAGCGTTAGGGTCAGAATCAGAGTCGACAACAGCAACAGCAACGTTAGCAAATTTGGCCACAGGAGGCTCAACCAGAAAACACCCTTCTTGTGGTGGTCTTGTAACTCAATTGGCATTGTCCCTGCTACTATTATTTCTCTATCACTCACATTCCTACAATTGTAGTCTGTCAGTCACTTTCCATGAAGATTGACAAAACCCTAGTTGTAAAAACAACGACTTCAAATTTCTGCACAATTAAATATTATATAGAAGTTTATTAATTATTATGTGTATAAAGTTTTTTTGAATTAATATTGGAA	1	1	0	Inf
comp178317_c0	GGCATTGGGTAATGGCTTCGTCAGTTGCTCCGACAAAGGAGCTATAACCCCCATACTAATCTCTGTCAATCTCTTGAGAGCTAGCCGAGAATCATTGTCATCTGCTGGCGGAAGTTCTCTCAATAAGATTGAGTCCACGGTTGCTAGATCCTTAAATGGCATGCCGACAACAAGCTTAGCTGCCAGTGATTTGTAGAGGAGTTCAGGTGTCTTCAACTGATCCATGGAAACAGACATGAGAACAGAGCC	4	2	2	1
comp178319_c0	CGCCAATAAAACACTCTTCACATTTGCCCAATTTTCTCTTCACATTTTCCCTGAAAATCCATTGCAGACACTCCGAAGCTCCGTCCACCACCAATTTTCTTTCTCTCGATCCTTCGCTTCGAATCGACGTCTTCATATATAGTCCCTGTAGTTCTTCAAATTTTACTCACTGTTGTGACCTGGTGTTTGTGAAAATGGCGACTGGAGCTGTTCCGGCATCGTTTACGGCTCTGAAGAGCAGGGACCATGGCTTAAGATTCGCGAAAAGCATGGACTTTG	4	2	2	1
comp178330_c0	GACCGCGATTGAATACCCGTCAATGCAACCCTAACCCGTAGTTCATGGGCCTTTTTGTTAACCCGTTGGCCAAGTCACGCCCTGTCGTCTAGTCCACGCAAAGCAACTCTACATGTACTCGTTTGACCTAAGAATTGTTACAGTTACTATTGATGTTCAATACAAGCTTGCTTGCATAGGAAGGAAGAAGAAGAAGAAGAATCTTCAATGGCGAGATCAGGGAAGGCGAACGCACTGAAATCGACTGCTATCGTTGCCGGAGCCCTAGCTTTTGGGTGGCTAGCCATTGAACTCGCGTTCAAGCCATGGCTTGACAAGGCCCGTGCCGCCTTGACCAAGTCTGACCCGACTCGAGACCCCGACGACGCCGATGACGACAGCACAACTAAGAAATCGCCG…	3	1	2	0.5
comp178336_c0	GCGTGAGTGGGTTGTGCCTATTTAAGGTAGGACCACGCCCAGGAAAGTCCCCGGGCTTCTTTCCGCAGAGATGCGGCCTTGGAGACAAGTGAGCTTCGAGCGTGAGTCCATTTCGCCTTCAGTGTGATAGGGCTGAGACAAGTGTGGAGCCTTTGGACTCTCGCCGAAGTAGATTGGCCGACGACCCAGTTATTCACGCGGTCCAATGGACCAACTGAACGGGGCTTACGATCTTGTGGTCG	1	0	1	0
comp178381_c0	AAAAAAATTAAAAAAAAATGAAGTGAACTTCGATGATTGATCGATGGGTATATCAGAAGCAACTATGGGTTTGATCGACGAATGTTTGAAAAAAGATCCAAGTTTTGACCTCTCTCTTTGAAATCTCAGTCACTCTGTCACCAAACAACACATACGATACGATCGATCGAACTACCTTTTGCTTCAACAAACTTGGGTTGGTG	4	0	4	0
comp178385_c0	GAAAAAATGAAACATATATTATAAATTCAAATTTAAAGTTGCAGGAGCCACACTTTATTTTTTGACAGATCCTGAGATAACTTTTTCAGGCTTTGTAACATTGTTTAACATTTGGACACAGAGAGATTCAATATCATAAAAATAACAATTTGGTAGAGTTAAATGTACACCCCCCATAGCATTACAAGCTTAAATTAACTCCCTTGGGAGAAAAAAAAAAAAAGGTGGAAGAGG	2	0	2	0
comp178387_c0	GGGCGGGGTTGTGTGGTGTTGTGTTGTTTCTTGAGTATAGTACTTTTCATAAGTACTAGTCTGGCTGATATAAGGCTGCCTTGTAATTTGAATGTCGCATTTTATTTAAAGTTGGTGTCTTTGCAATTTCATTTTGCAGTTGGAACATTTTAGGCTGAAGGATTTACTTGCCCTTTTTCATTTGCTGAAGATTTAATAGGCAAATTGCTAACTTGTAGACAATAAAAGTTTGATGTCACCAAGAAATGCTGCAACACCATAATGGCTTCTGA	2	0	2	0
comp178389_c0	GCAAGGTGCAGATTCTTTTGCCTTTTGGAAAATCACAAACCCGTTCTTTATCTCCCACTCAGGATGTTCCTCTTTGACATATTCAAAAAGTTCTTTGTCTGAAGAGAACAACAATATTTTCCAGGCATCATTAATTGAAAGTGAATCGTAGGCCTTTTCGCTGCATCCAGCTATTTCATCTCTGCGAAAGACAATGAACTACTAAGGGCACAAAACTAGCCACACTTTCTACCAAGTAGACAATGTGTGTATCTAAAGCAGTAACATACCAACCCACACTTTCCAAAGTGCTCATGCTACTAGAGTTGGAATGAACAAAATAAGAAACGAAAAGAGTGAGCGATCTCTCTGCAGTGCATATGTATA	3	2	1	2
comp178393_c0	ACCTTCTGACTCCTCTCGAGTTGATAGCGATAAAGAGGCTGAAAGAACGGCAGACCATCGAAAAAGTCGTAGCAAGGAAGTCCGTAGTTCACCTTCCGAGGAGCTGTCTGTTGAGGTGGCTGTGCTGTCAGAAAATGACAAAGAGAACGTTCAGGTTTCCTCACCAAAAGCAATAGAGAGTGAGCCAGTGAATGTGGCTTCCCCATCTCCAAGTGGGAGTGTTCCTGATGAG	1	0	1	0
comp178399_c0	TCCATCTCAGGTTTGTAAAGGAAAGAGCCAGATCTTCTCCAACCTCTGTCAAGAAGGGCTTGATAATGATCAACTGTCAAACTATGTGCCCGTAGACCGTGAGAAATACTGGAGGGTCCAGAGGATTTACAATAACCGCAAGAGTTTTGGCGGGGGCCAACGTCGACTACGACGCTTTCGCCTCTGTTGCTGCTTCCACTGCTGCTGCTGCTACTACTGCTAGCCTCGTTCCTGATCTTCTTGTCCACCATTTTCGATCTTTCTTCGCTACTGAACCAAAGAATTCTAGGGTTTTAGAATTCTAGGGTTTTAGCACAGCGAACATGCGCGCGAATCACAGGGC	1	1	0	Inf
comp178402_c0	ATTAAATATAAAAAAAATTAGAAAAAAAAATTGGATACTTATTTGGCGTATCTCTCGCGTATCCCTCACGTATCCTGCCATATCCCTCAAGTATCCTTCGCGTGTCCCTCCCGTATCCGAAATTTAAAAAAATAAAAATAAAAATAGCCGTAACCTGAAACTGCCATCAATCCTCTATGAAGTTGACAAATTATTATTTTCTCAATTTAAAGTTTTTACAATGTTTAATTGAACAAGACTAAGATATAATTTTTTTTAAAAAAAATAAATAAAAAGGGGGAAAATAAAGATGTATACACTGCAAATTCTATGAAACTGGCATAAAAATGCAAGTTCATGGTGTGAGTTCAAACATCAAACTTGACACACATCATAGACCCCTTGACCTGTAAACATAAA…	2	0	2	0
comp178412_c0	GTGGCAGGAGTTTGATGTCACCCCACGCCAATTGGAGGAGGTTAGCAACCAAATGTTAGAACTGTATGAACAAAATAGAGTACCGCCTTCTCAGGCAAGTGAAGCAGAAGGAAGTGCTGGGGCTGGGATTAGTCTTCGGGCCCCTTCAAAACCTCCTACTGGCAATGAGGAACATGCAACAAATAACAGTAATTCTCAGGGCGGAGGTACTATTTCAAAGCCTGGAACCTCGAAGCCAACATCATCTCGGCCGTTGCCTGATCATTCATATGCTGATAATCATGTTGGGCCTTCGAAAAGCACCCAAAATTGGAATAATGTCTATGGGAGCACCGAGATAAAGGGTATTGCAGGCCACAAAGGAGATGGTGAGGTCAATCAACACCATGAATCAGAGCA…	1	1	0	Inf
comp178424_c0	ATTGAAATGAATGATTTAATATTAAACTTTAGAACTTATAAGAAAATTATTTATTAAATAAAATTAAGAAACCTAAAATACACAGTCACATTGTAAACATCTGCGCTTCAAACATCACACAAAGAAGCCTGCATGCAATTTCCATCACTTTGGTACAAAACAAATTCAGAAATTATTTTACTTTTATTTTGATGCACTCATTTCTTATCATTTTATCCTTGTCAAACTCAGTCTTTCATGACGTCTTCAATAAAGCATCCGAGGGAATTATAGGAT	1	0	1	0
comp178425_c0	TGCTTAAGTAATAAAAAGAAGGGATGTCCTAAGCGATGGTGCCACAACCAAATGTCTTCCTTCCTTGGTGGATAGTAACTGAATAGATGAATGAGTCAACTTGTCTGTCTGATCCAAAATGTAGAGCCCATGTTCCTCTTACCACTGCCAATCCTCTTCCTCATGATAAGGTCGAATTGGTAAATCGGATAATAATCGCAATAAAACACAACCCTCTTCAAATCCAAAGCAATGGCCGAATTTAAGCCTTCAATCAAAGCCTTGGCCTCGGCAGCCTGACGATTCTTCCCATTCCCAATCAGAGGCTTCCTCAACTCGAAAATCAATTCGTCTCTGGAATCGCAAATCGCGACTCCAATCCCAGCCAACGAGACATTCGAACCACTGACTCTCTCCTCG…	2	0	2	0
comp178438_c0	GGTTCGGACTTGTGGGGATTGCCCCTACTGTCGAAGAGGTATAGTTGCAACCAGTCATATAGAGTGATGATGAGCAAACATATTAATGACTTTATTGAGATTTTTCTTTATTGTATCTGGGGTTTGTTGAGCATTATCTAAGTTCTGGGACTTGACCTGATTACAGTTGATTTGTAATTTCACTTTCAACTTTGTCTTAATTTTGTTGTAAATCTGGACAAAGTTAAATTTAACTGTAAGCTAAGCTCTGTCATTTGTTGAATTCACTTTGTGTTGTACCTTACTCTGCCAAATATGGCTCTCTCTCTGTGGGTGTG	1	0	1	0
comp178472_c0	CAAGCAGAAAGGAAGCAAAATTCCGGAGGAGGGGGAAGCAACACTGATTCGGTAGCAGTTTGAACTTGGAGAAAGATTCAACGAAGTTAAAAGAATTATGGAAAGGTATTTGGGAGTCCGTTTATATCGTACTTCGATTTGCCTGTGGCTCCTCCCCAGGACTGACCAACAAATCCATTGATCATATCAACTGTGTATCAAATATATATGTAAAGAATTTTTGGGATGACTGTTTTTTGTTGTATTCAACTGTATCCATGTTGTCTGTAGTGGATTTGAAACTGAGGTTGAGACAATATCAATTGGTGTTGATTAAAGTGATACTTCGCTTAAATCATATGAATTAATGATATAATTTACCGTTTCCTATTCTAAAA	1	0	1	0
comp178475_c0	ATAAAGATCATGAAGAACTGTTCTCTTGATTTGGCTTCCATTTCCGTCAAGTTGGGAACATCTGACAACCAAGGAACCCCTGAAAGCATGATTAGTAGACACAGATAGCCTGGATGATGAAACTCTTTTAGTAAAAGCACTGCTGTTGGCATTGATGTCGATCAAACATTTAGGAAGGAAAGATTTGGGATTAAACGAAGACGGCAAATAAGTAGGGTTCGGATTTGAG	1	1	0	Inf
comp178478_c0	AATAGGAATGATGCGGTGTGGGACTCCGAAGGGGAAAGAGAATGCTGTGGCTGCATTGCTCGAGTTGTGTCGGAGCGGTGGGGCTGCTGCAGCCGAGAGAGTGTTGAAAGCCCCCTCATTGGCTGGTTTGCTTCAGACTCTGCTCTTCACGGGGACAAAACGGGCAAGGAGAAAGGCGGCATCACTGGCTAGAGTTTTCCAGAGGTGTGAGAATGCAGTTTTGCATTTTGGTGGATTGGGAGTTGGGTATGCATTTGCTGGCAATTCAGCTGCAACTAGAGAGACAAGTTTTGCTGGTGATGTTACAGTCCCTTTGCCCATTTCAGTACCAGTTTTATAAGAGTAATAATGTTCAATCTTGTGTTATTGTTCCCATTTTTGTTGTTACATTCAAAATAT…	1	0	1	0
comp178481_c0	GATGAGTTTTCTGGACAAGTGGCAGTTTCATCAATAGATTTCAATGTGGTAATTCTTGGTATACGGTGGCTTGGTTTCGAAAGTGATTGCAGGACCTCAAGAGCAGCCTTGATTTTGGACGAATCAAATGAGTGACTCCATGAACCAGGCTCAATCTTAACAGAGACTTCAGAACTACCACAATCAGGGGTACCATCCTCACCTGGCTGCTGCTCCGAGAGTAAACATTTTAATGTGGCTCTAGAAAACACTGATAATAAACTGAGTCGAGCTTTGCAATTTGTGGCAGGGCACTGATTGTCATCACCTGTAAGATGTTCACAGATACATTGATTGCAAAAGACATGCCCACAGGTTGAAACAACAGCATCCTCAGGTGGATCATTGCATATGCTGCAA…	2	1	1	1
comp178500_c0	GAGAGAGAGAGAGGGAGAGATTAGCCTAATAGACATTGGGGTCATCAAAATGAAGCTTATCTATGAGCCGTGACAAGCGTTTCAATAAATCTCAGTCCATCGAATCTGGGTGCAAATTTATCCGAAGAAGCCCTTGAATTCTCACTATTATCGCTCGAAACACCCTCGCGAGATCTTTGTGATTTGGAGTTGGTTACGAGGGTCGAAGAAGACGGCGGAGAAGAGATCACCGTGGCTGAAGCTGCGGCGACCGAGGCCGCGGCCAGGATCCCTGACTTCTTCATGTTGTTTAGGATCGGAGGGTTCTGATTACGGAAATCTAGATGAAGGGCTTGGAAAATTATCACGAAAAAATGTGAGAAAGAAAATTGAGAGAAAAGGGGAG	4	0	4	0
comp178503_c0	AGAAGGCCCAACCAGTTAATAAAGATAGGTTCATTAGCAAGATGTTCCTTCGAGGAGATTCAGTGATTATTGTCCTTAGAAACCCTAAGTGAGAGGTTTGTGCGGGCATGTGGAGATGTAGAACAGGATTCTGGAGTTTTTTGGAGAGTGTCAGTTCCCTTTGTAGTCTCAATTTCTGGCCTTATGTATAAGTCATTATTATATATGCTTTTTCTTTCCTTTATTTTTTTGAGGAAATTATTATATTTACTTGAACCATGGTTGTTGGTATGACTTGATGAGATTTGTTTTTGTTTCCGGCTTCCCTACTGTCAAGTTCTCCTGATGCTTCTAACTACTTGGATTTTTTTTTTTTCTTTTATATAGCAAACACCTAAATTTATTTTTCATAGAGTGCTT…	3	1	2	0.5
comp178508_c0	GTCTCTCATTCTTGTCATTTTCCCGGCACTTTCAAGAGCTTGAAGTGCCTCAGATTGTCTCTTAACCTTCTCAGCATCAGCCAGAACTGATCTAGAATGAGACAAAAGTGAGATTCCCAATAAACAGTTGGCAACACCTACCATAGGATCACATCTACCCGGCAAGCTTTCAATGGCTTTGCAAGCAAAACTTATCCCTTCTTCCGCATACTTGGAGTTTTCCGTGCAAATCTTTGAAGCCATTAATGAAGCCAGAACACTTTTTGTATCCTCTCTATTACCCATCAATTTCCTCAGCAAATTCAAAGCAACCAAGTCCTCACTATTTCCATAATAACAGAGGGCTAGTGTGAGATAAATTTCTTTTCGATCCATGATCCCTGGAAGCAATTCCTCCAC…	1	0	1	0
comp178510_c0	CCACCACCACCACCACCAGCAGCTCTTCCGCCACCAACACAACTTCGAGGTCTGCTGACGTCATCGTTGCATACGTGTCAGGATCACAGCTCTTATCTTCTCATCATATCACATCATGTGTTTGACACTTCAATGTATTACACACTCTTTCTCTCTCTCTCCCTCGTTACCTTATCGAGAAACTTTTTTTAATTTTCTTTCATTTTCTCTTTAATTTTAAAAGTTTCAATTATCATAGGGTCTTAGAAAGAAAAAATTTCTAAATAAATGTGATAGAATTTATTGGTATTATTAATTAATTAAGAATTTT	2	0	2	0
comp178527_c0	TCTTCACGAGTCAAAGAACTTCCCCTATTGTCTTCTTCTGGAGCCTCTGACCTGACTTTGCTCTTACTCCTTTCAGAATCAATTCTTCTCTCTTCCTTATCGTAGGATTTTGTACCCTTGTCATTATTCAAATCTAAACCTCTGCTTTTGTTGTCACTCAGTTCGATTGTTGCAGACACACTTCTCTCTCGAGCACTCTCACGCTTAGGATCAGAAGACTTCACACTTTTCAGATCAGATTTTTCCACATAGCTACTCTCTTCAACTTTCTTGACATCATCCGATTCATCCCATCTTTTCCGTAGGATTCTCCCCTTCTCAGAAGATCCATGATCCTTTTCTTGATTGGTTTCCCTCCTTTCCGAATATCTGGAATCTTTGTTCAGTGTCTTTTCAAGC…	3	2	1	2
comp178539_c0	ACGATCAGGAAGGCTAACTGAAGAGTGGGTCTCGGATGAAAGCTCTCCTTGCATCAAAGAATTTACTAGTTCTCTTATTTCCCTTGCAGCCAAGAAGCGGTACTTGCAAGAGCCTGCTGTCTCAATTATTTTGAACTTGTCTGAGAAGTTGCCAGTTAAAGCCTTGCTGAATCATGTACTTGAAGCTCCAGGCCTTCAGGAGTGGTTTGAAGGAGCCATTGAAGTTGGAAATCCCGATGCATTGGTTCTAGCTCTTAAAATGCGAGAAAAAATTTCTGTTGGCAGCAAAGTGTTTAGCAAACTTCTGCCTGATCCATATA	1	0	1	0
comp178548_c0	CTCAAATATCAACCATACAACGAGGGGTAACATGTCACATTTCAAAAAAAAAAAAAGACAGAATAATAAAGCCATGAGAAGGGGGAAAAAACCCACACTTGGATCACAAGATTCATCATAACAACAATACAACTTTCTTGGTGAATTCAATTCACACGATGAGGAATATGAGAAACAAAATAAACAGCCAAAAGCATGAATCCCAATAAAACTAAAACACTACAGTTCTACAAAACTCAACTTGTGAAACATCTAAATTAGATATAAAAATTATTTTCCAGCACAAAATGTGATGAATGTACCTACCAAAACTTCTGAACTTTAACTACCTCAAAATCTCTCCCCAAATCTGA	3	0	3	0
comp178552_c0	TCCGGAATAAGGACCAGGAGGTGGCGCCATTAGGAAATCTCTGTTCTCCGATTGAGCTTCGTGTGGTTCTGTGTGGGTGTGTTGTAGAAGAAGAAGAAGAAGAGGAAGATGGAGAGAGAGAAGATAGAGAGAAGGAAGCTGGAAGAGCGGTCGCCGCAACGGCAGTTGTGGTCGCAGCTGCCAGTGACCTGAGAAATGCCATTTTAACTCCCGACTTCTCTCCCTTCTTCCAGATAAATTTATTATTTTTTT	1	0	1	0
comp178563_c0	GAGAGAGAGAGATAATTAGTTTCCATCATTTTGCATAATAGTGTTGTAAATCTCTAATTAGGTGGGTTTTAAAATTCTTATTTTTTACCAATGTAATGTCATTTTGTAGTTAGAAATGTATGAGCAGACAACCAAGGCTATTTTTCCAAATGACTACGATCATATTCTATTTTGTATTCTGAAATGTTTGAGCTGACAATCTTGACAAGGGTTATAGATGAAATGAAGATTTTATTTTAATTCTTCTTCGAAAAAA	3	0	3	0
comp178565_c0	AAAAAAACGAGAGAGAGAGAGAGCGCCAGAGAGCGCGCGCCTAGAGGAACTCGTGTTCTCTTCCTCTAGACGAAACCCAAGTTTTAACCATTCTATCGAAATCTACACTCTACTTTTCTCAATCTTCCATGCAAATCTAATCCTTCTTTGTTCCGATTTCTCTTCACTCTCCAAAATCTAGGGTTTTCATAGACCCTACTAACGCAATGTTCGATCAGAAGCTTCAAATTCTCGAACCAGAACTCTAATTCTCAAAATAATATATATATATTCATAGATACAGCGAATATGTATAGAGATCGAGG	2	0	2	0
comp178582_c0	AAAGGAAAAAAGAAAAGAAAAAAGGAAAAAAAATGCTTTGAGCAGTGGAAATTACTTTTGGAACAGAACTTGGGGCTTTACCAAACTTGGCAGCCAGTTATTTGATCAGCTTTGCTACTTTCTTTGTTTGGTGTTGAAAATCTTATGCCTTTCTGTTTAGACGATATGGAACAGCTTGTTTAATAAGGGTTAGTTTTGTGACCTTCATGTCTCTGCTAGGCCCTGTGACTTTCATTAAACCTTTGTGTTATGTGTACTTGTGCTTTTGCAATACAATTTCTAGTATGGCATCTCTCTCTCTCTCTCTCCACCAACATTGTTAATTTTTCTATATGAAGGAGAAAAAAAAGTGTCATGATGGTGTTTTGATGCAACGAGGGTGGTTTTAGCCATTTCTAT…	1	0	1	0
comp178602_c0	AAAAAAAAAGAAGCTCTTAAATGAAAGCAACAACATCCCAGAAGCACTTTCACATTTCAAGTGTTAAAATCTATAACAAGAAAATAAAGAAAGCAGTTGGTAATTGATTTTCAAACAAAAGAGAGAGTTACTGAAACTAATTTTACACAATTTACTAAATTGGCCTCATAAGAAACCGCAACTAGGGTTTCTCTCAAGATCTTATCTGCTTGCGATGTATGGCATTCACAGGCTTGGTGGCCATGTATATATGAACTATGGATCGATACCTCCTCTGTCTCTTTGGCAGGAAACTCTCTTCCTGTTGTGTTGTTCTGATCTTGGCTGAAGAAGTTACTTCTTCACTTTGTTTCTGATGATTCTCGGAATCCGATTTCTTGTTCTTGTCATTGTTGGTGT…	2	2	0	Inf
comp178604_c0	GAAAATTGATGGCCACTCTGAAACGGTTGAGGCGAAAAATTTATGGAATTCTGATTGCCATAGTAATTGTTTGACACATGCATTTGCTCATTCTGCTGCATGCTTGGCTGATTAACCTGCTGGCTGAAGTTTTCACTACTAGGAACAAAAGATCGTGAACCAGTGGTTGTAAAGTCATTATGACCCTGGCTTGCTTTCTCATAAAATGAAAATGTTCCCCTGGAATCATAAGACTTCTGTTGATTGACTTGGTTGTTCGCAGAAAAATTTGAAACATAATTATTCTCCAATTGGTGGTTTCCACTGAAATCCACAGAAGCCTCACTTTTGTCAACATTCTCAGGTTGCCACATATTCACACCCTGCTGATTGTAATTACTGAAAGACCCAAACAAGTTA…	3	3	0	Inf
comp178610_c0	TACTCTGTCATTGTTATTAATGTACCCATGCCACTTCTCATCAGATGGATACCCATCAGCAAAGTCTTCTGTGGGAGTCCTCATCTTGAGGCAAAAAGTGGAGGGAATGGGGAGAGCGTCATGGAAAATGTCAGTGAGGTGAGGGATGTTGAATCGAGCCTCGAAGTCGTTCTGGAACTTGGATTTCCAATGAGGATCGCTGAAGTCAATCGCGGGAGCGATCGGCGTAGGGGTCGTGTTCTCCGCATGGACGCAAATCTTCTTGCAAAGTCGGCTGAAGCTTGGCCTCAAACTCGGAATAACCGGGCCGAGGAATTGGTAAGAATTTCTCGCCGGAAGAACGATTTTGGGGGCGATCGCCGGCGAGAGTGAGTCCATGAAAGGAGTGTTTGGACTTAT…	6	5	1	5
comp178643_c0	GAAAACTCATTGTGATGAAAGATAATAGTTCCCTCAGTGCCTCATCCTATGGGAGCCAGGATCCTTTAGGAGGCTCAATCTCTGTTCTTAGCTTGATGGAAGTTGTCACTGAGAAAATTGACCCATCAAGCATGGCAGTGGGCGCCTTTGATTATTTCAACACACTGTGCCGACAGTCCTTTCCTGGTCCCTTGGTTGGAGGGAATGTTGGTAATAAAGAGGTGAACAAGTGGATTGATGAGAGGATTGCAAATTGTGAGTCTCCTGACGTGGATTACAGAAAAGGCAAAGTTTTGAGGTTGCTTCTCTCATTGCTTAAGATAGCATGTCAGTATTATGGAAAACTTCGATCTCCTTTTGGCACAGACACTGCATTAGGGGAAAGTGATGCTCCAGAAT…	1	1	0	Inf
comp178653_c0	CGACGACGACGATGATGATGATGACGAAAGCAAAGAGGAAGACCAGAGATTCAGGCAACAACAGCTCAAGGGATCACAGTCTTGTTTTTCTTTTACAGATCTGCCAAAGTGAAACTTGTGCCTTAGCTGTTTGTTTTGTTATCTAATATGGTAAATGGAAGCATATTTCCTTACTTTTTAATTTAAAAATAAAATAAAATAAAAATCTTGGCTTTCAAGTTAACTACTAATTCTTCATTTTTTTTTTCTCTTCAGTTGTGTATATATGTCTAGGGGAAGAAAAAAAAAATTGCATACATTATAACGCTAATATTGTAGTACAATTTGTGATTGTTATGAATTATATGTAGTATATGAAATTTTGTAATCCTTTTGAATTGTGTGTTAAGGAGTGTTTGT…	1	0	1	0
comp178656_c0	AGTACTCTCTACTGCTACCAGAAGGTGCATTTCTAGGCACAAAACACGCAGCTCGCGTGATGCAACCGGTGCAGCATGGAAGCATAGTTAACACAGCTAGCATTTGCTCGGTGTTTGGTGGCGTAGCCACCCATGCTTATACTTGTTCCAAACACGCCATATTAGGGCTCACCCGAAACACTGCTGTCGAGCTCGGAAAATTCGGCATTCGAGTGAACTG	1	0	1	0
comp178660_c0	ATTGGTGGACAAAGATTTAAAGGGCAATTTTGACAGGGTGGAGTTAGAAGAAATGGTTCAAGTTGCCCTTATATGCACTCAATTCAATCCTTCTCACCGCCCCAAAATGTCTGAAGTACTAAGGATGTTGGAAGGTGATGGCTTGGCGGAGAAATGGGAGGCCTCACAGAATGTTGAGACACCAAGGTATCTCCGGTCATTTGAAAATCCGCCTCAAAGATATTCGGATTTCATAGAAGAATCTTCTCTTGTGGTTGAAGCAATGGAACTTTCTGGCCCACGGTGACAAAAACCCATTTCTCTCTCCTCTCTATACAGTTCCTTTTTCATGTCATTTAGAGTTGCCAAGCTTTGAAGTGAAAAATTAGTTGTTTGGTGTTGATAGTTGTTGAATGAGCG…	1	0	1	0
comp178663_c0	TTATTAATATTATTATAATCAATATTATTGCTAATAATTGTGGGTTTGCATTTTTTTTTCAATTACAATAATACAGATTTTCATAAACTGACAGAGACAGAGACTGAGACTACTAATAAAATAAAATACTGATACAAAATCACAATACCAAACCACTGAGAGCACCAACTTCAACGAGCTTGGGAACCAGGTGACCACTGACGTGGAGAGCATTCAGTCTCTCCAGTCCGCCGACTCTTGTCCCTCCGATGAACAACGCCGGTGCGGCGGCGCCGCCACCGTCGTCGTCGTCGTCGGAAGGGACGGCGGAGATCTCATCATCGTCGTCCAATTCGATGACGGTG	2	1	1	1
comp178684_c0	TCTCTCTCTCTCTCTCTCATCCAAGCCTTTGCTTCACATTGCAGCAGTGTCTCACTTATCTTTTGCCTCAAGTTCACAACTTTGAAGGCTAATATGGCTAACAACATTGAAGATGGGAGTGAAAAAAGTTCAGGAATCCCTCATGCTCCCATTGTCCTCAATGAAAGAATCCTCACATCGATGTCCCGAAGATCTGTTGCTGCTCACCCCTGGCATGACCTAGAAATTGGCCCAGGTGCACCAGCAGTTTTCAACTGTGTTGTTGAAATTGGAAAAGGCAGCAAAGTTAAGTACGAGCTTGACAAGACAAGTGGCCTAATCAAAGTTGATCGAGTGCTGTACTCATCAGTTGTCTATCCACATAACTATGGCTTCATCCCACGAACCCTTTGTGAGGAT…	2	0	2	0
comp178690_c0	TTTTTTTTTTTTTAATAACATTTTTGGCCAAAACTGAATCAGGATTGGAAGCAATGTACAATATATGCCAATCTGTTGTATACAAGTAGAAAATTAATCTTATAGAGTGTAAGTATGTGACTTTTCCAGAAGATTTGGAGGGAGAAAAAAAATGGAACAGAAATCCAATCACATTCTCAAATGCAAGAAAACAAGATCAAAAAGACCTTAGGAGGCTTCTTCAGCATCCAGCAACAAAAACAGGAGCAAACTTCAAATGCATAGGATCTCAGAGAAATGGTTCACTGATTACGAAAGTAAGCTTGGACCATTCTCAACAGCTGTCCGTGTATGTTCATGCCCGTGATGCCTGGTCATTTGCACATCACGAGAGAAATGGGTCCTTGCTTTTGCATACGG…	1	0	1	0
comp178705_c0	GATGATTTGGGTGAAAGTTACATGTATCACAACTGATGGAGGAAAGATCCATTTCACAGCTGGGTTAAAGAGAACCCGGAGTAGAGATGCTTACGAGGTTCTTCGAGATGGAGTAGGTGTAGATAAGTTCTGAGATTGTTGTAGTGTTTGATATCCTTGTAAGCTTTAACATCTTTCTGGGGGATTCTGGAACCCCTTAGCTTGCTCTCTCAACTGTTGGCTGCTGGGTAACTATGAATGTTATGATTGAAAATTGAAGTCCTGTGGATGATTTTGAGTTTTGCAATTGATGGCCT	3	0	3	0
comp178712_c0	CATGTTTACATTTTCATGGAGTTCCCAGAACAAACCTGTTATTAGCCCACTGGTTCATGCACAGAGAGTATAACAGGCCAACTTTAATTCAAAACTCGCAATGCTTACCTTATTTCCTTGTCAGATCCAAAAAGCCGGTAATGGTATACAAGGCATCATCAGTCAATTGATTCATGCAACATGCATAAAGTTCTAGAAACAATCATTATACACCAAAAACTACTTTCATTACCAATTTACTGCAGGCAGTCGAGAGGATTCAAAATTCCATATAATATTGGAAACAATCAAGTTTCCAAATAAAAAGGATTCAGAAAGCTCGCGTGAGTCTCTAGTAATACAAACAAAGAACTATGATAATTTTACTAACAAGAATGTAGTAGTTCACAACATTCACTT…	3	1	2	0.5
comp178722_c0	GCTAATCATCAAACCAAAACCAAGCATGTTATATATATATATATGTTATATCAAATAGCAATAACTTGGAAGAACTGTCACTGAGCAAGGGCACAAAGCATACAGAATGCATTGGCTTGCCATGCCCATGGCCCAATGAACTCCCTTAAAAGGCCTAGCATTTGATATTCAAGGCAAACTGCATACCAATTATGATTTCCTGTCTGATTATTGCCAACTCGAAAATTTGGGCGAAGGAAAAAATGTATGAGAGGGAGGGAGAGAGAAGAAAATAACAAAGATCTTTACAGGGCGGCAGCAGCAACAAATCTATTCTCTCTTCAATCGTCAGGCCCATTACTGACCCTGATCTCCAAAAGCCTCTCTACTGGTTGCCGGCAAATAGGGCACCGGTTCGTT…	3	0	3	0
comp178727_c0	GCGCCTTGTTGCAAATCACAATCGACACGGACGAAACCACAGACAAGCTCAGAGCACCAATGGTCCCCAGCTGAAACCGCTTACCCTCACTCATCTTCACACCTTTATCTAATTGCCCTCTCTTCAATATCTCTCTCACAATCTCATTCCGAAATGTATCAAAATTAACGCGCGAACCAGCTCAACTGAAGAGTGGAAATTAGGGAGAAATTCTAATGGATCTATATATATATAGATAGAGATATAGAAGGGATTGTAGGCGTTATTGCAATGGTGTGTGATGTTTATGAGCAGAGAGAGGGAGAGGGAGGTTAAGAATGTAGTATAATTTTATGAAGAATTTA	2	0	2	0
comp178739_c0	TCAGCCCTTGACCCAGGCCTTGTATACGATGCCACAGTTGATGATTACCTAGGTTTTCTCTGTGCCCTAAACTACACTTCAACTCAAATTAAGACAGTCACAAATCAAAGTTATACCTGCGAGTTGGGGAAGAAATACAGCGTGGGAGATCTTAACTACCCCTCTTTTGCTGTTCCTCTGCAGACATCCTCAGGTCAAGGTGGTGGAAGCAGTGCAGTGACTGTGGTTAAGTATACAAGAACCTTGACTAATGTCGGCACTCCAGCAACATACAAGGTTTCAGTGTCTTCAGAGACACAGGCAGTGAAGATAATGGTTGACCCGGAATCGCTGACTTTCAGCGAACCTAATGAGAAGAAGACATATACGGTTACCTTCACTGCTAGTTCAATGCCATCA…	1	1	0	Inf
comp178742_c0	ATAGCTATATCAGGTGAAAGCATTTTACCAAACCAGATAACAAACCGGAAACCATCATCATAAACATAAAGGCCTCTGGAATCTAAGCTATCTGCCATAAGTGGTAGCCTTGAAATGTTAAACTCATCAGCCATTGAAGATGCCTTTACAAGATACTCATCAATCCGAACCAAATTAGGATATAGCAACTTCAACAATCTTTTAACTGGTAAAGTCATCATGGTGTGCCCTGCTGCGCAGCGTTCGTCGAGCTGTGCATCAGCATATCCACCACGAAGG	1	0	1	0
comp178751_c0	GCCAAACACTGCCATCTAGAGAGAGAAAAGCTTTGCAGTTGCAGAGATGGTGGAAGAGAGAGACATAGACGATCTGCCGAAGAACGAAGCGAACTACACAGCATTAACACCTCTGTGGTTTCTGGACAGAGCAGCTCTGGTTCATCCCAACCGTAAATCTCTTATCCATGGATCTCTGCACTACACGTGGCTCCAGACCTACCAGCGTTGCCGTCGATTCGCATGCGCTCTTTCTAACCACTCTATCACCTACGGGAAAACGGTGGCAGTAGTTGCTCCAAACATCCCAGCCCTCTATGAAGCTCATTTTGGAGTT	2	1	1	1
comp178775_c0	ATTAACTTCTGCACAAGCAAAATCATAGCGAGCCACATTCATGTCTGCTAACTTGCTCCACCTGTTGAGGCAAGAATCATATTGGCAAACATCTCCCGTGGCAATCCCAGTTCCATCTTTCATTGAATAGCCACCCATGACAAGAAGCTTTCCATTGAGAACTACCACCCCAAAACCAGCTTTGACAGGGCCAGGCATTGGAGGGAGGTCTCGGTGTTTTTGTCCCAGACAATCCAAAACCTCCCAGTGGCTACCCTTTCCTTCACCATCCATAGTGAGGACGTAGAGCCACTCCTCAAGCAAGCCAGCTAGTCTCCGAACAGTGATGAATTCTTTGCTTTGCATA	2	2	0	Inf
comp178783_c0	GATCCATATCTAGTCGGAATGCAAAACGGTTGTGCAGCACCGATGAGTGAACACCATTCTGTGCAACACAGTGTTGTATTGACCTCACAGCTGTATGGAACTGAGGCAACCATAGACCATGCCTATCCAACTTTGGAGCATCAAGTTCCGCCAGCTCCAAATGAACCATATTATTTTGCAGAAAATCAACGGCTGTATGCTGCTGAAGATGCTGCCCAGACTGTTCAGGACCATTATCCCAGGTCTTGGGCTGCACAGAAGATGGACCATCGTGAACGACTCGTTGGCTTGGAGAGAGAATA	2	0	2	0
comp178784_c0	CCCTAAAACCATTCACTTTTGGGCTCCAACATTCAAATGGGTAATCAGTATAGCAAATGTCGCCGATTTCTCAAAACCACCTGAACAGCTCTCATATCCTCATCAATCAGTTGTTGCGATCAGTGGACTCATTTGGACTCGCTACAGCACAGTTATTATCCCTAAAAACTGGAATCTTGTTGGTGTCAATCTCACAATGTCCGGGACAGGCTTTTATCAATTGTCACGCAAAATTCAGCATGATTACTTTTCTGAGACAAAAAAAGAAGATGTGGCAAAAGAATGATGATGACAAGTTCGCAAAAAAATGTTCGTATTGCCTAGTACAATTGCAGAAAAAAACTGTCCTTGTATGTGATTTCCCCATTTGTAAAATGTGTAAAATTTACATTGTTTGTT…	2	0	2	0
comp178818_c0	ATGCTTCACTATTTACATTTTCTGTAACAAGTTCATAATTTATTTCTGACATAGCTTGTAAAGCACTTAAATTTTTTCCAGCAACGTGATCAGGTAGTAAACCAAACTGCTCAGAATTAGAATTCATGGTGGCATCTTCCAGCTGTTGTCCCAATTGTTCACAACTTAAATTTCTGGTTAGATCTTCGTGAGGTTGTCTCAATCGTTCAATACCATTATAGTTGCATTCCGCAGGCGTGGCTTCTGTTGATACCATATTTACATTTCCATTGCTAATCACATGTTTTTCTTCTGTTGCTTCACTAGCTAAACTCCTAGCACCAAATTCATGCTCTTGAATTGATGTTCTTTGTATAGGGGGTGATCCTTGTCCAGTTTCACAGTTTTCTTGTGCTGAAG…	3	0	3	0
comp178827_c0	GGCCATAATAGCTGCAGCTTCCATAACCCATGAAAGTGGGTTCCACATAAACCCTAAGAACTTGAAAAACTTACTATCCTCCTTTTCCTCAAGCTTGTTGTGCCCAAAAATGCCCAGTCTCTGTTCAGCAGCCTCGGATGTGAGTCCCTCTCTGTTACATCTCAGATTCTGAAAAACCTCCTCAATCGGTATGCTTTCCAAATCCACAGATTCCATCTTGAGAGCCTCCATTGTTACATCCTTAGTTTCCATCTCGGTCTCTTTCATTTTGTGCCACAAGTATTATTACTGTGAATTTTTTGTATTCAGAAAGGTTGGGCAATCTGGAAGAAGAGCACGATCATGTTGAACAACACAATCCAAAAAATGGGCCAAAAAACCAGCACAAGATAGAGATGA…	2	1	1	1
comp178838_c0	CTTCTTCTCGATCTCTTCTTCCTTTGCCCTAAACGTAGAGAGAGCCGACTTTGACATCTCTTCGTCTTCTTTTGTTAGGGTTCCGTTGAAGCTTAGGCTTCCAGAGATTTGCCCTGATTGTGTGAGTGCTTGTTGCTGTTGTTCATATGCCTGCCTCTGTGTTTGCATCATCTTTCTCTCTCTTCTCGGAAACCCTTCTCCCTTGAATTTCCTCCCTCTCTCTCTCT	1	0	1	0
comp178841_c0	ATATATATATATATATATATTTCAGGTACCGCAGCCCTACCTCATCAGAGCCCTAATTTCCCTTCTTGTATAGCTCGAATTCTCACTAATTTGATCAAATCTCTGATCTGTCAAACGTTTCGAGTCCTGTAAATTACATACCAATTTTTCAAATTCGCACAAAAAACAGAGAGAGAAGAGTAAAATCGAAGTCTCTATAACAATCCTTGGCATAAATCTTATCAGTGTTCGGAGTAAAAT	2	0	2	0
comp178858_c0	CGCAGTTGGCAAAACGACGCCGCCGCCACCGGAGAGAGACCACTGATTCGAAATATCTGTACAAAAGTAGTGATAGTTGGTAGTTTCTGTGTATATTTTCTTCTCCGGCTACCGATTCTAAAGGGGTTTGTTTGTGTACTCGCGCGCGCGTGGGCTTAAAGAGAAAGAGAGAAATGGCGAGGAGACCAGACGAGGAATACGATTACCTGTTCAAGATCGTTTTAATCGGCGATTCAGGAGTCGGCAAAACCAACCTCCTCTCCCGCTTCACTCGGAACGAGTTCTGCCTCGAATCCAAA	1	1	0	Inf
comp178904_c0	TATGGTGAAGAAGCACTCAAAGTTACTAGGAAAAACCATTGTAGATGAGGATGATGCTTCAGATGTTGAAATGGAACACTTTTGGCATGATTTCATGGATTTGTATTTCATTCGTGGTAGGGAGTCGAGGGGCCGCCAGGATGATGACCTCGTATTCTTTGTTAGGAAAATGAGCTTCCATGGATACAGTTCCAATAATATGGAAGGCAACTCCCCTTACTTTGTACGCAGGTGGGCTCCTAAGTTGGATGATTTAGTTGATAAGAATTCGGTAGATGTGGATTGGAGGCGCTCCTTTTACTTGAACTTAATAGCTCACACTTTGTTCAGTGTAACAGTGGCAATTTGCAGTTATCAGGTCCTTAAGAATCACCAGACCGGCCTAGACACACCATTGTC…	1	1	0	Inf
comp178912_c0	AATGGTTTCAATCAGGCAATTGAACTGTCCTCGGAGATCCTCTCAAATGTCAAGTTTATACAGGAGAAGCGCTTGATAGGTAAGTACTTTGAGGAAATCAGTCAGGATACTGGGAAGTATGTTTTCGGTGTGGATGATACATTGAAAGCACTGGAGATGGGTGCAGTTGAGACGCTTATTGTTTGGGAAAATCTGGATATTAATAGGTATGTGCTGAAAAATACCGCTACAGGCGAAATTGTTATAAAACACTTGAA	2	0	2	0
comp178915_c0	GTTAAAGAGATCGAACATAACGTTTTTATTAGCTCTCTAGGGGTTCACACATAAGATCCACCTTACAACCGAGTTACACAATTCCAGAACAAAAGATCAATACCCATAACAATGATAACATAGTGATCTTATGCAGAAGTGGCGCATTCATAGTCATCTTTCAGCAGCAAGTCTCACAGAGCCAACAGCAACATAGAGCAAAGAGGCAACCCTCGATGAAGCTCCTGTCTCCTTTCTTCTTCATATACGGACGGCACTTCTTCTTCTCCGTTGGAGGATTTTCAGTTGGGTATCCTTGAGGGGGTTGGTTCTCTTGTTTCT	4	0	4	0
comp178927_c0	AAAGCTGAATTAAAAGCAACCAAACAAAACATATTCATTAACTTTAATCAAAAGTTACAAAACACAATCCAACCCAGAAAAATTCTCTATAAGAAAGAAGATAATAAGAACAAACAAAATGCCTATCTCTTGTTGTGTATCCTTCATTTACATGAATACCCACTTCACACCATGTTCTTTTCAACCCGATCAAGCACAAAAAGTGAAAGGAAAGATTGAAAACTTTATGCTTTTGGTGGCTAGATATATAGCTTGAAAGGGTTATCAAGAAATGGGTATTGATGAAGATCATGGAGGATGGCCATAACCTTGTAGATCAGACCATTGATTTGGGTTCAGAGAAGAAGTCCCAGTAGTGTTGCTGTTGTTGGTGGTGGTGGGGTTCCAGAAACTGGGATT…	1	0	1	0
comp178931_c0	ACTCAAATGGGTCGCCCAGTTATTGAGCGGGCCTTTGCCAGTGGCAGCCGCTTGGACAGCGAACCCAAGGAAGGCAACCATGGCGAGGCGGGCGTGCTTGATCTCAGCAAGTTGGAGGGTTGCCTTCTTCTCAGGGTCAGAGGCTAAACCTAGAGGGTCAAAGTATTTACCCCCTGGGTACAGCCTCTTCTCTGGGTCGAGTTCGGAATTCCTCTGGAACTCAATGTAGCCGATGACTAGGACCTCAATCCATA	2	0	2	0
comp178961_c0	ATGGTTTCTTTCTCATGCTTGGGAGCATAGGTTTCCGTGCAGCACTACTCTTTGTCCGTCACATATACCGCTCAATCAAGTGTGAGTAGTGTGTCAGTTGATTAGTATTCTATTTCCAACTGTTATGTCTTACAAATATGGGATGGAATCGTCCCTGATCAAAGAGGAACATTAGGACTTGTAAGGAGGAAGCTTGTACTAAATACATCTGACGTTTGAGAAACAATTCTTCTGCTTTTCACCTCTACAGGTTGACAATTTATTTACCATGATATGTTTTAGTTTAGTTTCTTTTTCCTC	2	0	2	0
comp178978_c0	TTGGTTAGAGTTCCTGGCCAGCCTGAAGGGTTTATGCTGTGGAGATCAATTCAACAATGGAAGGAAGGCATAACTTCAAGGGTTGGGGTTATCCTGCCCGACCTTACTTCAGGGGCAGAAAATTTACCAGTTTCTCTTGTGAATGATGTAGATGATGAAAAGGGCCCTGCTTATTTCACATATTATCCCAGTCTCAAGTATGCAAAACCCGTTAATTTGCCACAACCTTCTGTGAGCTGCACTTGCCGAGGTGGATGTCAACCTGGTGACATCAACTGCCCTTGCATTCATAAAAATGGAGGGCTTCTCCCTTATACTGCACTTGGAGTTCTTTTGAGTTATAAGTCTTTAATTCATGAGTGTGGTCCTTCATGTTTATGCCCTCCAAACTGCCGCAAC…	7	2	5	0.4
comp178989_c0	GCTGTAGAAATCCTCATTGATCTTAGGGTAGGCGTCCAAACTCCGAATCTTGCCCATTATAGTGTCCATCTCCTCGATTTGCTATTAAATTATCTATACCTAGTCTATGAAAACTCGATCAAATCTCAAAACACAAATTGCAAAAACTAAAATTGAATCATATATAGGTTTAAACACCTCGTTGAATTAGAATTGAACGAGGTGTTTAAGAGAGTGAGAGACCAATCAAGCTTCTCTTTTCCTCACTCTCTGTCTCTATCTATAGATGATGTCGTAATCTGATCTGAATGATATGTATATATATGGATATGGATACGTGAGAAAGAGACAGAAGAGAGTCGCCGGAGAATAGCGTCAGCTCCGTTTCTTCCGCAGATGAAATCTACGGTCTACGGTTTT…	1	0	1	0
comp179007_c0	ATGGAGCTGTACATTGGGTTGCATTTGATCCGCGTGTGGTGGATGGTTTTCGCAATTTAATATTGTCATTCAATATGGGTACTGAAGCATTCTCTGAGATTATTCTGCCTCCTACTTTAGCCGATCAACGTCCATCATGCTTGTCCGTTAAATTATTTGGAGAATCATTGGCTGTGTTTTGTAGCGGACAAATTGGCACAGGTTCTTGCTGCATATGGGTGATGAA	2	2	0	Inf
comp179011_c0	AGCCAACTCAGCCGTCCGATTCCTCTTCTTCTTCACCTGATCTTCGATGATGAACCCATCGGTGGTCATTTCGGGGCTGGATTGGGGAATTTCTGGTTCGTCTTTGGCGGTGGTGGGGAGGCCTCGCAAACCGACTTTCTCGAGCATTGATTCGACATCAACGTTGTTCTTGATGGCGATGTAAAGACCGGTGACTGAAGCCGCCGAGACTGAGCAATGTACCCCTATTGCTACCTTGCCGTACTTCTTCAAAAATTCTTTGAATCGAGCCCCTGCCATTGATTATATATACTTATATATGTATGTATGTGTGTGTGTGTATATA	2	0	2	0
comp179034_c0	GAGAGAGAGAGAGAGAGCATGGCTCAAACTGAGTACCAAAACCTGCAAAGTCTTACTCAATTCATTACCCCTCAATTTGTCAAAAAAGTTGCACAGTTGCTACTCTCAGTTTCTTTGTTTTCCTTCTTTTTCTCATATTCGTCATGCTACTCTTTCTTCCTCCATTTCAAGTCCCACTTCTCCACATTCTCTTTCCATCTCCTAGGCTACATCATGGACAAGAATTGCATTTTTCTCATTTGCAATGGAATCCTAGTCTTCCTTGCTAAAACTTCTGGCTTCATCCGCTTTTCGCGTACTTCTAATGATCCTAACGGTCATTTATCCAAGAAGATTGGAAACGGAGATGGAGATGGTTTTCAATCAGCACCGGAGTTTAGACAGTCATTGCTTGAGAAA…	1	0	1	0
comp179043_c0	TTCTCTCTCTCTCTCTCTCTGGTACAAAAGTACGAACCGTAGCAACCACCACCGTCTCCGAGCCGACTCCGCCGCCACCATCACCGTCGTCTTGTTCTCCGGCGCCACCGCCGAATCTCCGAAATTTTGGTCAATGGACGTCCAATCTGTCGAATTACACAACTCGCGTTGTTAGGGTTTGGAAAGGGTTTTTTTTTTTGGTTGGAAATTTGCGATTCGGAGAATAGCGTAGGGTTAGGGTTTTTTATTGGAGATTGAAGAGCTGTGATTGTTTGATTTGAT	3	0	3	0
comp179045_c0	GCAGTTGTTGACGCAGAGGGTTATGGTTTCGGGGACGGCCTTGAATTCTGTCTCCTCTTTCTCCGTCCTCTGAGCCATGTTTGTTTGGTTCAACGATTTCTCGATAGAGAAATTGGATAGAAGATAATTGATGAGATTGAGAGACAGGCGTGGAGGAGGTGGTGGTGATGAGGAGTTTTATGGGATGGAGAAAGTGGTCGGTAATGGCGATGGAATGTGGACATCAAGACACGCGTATCCAGACATTTTCTTTCTTTCTTTTTTGTTTTTAATTTCCTACTTTTTCCAATCGTGACTTTTCTCAAATTACACATTTATTTATGGGTAAATTACACTGATTGATTTCTGT	2	2	0	Inf
comp179054_c0	TTTTTTTTTTTTTTTTTTGAGGACCAATATGAGCAATGTTAATAGCATACTCTGTAGGTCTGAATTCTACAATCCTTTCCTGAAAGAATAAAAGATCTGCATCCATATCCCCAAAAGCTGGGAAGAAGAGCAAGATGAACCAGTAATTTATTATTTGAACCTTCTACTCTAGCATTAATGTGGTGGTTGGTTGTTGCTGATACAGATGGAATGGAAATCTGCTCCCCCAAGTTTCCTGGCAAAAAAATTAGAATATAGAGGGCAAATCCCCACGACGCCAATCATCTAAAAACTTACCCCCCAGGAAGGTTATCCCCTGACTATGCGTAAAGAAAACAAAATAGATGGAATTTGCAGCCAATGCTTTTTCCAGACTGATGATCTGTCACTTGCTACGCT…	1	0	1	0
comp179055_c0	TACACAAAAAGAAAACATGTGTATTAGTGACAAGCAAGAGATACTTTATGATTCACATCAACATCTCTGTCTCTTAGCGGGTGGATTGTCATTTCTAACAAGTTCATTCGGTCTCTCAAAGCTATCATTGTCTTCATCAGCAAACTCATTTGGTCCTTCCCAACCATTGAACAAAGCCATGTCCTCCACTGGCAACTTAATAACATCAGTTCGAACGCCAATGTCAGCGGCATACCTACTCACACAATACATCCCTGCAGTTGCTGTAACCATACCAACTGGACTCGACCCAAACAGATTGAGGGAAGACGAAAGAAGGGCTACCAACGGAGCACTAATGGCACTCGCTGCTTGACCACTCCTTCCCAGAGCTGTTGTATCAAGAATCAAAAGACCTGT…	2	0	2	0
comp179057_c0	GGTGGTATCGTTGGACAGGAGGTTGTGAAGGCGTGCTCTGGAAAGTTTCACCCACTTTTCCAGTTCTTCTACTTTGACTCAGTTGAATCACTACCCACAGAGCCTATAGAACCCAGTGATTTTAGACCATTGAATTGTCGTTATGACGCACAGATTTCAGTTTTTGGGTCAAAACTCCAGAAGAAACTGGAAGATGCTCAGGTGTTTGTTGTAGGATCCGGCGCACTAGGCTGTGAGTTTTTAAAAAATTTAGCTTTGATGGGAGTTTCTTGCAACAGCCAAGCGAAACTAACAGTTACAGAT	1	0	1	0
comp179070_c0	ATTTTGGCATATTTTTAGGAGTTTCGATAGAATGTGGAGCTTTTTTATCTTGTGTCTACAGGCAATGATTATCATTGCTTGGAATGGATCGGGGAAACTAAGTTCTGTATTTGAGGGCGATGTATTCAAGAAAGTATTGAGCATCTTTATCACTGCTGCGATATTGAAACTTGCACAAGCTATCCTTGATATAATTATGGGCTTTAAAGCCAGGCGCAGCATGTCGTTGCATGTCAAGCTACGATACATTTTGAAGGCTGTTTCTG	1	1	0	Inf
comp179071_c0	GACTACTTTTATTTTTTTCTTTTTTCCTCCTCCTCCTCCTGAGTTAGTCCTGAATCATATATATGCCAGCAGCAGCTCTAATGAAGCGATTGAAGCTTCTTTGTTTGTTTCTTAGGCTACTTTTCTCGGAAAATGTAATCTTCGTTCAAGACATGGGAGACCAGTTACTTGTTTTTTCCCTCACTTGATAAATGTGGAGTCCTTGCCCAAAAATTTCTAGTCTTCGGAGTTGCAACTCTTCCTAATCCACTGTGACTTCTTCCACCTTGTCCTACTCTTTGGAAATCAATCCGAGAGAGAGAGAGAGAG	2	0	2	0
comp179080_c0	GGAAGGGAGTAGATGGGAAGGGCATTGCAGGAGAAGATGACAACACTGAACCACCCCTGTAAACATCTGAACTAAACGGGGCCCCACCAGTAGTGGTCCCCAACATCCTTGGTGGCCCACCTGTTGCAACAATGGAAAAAGGCTGCTCCCCTCTATCGGACAAAATCGATGGGATTGTGCCAGCTGGATAAGTGTTCCCAGTTGTAAACCACGACGTGAAGGCTCCCATTTCTGCATTATTCATTCTAACAGGTGGCTGGGATTGAATGCTGCTTCGGCCGTGCCGGCTAAATGATGATGGTTCAGCACTTGCTTCATCA	3	3	0	Inf
comp179087_c1	GTGACCAGCCTTTCGCATTATGTCCACCACACGTGCATGGTCTACACGAAGGGCAAGCACATTAAGAAGATCGTTAATAAGATCAGGATGTTCTTCCAAGTAGAAGTGTACAGCCTTGTAGTACAGCTCCACACTTCCAACTTTCACCACAACATCTTTAAACTGCATGTGATCCCACGCTTCTGGGGAGTGGTTCATTATGGTAGCTGCAGCATTGTCAAACTCGTCATATTGGATATACAAATAAGTTAGTTCCTTCCAGTGCTGCTGTTCATCACAAGCTCGTATGAGCTTTGGAATGTTGAGACGGGTTGAGAACAGTTTGATGTGCTCCATAAGCTTCTCATGACGAAATCTTGCATAAAGAATGCCCAATTCAGTAAATATGCCCATATGAGC…	4	2	2	1
comp179098_c0	GGAAACCATTGGCTACAATTTGCATAAAATACAACAAAGCATTCTTGTTATCAAAAAACAAAAAAGGCATTCTTGAAGTGAAATAACTCTTTATTACAAGTATTGTTTCAGCCAAATTCAACAACACAAACCTATGATTTCTATTCTGAAAATTATGTATAAAAACTTTGACATATTGACTACAAGTAAAACCTGGAAAGCAGCCGACGCGGCAGAACTCAGTTGACACTCAACATAGCACTACTGCTTCATGAAACTAAAATATCGAACGATCACCCAAATGAAAAAATGAATTTAAAAAAAGAAAAAGA	3	0	3	0
comp179104_c0	GGGTTCAAGTTGCATGTCTTGGTGTTGCAGCACTTGTTTTGCCTGGTGGAGTCTGGTTCGCTGACGGAACCTTTGTGGGATGTAACAACTGTTCCTTATCCATATCCAAACAATGCAATGTTTGTACGTGAATATACCATAAAACTTTTGGGTACATCATTCCCCAACATGACAACAACTGAGGTAACCCAATTTGTGAGTGGACTGTTCGAG	2	0	2	0
comp179106_c0	GAGCGAGAGATGAGACGAGACAGACCGCGGCGGGGAATCTATTCTTGTCCCACAAAACACCAAGGAAATCCCTTATGTACTTCTCTGTTGTGTGGCTCTGATTTTATTGCAAATCAAAATCCTCACAAACACTAGTCGAATAATGAAATGATATATCAGAATTCCAATCACATAACCCAGATTCTTTTTCCTCTCAATCTCCAGAGAAAATTCACCGGGTGGTTTTTAATAGTTAACAGTGTCTCTGTAATTTCTGATTTCCTTGAGAAATCTGGTTCATTATTGGCACCGGAATCCTCGGAGATTCCCGCTGATGATGCATATAATTACCCACCAAATATATATAAAATCTGCTATCTCTTTCTTGCATCACT	1	0	1	0
comp179115_c0	TTGCAAAAATACCGACTTCATACACGAAGATTTGCTACTGCTACAGCATCCACTTCTGCAAATCAATCAATGCTCGTCTTGGGGGGTTTGTTGATGCCACAAGATCAGCGCGATGAGTCACGAAAGCAAAGTAGTTCACAATCCGGCTCTCCCCAAGGTCCTCTTCAGTCAGCTGGAAATGGTGGAGGGACTTCAACTACAGGCGGGGACAGCATGGAGGAAGAAGAAGATGAGAAATCCGAGAGCTATAGTTGGAAAAGCCGTGTTCACAGATCTGCAAAAGTTGCTGTATAGAATATATATATCCACCATGAATTTTGCAGTTAATTAAAACTATGCATGGGAGGAGAGTTTCATGACAACAACAAAATAATAATACATTATTATACATAAAAGAAG…	4	0	4	0
comp179141_c0	TGGGAGGCAAAAAAAAATGTAGCTACTATTATCATGCATGTGACAACAACTAATATCATAACCCTAACTTGTTATATGTGAACTGAACCAAATACCAACTTTATACATTCTTGATCGCTATTAAACCACCCATTAAGAAAGAAAAACATCCCAAGGACTTCAAATATCCCATTTCTATCCACATCTCTAAGTCAAAAACACAAGTTTAAAAAAGAGTACAATAGGGTACAAATGAGTAACAACATACATGAGAGAGAAACAAATCGAAATATCATGTTCTTCTCAAGAAG	1	0	1	0
comp179148_c0	CTTCAAGAATGGGGGCAAGGACTTAGCATTCATGGTTTTCGCGGACACAAAAATAAATAAATAAAAGATTCCAATGGTATTCAAAACTACAAGGCACTCCGTTAATTGAAATTATTGTTCATGATCACAAAACAAGCATTTAGTGAAAGTGATGCAAGAAAATTCTTGGCTCCTAACGAAATTACTTTTCGCAAGCCTTGAACAAAAAAGAAAAATGCAAACAGTTTAAGCTTCGTACACCTTGCACTCCTCATCAGCAGGGTTGGTTTTGCAAAAATCCTCCAATGGGTCTCCACTTCCTTGTACAGGCATGCCTGGCCACTTGCTTG	1	1	0	Inf
comp179155_c0	AAAATTTTAAACTTTACCTCAAAAGCTCAAAGTGACAAGAACAAGGTTGTTTCACAAATGCAAAATCAGCAATGAAGACATACAATCTCAAGTCTGAAAAAGAAGGAGAACGGGTGAAACAAACACATACTCATTACCAGATAACATTCCAATGACCTACAATCCCCAGAACTGTAACAGTTTTGGTGTATAAAAACAAGGGGAAGGAGTTTTTGATCATTAAAATAAACTTATTATTATGGATGGCATTCCAATTCCCTTGAACACTCAGTTTAAGCTGATTTTGTATAGAAACGGATGCCAACAGCAACACCCAAGATGACCAGGGGAACTAAGAACTGAAGTAGCTTGATGATGAACTCCGTGGTCTTGTCCTGGTTGTAGTGAGGTTGCTTTGGA…	4	0	4	0
comp179165_c0	AGCTGGAAAAATTAAAGGTTTTACGGGGATTGATGATCCGTATGAGCCACCATTGAATGCTGAGATAGTATTACAACCGAAAGGAGGTGTCTGCTCTTCCCCGAGAGACATGGCTGAAACAGTGATGTCTTACTTGGAGGAAGAAGGCTATCTCAATGCTTAATTTGTGAACAATGCAGAGTCGAGTCCCTGGCCGTGGAACTTGTGTCTGCCTGGACAATAAATATGCTGCGAAATTGCAAATGTCTGATTTTCTGCTTGAGGGAAACTACTCGTTTCCTGTTTCCATGCTTGAATAATGATCCATGCTTGTTTGATATCTAGTTAATTAATCGATTGATTAATTAATTTATATCTGTTGTAATCTGGATTGTAATAAATGAGAAATGTGGCAAGTGT…	2	0	2	0
comp179168_c0	AGATGGCTTCTGGACCTTGGCATAGAAGGAACCAATGTCAGGTAACGACAGACAACCCCTAATCGCTCTGGCTAGGCTAGAGTCTGGCTCAGCAGCACTAGTCTGGTTATGCCAATAAATCAGCTGCCCTAAACAATAATTTTCACCGTAAGTCTTGCGATACTCCTGGAAACCTGACCCCAATTTATCAGTGTACTTGGGGCCCAGATCTAGAGGACTAATGGAAACAGGT	1	0	1	0
comp179180_c0	GAGAAAAGAAAAAAATGGGGAGCAGGATTTGTGTGAGGTAGGGGGGTGTTCGATATTTCCTTTTCGGTTTGAATTCTTATACAGCTTTTTGTGTGATACCAAGCGAAGGAAAAGGCAAATAGAATCCCTATAGCAAACCTATACACCTTTTTAGATTTTCCTTTTCCGCGTTTTAAAAGTGAAAATTATTTTCTGGGTGGGGGTTGAATTTTGAGTTCATAGGTCGGTTTGTGTGAGTGTCAGCTGAGAAAGTTGGTTGATTTTCCGGGAAAAAAAGAACGAGTATTTTCCATTTTGTAAAACCGTTCACACTCTCCAATTCGTTCTCTTGACTTATGGGTTTTTCTTGTCTTTCAAAAATTTGATTCAATCATAACAGTATCGGAAAAACAAAATCCA…	2	0	2	0
comp179185_c0	GGTATTTTGAAAATCATGGCTAGGAGTTGTTATAAATAGTCCCCTCTTGGTTTGGTTGTTTAGTTTTATAGTAGTAGTGGTAGGGTTTAAACTAATGTTTATATACTCATGCTCTTACTTATTTTAGATGAAATTCCTGTTATTTTTTCGGTAAACTACGTCAGAAAGTGTTTTCAGGAGGTTAGCTTCTGCTTATTAAAAAAAAAAAAGTTGAGTGTGGATAATTCCTACATCAGATTTGGTGTTGGGAAAATGGTTGAAAATGGCTCCTATTCTTACTGTACAGCCTGC	2	0	2	0
comp179201_c0	TACAAGATGAAGATGAGAATGCAAGCTGAGATTGGAGGCTTGTTGGAGAGAATGGAGGCAACAAAGCAACAGTGGGTGTAATTCCTTTTTTTTTCCTTCTTCAAGTAGGCATTAATTTCTAAATGACATGACAATGGTATGTAGTGTGTTGCTTTTTTTCCATTTTGGATGCTGGTTGTTTCTTCAAATGTGAATTGAATGATTGTTTCTTTTGTAAAATTTTGGATTTTCTGCTTTATCTTTTCTTCGCCTTCTTAGTAGTCTGATGTGCAAATTGATTGTTGATTAGAGAGCTCTAAAACTTGTAGTATTGAAAAGAAAGAGCTGATCAGAGAAGCTATGCAAATTTTTTTCTGTT	1	0	1	0
comp179202_c0	AGCATCATCAATCTCTTCCTCCTCCTCCTTCATTCCTATCACCAACACTCTCTCTTTCTCTCTCATTAGTCAAACATATTCCAAGAACCCATCTTTGAATCGCCCTTCTCTTCTCCATCTTCATCTTCATCTTCACCAACCATGGTGGTTCTCGCTAAACCAGCAATTGAACAGTTATCAGCCATCAAAACCTGCAAGCTCACCACCACATTTTTCTCTGGAATTCCCATCATAGACCTATCGAAACCCGACTCAAAGAACCTCCTCGTTAAGGCCTGCGAAGAGTTTGGATTCTTCAAAGTGATCAACCATGGCGTCCCAACTGAATTCATCGCCAAACTAGAATCCGAAGCTGTCAGTTTCTTTTCCTTACCACTTTCCGAGAAAGAAAAAGCAGGG…	2	0	2	0
comp179203_c0	AAAATAAATAAATATCATGAAACGAACTGTCCATAAAATATAATTCAAATTGTTGCTTCATAAATGTGCCAGGGAACTTGTTTCAGGGATATCCTTCTCATCAATAATACTGCAGAAGACAAAAATTAGTATAGAAATGTGAAAATTATAACCACGATATTTTTAAAAACCCAAAGATGATGCCAAGTAAAGAGCGGATGCCAAAACTACTGATTCATGACTGCTTTTTTTTTGTTTTTGTTTTGGCTATTCCCATGCATATAGAATATCAAATTACACATGATCTGCACATTCCCAGGAAGAAAGAAAAGGAATACATGGTTTGTTATATAACACAACATGAATAAGCATAAACACCAGCACACATAGGGGCAAAATGAAGAAGAGTAATAGAGTGAT…	2	0	2	0
comp179207_c0	GAGATTCCCAAAAGAGAGTTGAACTCAAGCCCTCCACGAGGCAGACTCTCAAAGTTCAATTTAATTTCTCACATATATAGCTGCCAGAGAGCACAACCATCTACCTTGGACAAGAACCCGCAAAACAAAAACATTGAAGCCATTGAAAAATAAATGACCTTGCATTAACATCTAGGGATTGAATTTCCTTCAGAAGTTCATTTTCTCGAGAAAATCACATGACCTCTACATTCTACAATCTGGAATTACCATCTAGATTTTATCCACTAAAACAAAAATATTCTGTGAATCAGAACTACACCTCAAATCTTATAGGTGGCCATTTTTGCAACTACCAATATAATTTCGGCACCGCACCACCATTCACCCAATCCTACAATTGAAAATTTTTAGAAGATA…	1	0	1	0
comp179211_c0	GGAATATGGGCAGGTATTTGTGCAAATTTCTGGGGTTGGTCATAGGCCATTTTATGATAATTCTCTTCTCATGCTTGGTGGCTGTGGCTCAGACCAGCATAATCGTATTGTTGAGGGGAAGGTAGTTGTTGCTAAAAACCCTTGCTTGCACCCAGGTGATGTTCGTGTCTTAAGCGCTGTTAATGTGCCAGCTTTGCACCATATGGTGGATTGTGTAGTTTTTCCACAGAAAGGAATGAGACCTCATCCAAATGAATGTTCGGGGAGTGATTTG	2	1	1	1
comp179213_c0	GTTTTCGGTGTTCGAAGGCGTCGGAAGGACACTCAAAGGAAGGGATTTGAGGCGAGTGAGGAACGCGGTCTTTCTGAAGACAGGTTTTATTGATTGAAACCTCTGCGTTCTTGTAATTTATTGCTTAATTTTGTGCTCTGTATGTGCTAAATTGGAAGTGAATGAATTGTTTTGCTACTTTTATTGGCTCTCTCTCATATTCTGATTACTGGTGAATAACTTTGTATTGTATTGTATTGTATAATACTGTATTAGTTGACTAGAACTTGTAATAATGGATTGGGAATGATGTTGAAAGGTTAAACCTTTTTCAAGTTCTTATGATTTATCTTTTTTATTAATGGA	1	0	1	0
comp179225_c0	TTGCTCACCAAAAAAAAAAAACTATGTATATCTAAAAAATAAAAATAACTTAAAATATTCAAAAAAATTTACTAAAAACAAAACACTTCCATGCAATATTCAAAAAAAAGAAAGAAAAATTTTAATAAGCATGACATCATGCAACAACGAACAGCCCTAGTATCCACCCTTGAGATCGTTCACCACGTCATAGGGTATCGGCGTAACGGTTTCCAAGGTGGCACCTTCCACCATGAAACCAGGTTTAGGGCCCTCTGGCTGCCTTTTAGTGCTTATGACTTCACCTCTGGCCTTGGCCGCTGCCTTCAGTTTATCATTGTTCATTTTCCTTAGTTTGAAGTCTTCGGTGCACCTTGA	3	0	3	0
comp179229_c0	GAAAATGGCGACTGGAGCTGTTCCAGCGTCGTTTACGGGGCTGAAGGGCAGGGACCATGGCTTAGGATTTGTGAAAAGCATGGATTTTGTGAAAGTTTGTGACTTGCAGCGGGTTAAGTTTCGTCGAACCAAGGTATCAGTGATTAGAAACTCGAATCCTGGCTCTGAAATTGCTGAACTCCAGCCTGCATCAGAAGGGAGCCCTTTAGTAGTTCCTAGGCAAAAGTATTGTGAATCCATACATAAAACTGTCAGGAGGAAAACCCGTACAGTGATGGTTGGGAATGTGGCTATTGGAAGCGAGCATCCTATAAGAGTTCAAACGATGACCACAACAGACACCAAGGATGTTGATGCAACAGTTGAACAGGTGATGAG	4	2	2	1
comp179232_c0	AACAACATTGTGGATGGTTGTGTAGCCCGTGTTGCCGCCAAGTTGGAGATGATGGAACCCTGCTCTAGCGTGAAAGACAGGATTGGGTATAGTATGATTCAAGATGCAGAAGAGAAGGGCCTGATTACCCCTGGGAAGACGGTTCTCATTGAGGCTACCAGTGGTAATACTGGCATTGGCTTGGCATTCATTGCAGCTGCTAAGGGCTACAGGCTTATTCTAGTTATGCCATCTTCATATAGTATTGAGAGAAGGATTGTTCTCCGAGCTTTTGGAGCAGAGTTGTACATCTCAGATATAACAAAAGGTATTGCTGGGGTTTTCCAAAAGGCTGAAGAGTTACTGGAAAGGACACCAAACGCTTTTTATCTGAGGCAATTTGAAAATCCTGCCAACCCA…	6	2	4	0.5
comp179233_c0	GGGTGACAAAGCTATCACTTCTGCGTCTGGGTCTGGGTTGCCTGGCAAGTTTCTCTTCTTCTTCACTAGTGGTTGAGTTTGAGTTGATGGTGGTGGAGCAGCATATTGATGAGGATAGATAGTGGGAGTTTCAGGTATGTTGGCTGAAGAAGCACTGAATTCAGCAGAGGTAGAAGTCAAATGAGACATGTTCTCTTCCACACCTGAGTTTTGTCGTTGGATTGGCAACCCCTTCATCATCATCTTCTAGATTTGCATCACAGGCATATGGTTCTTAACCTTTTTTGTGTGATAAACATAGATTTAAATATGGCCTGATACCAGACAGTGAGATCTAATTAATGACAAATTCAAAGATTGAAAAAGCTAAAGTGAAAAATAAAATAAACTTGGAGGAGT…	4	0	4	0
comp179234_c0	AGAGAGAGAGAGAGAGACGGAGACAGAGAGAGCTGAATCTAGGGTTTCAGAGAGTGAATTTGGGGACGACGAAGACCATGTAAAAAGACTCTTGTTTTGTTGTGTGGATGATATGATGATTTGCAGACAAAGGGTCCCAAACCCAACAATAGCTTGCTGAAGTTCCACATAATTAGCAAAGTTCTATCCTATCTATAGGGTTGCCCATCCCCTTCTATTCTATTTGTACGTTCTCTAGCTATATGTTATGTTAAATTCTATAGCATTGTACTGTATTGAATTGAAATCTGAAACACACTAGTAAGTTTACT	2	0	2	0
comp179235_c0	GGATGCAAAAGGGCTTCTGAATTACACGATGTTGAACCAAAAAAACATGCCCGCCATTTGTGCGGAACTTTCTGTCGCACTTGAAAGTGCAACCGAACCGGGTCATTTAATTCTGGCTTCACTGGAGGGGTTCTACCCTCCCGATGACACTACCCAAGAAGGGGATAAAAAGGACGCTGCCCATCAGGGCATGCGTCGATCTTGTCTGATGTTTATGGAAGCCATGGCCGCCTTAATGGCGAGGGCTGACCCAGGTGCTGATCACCTTTTGAACCCTGACATTAAGCAGCAAGCCAAGGCCATT	1	0	1	0
comp179243_c0	GCCGTCCTCTGCTTCCTCTGATTCTCGCCATTGATTGAGCTCAAAACCAACCAATTCTCTCTCTCTCTCTCTACCAGGTGAATTCTTCAATACCCATCTCTGGAATTTCTTCAATCTACTGTTACATTGAACTTCTCTTTCAGGGCTTAATCCATTTTCCATTCTGAAAAACCAAGAATTTCCAAGAAAGCAAAAAAAAGGGAGAGAGATCTTGGGCAATCTAATCCAATGGCTGCTGCCGTAGGAAGAAGAACTCTTGATTGTATTTCAGGTTTTTCGATCTCAGTTTTCTTTTTATGTTTGTTGTAATATGTTCTACTTTGCTGTTTAATTGTGCTGTTTGAGTTCAACTTTGGAACTCCATGTTGGTCTGCTTTGTGTTTGTATGGTTGGCACTGT…	6	0	6	0
comp179245_c0	CAGAGCCTTATCAGACTGCCGATCCTCTCACTCTCCGAGTACCGGTAAAGAGAGGCTCTCCTGCGGCAGGTGCGGGTGCGCTCAAGTGCTAGTGCCCGTATGCTTTGGTAGGTACGCGATGCTGCCGTCCGCCCCTAAAAAGGCCTGGCATCGTGGGATTAGGGGCGATCAAGCATAAGCACCTTGTGTAGTTCCCCCTCGAGCGTTGTTTTCGCAAGAGTCCCCTTTTGGTATCAGAGCCAAGTTATATTGCTATCTATTGCTTACTGCTTTGCTACTTCTGAGTCAACTCTATTTTCTTTCTGATTAATCTGTTGCCAGTCATCTTAATCTGTCAAAATTATATCTGTGTCTTTCCACGTTATTACTAGTCACCCACTTTCGTCCCAATCCTTGGTA…	1	0	1	0
comp179254_c0	AGGAGAATTGGGTTTGCAATGATTGGGTTGGGAGATGATATATATGTGATTGGAGGGGTGGTGATAGGGCCCGAACGATGGAATTCGGATATCAAGAAGCTGTCTGTTGTCAATGTTTTGACGATTGGGAGCGAGAGACCGATTTGGCGCCGGGTGGCACCTATGACTAGGTGCTATGGACCTATTCTGGGTTGTGCACAGCTGAGAATTTAGGTCTGTTTCCTCTTTTTTTTTTCTTTTTTCTGTTTTTTTCTTTTTGGGATGCTGGTGGATTTTGTTGCTCTG	4	0	4	0
comp179263_c0	AACCTTTGAGGGCGGATTACACGGCCTTCAAGTGCCGTAAACAGTGATGGTGATTGAAGCTGTGAGGGGCTGTCATTTGTCGTCATAGGTGTGGGTCTAATTCGAGGGGTTGACTTTTGGCAAATTAAGGGAAGGATTTTAGAGGTGGTCATTGGGCGAGGCTGTGGACTTGACGGTCTTGGGTTTTGAATTTGAAATTTCTTTTCAAATGGTATTGGAGTATCGAAGGAGTAGGTCATGCCCATCTTTTCCTTCAAACGGAAGTTCAATAATGCTCGTGCAATTTTAATTTGTTCTAGCTCATCGTTGTTCTCTGTTTCAGATGATGAAGTTGCATCTTGTTGTGCCAAT	2	1	1	1
comp179270_c0	TCTCAAATCCAGTCAAATCATCCAGGAAGAAAAACAATGTTAGTGCAATGAGAGCAGCAGGTACGTTCAAGAGGAACATCTTGAAATAGTCAACGGACAGGTCACTGTAAACCTTTCTACTGCGGAGACTGCATCGTGGGCCCTCAACTACAATGTCACTCCCATCCATCTTTAGTTTCATCTTCAGTTTGTCATACTCCTCATCGCTCATTATTGGCTTCCCAGCTACATAAGCCATTG	2	1	1	1
comp179278_c0	GGGCCCTCCCAAGGAAACATAATTTGTCTTTTCATTGTTATTTTCGTTTTGCTTGTGGATGTTAGCCCATTCTCATAATTTCTTGGCCTTTTGAGGTAAAATTCTGTTATGTGGAAGTCTTATTATGGTTTGATGTTGGATTAGAATGATATCAGGTGTTGTTTGTACTGGAGTACGCAATCAATATTTTTTCTCTTGCCATCCAAAA	2	0	2	0
comp179282_c0	GCCACTATACATGTCTACAGGATCGGCTGTTCCATCCCCCCGATCGTCCACTTCTGCTGCTACTGTCATGGATATGGCTGTGGCATTGAGCCTTTTGCCTGGTTCTCCCTCAGCACCCATATCTCCTTCTGGAAATGCTATTTCGCACCCGTCTGTTGCTTGGCCACAGCCAAACATCCCTACTTTACATCTTCCTGGAAGCAATCTCCAGACAAGTCGTCTGAGATCATCTTTTAATGCCAGGGACATTCCCACCGAGGAGCTCAATATGCTGCTAGATTTTGAAGTTCAGCAACAGCAGCTCCTAAATGACATGTCGTGCTTCTCGCCGACACATCTCAGAAAGTTTCCCATTCGGTCAAAAACCCTGACCCCTTCAAACCTGGATGAGCTTTTCTC…	1	1	0	Inf
comp179284_c0	GACGTCGTTCTTGGTGAAGCATTCCTCCACTGCGGACGGCGATGACACCACCACCACCAGGCGTGACCCGAACCGGAGGGAGAAGATCGGCCCCAGGTTTTGGGATAGTCCGTGGAGAGTGCGATGGATAGGTTGTTTGAGGAGGTGGAGGTGACCGATGACCGGAAGAGCCGGTGGGCTTGGAGGGAGATTCTTCTGTGTTCTTGCTTTTGTTAACGACTTGAAAGCAATGATAAGAAAGAAAAGAGAGAGAGATAAGTATAGCAAACTAACTTCCATGGTTCGTAATGAAGATTGGATATATTGTTTTTGTGAGGATGGA	2	0	2	0
comp179294_c0	TTTCATTCACGTTTTTTTGATCTTTTCCTTACCAAAATTAATGATCCAAACACAACTATAAAGATCACCTCGCTCTGGATGATAAACCAATGGATGATAAATCAAGCAAACTGAAAATAAAATAAATAAAAATAAAAGAAGAGCAGCAGAAATAAAATGACTCTTGGATGCTTTTTGCACTAAAGATTGACGATGACAATCATTGAACAGCAGCATCATAAGAACCAACACCAACATAAAATCCAAGCACAATTTCTGGTCTTTTTTTTTCTCTTCTTTTTTATTCTTTTTTTAAACCCTTCTCCAAGTTGGCACTGCTCATCCTACAGGGAAGGAGAAGAAACAAACTGTCTGGG	2	0	2	0
comp179296_c0	GGCAAAATTAATCTTCAAATTGGACTGATCAAGAGCTTTGAGACAAGATGGAGAGAGCCGGATAGAGATTACGATCGTGAATCGGAGCTTTGAGCCAAGATGGAGATCGTGATCGTGAATCGGAGCCGGATAGAGAGCTCGATCTAGTGAACTTTCACCATAAGAAAGAGGAGTGATGAGGAGACAAAAAAAACCCTAGATCTGTCTCAGGACCG	2	0	2	0
comp179297_c0	CAGAAAGATTTCCGCTCACATTGCCGCCAGGGTGGCTGCTAAAGCTTATGAACTCGGTTTGGCTACTCATCTCCCGCAACCAGAAAATCTGGTTGCATATGCAGAGAGCTGCATGTATAGCCCTAATTATCGAAGCTACCGGTGATTTCAGTGGACAATTCTTGAGTTTTGTCGCTACAAAGGGCTATCATTATAATGTTGTTGTCATTTTTCATTTTCATTTTGGTTTTCCATTTTC	2	0	2	0
comp179302_c0	GGTGAGTTGCTTCATTGTTTTAGGTATTTCTTTGTTTCTATCATGTAGTCTACCGAAGTTATCCGGGAAGGCAAGGTCTAGTAGTGCTGTTTGATTGCTCCCGAACTTTGTAAACAGAAGACCACCAGGGTGGGACTTCTCCTTGCGATTGTCCATCTGGGTATGGGAAGCAATGACGACTACATTTTCCGGTAAACATTCCAGCTTACTCTTGAAGGCTGCATATGTCTCGGGATTCCCCGCCACTGATTTCTCTGTGTCCTTTAGAAATATTATTAACGAACCATTTTTACTCTCATTCGAGACAACCTCAAAGAGTTCATTTATGGCAAGCTTGTCAACCTCATCAGTCCCAGAACTATCTAGGCGAAGTACGTCAGCAGTACAAAAGAATCCATG…	3	1	2	0.5
comp179303_c0	GACAAACCAATCCAACATATCCTTGTGTGCCTCCTCTGCACGCTTCGCAGCCTCTGCATCCTCACTATTGTACTTCACAGTCCACCCATGTGAAACCCCGGGATATATCTTGACAAATGCATCAACCTCATTTTTAGCCTTCAAGACCTGATCAAATTGTTCCAAGAGTTCTGGTGGAGAAAGTTGGTCAATTTCAGCACCCAGTATTGAAATTGGAACCTCAACCCCCTGGATGTCATCCAATGTAACAAACGATGGATGTAACAGCACTGCGGCATTAATATAAGCATGCTTGGCTAGTATCACAGCAACCTTGGCACCCCAACAGAAGGCTGCAACTCCAATTTTGGATACACCCTTCTTTTTTAGAGCTTCAATCACTGGTTTTGC	4	3	1	3
comp179314_c0	CTTCACTCCATTAATGTCACCTTCTTCAAATCCCCACCTTAGAAAAAAAAAAAAAAACACTCATTTCATTTCCATTATTCAACGATCTCAACTCAAGCACACACGAATCTTCAACTTTTCACACTTGCATAAAACACACAAAGACAGACAAATCACAAACACGAGTGAGAGAAAAGCTCCAACCACCAAAATGCCCAAAACCCATCTGAAACCCATCAACACCCTTCTCACATTACTGCTTTTTGTTCACACTTTCTTCATTGTTTGCAATGGGGTTTCAGGTCTGGGCGTCAATTCACTGAAAAACAGTGAATTTGATGTAATGGGGAGAAAGGTTTGTGCCGGAAAGATTGGCGAGTGTGCGGTGGAGGAGGCAGAGGAGGAGTTCCAGATGGATTC…	3	0	3	0
comp179320_c0	AGAGGCTATTCGAGGATAGCACAAGTTCGGTCCAAACAAAATGGGGTACCCCGAAAAGATGGATGGTGGTGTTGAATCAGAGGGAAAGAAATGTTGGGTCATTGCTGGAATTCCATTGCGGAGTCCATTGAAGCCCATATTTACTACTCCAGAGAAACAGAGAGAGAATGATGATGGAGAAGAATGTTCAACTACACCGACAGCCGAAGAAGCCAGAATTCCAAGCAAGCTGATGTGTCCGCCGCCTCCGAGGAAGCGAAAGCCTTCTTCAAGGTATCATTATAATGGTGTTAAGGAGTTCTTTACTCCACCAGACTTGGAAACTGTATTCATTCGCCGCGTTGAAAGGGCTTAATTTTAAAATAAATGTTGAGTGTAACACTGATATCATTTGACTAG…	2	0	2	0
comp179326_c0	GGGCATCGTCCGAGATTTCCTGCTGAATTGGCCTTTTTAAGCTTTGGGTGGACTGACTTGATGGGATGACTGAATCCTGGAATTTAGGCTTCTTTCTAGACTCGTCTTCGCTTGCACATGGGACGGGAGTCTGAAACTGTTTTTTGATAAATGGGGTCCAATTCAATCTGATAGATTATTTCCTGATGCAATTGTGAAATGGGGCATTCTGTGTGTACATTTCCAAGACATTGTTAAAACCTTTTGTGCCTGCTTTCACGCACCTGTGTGTCATAGTTGTGATTAAGATTTATCAAACCCTCATAAATTGGTTTTGACAATGAACATTGCTACCTCAAATACATAGCTACAAACTTGCATCTCCAAGTGCATGGCTACGAAGAC	1	0	1	0
comp179337_c0	AATGGCCCTGTATCATTTGGTGCTGCCGATACTTCTTTTTGCTCATCGTTTTTTGAGTCAAAGTCATCAGAGTCTGTTAATAATACTGCAGCCACAGGAGGGCCTTCCAGGAGGAGGAGGACCAAAAGAAGGGGTACCCAGATGACTCCATCTCAAAGATTTTTCCGTGCCTTCATTCCAGCGTCGGTTGGATTATCGATGGAGTATAGAATAAAGGGTAAAGGATCTGGTTCAGAGGTTTTTCACAGCAGAAGGTAGAGAAAGTATTGGAGGAGTTATAAATTTCTCAGATTAGGTGCTTTTCTCTTCCCTTGTTTTTTAAATGGTTTTTTGTTCATTATTTCTTCAATTTATTGAGCTTTTTGTCATTTTAACCATTTGGTGTATAATCCACACAAG…	4	0	4	0
comp179354_c0	GGTGGTGGTGGTGGTGGAGTGGCAACAACTGAAGGTGGAGTGGTAGACCATGTTGGTTGAGGAAGAGGTAAAGACTCCAACAATGAAGAGCAATATTGAGAACCATAGTCACAAGATGATGATGATGATCTATGGAGGTGAAAGGCATTGACAATCTCTCTCCTAGCTTGAGCTATGTTGATGGAAGAGTGATCTTGTTGTGTGGCTTTTTTTCTTTTGTGAAACCTTCTTCCTAAGGGTTTTCCATTGGAGTCTCTTTTTCTTGATTCTGAGTCTTCTTCCATGGCTATACCACAAGAAGAGAGAGAGAGAAAGAGAG	3	0	3	0
comp179360_c0	CCCATGATCAATTACCACCTTGGTGTTTTCTGAGGTACCAGAAGCTATGTTTGTGAGAGCCCAGGCAGCCTCAAACTGAAGTTGTCGGAAATCCTCCCTCAGAAGAAACTCAACGCAGCGGGGAACAACACCAGACTGTATAACTTCTTCGATTGGTGGGCTACGTTGTGGTGATTAAATACAGCAATCACTATTCCAAAAGCATAAGGAAACATGAAGCAGGATAAACAAAGCCCATTTCAAAACATGATCATACCTATAGAAAGCAATTTACGAAATTGTGTAGTAGCTTCTAGCTGCAGATTGCCATCATTAGACCAAACACCAGCAACCATGGAAGGAAGACTCTCTAACTTTTT	3	2	1	2
comp179366_c0	GCCAAAACAAAACATATTGATGTCTGAAATGCCAAAACAAAGTGTATGCTCATCACACGGGCTCACTGAGAAGAATCCTGAAGTCAAACCAGTCATAGAAGTCAAATGGCCAACATGATATAAGAATCAAGTTTTCATTAATTTCCTATACTCATTTGGAAATCTAACAGCCAATTGAGGAAAATTTATTGAGTTTTTGAGTTTTACTTCAGTCATCCAATTCTTTACATGTATGTAAAAAAAAACTGCAATTCCTAACAAAGGATAAGCCTCTCTCCTAGTCATACCAGATTTCAAACAGATATTACTCATCCTATTCTATTGATCCCCTGAGAATGTCATCTTTCCCATTCACAGGAGAAATAACCGCCAGAATAACAAACCCACCTAGAACAACAA…	2	0	2	0
comp179373_c0	GAGAGAAGAAGAAGAAGAGAGAGACAGGTGAGTGTTAAGGGATGATGGAAGAGGCAAGGAGTGGAGAGGAGAAAGGAATATAGGGAGGCGGTGAAGGTGAGGCGGGGGTAAGGAGGGTTTCGCCGCCAGTGATGACGGCGGAGCTAGCGGTGCGCAGCCGGACCGACCTGCCGGCAACAGTAGAGCTTGCATAACTACTAGAAAAAGGTAAAGGGGGCGCT	1	0	1	0
comp179376_c0	ATGTTCATTATGTGAAATAATTATTTGGTGGGAATAAATTATTTTGTTCGGAAGCTAATAGTTATTTCGCAAATGCGGATGCCATTAACCTGGCGAGAGAACAAATTTTAGCACTTGTAGCAGAAACAGTTAAGGTAGTTGGATTTTGTATTATTTTTAAGGTGGTGTAGTCTGCAGTGAACTTTTGTCCAAACAGTTTTGTATCATATGTAACTTTCTCTTTTCTCTCCCTTTTTTTTTTGTTTTTTTGA	1	0	1	0
comp179378_c0	TTGGCTATTGAAATTGATCCAAGGGTCCTAATGCAGAATAGGGGCCGAGGCTCCGATAGAAGGGGCCGTGGTAGGGGAAATCCTTACCATACAGAATTTCCAGGGCTTTATGCCACTTCCAGTAAAAAAGGAGAATCTAGACGCACGGCAAAAGATGTCCTCCTTGCTCCAGAATCATCATATTTCCAGAATTCTATCGTAGAGAAAACTGTTCTCTACATTAATACCGAAGATATCCAATGGATTAATGATCCTTGAGAGATTAAAAGGCAGTATCTAACTACTCAGAACTCTCCACCGCACTTTGATCAGTACAGATATATTTTCGAGCAAATTCTTACCGAACTTGAGTCGATTGATTTCAAACATACTTTGGCTGAACCTAATCGTACGGTCAGT…	3	0	3	0
comp179380_c0	TAAAAGAATGAGATCTAAGTTCTCAAGTGCCTCCTTCTTGTCCACATTGCCCCTCAGGAGAAGACCAACTGCATCAAAAAACCCTTGAAGAACAATGGACAAGATGAGCTCATTTTCATCATCACCGCCAGTAACAAAGAAGTGAAGGTCTTGAACAAACTTGTAAACAACAATGTTGTTTTCAAACATCGTAATCTCCGCTTCTGTTCGGGCATTTGTCTTTTGTGTCTTGGTAAATACAGTTTTCTCAAAAGCTTCCTTTGCATTGTTTGTTGGCCAGTCATCTGAATAATACTTAACAGCAACACGTTTCCCTTCCGAATCCAGAAGAAGAATGTTTTTTACTTTAGGGCATGACTCCATTGTGTTCGATTGTGGGAAAAAAATCTTCTGACAGTG…	2	0	2	0
comp179383_c0	ATAAGACAGCTAAAACAGAAACGTATAGAGGAGAGGAGTCTTGCTCTCACAACGGCTTTGAAGCCGTGTGGTGTGGGGTATAAAATATGTCTGAACCTTCTCATATACGAAAGCCCTGCTTCTCTCTGCTCATGCTTTCTGTGGCATTTTTAAACCCTTTTTTTTCCCTCTTTATGTAATTTGCTTAAGTGAGATTGCTGTGACCCCATTCTATCATTGTATTGT	2	0	2	0
comp179385_c0	CTGGTCGACTCGTGTTGGGTGTTGTTGGGGTTGCATTTTGGTCTCAGTTCACTACCATGGCTGGTAGTAGTAGCCGCAAATCTTTCTTTGCCTCCGCTGGGCAAAAGGGTTCGATTGATCAGGTGTTGAAGAATGTGGCATGGCCAGAACAAATTCCATTCAAGGAAGTGGATTTTCAACGCTCTGACGAGTCACCAGATAAATCATTCTATGAATCTCCACGCTT	1	1	0	Inf
comp179398_c0	TAATATTATAGAAAAAAGAAGAAAAGGAAAAGTTCTGCTCTGTTCTACCTTGTTTTTCTTCTTTGTTTTTTGCTCTGATCTTCGAGTTGTTGTGGTTTGTTGATCAATGAACATGATTTAGACTAATCTGGACTAAATCGGAGAAGAAGATTTTGTTTTTTTTTTTTTTAAAAGGTTGTTCGATCATGGCGGTCGTAGAGAATGCTGGCTCGTCAAATCGGACTGACTCCGATGTTGATCAATCGAAGTCGAATCAGACGGGGACACAGAACATCAGCAGTAACCCTATTTTGAGGTCAAATGA	1	0	1	0
comp179403_c0	CCACGAAGAAGGGCTGAGGCAGATCCATGCCCTCCAACAGCGTAAAGGGAGTCCAGCTGGAAGTCCTCTTATGAGCCCCCACACCACCCTCCCACATTCTCATGGGTTGTATGCTGCTGTTACGCCACCACCTCCAATGGCCGTTGGATTGCCCCCTTCTCTCATCCCAAATGGAGGTGGGGTCCACAGCAATGGGCACGTGAATGGTGGTGCTGCAGTTGGCCCCTGGTTCAACAACCATACTTGAAACCCCCACAAGGCTGGATGTTCACTTTGTCTAGGTAGGTGACATCGCTCTCATTTTCTCACTGGTCTCCTCCTTTCGCCTATTGGGGAGCTCTCAGTGTTGTCTCAATATAAAAGGTTTTTTTTTAATATTATTTTTGAGTTTTTTTTTTT…	2	0	2	0
comp179404_c0	ATTAAGTTTGGTTCAATCTTTAATCAAGGAAACTTTGCCATCTTGGTTTATATCGGTTCATCAGACAGAGACTGATGGGGGGGAATCCAGTGGGATGGTTCCTATGCTAAGAGGTTGTGCTCTTGCATACTTTGCAGTGCTTTCGGGGGCATTTGCTTGGGGAGTGGACTCATCATCACCAGCATCTAAGTATCGGCGAATTGTTCTTGGGGCCCATTTAGAATTCCTAGCCAGCGCGCTCAATGGGAAAATATCACTCGGTTGTGATAGCGTGACATGGCGGGCCTACGTGTCGGGGTTTGTGAGCTTG	3	1	2	0.5
comp179405_c0	GTAGAACTATAATTCAAAACTTTTACCAAACGGAGCCAAAAAATTTCAAATTTTAATTTTTTTACGAAGTGAATCCTGAAAAGTGGAAGGCTTTGAATTTCAGAAGTGGCATGCACTGAGAAAAACCAAAAATTGGTCTAACAATATCAAATTGATCCTAAGAAAAACCCGAATTAAAGTACACAACAATTATCAACCACAGTAAGCAAGACAACAAAAAATCCCTACATTGCCATCAATAATCCCAAAATTCATATAAAGACAAACCCTAAACCCTGAACTCATAGAAATCAAGAAAAACACTAACTTTAAGCTCCAGATAGGAAGCTTCAACAATCAATCGAAGTTACCTCACTTCTGTGGGGCGGCGGCGGCGGCGATGCCGAGAGGAGGGGTGCC…	2	0	2	0
comp179408_c0	TAAAATTTGGGGCTTCAGTGCTCTGTTTAACAGGTGGCCGAAATTTCCGTGCAAGTACGATTTATCAGAGAGGAGAGAAAGAAAGAGAGACGAGGGGATTCGCATTATCGCCGATCTCTTCAAAAGCACAAGAAAAAGGTGCCCACTCACTCACGAAGAATAACCCAAGATCCGATCAGATCAGATCTATCTTCACTTCTCTCCCTCTCAACTCCTCAG	1	0	1	0
comp179415_c0	GAAGGCTCACTGCTGAGTTTCCCTTAGATAAAAAGCGATCTGTGAAGGGAAGGACAAAGGCTGCTCCGAAGGACGGTGTTGGAAATATGTACTCTGCTCCAAACCGTATGGCACCTACAAGTGACGGGTTTGATTATGGAACAGGTGAGCCCTACGATTATCTTGTTGACAATTTGACTGGCTATTACTTGACCTAGTTGAAGAAACTCATTTTCACAAGGAATAAGCAGCATTTTGTCGGGTCTAGTGTACATCAACCAAATTGTTTCTGCATAGCTCATATGCAATGGTTGAAGATGATGTTTTTTTTTCCCTCTCACTATATATCATCCAGTCTTTGGTCTCTCAGCAATCAAACCCTTGTTTTTGTCGCGAGGATCTTGATCTTGTGCATAATTG…	4	1	3	0.333
comp179429_c0	AAGATTATATTCGATTATATAATTATTTTCGGTGCAAAAATGCATAATCCGAATCAAAGGGTACAACTTCCATTCTAATTCTTAAATTAAAAGTTAAAAAAAAAAAAAAACCCTTAAAATTTCTCGTGAAGTACTGAACTGCATAAAAACACAGATCACATCACGCCATACAAATTCAGTCCACAAGAGAAGACACGAACCGATTCAGACTGAGCTTGACGCCCTTCCTCTCCCCATTCACACAGTCAAATCCACAACCACATTGTGGGCATTCCTCAAAGTTGTACACCGCAAAGTTGGCCGAAGCGATCCCAACAGAAAACTCGAGCTCGTCGTCGTCG	4	0	4	0
comp179432_c0	TTGAAAGTTTATATAGTGCCGAAATAGAATTACCCTTAATAAATATGATGAACAAACTAACTTAAAAGCAATACCAAAAAAAAAAAAGAGTAATACAAAAACTAACACTTTGATAATACAAGAATTCCTTTGATCATTTCTAAAGTATGCAGTCATAGAGGACAGGGAAATTGCTTCACCATCCTCTCAAAATGTCTCAATACATGACAATTGGGAAAGAAAAAAGAAAAACAGTAAATAAACCAAAAATATAAACTACGAGAAAATAAAATTTAAAAAAAAAAAGAAAAA	2	0	2	0
comp179433_c0	GAAGAAGAAGAAGTCTGACAAAGAGCAAGGCTCGTCCAAGAGCAAAAGTTCTTCGAAGAAGAAGCAAGACAAGGAGTCTGAGACGCAGGTTTTTTGGGCTCCAACGCCGCTCACGGTGAAATCGTGGGCGGATGTTGACGATGAGGATGATGACGATTACTACGCCACCACCGCTCCGCCTCAAGCCGGTTGGGGTGGTGGTGCAGCGGATCCCGAACCTACTGCGAAGGAGAGCACGACACCGGTAGAGGAAAGCGAAAGTGAAGAAGGCCTTGATGAAGTTGATGATGATAATGAGGAAGAACATGACCATGAACCTGAAGTGCCAGTCGAAAAAGAACCAGTTGTTAAGAAG	3	0	3	0
comp179435_c0	CAATGATCAAGCTCCTCTCTCTCATTTGTCTCTCTCCTGTGTTGTCTTGCTCTCCACACCAACGCCGACCCAGCACTCCAAACCCAATCATCACCATTGACCTCTCCAAGCTTATAAAACAAACACAACACAACAAACCCTAGCCCGCCAACCCCATCATTTCCAAAGTCATCTTTTTGTTCCTCCCACTTTTGCTTTGGCATCTCTGCCTGTTTGCTTCTAGAGCAAAGAAAAGAAAAAGAAAAAGAAAAGAAACCTCCATGGACTCAAAGCTCTGTGGTGTCCCTCTTTCTGCAACACAAGCGACCCCATCACCAGCTGAGCTGTACCCAAAGCCAAAGCTCTCTCTTTCCACCTCATCACCAGGTTCTTCTTCTTTTTCTTCTCTCCCAATCAGAG…	1	0	1	0
comp179450_c0	AAATTACATGCTTTCTTCTGCTGAGGGGAACTTTACTTGTGCAAATACTGTTGGTCATAGTGTTCGGACTTTTCGTAGCTGGGACATGGGAGAATCTAGCTCTAGTGCAGATGTAGAAAGCCAAGGCATTGATGATGGTCTAAAGATAGAAAATGGTCGGTCTTCTTTGTTTGGTACGCGTCCTGGGTCTGATGCAACAGTAGAAGAAAGGCGAGTTGGGCCATCTAATATCCTTATCCGCGAGAGTGTTAGCAGTGGTATTGGTGGCAATCAGGGTACCAGCAGACCTTTAATTACGCAGAGTTCCAGTTATAGTCGTATCCCTCTGAATATAAATTTAAATGCTG	1	1	0	Inf
comp179452_c0	CCACCTCTAGAGTTGTGAGACAGCTCAACTCTCCAGCCATTCTTACCATCCAGTTCACGAATTGCATCCGTTGCATCCCTACGATCGTCAAAGTCGATAAAAGCATAACCTGGTGGCCTTCTAGCTACCCAAACACTTCGTATAACTCCAAATGCACGAAACTCATCCTCAAGTTCTCGCTCAGTGACCCGTGGATCCAAATTTCCAACATACACACGAGACATCTTCTACTGTACCTGAAACCCTAGAGGTAAATCAAGAAAACCCTAATTCCTCTTTTTCGCCGTTTCTATGCTGTTTTGCTCGAGAGAGAAAAGAGCGCTGTCTGGAAAAGGCG	2	0	2	0
comp179458_c0	TCACTTGATTCTACACAAACTTTAGATATTTCTGTCTATTTGGGGTTTAAAATTTCATGAACTATAAGGCATGTACTTTTGATTTTTATCATCTTATAATTTGCTCTTTTATTTTATATGAGTGGATAAGGTTTTAAGAGCTAATTAGTCAGTTTTTGTCATTACGAGTTTAAACCATAGTTAAGTCTGGTCAAGTTATGTAAACTCTTGTTAATCTCTATGGCTGATTTGTTATACACTTGTAAGACATTATATGAAAGAGAGTTGAATGGTGCTATATAGTAGTATATTGACAAAAAAACAAAATTTGTG	3	0	3	0
comp179460_c0	CTGCTGTTGTTGTTGCTGCTGCTGCTGTAATTGTTGTTTCTGTTGTTGAAATTGTTGCTGTGATTGTTGCTGATAAAACTGCTGTTGTTGTTGATGAAATTGTTGTTGTTGTTGGAGGTATAGATGGTCCTGATTGGAGTTGGAGGGTGTAGTGGGGTTACTGTGGACCGGAATGTTTGGGATCATCGACCAGCTTCCTCCTCCGTAAGAATGATCCATTAATGGTCT	1	0	1	0
comp179460_c1	ATAGAAAGTAACGAGGGAGAATAATGGGAGGATCCTGATTCGGAGATCAGAGCCCTTTCCCTGACTGTTATCAGAATGCTAAAAGATTCATGAAATTCAACTGCCGATCAATCACTTGCATACTGTGCAGATTTCGAAGATTAATACGATCAACGGCTATAAGGTTCGGATCACAGTAAGAACACACTGTCTCTCATAGCTTTTCACCGTCTTCTTCTTCTTCCTCTCTCTCCTCAGAGGCGTAGGTTAGCAAAAAAAAAAAAAAAAACCATTAATGGA	2	0	2	0
comp179466_c0	AGAGCAGGCCAGTTCAATTAGCAATATGATCGCACAGGCAACCAAATGAGAGAGTACAGTAAAAGTTGTGCTTATGTTTTGCATGGATTTGCAGTCCAGAGTCGTCGTCGTTGTCTAGTTGTGCTCAATGTTTGTCATGGATGATTTTTAATTTTTTCCATTGGTGGTTTTGTGGATTCAGGATATTTTCTATTTTTGTGATTCTATGGGGCTCTGCAAAACTGCATATTATAGCAGCACTAGTTTGTGTCCATTCTTGATATTATGCTGTTTTGACATCCTGTAACTTCTCTTGATATTTTGTTGTGAATCTATGGCTTTTTCATTTCTAGTCAAAAGATCCATCATTGATTCATAGTTATAAGGGTAAATTACA	1	0	1	0
comp179467_c0	ATCAAACATGCCCTAAGAGTATTAAACTTCTTATTTTATTCATTTTTGTTTTACATGCTTGAATTCTAGTACATTCAATATCCAATATTGAAGCAAGAGACTTGCTACACATAAAAGCTTTCTTATTCTCATGCTAAAGGTAACTCTCCAAAAAAGAAAACAAAAATTCACACCTTCGAATACAACACACTAATAGATAATAGTGAAGTAATTTAACTGAAGCAAATTTTGATTCAAGCATAGACATCTGGGTTTG	2	0	2	0
comp179468_c0	ACTTTGAACAGGTCTTTTTTTTTTGGTTTTTGTTAGTATTTTGATCAATCATTGTGCCTATGTGGCAATCCTAGCTTTATGAAGTTGCTGTAGCTCTAAAGCTTATAATCCATAACTTGACTGATCGGTGAGCTGTAATACCCCGAGTCTCTGGAATCTCTCCAGCTAGAAGAGATGTAGACTCCAATTATATTCAGTGTATATTATGAGTCCGTTAGCTTAAAACATCATCTAATAAAAGCACGCTTATGCAGCTCTGATAAAAATCGTTGTATTTGAAACACTGAAATTATTAGATACCTTTGGGGGCATTTTAGTGAAAAGAGATTATGTAGCAAGTTTTGATAGTTAG	2	0	2	0
comp179470_c0	AAACCACCGTCACGTTACATGAATAAAAAGTACTATAAATTGCGTCTCGGGTACTCCAGATCGTCAACTTCGAACAGCAGAAAAGAAAACCCAAACAGCGGCCAAATCACAGCAAAGGAAGGCGACGAAAGGCGTTATCCTCAGTGAAGACCACTAAACCCTCATTCACGGCAGTGCCACCACGTGTCATCCGAAACTTCCACTGACATCAGATAGCCCCCTATCTCCCACATTAGTCTCTACTTCATTATCTCTCTCTCTATCTTTCTATATATATATATCTAGTTATTATCATCGTCTACTCAGCATATGCCAAAAGGTTCGTGTCCAGTCCTCGAAATGCGTAATTCATCATCATCATCTCTCTATATATAGAATATAGCATAGAATCTACCAATC…	2	0	2	0
comp179479_c0	GGTGAAGTAACAATCTCCTCGATCCAGAAGAACAAAGATGGGGAAGCCACCAGGCACCATGGATTTGAAGGAGACACCATCATCGAAGCTCTTGCATCCATCTTGATTGGTTTCTGGGTAAACCGCAATCCCAACCATGGTTCCTCCATATTGGGGAACCCCAAAGTTCCCAATTGCACATTCATAAACACCTTTCAGTGACTCTGGTGAAGTCACCTTCAAGCTGTTCTTCTCCACTACAAACCTACCCAAGCAAGTCCCATATAGAAGAAACCAAACGAGCACAAAAATTCCCAGATTTTCCTTCATGTTTTTCTCACACTTTCCTTGGTTTTTACTCGAATTTAAGTAATACCCAAATCACTTTTTTCCTCCGTAATTTTCCTGGGTTTTCAGCTG…	3	1	2	0.5
comp179485_c0	TCGTTCCAGACGGGGCGGGTGGAGGAGGAGTCGTCGGACTTGGTGGCGAGACGGTGGTCCGGGTCAACCCAGAAGATGGCGTAGGGTTTGAGGTCGCCTTGACGCCAGTTCACGTTCTTCAGGTGCTTGGCGGAGACGATCGTGATGTCGAGGTCGAGCGGCTTCGATGGCGGACGAGAGGTTGCCATTGGCGGCGCGGATGAGAGAGGAGATCAGAATGTGTGTTGGGAGAGTGGTAAAGTGAAATCGGTGGGTAAGGAAAACATTAG	2	1	1	1
comp179487_c0	ACACAGCTTCTAAACTCTTTAAAAATTGATTCCACACGATACCTCTCTCTCATCACTCTCAACTTTCTCTCTCTTAGTAATCCTCTGTTCTTGCCCATCTGGGTTTTCTTTCATTGTTGATCAGTTTCATCGATTGACTCTTGTGTATGTGCCTACATATATACGAATGGGAACGAAGAAGACAAAGGGAAGGGTTTCGAGGATTGGAAACTATGCGATTGCATCATCCATTGCTGACCCAACTTCCATTTCCTGCACTACCTTCAACATTCTCGCCCCCATTTACAAGAGGCTCAATAAAGAGGATCAGAGTTGTCGCGAAAGTGATATCCGAGCGTATTGGCTCAATAGGAACCACTCGATATTGGATTGGTTGTTGTATGAAAGATCTTCGATTAT…	3	2	1	2
comp179500_c0	CTTAACAAGATGATTTGCAATATTTAAGTCATCCCTTTCGATCAACAACAGCTTAGTAACACCAAACATGAACATTATAATTGCTAGTTTTGGTAGTTGAGGTTACTACCATACACATGAACTAGAAAATTACTAACCAATAACTTCTCTCAAACATAAACACAAACAACAAATGAGAGATCTCTAACTAAGTTTACAATACCTTAGCCAGATTTACGACCAACCATAGCCATCAAAGCTTTCTTCATGATCATAACTGAATATCCACCACTTCGAAGCCCATCGCGACTGACTTCTCTACCAATACCAAAACAAAGAGTTGAATTAGGCGATCCGATGGACACTTCTTCCTCATCTTCCCTCTCATCAAATGACATTGAACCCGCACTTGAAAACTGG…	1	0	1	0
comp179503_c0	AAGCACATTATTCAGTGGATATACTGATGGCATAGTCAGAGTTTGGGGGATTGGTCGTTTCTGACTGCAATTCATTATAGAAATTTTTATGTCACCTAGGTTTCAGTTGAAATGTTGGAAGGATAATTTGGATTCTCTGTGTTTGATGGCTTTGTGGCCTATGTTATTTTTGTTTGTTTTGGATATTTTGTTAGTTGTTTACATTTGGTTTTGACCATAATTGAAGTTATAAGCTTGTTTGCCTTGTTTGAGGTTTCTTATGAACATTTTGTACACTAGATAATGTAGTCCTAATTCTCAGGTGAGAAATGAAGTATGCAGCATGCTTTGATGCGGGGGTTCAA	1	0	1	0
comp179508_c0	GAGGAAATGGAAATGTTTTTGCAAAGTAGATTTGGGAAACATCTATATCTCAACAACCAACATAATTACATACAGAAATCAACTCACTATACATATGGATGAACCATCATCGAATTTATGTATAGCATTTATAATAATAAACATACATTACAGAATTCACAAACATTTCTAGGGTTTCAACAGAAGCAAGTGATGAATACTGAACATGCATTTGAGTCAAACTAAACAGCTTCAGCAAAACCCACTACCATATTTCCATAGTCAAATACTGTATGGTACACCCCCATGAATACATCTCCAAGAATC	3	0	3	0
comp179510_c0	AATTAAGTCGAACTGTTAGGATCTATTAATGATTTACCCAAAAAGGGACAAGTGCTCAAGCGGATATAAATAGTAACCAAGTTGCCACAATCTAGTAATAATCATTGCTTAACTTTTTCATTGCATAAAAAATTGTAATCGAATATAATGCATCTTTAATGTACTATTGTTAAATGAAAAGGTCACTTAATACAAGAATAAGCTAATTGAATTATGCACAATACCAAAATCAAAATTCGGATTTGAGAACACTTCTATGACAAGATTGGCAAGTTGCAATCCTAATTCCTTGCATCTGAGGAGATTCAATGGTTACAGAAACTGCCAGAGGGCATCAACCTGTGCTGATCAAGCTTGCTTACTAGACCCAGTGATCACGTAACCGATTATTGCTGTGAC…	5	3	2	1.5
comp179511_c0	GATTTCTCACTGACAAGTCCTCTGGGAGGAGGGCGCCCTGGTAGGGTAAAGAGAAGGAACCAGAAGGCTGCTGCCAAGAAGGCTTCAGGTGGAGATGGAGATGAAGAGGATGAAGAATGAGCGCTGGTATCAACCTTTGCTTTTAGTAAATAATAGGGTGTGTTTAAACTTGTATTAGACACCAACCTATTTGAGGATAGTTTAATTTATATCACTGCATTATTGTTCCAGTTTCTGGACCCTCAAACTCTGGTCTTGGCCAAAGTTTGCTTACATTTTGTTGTATGCAATGACTGGCGTTTTGACAAATTATTCTTTTAATGTGGTGGATTGTTATTTTCTTTTTGGTTATGGAG	2	0	2	0
comp179513_c0	CAGCCTTAATGCCATGAAGATCCAAGGGTCGCTTCTTCAAACCAATCCGTACTAAACCATCAGAGGAAGCAGCAACTAAAGTGCATGTCAAAACCAATAAACAGAGAGCCCCAAAAGGATAGCTGAGCCTCATTTCAGAGAATTCCCTTTGAGGGAGCTTAGAGAGAAAGCAGAGGAAGATGGTGGGTGGTATGGAGACTTGAATCCGGAAAAGAGGATGATAGAGTGTGTATTTATTGAGAGAGAGACGATTTTAATAAATCATTATTCATTAATTTGTCTGTAACCAAATGAATTGGATAGTGAGTGTG	2	0	2	0
comp179518_c1	GAAGAAGAAGACGATGACCAAGAGGACTATGAGGATGAGGATGAGGGCGATGATGACGATGACGATGAAGACGAAGATGACGATGAAGACGAAGATGGCGATGAGCATTCGAATGGGGAAGCGGAGGTTGATCGTAAGGGCAAAGGGATTTTGAGAGAAGACAAGGGCAAAGGGAAATTGATTGAAGAGTGTGACGATTCGAGCAACGAATCGTCAGACGGCGATAGCAGCGATCTGTCGGAAGATCCCCTTGCTGAGGTCGATTTGGATAACATTCTCCCCTCGAGGACCCGGAGGAGACGCGTAGTTCAGCCCGGACTTCATATTTCTAATGCTCCCGGCAACAATCATGACGATGGCAGTCACTGATGATGCTTAATTCAGAAGCAGGGACACTGC…	2	1	1	1
comp179525_c0	GTTGGATGCTTCTAGACTAAGGAGTGAGATATACACATACTTTCCTCGAGGGTCTTTCTCCATCTTGTTCATTCAGTGTGGTGGTTGAAACCTAGCTTGCTAGTGTCTCTCATGGGACCTGGAGGGCCTGGAGGACCGCCGGGCTGGGGGCCTCCTCCCGGTGGACCAATACCAGGGCCTCCTCCCGGATTGGGTTTTTTTGGTGGTTTCTGCAATGCCATATCAGCTTGCCTGAGCTTCTTGTGTTGCTGCTGGTTGTTTCAAGACTGCTTT	4	0	4	0
comp179536_c0	GTCTCTCTCTCTCTCTCTACCCACGCTGTTTCTCTCTCCAAAACTCATCACTCCTCTCCAAACTTCACCATCAATGGCGTAGACCAATCTCAAAATTGAAATCTCTTCACTATTTCAGACATCAGCTGTCTAAACAATCTTTCTTCTTCTTCAACACTGTCACTGCAGAAACAGAGACAGCCTATACATCTATATGTGTGTGTGTGTGTGTATGAGGGAGGAAGAGGAGGAGAGAGAGAGG	1	0	1	0
comp179553_c0	GGCATCAAGGAAGCATACAGGGTGTTGAAACTTGGAGGGAAGGCATGCCTAATTGGTCCTGTGTACCCAACATTTTCGCTGTCTCGGTTTTTTGCAGATGTGTGGATGCTCTTCCCAAAAGAGGAAGAGTACGTTGAGTGGTTTGAGAAGGCTGGATTTAAGGATGTTCAACTGAAGAGGATTGGCCCAAAATGGTACCGTGGTGTTCGTCGCCATGGACTGATCATGGGATGTTCTGTTACTGGTGTCAAATCTGCTTCTGGGGATTCTCCTTT	1	1	0	Inf
comp179564_c0	CTTCGAACTTTCGCTGCAGCGACAAGCTTCATTGCTTCAGTGATCTTCTGGGTGTTTTTGACAGAGTCTATGCGTTTGCGAAGCTCGCGGAGGCCACAGTGAATTGGGTTCACTGAGGGTGATTTGGAGATGGAAGTGGGTGAGTTTTGGGTTGGGAGTTGAAGAGGGTTGAGAAGAGAGCGAAAGGAGAGAGAAGAAGGATCGGAGAGAGATGGGTTTGGAGAGACTAACATTGTTAGATTTGAGCAAGACATGGTTTGGTGTTGGTGGTTTTTATTTTTTATTTTTTTATGCAAAGACTCAACAATGGAGGAGATGGGGAGAGGAGTTTTTTTGGAGTTTTATCTTGATGTGGAGGTGGTGTAGTTGCAAAGGGTTGTGTTGTGT	1	1	0	Inf
comp179571_c0	GTATCATTGGCTCCACGCTGAAACTGGCATCATCCTGAACATAACAGCCTATGGTGTTACCAAATCCATTTACTAGCACAAGACAAGCTTTGGGGGTGATGGAAAGCAGTACAAAACAAACTACTACATCATCATATTCTAAATTTACTAATATTGCATGATAATATGCCACTTCACTCAATTGAGCCCTTGAGAGTGCGGGCAATGATACATATCATTCCCTAATTTACTCATCAATACAAGAATTGCAGCCTATCAAATTCTAGTTCCAATATTAAGTGTAAAAAGCGAATTGAAGATCATCCTCCCCCTTTGTTTCAAAAGGGGCGTCACAGAAATTGGAACAAGTAACCCACAAAAACAAAAAAAAGAATGAGGAAGAGAGAAAAAGGATTGGTT…	2	0	2	0
comp179574_c0	GTCTGGATGTTGCAAGCCCCCTACCGAATGCGGGTACACTTACGTGAACGAGACAGTTTGGAGTGCCGGAGGAGGGCTCGTGGGAAGCGACATGGACTGCACCACGTGGAGCAACGACCAACAGCAGCTATGCTACGACTGCAACTCCTGCAAGGCCGGTGTTCTGGCCAGCCTGAAAAAGAGTTGGAGAAAGGTCTCCGTCATCAACATCATTATACTGATCATCATGGTGATTGTTTACGTGGTCGCTTGCGCAGCGTTTAGGCACAACCGTCGGATTGACAACGATGAACCCTATGGGGAGACCCGGATGGAGAAGGCACGGCCTAGTAGGATAAATTTCTAGCAAAGGTGTTTGGTTGATGAGAAACTGTGAAATTTGATGAAGCCTTAATGTGT…	1	0	1	0
comp179575_c0	TGTCAAGCTTGCCGTGTTTGGCAATGGCAGTGTCTACTGCATTTTGGACGTCAGATTCAATGGTGATGTCACAATGAACAAAGGAAATTGCTTCTTCTAAACCAATGTCTGCACAGAGGGAGTGTCCAAGGTCATCTTGGACATCAGCGATAATCACCTTGGCACCATGTCTTACAAAAAGCCTGGCAGTAGTCTCGCCAATGCCGCTAGCACCACCGGTAATTACAGCAACCTTACCTTCTAGCCTTTGGGCAATGGGAGGTAGCATGGCAGAGGCGTTCATCATCTTCAGGTTATTGTATC	1	0	1	0
comp179581_c0	TCCTCTCTCCTCTCTCCTCTCTCCCTCTCTCTCCTCCTATCCACAGGGCTCTTGTCTAAATCAAAGGGCCCCGATGGAAACCCTAGATTTCAGAACCGCTACATGAATGCAACCCCAAATCCCTGCCATTTTCTCAATCCAAAACAATCAAATCTCAATGTGAATATGTATCGATCTATAAATATACCAAAATGAGAAGAGAACGAATTGATTAGGAGAGCAAGAGATGTTTAGGGCTTGGATTTCAAATGGGAACTGTGATTGATCGTCTTCGCGCTCATCATCATCATTCATCCAAAACCATCCATTGATGGAATCGTTGCTTTAAGCAACCCTAACACTATGTTTGGG	5	0	5	0
comp179583_c1	TCTATGTATGTCACCATGATAGCACATTCTCTATTTCATTAGCTTCTTCTCTATTAATCACAAGCTTCTTCTCTATTAATCACAAATTTTAGAGTTGAATTTGAGTCCCTCATTTCAAAGGTGTACATCTCATACATTCGCTGGAGAATCAAAGCTTTAAACCAATTTGAGACCCGATTTTCAACTGTTTCGGTAAAGATCCAATTTTGAAACTCAACCATCTTCTCCAGTATTCTGTGGTTTATTACAAAGCCAGGGAATGCTGTAAGATGTGCTTGAGAGCTAAGGTCTTTTTCGCAGAGTTTGATGAGGAAGCTCCATTTGAGCTACCCTTATTTGTTCTTGATGAGATTGGACATATAGCTTCTCAGATGCCTACTGGGGATAAATATTTTAGGG…	2	0	2	0
comp179589_c0	CTTGGACTTGGTCTATAACATCCCAGGCGCAAAGGAATACATACATAATGGCGAATTCAAGAAAGATGTGCCGCTATTGGATGAAGTTGTTGTCATGGAAGGTGTCGCACATTTTCTCAACCAAGAAAAGCCGGAGGAGATCAACAAACACATTCTTGAGTTCATCAAGAAGTTCTGATTTTCTTACCCCTTCTTGTTGTTTCTTGCAATAAGTTTGACAACCTATGGAACACAGTTTTTCTGCTGGTGCCCACTGGTGGTGGTGTCATGAACTAATGAATTAGCTTCTATATAGAAATTTTCAAGTAATTTGGCTTCTAAATTATTGATTTTGAGATTGACTAAGGATTCAAAATACAGGTTATATATCTAGCCTACTCTTAAAGATGAGGGGAAAGA…	2	0	2	0
comp179594_c0	TCTCTCTCTCTCTCTGTAGGTTGAGAATAAAATCAAAGAACTGATCAGATGATCGTGATTCTAGAGTGAAGTAGAGTGTCCTGACTTTTTGGTAGTTCAATGGATTGCATTACTGTTCTGCGCAATTTTTCTTGACTTATTATTGCTTAACATTGCACGATGGGAGGAGCTTGTTCTAGGAAGCGAGACCAACAGGTCAATGAAGATAGTGGAAATAGAGGAATTTATGGAAGATATTGCAAAAGTGGGAGTTCTAAGTGGTTGGGAAACT	1	0	1	0
comp179600_c0	TGTTAAGGAGGTGCAATGGAATGCATTTAACACTGATTCGAGGCAGAATGGTAGTAATGGGTTTGGATCGTACATGGATTTTTTCAGTGAATTGGGAGATGGTGTGGTTGATCCAACTGGCAAGGTGGAGGGTGATTTTAGTACCGAATCAAAGATTGGATCTGGTATTGAAGAACTTAAAACTAGTTATGATGATAACAACTACAATTATGGGCAACACCAAGAGAGTCAAGCTCACGGTGCAGCTGTGGGACAAAATGCAGATGTGCAGGATCTAAATAGTGGTCAATACTGGGAGAATCTTTACCCGGGGTGGAAGTATGACCCGATTACTGAGCAATGGTACCAAGTGGATGGTTATGATGCCACAGGAAATGTACAAGGAAGCTTTGACTCCAA…	2	2	0	Inf
comp179601_c0	GCAACACCTTCCACCTCCCCTAGTTTTCGACTTAACCTCCGTGATTTTCATGATCTCAGTCTGAGAAGCCCTACTACTACTGTCATTCCTTTTAGCTCGTGTTTCGTCTTCTTCATTGCTCAAGTAAATGGCACGCCTTGCTTCTTTATAGTATTTGAGCAACAGGTTAACACAATCAGCCTTGAGAATATCATTACATCCATGTCTTAGAGAAGTTTCCGTCCTATAGTCT	1	0	1	0
comp179602_c0	CCCTTTGGGTCCGTTTTCTTGGTACTTGAGATCCAGATTTGTTCGAAGACTAATCAAAGCTTCAACTTCTGCTTTTGGCCATCTAGAAGAGCTCGGCGAGGCTAAATTCTCACCTCCATTATCAGTTTTGGGATTAACAAGACTTTTTGCAGACGATTGTATTGGTGGTTGTAGTTGGAGTGGCGGCTGTGGTGTTGGTTGTACTATTGGTGGAGGTGGTTGTACTTCTGCTGGTTGTTGTGGTTGTTGTTGTGGTGGTGGTTGTTGTACTGCTGCTGCTGGTGGTGGGATGGGATTTTCTTGGGTGTGTACTTGCATCTGCATTTGAATTTGGGGCACATTTGGGATTTGTTGTTCAGACACTTTCTGCAAGAATGCAATCACAGCAGCTTCTTTCGC…	3	3	0	Inf
comp179604_c0	GACTGAAATCCCTAATATGTCCCCGGTGCAGAGCGGTGCAGCCAGGGAAAATGAGTTGCCTGCAACGGCTGAGGCACCCCCTCTGGTCGCTGTTGTAGATAACGAGTTATATGCAGCTGATTATGCACGTATGGAGGTGAGAAAATACGAGAAGGAGAGGAGAGTGTGGGTTTCTGTGGGGAGATTGCCGGAAAGGGCGGCCTCAATGAATGGTTGGGGTTTGGCATTCAGGGCATGCGGACAGCGGCTTATTTGTATTGGTGGACCTAGGTCTGCCGGTGAAGGATTTATAGAAGTCAATTCATGGGTGCCAAGTGAAGGCCCCCCAGTGTGGAACCTGCTTGACCGAAAGCAGTCTGTGAGCTTTGTTTATAATTGTGCAGTGATGGGTTGCTGAAG…	2	0	2	0
comp179607_c0	GGCTTCAAAGATTTGTGGGGAAAATTCTGATTGCCTTGAAGAAGGGATAGGCTATGCCCGCAAAGTGCTTTCCAAATTCAAGGGAAGATGTCAAGAGATGGTAAGTGTTGGAAATTGCTTACTCGGTGTCTCCCTTTCAGCTCAATCGAGAGAGATTGGTTCTGATTCTCAGAGGATTTCAAGACAGTCTGAAGCACTTGAGGCACTTGAAACTGCAAAAAGAATGACGGGTGGAATAAACCCTAATATTTTATTCCATCTTTGTCTAGAAAATGCTGATCAGAGAAAATTGGATGTTGCTCTTTATTATGCAAAGCAGCTGTTGAAACTTGATGCTGGTTCTAGTGTTAAAGGATGGACCCTTCTAGCTCGCATTTTGTCTGCTCAAAAACGGTATGT…	2	0	2	0
comp179611_c0	GCACCTGCACCTGCACCTGCAGTTTTGTCTGAGAGGAGTCCTAAGGCAAAGCCTCCGGGTTGCCAGTTTGGGCATGGAAGGAGGTTTCCTAGGAAGGTGAAGAAGCAGCATCATGTGGTTTCTCCTGTTGAACCACCAATTCTTCCGACATATATCTCACCCTCACCAAGGCAGCAAGTAAACCCACCAGCACCTAGTTCTTATCATATTCCTGCATTAAGTCCAATGCCAAAAGCAGTATCTGCTGATGTTCAGCCTCCAACAAAGAGTGAATTTGATGCTGAACCTCCTGATAGAACTCCATCAGTTTCACCCTTGCCATCTTCATCATCTGCAGGTCTTCTTCCCACTGCTTTATGGGCAATTCTGCAATTTCTAGTTCTCATGTTACATCTATAA…	1	1	0	Inf
comp179614_c0	AGTAGATCTGAGCAGCCTCGCCAACACCGTCTGCGAGTAAAGCTGTTGATGGAATTTGAGACCCGATATGGAAATGCAATAACTTCAAACAATCTAACATCCCAAATTGCTCGAGTTTCTTCACAACTCGAAGAATCTGGGTTGTAGTCAATCCAAACTTCCCCTTTTCGCCCGAAGTCGATCCGAAATGCCCAGAATGCTTCGTTCTGAGCTTGGCTCGAACCCCAATCACGGGCCGAACACCGAGTTTTCGACTAAGATCAATCACCAAATCAATCTCTTCTTGTTGTTCAAGCACAATCACAGTGTTCAAAGCCAACTTTCTTGCAATCAAAGCAAGCGAAATGTACT	3	1	2	0.5
comp179619_c0	GTTTGTATGAGAGAGGGCGGGCGAGCGGGTGGAAACCCGACCCCATTGCTTTTTCCGTGTTAGCGAAGATGTTTGGTGAAGCTGGGGACTATGATGGCATTAGGTATGTGCTCCAAGAGATGAGGTCTCTTGGGGTAGAGCCCAATTTGGTTGTGTACAACACATTATTGGAAGCAATGGGCAAGACTGGAAAGCCTGGCTTGGCTAGAAGCTTGTTTGAGGAAATGGTCGAATCAGGGGTTAGCCCGAATGAGAAAACCCTAACCGCACTAGTGAAGATTTATGGCAAGGCGAGGTGGGCTCGTGATGCGTTGGAGTTGTGGGAACGCATGAGGTCTAATGGGTGGCCAATGGACTTCATTTTGTACAACACGTTGTTGAGTATGTGCGCGGATCTTG…	3	0	3	0
comp179620_c0	GATGAATTCCACTTTCACTTTAAAGAGACATGCTATAAAAATAGCCCAATTTATGAAGCTTCTTATCTGGATGGGAATCAAGAAAATTCGAAGTTAAAAATAATTGAAGATAAAAATATAGAACTCTTCTGGTTTGAAAAACCCTTTGTAACTCTTCTTTTCAATTATAATCGATGGAATCGACCGTTGCGATACATAAAAAACAATCGATCTGAAAATGCTGTAAGAAAGGAAATGTCACAATATTTTTTTTATACACGGCAAAGTTATGGAAAAAAAAGAATATCTTTTACGTTTCCACCCAGTTTATCAGCTTTTTGTAAAATGATACAAAGAAAGATGTCCTTGTCCATAATAGAAAAACTCTCCTCTGATGAACTGTACAACCATTGGGTTTCG…	2	2	0	Inf
comp179622_c0	GATGAACATCGACGGCTGTAATGGCTTGGCTTGCCTCACCAAGATCGAATCTGGGTCATCGTCGACGATCACGCCTTTGCCCCACATGTTCGTGATCAAGGATTTGGTTGTGGATATGACTAATTTCTATAACCAGTATAAGAGTATTGAGCCATGGTTGAAGCGGAAGAACCCGCCTCCGGTGCCTGGGAAGGAGGTTCCGCAGAGCAAGAAAGATAGGGAAAAGCTTGATGGGATGTATGAATGTATATTGTGCGCCTGCTGTAGCACATCATGCCCCAGCTACTGGTGGAACCCTGAATCTTATCTTGGTCCTGCAGCTCTTCTCCATGCTAATAGGTGGATAATGGACAGCCGTGATGAATACACGACGGAGCGCCTTGACGCAATATGCGACGA…	3	0	3	0
comp179624_c0	TCTCTCTCTCTCTCTGTGTTCCTCTTTCCTCTGACGATTCTTGTTGTTGAGAAAGGAAAGTCTGTAACGAGAAGCAAGTCGCAAAACCACTCTATAACGAGATTACGAATATGCCCCCTCTCCTCCTCCTTCCTCAACTCTTCTCGTTGAGGAATAATAGAGAGATTACCACGCGGCGTCTTGCAGCGTTGCACGTGTCCCCGTGATGGATGTGTTTCGAATCTAATTCCCAAACCGCCTGCCAGTGCTAAAGCTGTTTCTTTCAATTAACTTAAAACGGAAACCTAAAAAATAAAGGTAG	5	0	5	0
comp179626_c0	GATCTATACCATTTGCATTAGGAGGCTCATTCAAATTAGGCTGATCAGTTTGACCAGCATCTTGCGCAATCATTGTGTTCTGCGTTGACAATGGTTCATCCACACCAACCTCAGAAGGTAGGGGTTGCTCAACTTGATTTCCTTCCATGGGCATACTGTTCATATCAACATCACGACTTCCATTGACCAAAGAATCATGACAACCACCTGGATTAGAAATCTCAAAGCCTGAAGTTAGCAATGCATGATTACTAGACTGGCTATCTGTCGCTGAAGATCTATCATGACCCACATCCTGCTCGTTGGTGGTACCATTTCCTTCCCCAGTTTCCATGCTATCATGACCATTTAAAGCACCATTCTCAGCTTGCGCATCACTGGACATAGGTTCACATACCT…	3	1	2	0.5
comp179628_c0	ATTTCATTCAGTCCATCCAAATCTTTAAGCCCAATTGATTAATCCAATACAATGCTGCTACTCTCTGCGGTTACAATCCCTCTCTGCAACTCCAACTGTAGCAACTGTAACCTCCTTCTCTGCCCCAACAACAACCTCACTCCCACCACGACCACGACCACGACCACGACAACTTCCACCTCCACTCTCCGGCACACTCCACTCTCTCTCCTCACCACCAACGCCTCCTCCTCCTCTTCCCTCGCAAACGGCAGCTCCGAGCACCACTCCCTCCACAACCACAACCACA	2	0	2	0
comp179632_c0	TAGAAACTGGATCTCTAACCATACACCTGTACTCTCCAGAAGCATGAAAAGATCCAAGTGTTGACAAATGCAATGAAGAGGGAGGTAATCCTTTTCTAATCCTTTCTTGAAGTCTCAGTGCGGAATCAAAAGAATAAACTCTTACCGGTGACGCTGCTAGCCTTTGAAAAGTTGGATTACCTGTTTGATTTATGTTCTTGACAGAACCAACCTGAGGGCCATCTGTCTGTTGGGTAGTAAGAAACTGAGCTTTCAATGGAAGTTGAACCGTACCAGTCCATGCAGAATCTATTTTCTCCGACAGATTGGATGCAGGCAAGGGGCCACTATCTAAAGATGTCATACCAATCATAATTTGTCCATCAGATTGTGATTCCCCTTGTTTGTAATGCTGGCATG…	1	1	0	Inf
comp179640_c0	GTTTAATCACTCACTATCAATCACCTCCCATCTAAAGACAAACGGGGCAGAGCGTCTACCAAGCCATTGAAACTGCGATCAGAGCGGGGGAGAGAGAGAGAGAGAGATGAGGATGAGGATGATGATCACCTGAGTCCTAACCATGGTTGATGAAGAGTTAAGAGGAGATGAAACCAAGAGTGTCCCAAAATATCTCCCTTGGGTTACAACTCCTTATATGCATTGGAGCTCTATAGCCATTAATAGAGCTCTTTAAAAAAAAAGGTTGGTAAAAAGCTAAATGCAAGAAACTAAGACTACCCTCCTATTTAAACTTAGTGAAGTAGCAGCTAGGGCTATAACTTTCCAAAGTTTAGCCACAATGAATTTACAAACAAAAATACACCTACACTACTGTCA…	1	0	1	0
comp179641_c0	GCCAAGGATCCTCAAATCCCTAGCAGGAATAGAGACGCGCTTGATGATTGTGCTCTTGTCGCACTCCATGAGCTCCGATTGCCCCAACTTATCCAATCTCATCCACAGCTTCGCCCCTCCTGCCTTCTTCTTCGTCTTGCTCGACGACCCCGCCACCATCGCCGACATCGAATTATTATTCGGCGACGGAGGCGCCGGCGCCGTAGCCGTCTGACTCGACTTCTTAGGGCGGCGACGGCTCATCTTCCGGCCAAAACAGAACGGCCCCTTCCCCATTCTCTCTCTCTCTCTCTT	5	2	3	0.667
comp179664_c0	AAAGAGGAACCTAGGGTTAGGTTATACCAACGATCGGGCTGAGGAGCTGTGTTGGGTTCTTCATTTTTGTTGTTAGTAGCCATGGTGGTTTTCAAACTTTCTCAGACAACACTGCTCATGTCGAATTCGAAATCAATGAAAATCCGAAACCCCCTCAAAATTCGAAACCTTTTTAGGGCTTTTTCTTTTGTTGCAGAGAGAG	1	0	1	0
comp179678_c0	CTTGGGGTCTCTGCATAAGCTTTTTAAAATTGCAATAGCCTCTGCCTTAGGAGTGGTGCTGATTGAACTTTGCACCATCATCGTACCATCATAATCTAATAGGATTGCTCGGTTCTTGGTCCTTTTATATGCTGAAACAATATGCTCAACTGAAAGCTTCCTAAAGCTTGGATCCAAAGCAATAACACGGAAACTTAATCCAAAACCAATACCCCAGCATCTCCTCCTGATATGATCTCTGCACGCCCTTTCAAGATCTTGCAAAAAGCTATGTGCCCAATATGCAACATCG	2	1	1	1
comp179680_c0	GGAAAAGGCTAACCAATCTCCCATTTTGTATTACACCAAAAATACAACGCTTTGGCAGCTTCATATGTGCAAATGTAAATACTAAATTTACAAAATCTGAACATTCGCAAATAATCAGCCAAACTTGAAAGCAAACACATTGATATCAATCTCATATAAATTTGTCAAGCAAATTTCAATGAATTTTGCATTGCCCAAGTACAGATCCAACTAGTTGAATTAAACCTCAAGTATTCAGTTTATTATGCAACAGAAAACAGCAGGTTTTACAGGGTAGCTTCTTCTGGGTCACTTTCAATTGGTACGGGAGGCATATTATTGCCACCTCTCAA	4	0	4	0
comp179681_c0	TCCCAATTGGCCTTTCTTCAATCGCAACCCTCTCAAGTGGCTTGATCCGAGTGAAGCCGAAAAGCATTCGAAGATGCAGATAGTTGATTCTAGTTCGAAGAAGAAGATATCTAAGAAGTAGGTCATTTCTCTGATCACAATCATCCTATTTGCTGTTTTTGATGAATTTGGATGTACAATTGACTTAAGATTTAAATATCTTTATTTGCATTAGAATTGATCTTATCTTTGGTTCTCATATATTTTCTTTGCTATATAATTCTTTTTTTAGTTGTTTTTATGATGTAAATTATTGTGATATGACTAGGCAAATAGATATAAGAAGAATTTTAGTGTTGTTGAGGTTGCAATTGCTCTTCCTATTTTACATTTTGAGTTTCAGTTGTATAGTTAGTGGTG…	3	2	1	2
comp179682_c0	GCCAATCTTCTCATCAATTTTCTTTTCAAGTTCCACATCACCACATTGCACATATGTAATTTCAAATAGTTCCAAATCAATGTCTTTGGGCCGGACAAGGCCTAAAGCCCTATGGAACAATATTGTGTGCAGAATACATCGTAGAACTTCGCTAATCTCGAAGTGCTCCAATTCCAATTCTTTGAGTTGACAAACTTCGCAGTTCATGATACGAGTTTGAATAATATACAGAGAAGATGTTGAAGAGAGTCCACGATCGAATTTTGAGGGGTGAGATTTGATCGGAAGCGAGAGAATGAAGCCCTAAAATTAACTTTGCGTCGTCAGCTTGTTGCGAGATTGCCGGGAAGGAAGGAAGTAATCGGACACTGTTTGTGGAGTGCAATGTGGCGCGAAGGG…	1	0	1	0
comp179683_c0	GAGATGCTCAGTCAACCATCAATTTTCAAAATAAATCTTGAAGAATTGAAGCAATTAAGAACAACAAAATCATATTTCACAACCAATTTATACAGAAAGGTAATGTCAACAATAAAATCCTTCCTAGCAAACAGATGGAAGATAAGAACTAATAAATGGAAATGGAGAATAGCCAATCAAAGTTTTCTATGTGGCCTATCCGATTGAGAATGTCCAGAAGCATTAGACAAAATTTCAGAACTTACACCAACTTCTTCCTTCCTTTTGGGGGCAGACAACCGATTCATTGACCATTCATCCAAGGCTTTGCGGTGAAGAGAATTCATTTGAATATAAGGCCTCTTTTCTCGAATTAATTTCTCGGCATTTTTCCAATCTTCTGCCACATTTAGGGCTACC…	3	1	2	0.5
comp179689_c0	GGCTTGAATTTCGGCCCATTAGGCTTAGATTACGGGCCGACCCACTAACCCATATAATCAAAGTGACTTGGGCCTAAGGTTTTTAACTGGACCGGGCCTGAAAAAACCCATCAAACTTAACCACAGACAGACTTGGATACCAATTTCATGGGTTGGGCCGACTCGATACCCTCATTTCATTTGTGTGGCGATGGAGTAGTTATAGAAAAGAGTAACCGGAATCTTGTTAGTATATCTCTACGACAGTTCTCTCTCTCATGGCGTCTCAAGGCGGAAAGCGCTTCTCTTTCAGTAGATCGAGCAGCAGCGGTAGCGAAGGGATTCTATCTAGGGTTTCGAGCGCCGTGTCGCAGTCTCCGATCGTGTACAGGGGGAAGCAGGCGGCGTCGGAGGCGGCGT…	1	0	1	0
comp179692_c0	GTTTGGGCTTCTACTTCGGCTGCGGCTTCTACTTCGGCTGGGATCTCGAGCACCATCTCCAACACGAACTATCCTTTCGTGGAAGCTCCTATGGTGGTAAGTCCCTGGACCATCCACGTTGCCATTGAAGCTGCGACCATACCTGTCACTGTCCCGAGATTCTCGGTCAGGACCACGTCCACCACCTCTTTCTGGAATCCCCCAACTGCCCCTTCCTCCATCCCTTCCACTGTAGTTGGAGTCATTCCGTCCACCACGGCCTGCATCACGTCCACCAGAGCTAGAACCCCATTGACGTCTAGCCCTGCCCATTCCACCACCACGTGAAGCCTTATCACGGAGTTCAACTGGGACACGCTGGTTTGCCCCTTCTAAAACTTTAATGAGATCTGAAGCATG…	5	4	1	4
comp179699_c0	GAGAGAGAGAGAGAGAGAAAAGAGCATAGATATGGGTTAGGCTAAATAAGACTTTTCTTGGATCTGTAGTTTTGGTTTTCAAGATTTTGGGGATGGAATTAGGAGGATTGAATAGGGTAGCCTCTTGGGAGAGGCAGAGTCATCAGTTTCTTCTTCAGGTATCAGCACAGTGGAGGCAGCAGATTCAGAATCATCAGCACCACAAGTATTAACAACAACCAATAACAATGGAGTGGAAAGCAAAGGAAACAGAGACTAGTGACAACAAGTAATCACTCTCATCTCAATCAGAATCTGGAACAACAAAAGCACAAGTCTCTGAGTCTGGATTCTCACAATCATCCTCATCTCTATCGTCAATCTCCCCAAAATCAACACCAATCAGATACCCAGCACCCA…	4	0	4	0
comp179712_c0	TTTTTCTTTTCTTTTCTTTTCTTGAGATTAAATTTGAACCTCAGGAAAATCTGAAACCAACAAAAGATTGGGCAAAGACTTTTTGGATGTTTGGTTCAACATGAATGAAAGAGATCAGATTCAAATAATAAACCCATCTTTCTTCGATTTTCTACTCTTCCATGGTAGCACTTGCTTCAATCCATCATATATACTTGCCCAGAAGTGAGACTTGACTTGAGAGAGGCTGGAAAAGCTTGATCCATTCCTTCTAATCCTTGACATCTTCTTCACCTTTCCACCACCAACAAAATCTGCCAAATCCATGGAAGAAGGAGATGAAAAGACAAAACTACCCTCACCACCAATAACTTCTTTTCTTGGATAATGCTGCTGTTTTCTTCTCCAAGAACCAAACAA…	4	2	2	1
comp179726_c0	TTAGCAACACTGGTTTCATCTTCACTCTGAGGCCGCTCCAGGAGATAATCTATAGAGTTCCCTCCTCCATCACTCTCCGAGCTCGAATTCGAATTCATTCTGCTCCACCAACCATAATTCCGCGGCGACCGCAAACTATCAGTCGAATTACGCTGCTGCTGCCTCCAATTATACTCAACCAACACGCACACCATATGAATCACACACTGCAAAGCATAACCTACAATCCAAACCCTCAACGGCACCTCCGGCGACTCCTTCCGGCTCATTACCACCACCACCACAGCCGCCACCGCCACAAACGCCAGGTTCCATACGAGATCGAGAATCACGATCGGCCGCGAATACGCCCAATCGCTCTGCCTCTCCTCGATCTGCTCCGCCGCCGACTCGCGCACT…	4	1	3	0.333
comp179732_c0	TCTCAAATTGTCAGCAATGCTAGATGAAAATGTGAAGTAGTCTACAGCCAGGCAGCCACCTTCTCCGCTAGACTTGGTAGGGATGTATGACCCACGGCCAATTTGAATAAGAAGTTGGGTATACCCTTTGTTAAACAATTCCCGTTTAACTTCCGGAGTGTCCACCACTTTAACAAGAGCGTCAAAACAAGTTGTTCCTACAGTCACAAAAACTATCCTCTCAGGCTTTATACTATCATCAATATAATCCATTTATGATTGCGTATCTTTTTCCTCAAAGTGTCACAAACCCAGGCTCAGCAACTGTTTGGTTGACAAATTTGAGTTTAGGGTTTGTGCCTGAGAAACGATGGGAATGATCGTACAAGAAGAAGAAGAAACGAGCCGAGCACACCGGCG…	1	1	0	Inf
comp179734_c0	GCAAAACCCCCCAGACTGTCGAACAGACAGACAGAGAGAGATGGGGGGAGTTGGAGCGTTTTGGGGGACAAGAGTGATGGAGATAGTGAAGAAGCATGACTCGGGAGGACTTGTATGGAAGAGAATAAAGCTCACAACCACCAGAAAAGCTAACGCTAAGAAGAGACTTCTTAGGGTTTGGCAGAATGAAGCAGTGTTGAAAGCATGTGCTGAACCAGCTCCAAAACCTTCAGTCGCTGGTGCTGCTGGAATTGTGGAGGAAGATAGCAACAGTACCCAATCTCAATGAACAAATGGATTAAGAGCGTAAATTAGCCTGAGAAGTTCTACAGATTAAAGTTTTATGCGAGCAGACTCTTTTTGTTTTTCAATTTTTTCTCTGGGACATGATTGTCAAAT…	2	1	1	1
comp179737_c0	GAACATTGAAGTTGGCTGGGTCAAAGACATCTTCAGCTAAAGAATTAGTGAGTGGCTTTCCTTCTGTTCATCATGGTGTAGAAATGAAGTTGGGTTCTTATGGTTCACAGTTGCCAGCTCTTCCTCGACAAAATAAGACAGCAGGGGCAGCAGTCAGGATGAGGAATCAGGTGAGAGGTGATGATGATGCTGAAGAAACAATGTATGAAGTGGCTGTCCAAAGAGACCGGAATTTCTCACGTGTAAGTGCATTGCAAAAACCTGGGCCTTTTAAGATGGGAAAGAAGCATGAAGCCTTGACAGCTGATGAATATGCCACTGACAGATTCATGGGTTTGCCTGGGTCTTTGAAGAATGATTTACATGGTTATGGTAGCAACAGGACCGTGAATAAGTTGT…	1	1	0	Inf
comp179739_c0	GCATTATCTAAAAATGATTCTTATCTCTTATCTGCCTCTGGTGGGAAGGTCTCTTTGTTCAACATGATAACATTTAAGATTATGACAACTTTCATGCCTCCACCTCCAGCAGCAACCTGCTTGGCGTTTGATCCACATGACAACAATTTCTGTGCCGTAGGAATGGAGGATTCTACTATTCAAATATACAGTGTTCGGGTTGATGAGGTAAAAGCCAAGCTCAAGGGTCACCAGAAACAAATCACGGGGCTTGCATTTTCCCAGACTTTGGATATATTGGTATCAGCTGGGGCTGATGCTCAGCTATGCATCTGGGACACTGAAGGATGGGAAAAGAAGAAAGCAAGGCCCATACAAGTACCACCTGGCCACCCTTCTCCCCTGGTTGGAGAA	2	1	1	1
comp179744_c0	GGGAGGCAAGCCTGTCATCGTCACCAACTCTGAGGGCCAGCGGACGACGCCGTCGGTGGTGGCGTATACGAAAGTCGGTGATTTGCTCGTCGGGCAGATTGCGAAGCGACAAGCTGTGGTGAATTCCGAGAACACGTTCTTCTCAGTGAAGAGGTTTATTGGTAGGAAGATGTCGGAGGTCGGTGAGGAAGCCAAGCAGGTCTCCTACACTGTGGTTCGTGATGAGAATGGAAATGTCAAGCTTCAGTGCCCTGCCATGGGCAAGCAGTTTGCTGCCGAGGAAATCTCAGCTCAGGTTTTGAGAAAACTTGTG	4	0	4	0
comp179754_c0	GTTGAACTCTGCTGTTCTAGAACTCTTCGAGTACATCCGCAAGGAGAACTTGAAGGTACTACTCAAGTATGTAGTTGATTCATTCTGGAATCAGTTGGTTAATTTTGAGAATTTAACCGCCATTCATGGTCTGAAAGTTAAATATGAGCAGTCCCTGGACAACCCTGGAATGAAGAACCCCGTTAATTTATTGGACACCAGAAAACGAATAGATGAGCGTG	1	1	0	Inf
comp179755_c0	TGGCGGCGGCGGTGGTGGTGATGATGGGGGGTTTGGTGTGGGGGAATTGATTGGTGGGAGAGAGAGAGGGTGTTAGAGGGTAGAAATATAAGCGAATGAGAGCAAGGGGAAGGAGAGCATAGAGAATACAGGGAAGGAGCTTCTTGGTGAGAGAGGAGGAAGATTGGTCTTTGAATGGGTTTGTTGAACTCATCTCAGAGGGATCCTCTCTTTTCTCAGCTTTTTTTGGCTTTCCAAATCTTGAGCTTGAGAATGGAGGAGATTGTGGAGAGAGAGAGAGAGAGGGTTTGACTTGTAAACAGAGTGAGTGTGGATCGGTCTCGGAGGTTGAAG	4	0	4	0
comp179762_c0	TGTCCTTGAGCGGTTGCAGGAAGCGTGGATTTACCAGCTTGACAAGTTGAAGAAAGGATGCTTGATGTACTTGTTTGATTTTGGCAAGGTTTACGATGTCAGAGATGAGATTACTAACTTCTTCAGGCAGGTAGACCGGGAACTGATGTTGGAGATGTTTCAGGAGGTGCTTACTGTCTGGAAACCAGCATAAATCTCCATCAGGTACTGTAGATAACTTATTTTGTATATACATATATGCCAGTGGTTTGTATATGGCATTTAAGGTTATACTATGTCGGAACCCATAGTTTTGAGATCAGATGTTGAACTTTATATAGAGAATGTGCCTTGTTCTATTACCTGTTCTGGGTTTTGAAGTGTCCTGATGCTCGTCAATGTTCAGTATCCTATTGCTCG…	2	1	1	1
comp179765_c0	TCAAAACTATGTTCTAGCTTCTACATCAACTTGGAGGCTAACGAGCAATTCATTTCAATTTTAAAAAAAAACAAAAAACAAAGAAACCCTAGAACGAAGAGAGTTATGGGGGAATAATCAAATCCAGTAAGACATTGAGAGAGTGAATGAAATCAATGGATGATGAATGGAGATGCGAATGTGTGTTTTGAGTGTTGTGAATTTGCGTCTGTGGATTTGGGGGGGTTTTGCGATTGCAGGGTTTTAAAGGGATTGGAGCGTAAAAAGTGAAACGTTGACGACAGAGAAACAAAGAGGAGAGAGAGTGAGAAGTGTGAGAGCGAGGAAGAGAGAGATGATTGGGTGTTGAG	3	0	3	0
comp179767_c0	GAGACTATGAACAATTACTACGTAAAACACATACAAGAATCACTCGTAAACAGAAAGAAAGACCAAATACATGGCAAAAACAAACTACATTACATGCATCAATTGTTTTTACAAAAACCTGTGAAAGATTTTATTCACCGAAAGCCTAAAAGGTTTACTCTGCAAAATGATTCAACAATAATATAGAGATGTAAATAGTAAGTTGTAAAGCTCTAAATCACCATTCAATTACAAGCAAAGAACCTCTAAGAATCCCTTGTAGCACCTTCAATTCAATCCAGCTAAATATCACTCACCAAATCATCATAACATCAAAATTATGTATAGAGTGATGAATGTGTTGCAATAAATTAATAACAGAATGAGAGACAAAACCAGGATTATAAGTTTCTTTGACTA…	2	0	2	0
comp179768_c0	ATTGGACTGGGCTGAAATTTTTTGAACAATTCAGGACAGGCCCATCGTCAATTCAGACCGATAATAAGGCCCCCCAAAAAAGAAGGCAATCTGTCAAACTCCTCCTCCGCCACCGTGATAGGCGGCGCTGTTGATTCCTGCCTGAGTTCGCCACCGTGTCTCCGCCCCATCCCCTGTGACACCTTGCTTTTTCCTTTGCGATTTTTTTTTTTCTTTGTTTCAGCATCAAGCCAAAGCGATCAAGCTCAGGGTTTGATTGATAGGCAAATTAAGCAAAGATTTTTCTTGCTTTTTGCTGAGGGATCATTATTGTTCAGCTACAATCAGCCCAAAAGGTGAAGGGATCATGGTGGGATTCAAAAATAGG	6	0	6	0
comp179773_c0	GCCAAGCAAAAAAATCATAAAAGAAGTGCCAACAAATTGCCATACTGTAGAGAGTGAATGAGTAGGAATCATGTGATCTTTACCCATCTATGCACTCTCTCTCTTCTTTGAAAAGGCTCACAACCAACAAGTTTCTTTTTGTGTTTGTGTTTGTGTTTGATATCTCTCTCTCAGCCTTATGTTCAATGGCTTCAAGTGCTTCAAGGTTCATCAAATGTGTAACAGTGGGTGATGGGGCTGTTGGCAAGACTTGTATGCTT	2	0	2	0
comp179775_c0	TCTCTCTCTCTATCTCTCGTATATATAAAATAGATTGTCTTGCAAATAATTGAGAAAACAATAGAGTTTGATCTGTATCACATCTGTCTTTTCGTTGTGTTTTGGTCTTGTGGTCTGGTCTGAATAGTGTGAGAAGAGAGATGACTGGGGTTATGGAAGGAGATGAAAGTGTAACCCTCGACCTTCTCAAGAACAAAATGGCTGACTTTGCAAAGGAAAGAGATTGGGACCGCTTTCACAGCCCTAGAAACCTCCTATTGGCTCTGGTGGGAGAAGTTGGGGAGCTGTCTGAAATATTTCAGTGGAAAGGAGAGGTACCAAAGGGACTCCCTGATTGGAAAGAAGAAGAAAAGGAACATCTTGGGGAAGAGCTTTCAGATGTCTTGCTCTACCTTGTCA…	3	2	1	2
comp179776_c0	CCTCATTCCATTCCCAGCTTAGCCAGTCACATACGATAGGCGCATAGAGAGAGAGAGAGAGATTCTAGCATTCTAGAGAGAGAAAATAGTTTTCAGAGAGAGAGAGAGAGAAGATGTCGAAAGAAGTGAGCGAAGAAGGACAAACACAGCATGGAAAGGACTACGTGGATCCACCACCAGCACCGCTGATGGACATGGCGGAGCTGAAGCTGTGGTCATTCTACAGAGCAGTGATCGCAGAGTTCATAGCCACACTCCTCTTCCTCTACATCACTGTCGCCACAGTCATCGGTCACAAGAAGCAAACCGGACCATGCGACGGCGTCGGAATCCTCGGCATCGCATGGTCCTTCGGCGGCATGATCTTTGTCCTCGTCTACTG	5	3	2	1.5
comp179778_c0	GAAGAATGCTCGTAACATTTTCCAATAATAATAGGCAAATTTCCATCATCCAATTGGGGTTTCACACCAATAGCCACAAAATAATGAGCAAAAACCAACATGAAAGATGAAAGAAAGAACAATGTTACGCTAATACAAGTTTAAGGAAAGCTAGAAGGCCAGTAGTATAGTACTGAAATTGATTATTCTATTAGAAACAGAGTACTTTAAATAATTTTTCCAAAAAAAAAAAAGGAGAAGAAAACAATGCTCAGCCAAAGAAGGGCATAAAAACAAACAAAATGTGCAAGCGCATTTGCGACTTTGATGATATAACGGCATGCATTCTGCTGATTGCAAAGCTGAATGGACATGGCTGGCCGTTTTTTGCTATGCACCAGCAACAGATTCAGAAGTCGA…	2	0	2	0
comp179789_c0	AAACATGAAAGTCATGGAGATGGTCAAACGTAAAACGAAAAAAGGAGGTAAGTGGTGGAGGACTAAAATTGTGAAAATAAAAAGGAAAAAAAAAGCAGAACCAGCCATGTGGGTGGAAATAATCTGTGGTCTAGTAATCTACAGATTGTTCCGGCGAGTCTTCTACGACGACCACCACCACGATCTCCTCACCTCCGATTCCATTGCTCTTTTCTCCGTCGCCACTAGACTCGAAAAGCTTTAT	1	1	0	Inf
comp179796_c0	CAAAAGACTAGGGGGCAGAGAGAGACACACACAAAACCCTAAATTCGAAAACCAGACCTCTCAGTTTCTCTCCATTTCAATTCGTAGAGATGGATTTCTCATCTCTCCCAGAAGACCAGCAACAACAGCTTCAACAACTCCAACAACTCTTTCAAGAACACCGACAACAACAACAGCAAGAACAACAACAGCAACAACAAATTCAAGACTATGCATCGCAAGCTTACGATCCGACTCAAGTTCAAGCCTACGATCAATCTTACTATGGCTATTACCAATACCAACAAGACCCATCACAATCTCAACAATATTCACAGCACCAAGAACAACAACATCAACATCAACATCAACAG	1	0	1	0
comp179798_c0	TTGGTGGTGGTGGTGGTGATGGTGATGGAGTAAAGAGTGTTGGGAGACTCGATAGCTTTCATGATAGGGTTACTAATTATCTGAATAGAGCAAGGATTAAGATCAGAACAACATCCAATGTTGGTAGCAGGAGGAGTGTCTCCATTGAATGAAGGCATCAGATAGAGAGGGAAAGAGACCATATGATGAATAAGCAATCAGAGGAGTTTGATGGTCATGAATAATTATGATTGTGAGTGATGTCTATTTTGATTCATATATATAGCATGTATGTGTGTGAAATCTTTTATTTATTTTTATGTGTTGTTTAATTATGATGTGTGCTTATATGTTGTACAACGTTTATATGAAATATATTGGTTCTTTTATGGG	2	0	2	0
comp179802_c0	TGTCCGTGCCATTTTGTGGTTCAAACTTTAAACTTCTTTCCTGGCGCTGTCAGAAGAAGCGGACGAGGAGGAGGAGAGGAGACAACGGCGGTCGTGAGAGAAGAGCGCGAAGAGCAGTGACAAGCAGCAAGGCTTTGGGCTTTTTAACTAGTTTAGGGATTGTTTGGGCTTCTCCATTTTTGGAGACTTGCAAACTGGTAACGAAAG	1	0	1	0
comp179811_c0	GGGAGATGAATCATTGTTGTAAATAAATAAACACAGTGTTAGCTACATGGAGCATCTCATGACTACTGCCACACACTCATATAAAAGTACATCAAATCTAAATACATCCATCAATATCAAAATTGGAAAATAAAACTTTTTCTTTCTTCAATGTTATACTACTACAATTTTTCCTCTTTTCAACCGTATATGATCACTGACATTTTCTTTCACCTTTA	1	0	1	0
comp179814_c0	GAGAGAGGTTGTGAATTGGCTCACATCTATGCTATCAAAGCAGCATCGGCTAAGCGATCGGTCCAAACCACTGAAGAATGATCCAGCAACTGAAGTTGGTGGTCAACAAATAAAAATGCCTGACTACAAGGGCCGTATGATGAGGAATTTAAAAGAACACAATTCAGACATTGTGTGGTCAGGTGTTCCATGGACTTGCGGTAAACAACTGAAGCACTACCCAGCATTTTGCAGGAATGGGATTACGATAGCAATACAATCCTTTGTCTTTGTCATGGCGGACAAAGAAAAGCACTACCTTGCATATCTAGAAGATATGTATGAAGATAGGAAG	1	1	0	Inf
comp179827_c0	AAAACAAAAAAGAAAAAGAAGAAAACGAGAAGAGAATCAAAACAAAGAAATACAAACAACTTTAATGTAGCAAGGTATCAATGCTATACCTCGAACACCACTCATCATTTTCCAACAAAAAAAAAAAAATTTCAGCTTTCCTCATCAAAATAACCCCATGCAAAACAACACAATCGAAGCAACCAAACCCACCCTCATTTGTAACCGTCCTGAGCCGCTCGCCGGAGAAGGCGGAGAGGCCGCTGATTTTGTTGAGTTTGAGCTGCTGGAAGTGACGTTGGTAGTCGGAGCCGGTGCCGGAGCCTTAGCTTCATAGAATTCCTTAGGCAACAAAACTTTATCCAACGAATAAACCGCCAATGGAAAATTAGAACGCAAAGCAGTGTTGACTATAGTCTC…	2	1	1	1
comp179830_c0	GGGGGGGGTGTGGGTTGTCGCTTGTCACTATTTTGATGATCAGCTTTGGAATAATTCGACACTCAGGAATCCAACAGCCTAGCTAAAAGTTAAAACCAACGGATAGCTTTGTAATTTGTAGCGAATTGATCAAATTATCAATCCAACCGCCTAGAAAATTGATTGTGATTTACTGCTGATAAATTTTCATTACCTAACAAATGAATTTGTATAGAAATTAACTTGTTATCATGCCTTGGGGACTCTACCTTCGAGAAACCATTCTGTT	3	0	3	0
comp179834_c0	GTATATAATACAGAAGCAACATTTGGGAGGCAAATCACAAGAATGTCTACTGACCAAGAGAAAATGAACTTTTATATTCAGGGAAATCCACATAAGGGGAAAAGTAGTTATATGTCAATGTCAACAGCAGAGTCGGCCTCTGATATTGATGATTCATGTTCCCCAACTAGACAAGGTAGCTCTAGATGTCCACTTCTGGCACCGGTTCACGAGGAAGCCACGGCATCAGATTCAAGTGTCTACTATAGCTGCGATGATGATTTTAGTCAGGTTGATAAAGCTGTTGAGGCTGACCAAGGACTGGGACATTGTCACATTGATAGTGAGAATTCATATAGTGAGGCAACACCCAATCTAGAAGGTACTCCAGTGATCCAGTGGCTTGACATAATCCAGGAA…	1	1	0	Inf
comp179844_c0	TAATAATAATAATAATAATATAGAAAAGCCACAAACTTGCCGCTGGGTTTAAAGTGCATACCACATGCATAAGTTAGCCATAGTTAAACGCTATTACTCTCGGCCTCAGGAACGGCGTTAAGGTCCAAAACCCCGTTCTCGCGCACTCCGTTAACGACGCTCTCCTCTGCCGCCTTAACGCCGTCAGCTGCCGCTTTCACCTCCGCCTCCAGCGCTGCCCCCCACCGCCCCTTCACCTTCCGGACGCCGTCGCCGCCGCCGTTCTCGAAATACTTCACGGCCACATGCATCCGCCGCAGGATAGCGAAGAACTCCTCCACCTCCTCCTCCGTCGGCGCCGCATCCACCGCCACCGCCTTCAACGCCTCCTCTCTCTCCTTCCTCCTCCTCCCTCCGCCG…	1	0	1	0
comp179848_c0	ACGCCACCGAATTGAGTCGGGCAATTGCATGCGATCCAAGTCATTCTGCAAATTCTCAGCCACCTCTCGATCAAACACAGAGAAGTCCTTCATACATTCAGGGGTCAACTTCGAGCTGAGGTTTGACTTAAGCCAACTTGGCCGACAGCTGCTCAACAAAGCATGCAGCACTAACAATAAGCGATCAAATAGATTTTCACACGATAAATCTGGAGCAGAAGCAGCAGAGGCTTCCATTGACAACTCCACATCCCTCTTTAAGTAGGAATTCAGCACTGGGGCAAAGGACTGGTCCCCATGTTCATGCACAACCCTACTTCCAAGG	1	1	0	Inf
comp179849_c0	ATAAAATAAAATAAAATCAATTCTTTGTCATGCAAATTTTTCTAGTCTTCAACATTTCACTGACTCATTTCTATATATGTACTCAAAAACAACTATTTCATGCAACATCAGCAACATAAAACTGATAGAACATTCTGAAGCTATAACCTAAACAAGCTTCAAACATTCAAATTGATCAACAAGCATATTAGAAAGGAAAAGCAAAAAAAAAAGAAAAAGAAATAAAGAGTAGAAAGGGAAAAAGAAGATCCAAACAGGAGAGAGAAAATAAAATCAAGTCATTTTTTCCCCAAATTAAACTCAAATAAATATCAAATAATACCAACTTCACTTCTTCGTGTTCTTGCTTTCCATTTTTTGAGTAATTTACCAAATTACCATGCCCCTCCACCTAACATC…	4	1	3	0.333
comp179858_c0	AGCTGCTTTTCTAAGAGTATTTTTAAACAAATCCTTTCTGCTAAGCATAGGTCTGTTATCTTTCCGGAAGACAGGATCGCTAGCAACGAGCTTGGAAATGCGATTGGAGACTTCGAGGGCTTGTGGAGAACCAGCCCAGACGATCTTCATGGCTTCAACATCAAACTCTGCCTTACTCCTCTCCTCAGCTAAATGATCCACTACCTCCATTTCTCTCTTCAGATCAAAATTAACACAAACCCTAATTCACAAATCGCAATATATATGTGTGTGTATAGATATCTATTCTACAGATAGATATAAATAGAGAGAGAAAATTGGACAATTGGGTCGTGTAGTTCTTTGTCTGGTAAGAAGGTGAACAAATACACTGAGTATATACTAGCAGTGGATGCTTCT…	5	1	4	0.25
comp179859_c1	AGTGATCAAACTTGTTATTTGCTGTGTACGCTCTCTAACTAATTTCTCTTGTTTCGCATTCTCTTCCTGAAAACGAGCCCATAACGCATCAGTATTGGCCTTGACAGCTTTTTCCATGCTCCTCCCTAGGGCAGTCTCCAGCCTTTTACCTTCTTTAGTGACTAGGACAGTAACCATCACCGACATCTGCTTCTGCATTTCTTTTTG	1	0	1	0
comp179862_c0	GAAAACCATTGCCATTTCAACCGAATCAACAACCATTCCCATTTCAACTGAATCAACACTGCTAAAAATAAAACAAAAACAGTAATGTGCAAAGTACAAGGTGCGAAGTTACATAACTTGTGTCAATGTATTCAGCTTATAGTATAACTTAATGTTACAATACAAATCAAGTACAAACTCGGAACCCAGCTCTATTTCATTTCCCCTTAACAAGAAAACCCCAAAATAACAGACAAATTGAGGAAAGGTAATAATATTACTTGATAAATAAAATTAGAACAATCGCCCGAGTCAACACACCTGTGTTCTTGTGTTTGCCAAATACACTACATTCATCTGAGTAGTAGT	2	0	2	0
comp179870_c0	GCAAAATCGAGCCTTCATAGCATCAATTCTTTCAGAATACTTAAATCTAAAAGGAAGTTACTTCCCGATCATTGTATTGATGTACAGACAATAGAGCCCAATCAATTGCAAGTCCCAAGAAAATGCATCTACATAAATGACAATGCACTGTTGCAGTTTAAGCCTAAATTGAAACATAGATAGATAGTAATTCAAGAAACATATTTCAAAGCTGAAAAAGCTAGTACAGGTTTTCTAATGCTTTAACAGGTGTCGATACTAGCCAATCTTCCCCAGAGCTAATTTGAGTTTGATAGTTGCATGATAAGATCTATAGGCATGAGAAAGAGCATACAACAACTGCATAACCAATTCTTCGGAGAAACAGAACAATCCATAAGCCATGCGGCTTCAACTCTG…	2	0	2	0
comp179876_c0	AGTGTTCACCTTGTAGCATTTGAGCTTCCCAGTGTATTGCTTTGCCAATTCATCAATAATAGGGTGGATCATCCGGCACGGACCACACCATGGAGCCCAGAATTCAACCAGAACAGCGGAATCAGACTCAAGGACAAGTGACTGCCAACTTGCATCAGTTACAGAAGTCACTTCAACAGCAGTCTTCTGAGCCTCGCACACAATTCGTCCCCCACGGCGATCGAGTCTCAAACTCGAACTCGAGCTCGAACTAAACGATCGACTCGTAGAACTATAACAGATCTTCAGGCCTCTGATTTCCGGTAATTTGACCGATTTCCGGCTGCCTGAGAGTGCATAAACTGAATAACTCCCTATCGGAGCCAACGCCGCCGCCGGAAAAACCGAGGCCCGAGGAAC…	2	1	1	1
comp179878_c0	GTTGAAACCATAACACAACAGGCACTATCACCAAAAATTCAATGACACCATCAATACCATGTCTAACAAGGCTTATTCATCTTAAGAAAATGCCAACCATGTACTTTTTTATGATGTCTCAGATCATAATTGCCATGGTACATAAAATAATTAATAACAGCAGTTGTAATGCCTGATAAAAACATTTACATATGTCCCAATTGTTCAACCAAAATGAAGAAAAAATCAACCTCACTATTATCCAAGTATGTAATTATTATAATTACTGCACTCACAACCACAAAAATAAAATAAAATAAAAA	1	0	1	0
comp179879_c0	AAGAGCTTCAACATCTTCTTGGTCATCCTCCCGTGGCAGCAATGGACGACGATGCATCCTTCTACCATCATCTTCATCCGGTAGCTCAGCTCCACTGTCTACTATGAAGCCGTCTTCGCCATCTTCGTCCTCCTCTTCATCACCGCTAGCCACCCCCGCAATATCGTCAATGAATTCAGCACCGGACCGCCTTTTCGCGCGGCGACCACCACCGGCACGACCACCACGGCCACCGCCATCTAAATAGTCCTCATCGTCGTCATCTTCGTCGTCCTCCTCCTCCTCATCGTCGTCCTCCTCCGCAACGTCGTCGATGAACTGTGATCTCCGCCGCTTGTTACTAGCCTTACCGGCTCCTCCATTGTCATCCTCATCATAAAGGGGCTCGTCTTCGTCTTC…	4	2	2	1
comp179882_c0	ATAAAATCTTGAAGCAGTTGCCTGGGCTCTATGTCCGTGATGTTTTGGAGGAGGCACAAATCACTGACATGCCAGTGCTTTTGGAGGTCATGAATGTTTATTCAAATGAACGGCGCCTTCTGCTTCACGGGCTTATTGATCATCATAAAAATCCGAAGAGTGCAAATAGTTCATCTCGGAAACAAAAGCGTCATCTTGGCTCAGGTGGGGATGGTGCTTCTCCCCCTTTTGTTGATCAGTGGAGAACTAATCCGGCATCATCCAGTCTGTCTGGTAAAAGTTTCAATAGAGTTGCTGGTGTAGAAGAGCTAAAGGCTGCTATTTTAGTATTATTGCAGCTCCCAAATTCTTCTTCTACTACATCCACTGATACTGGAATTGATGAGTCTCAAGGG	1	0	1	0
comp180095_c1	ACTTGAGTACTTGGCCTCTCAAACGAATAAAGTGTCACGGATGAGTATATCCCACTCTCCCCAACCACCATCACCTTTGCATCGGAAAAATGGCTTATTTCCTCGAGGAGAAAGTTTTGAAAGTTTTGCTTCCATTTGAAGGTGGTTGCTAGAAATTGAATCACTTTAATCACTATAAGGCCCCCAACCTTCTTTATACTGGGATTTTGCATAATTTGG	1	0	1	0
comp180879_c0	ACAATTTCAGGATGATTTTGAGTTCCCTGCAACAGATGTTAATTGTTTGTCTTGTCTGGATATACTTTGGCTGTTCTTAACGATCTCTCTTCTGCATTGCTTTATTTGAAGTTGGATGATATCATTGGTTCTTTTGCCTTGCCTGTGTTTAACTTGTATGAGAATTCAAACAAAATAATGATGACATCAAGTGGTTTTGATTTTTTTATCCAAATTGTGAAAATAGGGGGCAACTTCATTGGTTGAATAGCGCACTATG	1	0	1	0
comp180898_c0	AGAGAGAGAGAGAGAGAGTCGGAAAGATATATAGAGTTGGAGTCCAACGGGAGGGGAATATGCGAATAAAGGGATATCGTGCTGCGGTTTTGTGTCTGAGTTCGGAAGTAATCTATCTCAAGACTGGGCGACGGCGAACTAGGGCAGGCATAAAGTAATGGGACAGAGATGCCCCTTTGCTATTTTGAGGGTATGGATTGGAACAACAAAATCTCCTCTGTGAATTAAAAAAAATTAAAAAATTCGCCTCTCTAGTCCGCACCTTGGGTCATCA	1	0	1	0
comp180999_c0	ATACCTCCAAGCTTGTAGATGAGGTGACCAGTGGTGGTTGACTTGCCAGAGTCGACATGACCAATGACAACAATATTGATGTGAACCTTCTCCTTACCCATTCTGAACTTTTTAGTAGGAAAGGCTACTGAAGTAGAAAGATAGCCGAAGCAAGTGACACAGCTTAAACCCTAAGAGAGAGCGACGTTAGGGTTTGGGGAGTGCTACGATAGTATTTATAGAAGAGAAGCGTAAGAGGTAGGGCTTCTAGTTATTGCTTGAT	1	0	1	0
comp181122_c0	TGAGAGAGAGAGAGAGAGAAGCTTATTTGGTTATGGAGATGGAATTAGCAAAGAAAGGAAGAGGAAGAGAGGGTTATAATTGGAAAGAAAACAACCCTAGAAGAACTATAACCAAATTCTTAGGAGAGAGATTTGTAATCTTTGTATGCTGGGAAACTTGAAAGAAGGTAGATCAACGGTAGACTTTGCATGATATTGGTTATAAAGCAATAGGATGGTGACACGTGTTGAGTGTGAGTATGGTGGTGGTGCCTTACTTCTTGGGTTATCATCGTAGGACCGCAGTGGGGACAGACAGGTGGGGTCAGCCAATTGGCTACAATTATAGTGGTAGTACCAGAACCAGAAAAGTTTGCGAAAAGTTTTTGATATATGATGCACTGAATGGATGTGATTGGC…	1	0	1	0
comp181208_c0	GAGAAGAAGGGTCTTGAAGCTCTTGAGATACTCAAAAGTGATGGCCTCTTTGAGCATGTGGTGTTCTTTCAGCTTGATGTTGTGGACCCATCTAGTATTGCTTCCCTTGCCGATTTTATCAAGTCTAAATTTGGAAGGCTTGATACCTTGGTGAACAATGCTGGGATTAGTGGAGTCGTGACAGATTGGGATGCTTTAAAGTCAACAGATGCTGCTGATCCTGGATTGCTTAACAAATGGAAAGAAGTAATGACTCAAAACTATGAGTTGACTGATGAATGCTTGCAAACAAAC	1	1	0	Inf
comp181311_c0	GAGAGAGAGAGAGAATCGAAGGAGATATGGTCAGAGATATTGGGCTGTTTGTGTGGTGGTGAGACGGAGAGAGAGTTGATTTGGGTTTCTTAGAGTGATTGGAATGGAATGGGTGGTGCGTGGAAGCTAGGGTTTTGGATGCATAGATTTATAGAGAGAGTGGGAGAGGATCAGAAAATGCGGGAGATGCGAAGGTTCAGAGAGATAGAGAGAGAGGGGTTGGAATTTAAATTTGGTAAAATTGAGTGGGTGGGAATTGAGATTACCCGAACCAATAGTTTGAATCATATCCGGAGGA	1	0	1	0
comp181726_c0	TGCATATTTTGTATATTTACCAATTTGAGTTCATGGATTTTAACCAAACGAATACTTGCAGAGTGAATCAGCAAGCTGATCTCCAAAAATGGTTCACTAACCAAATGAATCATGACCCAAATCATGTGAACGACATGTTTTTACATGTACGTAACTAACGAATGCAATTAAATGCATTTGATTATAAAATATAAAATAAAAATAAAAACTACCAAAAAGAGTCCATGAAATTGCTCTCTTCGATTTAAGTAAGAAAAGTTGCTCAACCCCTAATGAATAATCAAGAGGGTAAAATATCTCAAACAGATTTCTGCAAATATGACGAGTCCATTCATACAAAACAATCTAAAACAGGAAATAATCTCCGATAACCAAAACGATAGAAAAATCAACGCTTTC…	1	0	1	0
comp182695_c0	AAAGAAGTGAAACCCCAATCAATTTCTCTTTCATTGAAGTGGTGTTGTGTGTATTTCCAGATAGTAGACTTGTCATGAATTTGATTGATCACACCTATGCTGAATTGGGCGAATTTACTCCATTGATGGGGCAACGATTTCGAATCCGCAACAGCCAGATAGATCGACAAATGCTCGACGTTGTTCCCCTTTGGGAACACAAGTACTCGCCATTTGTATCCTTCAATAGTGAAAATTTCGGAGTAGTGCTTCTTAGTATTCAGCCTTGAAAATTTTTCAATTTTCCATGTGAACCGCGTTGTTGTGCAGTCATTGACTGTGGTAGCAGTTTGTGATGGTGGAGACTTCGCGAGAGACATGGATGGAGGTGAGTGACCGAACGATCGGCGACTTGGAGAG…	1	1	0	Inf
comp183278_c2	CAGTGAAGAAGTTGAAGAATCTGACGAAGAACTTAAACCTATCGATGAAGATGAATCAAAAGAAGAAGGCATGCAGAAGCAGAAAAAGGTGGACTTGGAACCAATTACAAAACCGCCACAGATGGTCCGCATGGCTAATCTCTGTGTCGCAGGTGGTCATGCAGTAAATGGAGTTGCTGAGATTCATAGTGAAATTGTAAAGGATGACGTGTTTAATGAATTTTATCAGATGTGGCCTGAGAAATTTCAAAATA	3	3	0	Inf
comp183302_c0	GAAAAATATGCTCTCTCTGGCCACAGGTCAATGTGGACAACCTGAAGTTGCTTTTCTTTGCCCTCAACAAACAGTGTTACCTGTCCCAGTTCCAGTGAGAGGTATAAGGTTTGATAGTCTATGCACTGCCTTTGGTTCTGTAGTGCCCCCAACATTTTGTACACAATCAGGCCCATCAACGGTGCCAAGTCCAGGTTCAGTTCAGCATCAGGAACCGTCAATTCAAGTGAATACATTTCATCAATCCAATCTTGAAACCAGAAACTCTCAGCAGTCTAATAACTTGATTGGTCAAAATGTCAACAATTCCACAAACCAAACGGAGCACAAGCAGAGGCACAAGTTGGAATCTTCAGAGGATCTACGACATTTTTCTTCTGCCACTGATCAGAGTGCAAGT	3	2	1	2
comp183324_c0	GACAAGAATGAGAGACCCCAATATCATTTACCATCTCAGCCTGGAAAATGCTGAGCTGAGGAAGTTGGATGCTGCACTTTATTATGCTAAGCACTTGCTGAAATTGGAAGGTGGGTCTAATCTAAAATGGTGGGTACTGTTGGCTCGGGTGTTATCTGCACAAAAACGATTTTTGGATGCTGAAACTATCATGAACGCTGCTCTAGATCAAACTGGGAAATGGGATCAGGGAGAATTGTTGCGAACCAAAGCTAAACTCCAGATTGCTCAGGGCCAGTTGAAGAATGCCATTGAAACTTACACTCAGCTTCTTGCTGTTCTTCAAATCCAGAATAAAAGCTTTGGATCTGGGAGGAAGCATTTCAAGGGAAATGGAAACCGTGATAGGACTTTGGAAGT…	2	0	2	0
comp183582_c0	GACACATCAACAATAAATCCCAAGAGAGAAAGAAAGTAGGAGGACAAGACGAACTAAAAATGAAAATTTAATTAAGATAATTAAGAAAGAAAACAGATGGATAAATAGAAAGTGAACAACGTAAATTCCCTGTTTAGAACAGTCTCTCATTTGTTAATCCTCAATAAAGTGATCACTAATCATTGATTTTAATTAAACAAATGAGCAAACTAAGACCACCTAGTCTCTCTCTCTCTAATTCCTACTTGTTTCTCCATCATCATCATCATCAAAGATCAAGAAGAAGAAGAAGACCCATTAG	1	0	1	0
comp183631_c0	AAGAGAAAAACAACCAAATAATTTATTTCTATATACACTAAAAAAAATTACACAGCTCACACCACTGACTGTATATTCATATTTAAAGTTTAGACCCTTCATATCAGACACTAACTTTTACACTTGCAAAGGAGGAGAACTACAAGAGAAAAACAAACGCACATCACATTCATAATAACTTGTTACCCTGAACAGACACCATACCTTCACAT	1	0	1	0
comp183702_c0	GAGTGAAAAGTCCTTTCATTACACGTAGTTAAGGATACAAAAGAGTTTAATATAAATAAATGCCTTATTGGCTTACACCTTTCCAAGACTTAACTTGGTTACAACAAAAGTGAGCTTCACTCATTACATCTTAAACCCTTGGCTTTACAAAATATACAATCAAAAGGTGAAGCTCTTGCTTTCGAAAATTTCTCCAACGCTATTGCCTAGGTAGAGGCATGCCATCATTACCTTCAAATGATGAACAATTTTTC	2	0	2	0
comp183867_c0	AACACAATCATGCCTCTAATAGGATTCTAACTTGTACAAAACACACTCTAACTCAATAACACAAATTTATTATATTCTATATTCTAACAGCTGGATGGTCTGCTAGACGCCAACCGTGAGTAGCCTTAAAAAAAACTTATCATTGGTTCGGTGATTGTGAGTACGCTATGTTGAATTAATATTTTCCATTGTTTACTCCAACTACCGGAACATCTATACTTCTAGTGGATTGACACTTCATGATATAGCCTTGTCATTGGCAAATGGACAAAATCTGGCCACTGGCAGCAGTGATGATATGTGTACTGTATGTGGAGATAGAGGGGATCTGATTATTTGTGATG	1	0	1	0
comp183889_c0	AGAAGAGCACATACCTGATCACCAATTTTCCAGCGAGTGACGTTCCTCCCGACGGCTTCGATGGTTCCAGAACATTCTAGACCCGGGTACGGACTCTCACCTTTTGGTGGTGGGTGCGAGCCTTGGCGCTGAATAGTGTCAGCTCTATTGACTGCTGTGGCTTCGACTCTGATCAGAACTTGGTCGTCTCGAATTTCTGGGCATTCGACTTCTTGTAGTTGAAGAACATCGGGACCTCCTGGAGTGGTTATCACTATGGCCTTCATAGTTGTTGGAGTTTGATTGATTTTATCAGGAATCGGGGAGGTTGGAGAAGAAATTGAATGGTATTTGAGCTGAAGAAGATCATTGGCATTGGCAATCAAAGTGAGGAGTGCCTGTGACGAAATTCTAATAAAA…	3	1	2	0.5
comp183910_c0	ATAATTTGGGCTTCCACAACTTGTCTTTAGAAAATGGCCATCCCGCATAACATTGCTCAAGCCAAAATCAGCTATCTTCACATTGCCTCTGGAATCTAGAAGAAGGTTCTCAGGCTTAAGGTCTCTATGAACCACCATGTTTCTGTGGCAATACTCCACACCAGAAATAATCTGTTGGAAAAAACTCCTAGCTTCATCCTCCTGTAATCTACCCTTCTCTACAATGTAATCAAATAGCTCCCCAGACTTTACATACTCCATAACCACGTATATGTCTGTCGGTGTCTCTATCACCTCATAAAGTCGTATAATATGCGGATGCACAAATAACCTACATATTTTGATTTCTCTTCTCACTTTTTCCTCCATTTCAGGGCTCTTCATTTTCCGACGGTTAAG…	5	0	5	0
comp183913_c0	AACAAAAAGTAATAATCTTATTATTTTAATATGCATATTGCTTTTTGTTTTCCTCACAAAATTATTAATCCAACTTTTAATAAAGTCAAGGTTATAATCATGTTACAAACTAAGAAATAAATTTAAACGGAATGCTCCAAAACTTCCTTCGAAGCTATTACATGGATGTTAAAAACCATCAATTGTTGTATCCTCAAGTGAACAATCGATCAATACTAATTCCACTCATGTCGGG	1	0	1	0
comp183936_c0	GTAGAGTTTGCTTGGGGACTTGCCGATACCAAGCACTACTTCTTGTGGGTAATTAGGCCTGATCTGGTAATTGGAGACTCAGCCATTTTACCTTCAAAATTCGAGGCAGACACTAAAGAAAGGGGACTGATAGCAGGGTGGTGCCCGCAAGAGGAAGTCCTGAACCACCCATCAGTTGGAGTGTTTTTAACACACAGTGGATGGAACTCAACTATTGAGAGCTTGACAGCAGGGGTGCCCATGATGTGTTGGCCATTTGGTGGAGATCAGGTGACAAATTGTAGGTACACTTGCACTGAATGGGAGGTTGGCATGGAGATTGATAATAATGTGAAAAGAGATGAAGTA	5	3	2	1.5
comp183955_c0	TTACCAATCTGAGGCTCCCAGAGGTCGTTTTGGTGGTCGGAGTTTTGGCAGGGGTGGCAATCAAGATGGGGGTGACTTCAACAAATTACGAGGCAATGGTTTCGGTGGTTTACAATGAAAGGGTCATTGGAAGCAGAGTCACAACATAGAATTTTGGTCTGATAGTGTTCTACTGCCGGCAGTTTCATCCATGTTTTCATGGAAACATGTTTTCTTGGTTTGTGTCCTGTTTTGCATGGATGCTTGTGAGAGACATGTTTATTCTATTTTGTTCTGTTGTTTCAGGTATGCTTTTTTCCCCATTGATTTATATCTTTTCATTCAAGAGGGAATACTCGTCAGATTTTTGAGTGAGATATTATAAGAAAAGTCATGAAATTCTGGTTTTATG	1	0	1	0
comp183973_c0	CAGGGCAAATAACCGGTCCTTGCAAAGACCCCATCTCACCTCCTTAAGACCTGAAAAGGCTCAAAGTGCTCTGCAAGACTGCAACTTCACAATCTGCAAAAGGATCAAGAGGTTTCACCTACCGATCGTTGCTCTACACACAAACAGACCTCGAAATTTCCGATATTTTCCCTATAATTTTCTCTCAAGAGTCATAGAATCAAGAGCTCAAAACCTAAATATGATATTGTTCGAAAGCGTTAAACCTGTATTTGCTAATTATGATATCATTTTTTGATCGATCTGCTTTGAAGAAGCACAAAAACCAGACACAGATTGTTGGATTGTTAGAGAAATGGTGTGAGAAAGGAAGGGATAAGAGATTCCTACATGGAGAGAGAGGGAGAGAGATAATATTAAA	3	0	3	0
comp183988_c0	TTTTGCACTTTTGGTAAGACATTATTACCCCCAATAATAAAAAATTAAAAATAAAGAAATGGGGGTCACAATCAAATCATAGAGGTTAAACTTTTAGATGAGTAGCGCTCTAGGCAATCTTCCCCAAAAAGAGAGTATTGAGTTCCACCCTACTGTTCAAATAAAAAGAGAATGCAAAACTAAAATAATAATAATAATTAGGCAATAAGCTCATCATCAGAATCGTCATCATCGTCTATTACCAGTCTTCCACTCCCGAGTAATGTGTTCAG	2	0	2	0
comp184008_c0	AGGAGTTCCGATCCAAAGCCTAGTCGTATAGTAACCGTTGCGAAGGAGATCGTCGTAGAGACCCATGTGGGCGTTGGGGTGGAGAGAGTCTGAGTCCGAGTCTGATTCTGATCCCCCAAGCTGCCGATGCGATTTTCCAGCGGAGTTCCGGGAAGAAGAGGGAAAGAGAGGGAGAAACATGGTGTGGCGGTCACCGCCGCCGTGTGGTGGTCGGACGACGAGGACGCTGCCTTCGCCGGAGGAGGAGGAGGAGGAAACGACCTCCGACCGGCTGACTAAGGTGACAAATAGGATCAAGACGGTGGCGAAATGTGACCAGGGCAATGCCATTGGATCAGGAGAGAGAGAGAGAGAC	3	2	1	2
comp184017_c0	ATGTAAATATCATCACCCACGGGACAGGCATGGTGCTGGACCTGTGCCATTCAATGTTTTGGGGCTACCCATGCGCCAGGAAGAAAGGCCATGTCCTTTTTACATGAGAACTGGATCGTGTAAGTTTGGAGCCGAATGCAAGTTCCATCATCCTCAACCTGTGACCGCTGGAACTATGTTACCCATTCCTGGACCTGCTGCCTATGGATCTTCATGCTCACCAATTGTGGCTTCGTCTGGTCTACATTATTTAGGAGTTTCAGCATTGTCATTACCAAGGGCACCATATATATCTGGTACCCATGTACAAGGCCCCCAGACCTACATGCCTTATATTGTGTCTCCCTCTCAAGGCATTG	1	1	0	Inf
comp184031_c0	TTTTTTGTAACACAACAAACCAAATAGATGATATATTTAACTAGTGTCGAGATAAGTAACCACAGCCATCAAATAGTACTAAAATACCAAAACAACGTCGTAGAATCCATAACATTCAACAAAAGATAAGGTCCAGATACTAAAATAGTACTTCTAGGCAGTGGAAATAACAAAATCTTATGATATGAAAAAAGTTCTCCAATGCAGCTCCATTTGTGCTTGACTTCAACCACTTAGCGATACTTGATGAAACCGATTTCCTTGGCGTTGCTGCGGAAGCACTGCCTGCAACACATGAGACCATACTTCCTGATCAACCCATGAGGGTTCCCGCAGACGCGGCAAGTACGCGATCCAGGGCCATAGGTCTTGGGATGCGAGTTCCAGATGTTCGAGTGA…	3	0	3	0
comp184034_c0	TATTATCACACCAGGATACATCACAACCAAACAGCATGGGCACGATTCTTTGCTTGATTCAGAGAATCCAAAACAATCATCCGAAGTAATAGAGGGAGTCCAGTCATAAGATATTTGATGTACACGTCCAACTTAAAATAAGTTTCTCAGCAAATAACAACTGTAATTACTGGCAAACAGGGTACAGTCCCCCATATCAGGCAACTGAAAACAAACCCTACATCATCATTCTCTCCGTAAACGGTCATAGTTACAATACGATATGAAATAGTTCAAACCAACAATGACATCTCATTGCACAATTACCATCTTTCACGTGACTCGTGGCTTGCGAGGTGGTGGTGGCGAACTGCTGCTGCTGCTGTTGCTAGTGCTTCTTCCTCTCAACGGCCTTCTAGG…	1	1	0	Inf
comp184037_c0	GGGCTATGGTGCCATATATATATATATATACGTATCTTAATATAATATTATTATTATTATTATATAGATACATGCAGATACGAAAGATCATGATCATGGTCATGGTCATGGGACTTGTTCTTTTGTTTGTTTTATTATCAAAGTTGGGGTTTCTATCTTTTTCAAATAGTAAAATGTTGTTAGTTTGTTTGGATATGAAATTATGAATCAAGGTTTTTGTCTATTCATGGGGATTTCACATGGGGTTTGTTTGACCATTGTGTTGTATATGGAATGGAATAGAATGAAATGGAGAATGTGTATGAGAGAGGGAAACCGAATTCATCAAACTCTGTGTTCGTGTTTGCGTGTATGACTGTGTTCTTTCTTCCTCGTACCGTCTGTTCTTTGATTCTCTAT…	1	0	1	0
comp184047_c0	GGAGAAACTTGCCAATTTTGATAGGGAACGCATTCCAGAACGTGTAGTTCATGCCAGAGGAGCTAGCGCCAAAGGGTTCTTTGAAGTCACTCATGATATTTCTCAGCTCACTTGTGCTGATTTCCTTCGTGCACCTGGTGTCCAGACCCCCGTCATTGTTAGGTTTTCCACTGTTATACATGAGCGTGGCAGCCCTGAAACTCTGAGGGACCCTCGAGGTTTTGCTGTGAAGTTCTACACTAGAGAGGGTAACTTCGATCTGGTGGGAAACAATTTTCCAGTCTTCTTCATCCGTGATGGGATGAAGTTCCCTGACATGGTCCATGCTCTGAAACCCAACCCTAAGTCCCATATCCAGGAGAATTGGAGGATTGTTGACTTTTTCTCCCACCATCCA	4	0	4	0
comp184089_c0	GGGGTGCTCGGGTCCAATTGGGGTGGGGTGAATCCCACTGGAGCCTCCTTCGCTGGTGCCTCAACATTTCCTTCTACTGCCATGGCCCTAATGGGTCGCGGTGTCACAGTGAATTTGCCAGGCTTGACACTAGCAAAAGACAAAGCTAGTGGCTGCTTCCAGGGCACGAGGACGCGATCGCTGGATTTTGGGGTGGTGAGAGTTGGGGTAAAGAGGGAAGCTTGAGTTGCCATGGCCATGATAGAGTGGAGATTGTTTGGGATAGTGGTGATAGTTTGTGTATGAACAAAGTCATAAGAGAAAGGTCACTGAGATTTTAGATGAGTGGTCGGGATATGAATATTAGATAAGGTGATATGGTTTCGACCAATTAGATTGTTTGATTTTGATACGTAGTCT…	1	1	0	Inf
comp184097_c0	TGCAGAGAGAGTTTGAGCTTAGAGGGGAGGGGACGAAACTAGGGCGTACTCCGAAGATGATCATACCAGTCCGTTGCTTCACTTGCGGGAAGGTCATTGGAAACAAATGGGACACCTATCTTGATCTTCTCCAGGCGGATTACACTGAAGGGGATGCCCTTGATGCATTGGGTTTGGTTCGCTATTGCTGTAGAAGAATGCTCATGACACATGTTGACCTCATTGAGAAGCTTCTGAACTACAATACTCTGGAGAAGTCTGAAGGCAGTTGAGGAGGCTTGTTGCCATACACAACAGCATATCTGTGTTTGTATGGTTGGTACTCTTAAATTTTTTTGTCAATGGTATTCATGTATGGAGTAGGATGAAGCAAAACGGTGTTAGAAAAGACACTTGAGT…	7	2	5	0.4
comp184119_c0	GGGAGGGGGAAGAGAAGAGAAGAGAAGAGAAGGAGAAAGATGAGTTACCAGCAAGCGCCCCAAGATCCGTATCCTCCACCACCGGGGTATGGAACAACATATACATACCCTCCTCCGCCTGGGTACCCGTCAGCGCCACCGGCACCGCCATACGAAGGGTACCCTCCACAGCCGGCAGGGTATCCATACCCGGCACCACCACAGCCAGGATATCAAGGTTACTTCAATCAAGGGTACCCTCCTCAACCACCACCACCCCCTCAATCCCAGCCTTACCAGTTGTACCATTGTGAGCATTACCAATACCAAAATCAGAGCGGTTGCACCTCATTCCTCCAAGGCTGTTTGGCTGCGCTTTGTTGCTGCTGTCTGATGGAGGAATGCTTCTACTAAGCCACT…	6	0	6	0
comp184125_c0	TACAAAGCTGTTATGATGAAGTGAAAAATACATAAAACCGCGTTAGGATGATATATTTATTGATATAAAAAAGAAAGAGTGAGAAAGAGACAGAGCAGAGGTGGTCAGCACTCAAAATCCTCCGATGTTTCTCGGCAACACGGCCTAATAATCTAATAGGAAAAGAAAAAATAAATATTACTCCTATAGAGAGAGAGAGAGTGAGAGGCCCTGTGAATTCACGGATTTATTAATAAATGTGGCGGTGGAGCACTTGGAGTTGGAATTAAGAGGTGCTGGAGATAAACATCGATTATCATAAAAATCATCATCATCATCATCTTCTCCATCGTCATCGTTCTACGTGATCTTCGCATCAAAACCCTTTCGTTTTTTCCACTCACCTTCTTCATTTCACCT…	3	0	3	0
comp184133_c0	GAAGATGATGATGATGATGGTGAAGTGGAAGAGAAAAGAGCAACGGGTTTTCGAAAGCGAGCGCTGAAGAGACGAGGAGCCGTCAGAGTAAACCCTAATTTGGTGGCCATTTGCGGCGGCGGCGGTCGTGGAGTAGTGCAGGGCAAGATATGGGTAATGGTTGTTGCATTTTGATTATTGGGGTGGGGGACTGTTGATGATTTTTTGGGTGAGAAAGAAGAGACAACTGAGCTCGAGATCGGATAAGGCAATGA	1	0	1	0
comp184138_c0	TTGCGTTTTTTTTTTTTTTTTTTTGTGAATTTTAAAAATAAAAAGTTCAACTTTGAGATTTCATGTTGATTTTAGACTTTGTGATATAATGAATAGACTTGCCTTGTTTCATATATTAGCAATTGGGTTCATAGTCCCCCTGTTGCCTTGAGAAAGGCTTTTGTTTTCTGGTTCTTAATACAAGTTTGTCGCTTCAAAAAAAAAACACAAGACTTCAATTCCTAGAAGAGAAGAGAAAAAGTAAAAATTGTAAAAATGGATATTTCCCGGAGACTTATATGTAGG	2	0	2	0
comp184160_c0	GGGAACTAGATGGCATTCAGGTGGAGCTGCAAGCAACTGACCCAACTGAAATTGGTCTTGATGTTATTAAAAGCCGCGTTGATAAATAGTTATCTGGTCTTGCAATTGAGTCCGACATGCTATATGCTTTACTAGAGATAAATGTTAATAGTTGTGGGACAGTGGAACCTGATTAAGATATGATATTGGTTTGTTGTTCGAGTTTTACGTTATAATATGAACAATTTCAGTGATTTGAGCTTATTTGATGATTTCATTTTGTGCGGAACTTATGAGAGGAGTGTCATTTACAAGATAGTGTGTATCATTTTCTGGGCTGGTTGACATGTTTTGTTTTGTTTTGTTTTTCTTTCTACTTTGCAATGAATGTATGACCCTTTTCATAAT	4	0	4	0
comp184169_c0	GAGAGAGAGAGTAGAAAAACCCTTACTTTGAATATGGACAAACGAGGAGTGAGAAATTGATTCTAGAGAGAGAAAATGTGAGGTTGAGTTTGAATGTCGAGGAGAGAGATGGAGACGCCGGTGATGGTGTCGTAGACGATCGATCGACGGGAATATATATATATATACACGTATGTGTTTTGTTTATACATTATATTATATTGTGATTGTTAGGGTTTTGTTGTCGAATTCGTGCTTGACTTTTGTGATTAACGCGTCGTTTTGCAATTCATTGAAGCTTCCTGCTACTTCCCCTTTAATGGGTCACTCAGTTCATCTATTTATTGTTTGGTAGTTGGCCTTTTTTAGGTGTCATTATTGGGTTTTGGGAATTTTTAATTTTTAGTTCTTTCCAACTTG…	2	0	2	0
comp184171_c0	ATCGGCTGCGATCTTCCAGATGTGCCGGAGTTCTCGTCGTCGGTCGCCAAAAGGAAAGCAAAAGAGGAGAGGAGAGTGTGAGGGAGAGGCGTCGGTCGATGACAGGAAAGCAGAAGAGGAGAGTGTGAGGGAGAGACGTCGATCGCCGAGAGACAAGCAGAAGAGGAGAGGAGAGTGTGGAGAGGCGTCGGTCGCAGAGAAGAGGCGAGGAGTGTTGTGAGGGAGAG	4	0	4	0
comp184182_c0	GAAATTGGTGGTTGCTCCAGCAGAACTTAAATTCTTCATTAGTGGAAAGCAAGAGTTTCCTCTTCCACTGCAGACAGGTTCTGGGTAACATCTACTGCATGTTGTGGACTCATCAACCTCTGGTAAAAGTTCAGGTTTAAAATTCTGCATTCAACAGTGGCTTCATCATTTGTGAGTAAACCATGCCATTGTTACCTTATTGAGCACACCTCGTGATCGTCACTGACTCACCCTTGCGACTTTGTAAATTTCGGTGAGGTAATTTTGCGTTAATTTTAACATCTACATTCTTTTTCTTTGTTTATACTTTAATAACGGCTGAAATACATACAAACATGGGCAACAATCAAGGACTTAATGCTGTCAGAGCTTCCCGTGTTGTACCATCTTAACATCGAA…	4	0	4	0
comp184188_c0	TTGCAACAAAATTTCAATAACATTCGACCCCTTCATGTACTTATCTTTGCCGCTACCTTCTACTGCCACTCGGACAATGACAGTAACCGTATTTTATGGTGATGTGAGTGGTCTTCCAACGCAATACACTGTTACTGTCCTAAAAGATGGCTTCTGTAAAGATCTCAGTCAGGCTCTGAGTACTGCATGCTGCTTAAGGAGCGATGAAAGCCTGTTGCTTGCAGAGGTTTACGAACATCGAATATATCGATATTTAGAGAGCCCTTCGGAACGATTACCTTCTATAAAAGATGATGAACATATTGTAGCCTACAGGCTTCCAAAGCGGGCAGAATTAACAAGACTAGAGAT	2	1	1	1
comp184193_c0	CTTTATTTTTATTTTTATTTTTCTAAAGTTAGGACTCAAAAAGTGCACACCTTGAAGGGTTGTGCACCATAGTCTTTCCCAAAAAATGGTTAAAACAGATTTTTAGGTTAAGTTTGGAGGTGAGGAAAAAAGAAGAAGAAGAAGTGTTCTATATCATCAAGGTTTAAACCAAATTTTCACACAAATTTATGAAAAAAGAAGAAGAGAGAGCTAAAGATTGGAGATAAGCCAACTACTCTTCAGATTAAGTTGAAAAGAAAGGAAGTAACAATCTGAAATGAATCAATCAAAATTAAAAGAAATCTAACACCAAAACGAAGTCGTCAATTATGTAAGTAATTTAAGTTGCCAAATTAGAAGATTGCGCAATTCGGAGTGCATGTTTAGGATTCTTTTACT…	4	3	1	3
comp184206_c0	GCTCCAGTATTCACATTTTCGTGGGTGATGGTGTAAAACCAAGGCTGGCCTTGTGGGACTTGTGCACATTGTTGGGAGAAACTGTGAGAGGTCAGCAAAGAGTTCCACTTCCTACAAACTGAGCGGAAGCGGAAGAATGTGGCGATGGGGAGTCTTGCAATGACAGCTTCGAAAAGGTCTTCGGGAAATTCTTTCCAGATCGGCTGTTCCATGTTTTCAGTATAACTAGTAGTATCCGGTAATCTACCCCGATTCCGCTCTTTCCGAGATCTCTTTGCAGGTGGAGGCTTGCAAGGTTCTAGCATCTTGAAAGTTTTGGACTTTTCAGCCCTCATTATGAAACTGTAATAACCGTCTTCTGCAGGGTTATCATCAAGATTGAAGAAGCACCATCTGTGT…	1	0	1	0
comp184213_c0	GAACATGATTCAAAGGGGGGAAATGAGAAGAGAGGGAGAAGATAGAGGGTTCGAAGGGGAAGGGAAGGGTTTCAATGTCTCTCTTTGGACACTTCGACGGTATGGCAAGACTGGTTCCGTGATAATAACAATCAACGGGGTTCTCATGAGCAGCAAGCTCAGCCAAGTCCACAGGAGATTCCTACAAATTCATGCTATCCTCCATCTGTAGTTAGCTCTCCAAGTTCTTCCCGCCCAACAACTCCTAGTAGCACCTCTTCTAGTAGCTTCAGTGTACAAAGGCCTGCAGATCGGCCAGAGTCACCATCTCATGTTTCGCCTGCAGAGGCTGCTGGCATTATTGTTCTGTTAAAGGAT	2	1	1	1
comp184217_c0	ACCTATAACACGAAGTTCCTGTCAAAATAATGTTTGATGAGAAAGTACACAATTACTCATCTCTGGAGACTATTCTCAAAACTTAAACTCACGCTACCAGGAACACCAAAGTTTAAGCCCACGAGTGAAAATACTAAATACTAATAACAGGGCTGCAAATTTGAACAATCAAATGCAACCTAAATTGCAGTAGATTTGGGCAATCCAAAATTACCAACCATGGAAAGTATCAAAGAAAATCTCTAATCCACAAGCTCTCTATTATTAACTTCACTCAAGGTCTACATTATTCCACACACACACACACAAAGTCCATATAGCTGATGAAAAATACTGAACTGACATCAAAGTTTAAGGTGAAGACACAATCAAGGAGATGTCAGGTTGAACAAAAGCGTG…	3	0	3	0
comp184218_c0	GAAAATTTCCCAATCTAGCAAATTTACAATTTGTAACTCATCAATTCGTTTAGGAGAACAAACATAGCATATAAGAAAGACTTCTCTAGAAAAAATTAAGGACCGACTTCTCAAGAAAAATAAGTCGTTATATAAGAAAGCACATATGATCTATGCAGAAATTTGAGTTAAAAAGGTACAAACAATCCTTCCCAAAGGAAGAATAAAAATACAAACATCTGATACAACAAATATGGATAGAGAAGAAGCCAATACGAGTCATCTAGGACTGTTGTGAAAGAATAAAGAGCCCCCCATACCCTAATCGAAACCCACAAAAAAAAAAAAAAAAAAAAGACTGACAAAAATCCTGAAGGAAAATAGAGAACAAATTGAGAGGTTGGCACGTGTCAGGTTGTG…	2	0	2	0
comp184241_c0	GGATCATGGATCCATGATCCAAACTAAGGCTTATGGATGAGTTCAAGGAGATATTTAGCAGTGCATAAACTCTCAATTCAGTTGATATTTGAGAACATATTAGCAGTTTGCTTTTTAGAAAAATCAAGTGCTTTATTTTTATTTAGGGCGAGGTGGGCTGTTAAAATAGAAGTTGATGGACTTGGTTCTTCTGAGAAATGTGAACTTGTTATGAGCTTAAAATGTGAATTTATGGATAATCAAATTTCTGTTTTGGAGTGGCAAAAGCTTTGATATCAGTGGATACTCAAGTGGGGCAACTGAG	1	0	1	0
comp184273_c0	GAAATGGGGTCTTAATGGAAGAACAGACCCTGAGAGTTTCAAGGCTTGTGTTCCCCTTGTCACTCACAAGGATTTGGAAACTTACATTCATAGAATCGCGGATGGTGATGCTTCTCCCATCCTCACTGAAAAGCCTATAACAACCATCTCATTAAGTTCAGGTACAACTCAAGGAAAGCCCAAGTTTGTCCCTTTCAATGATGAATTGATGGATTCCACTATGCAGATTTTTGAGACATCTTTTGCATTTAGAAACA	2	0	2	0
comp184281_c0	GATCTGCTCCAATAAGACACAATCTAGCAGTGTCTGAATATGGCTCAAAGTTTGCTTCCGCAACTAAGTAGCAAATATGTGCTCCAATAATTTCACTTCTATCTTTCCACATGCAATCTCCAAGATGAATGAGCACGAGTTCATCACCTTTTGTTCTATTAGCAGTAATTACTGCCAGATTCTCTTCCCAATCATCTAGCATACCATTAGCGCCATACTGTGCAGGCTGCAGAGACATATTTACTGAAGCACCAGGAATGCTGCTATCAGATGTGGTGCCAGTAGAAAAAACATCTGCTGGTTGACCAGCAATTAGCAGGCATAATG	1	0	1	0
comp184305_c0	AACCAAATCATACCATCTTTCAATATTTTAAAAAAATTTATGGGTTCCGAAGAGGAATTGATTTATTGTATTAAACGCTTTGCCAGGGTTCTCGTTTATGACCTTCAAGTTTTTGTAATACCCAATATTGAAATTATGAGAGAAGCAGGTGTGCCAAATGCGAATATTGTGTCCTTGTTCAAGTACCACCCTAAAAGATTCATGACACCTAGTGATAGGTTTACAAAGATTGTGAATGAGGTAAAGGAAATGGGTTTTAATCCTGTGAGCTTGAAGTTTGTCATAGCATTTCAAGCGGTTAGCTCAATGAGTAAATTGACGTGGGAGAAGAAGGTTGAAGTTTATAAGAAGTGG	2	1	1	1
comp184334_c0	ACAACATGGGAATTCGGGTCGGGTTGGAAGGGCTGGATGGAGTGAAGCTTGTTGGGATTGTTTTAGTCCATCCATATTTTGGAGGAAATGACCCGATTGGAAATGAAGGTACTAACTTGCTTGGAAAAGCGTTTTCTGATCAATTATGGGTGTTTGTTTACCCATCGTGTAACGGATCTGATGACCCGGTATTTAACCCGGTTAAGGATCCAAAATTTTCGAGCCTGGGTTGTGGCAAGGTGTTGGTATGTGTGGCTGAGAAAGATTTGTTGAAGGATAGGGGTTGGTATTACAAGGAG	6	4	2	2
comp184337_c0	TCAAGAATGGTTTATCTTTATTTTATTTTCATGTTTGAATACTGATAAGGTAGAATATAGGTTCAAGACCAGGGTTGTCTCCCTGTTTGGAGGGCTCTGTGTTTCTTGATGTAATTTGATGAGGCCATTTGGTTTCAAAGGTAGAGATTAAAATGTCATACATAGAAAAGTAATGGTTAGAAGATTTAAGCCTTTCGTTAACTTTTGGGGAGTTCTTGTATGCTTCAACCCTCTGGTGCTTGGGTCTCATAATAGCATCACATTCATTATATGCCAATTTAAGTTGCAATCTCTGTAAATTTGGATCCTGTGTTTTGTTGTCTTGTACTCCTGTGTTTCGAACCTTCTTGAAAACTCAATAATGTATTGTGACTACTGAAAAAATTGCATTCTGCATCA…	1	0	1	0
comp184358_c0	TACAAAGTGTAATGAGGTAGTAACCAACATCAAGAGCTCTCTGGGCTATGTGCCATACTATCCCCTCTGATGAGGAATAGTATCAAAATTGGATGGTCAGAAGATCGGAATAGTATCAAAATTGAATGGTCAGAAGATCGAACATGTGGTGCTTTCCCGTGTGGGCAGTCGAATGATAGCTAAGTTGGGGAAGAATTCACTGCAAAGTGGGTCGAAGGGGGCTTTTTAATTTTCAGAAAACCCAAAAATAATAAACAATGAACAATTTTTGTTATGAATGGGATGTGTATCGAAGTGGGAATAG	3	0	3	0
comp184364_c0	GAGGCCATTCATGAAGGGCCAGCTTTTCATCCACTTCAATGTGGATTTCCCACAATCCGGATTTCTTTCCCCCGACAAGTTCCAGGCTTTAGAGGCAATTCTACCACCGAGTCCAAACAAGCAGTCATTGGATATGATGTTGGATGAGTGTGAGGAAACCACTTTGCATGATGTCAACATTGAGGAAGAGATGAGGTGGAAGGAACGGCACCAACAGCGTGAGGCTTATGATGATGACGATGAGCCAGCTATGCACCGTATGGCTTGTAACCAGCAATAAGGCTGATGACCTGTCTGCGTTAGGAGGTTGGTGGTGTTTATGCTTTGTTGTGAAATTGGATTTTAGAGTTCTAGCTGCATATTTATCTGTTGCAATTTTGTCTTTATTTATATTTCTTA…	6	4	2	2
comp184368_c0	AATACTGGAGCCATGTATGACCCATCCTTGAAAAAATGGCACCACCCTATAATCCCGGCATTGCCAACAAAGGTAATTGTCTTGCCAGTGGCTTCAGCTGGGGGTCTTGTATGCTTTCTCGATATTGGCCATAGGAGCTTCTATGTATGCAACCCTCTTACTCGATCTTTCAAGGAACTTCCATCTAGGTCAGTTAAGGTCTGGTCTCGAGTCGCTGTAGGGATGACTTTGAATCGGGAATCGACAAGTGGCGGCTACAAGATCCTCTGGGTAGGTTCTGATGGTGAGTATGAAGTTTATGACTCGATAGAAAACTCTTGGGCCCATCCCGGAACCATGCCTTCCACTGTTAATCTGCCGTTGTCACTGAACTTCAGGTCCCAAGCGGTGTCCATTGAT…	4	1	3	0.333
comp184385_c0	GGGCCATGTTAGGCGGCGTAGGGGCTGGAATCAATTTTGTCCACAAAACAAACCACATCAAACAAACAACCGTGAAACATTCCCCCAACTCCTAACCCTTTTTCTCATATTTCATTAACAATTTTTCAATCCAACAAAATAGAGAAATACAAAGAGAAACAAGAGAATCCACTACTTTCTCGTGACTAGCCACAAACCAAAATGAAAAAACAGAGCTTCACTATTCTTTCTTCTTCAATCTTTCCTAAAACTATCATCTTCTTCTTCTTCATACTATATT	2	0	2	0
comp184386_c0	GAAAAAAAAAAAAAAAAAAACGACGCCCTCCAATCTCCTCCAAGAAAAACCAAAGAAACAAAACATTGCCTTACCTCAAGAGTAATCATAAAGTGATATGCTCTTGTCATCTGACACACTGGCTAGTCTACCAGCTCGCACGCCAGTCCCACCAGGTGGCCGAAACGCCACAGCCCAGACCTGGTCTGTATGGCTGCTTAGTGTCTGCACGGCTGTCCTCATTTTGAGATCCCAGAGTTTCACAGACTTATCACTTGATCCAGTCGCAATTGCTGCCCCATCTGGACTCGCATCCACACTCAAAACCCAGCTACTATGACCCGACAGAGCGTTAATCAAGCTCTTTCCCTCGGCATCGTACACGTGCACGTGGGCATCGTCTGAGGCCGAGAAGAGAAT…	3	0	3	0
comp184390_c0	CTTCCCATAGATCATTTTCACTGATCATGTCCCAAGAATTTCCTTCTTCAGCCAAATTTTGCGAAACTGATGCCTGGGCACTCTCTAGCTTTTCGAGGAAATCAGAGCATTCAACTCTAGATTTTAGAAGATCACACAACTCGTCAGTCTCCTTATCGGGTGCCGACGAACCCTCGGGCGCCTCCTCCCCGTCGTCGGACACTGCACCATCCGCATCAGCGTCGAAGCCGGTGTCACCAATCAATTCGAGAGCTCTCTGGCATTGCTGAAGCACTGCCTCCAAGGTCTTCCTCTTCACGCGAAGCCGATCCTTCTCTGAATCGCCTCCGCCGACGGGCTTCGACCCTGGCACCTCGACCACCTCCATAACCCTCTTGTTTATCTTCTTGTTTGGAGCTC…	1	0	1	0
comp184394_c0	ATTCCCAACCATATGCAAAATCACCTGAAAAACCCTTCTCTCATCACCCATAACATGATCAGGCAAAGACTTCTCAATGTCAATTTCAAATCCATATCCCCTAAAAACACATAAGCACTTGGCAAGGCAAGCGGCTTCCTTTATCATTGAATGTAGCCCAAAAGACCTCATTTCTAATAGGAACCTTCCATTATCTTTAATTGACATGTCCATTACGTCGTTTATCAAGGTTGAGAGGACATTGCTCGTCTTAACCATCGCATCAACAAGAATCCGTTGCTGGCCACTCAAATTCTCGTCCTGCATCATCAAAAGTAAACCCAAAATTGAGTGCATAGGTCTCCTCATACCATGACTCATTACCTTTTGAAACGAGTTCCTAGCCTGGCTTGCCATC	4	2	2	1
comp184442_c0	AGAATCTTCAATTCTGGTGGACTTCTATATATTTCATTATTAACCAAAAATAATCAACAAAATTTGAAAGTATACATGCCTTATTTACAAGCAAATCAAAACGACAAGAAGAAGATTCACAAAATTACAAAGCATATATTTCTGGCTGTTTAAAAATTGAATTAGAATGAAACAGATACAGTACTAGCAGTAGCTTTGGCAATAGTAGTTACAGCCCCTCTACATGCAGAGAGGTGAGGCTGCGGACATTTGACCCTCCCCAGACCTTGCAGTGACAAAAGCCTCGTGCACTGAGACTGACCTTTACTTGTTTCTGGATTTAGAATGATGGAACAATGCCATACCCGCCATCTGCCATTAATGTTGCGGAGAACATCTGATCAACATCAACTTCCACGT…	3	0	3	0
comp184443_c0	ATATATATATATAGGTATTTTCTATACCTTCCTCTCTATAGAACAAAATTCCCTCATTTGCACTGCTTCTGTGTTGCTATCATTAGGGCTTTGGATCGTTTCTTTCTCTTGAATCCCTCAAACTGCTTTAATTTGTCTGCGATGGCTGATCAAGGTATGGATCTGAACGCTCCTCACTCCATGGGAACAACCATCATTGGTGTTACTTACAATGGAGGTGTCGTCCTCGGTGCCGACTCTCGAACCAGCACTGGGATGTATGTTGCCAACAGAGCGTCTGACAAAATCACACAGCTGACTGATAATGTCTACGTCTGCCGCTCTGGATCGGCTGCAGATTCTCAAGTTGTATCTGATTATGTGCGTTACTTTCTTCATCAGCACACGATACAGCTGGGG…	3	1	2	0.5
comp184452_c0	GCAAGTACCCAAAATCATAATCACTGTGAAAGGTAACCCAATGCACATTATCATTCAGCACAATCCCCGAAGACATCAAGAGCTCACTGAACCAACGAGCATCGATACCCTTCTCATTGTTCTTCTTAAAATCAATGCCACTCTGGCGTAAAAGCTCAATTGAATCATCAGCAAAGATATCCTCGTCGAGATTGAATTCGCAAAAATTGAATTGCCAAACACAGTACTTATCAGTCCCACAAGTGGGAAGATTCCCTTCGTCGTCCGAAAATGTCAGACCCAACTGAATCAACTTCAAAGTATCAACATTGGCCTTCAGGCCACAAAGATAATAGTCAACAGAGTTCTTGGAATTGGGTATCGGGCCAAGAACAGTGCCTGGAAACTCCGTATCCATAG…	5	0	5	0
comp184475_c0	TTTGGGTGGGTTTAGGAATGTGAGACAAGTGTTTGATTGGAATGGATTGAAATTGGAGCTCGATGAAACACATTTTGATTTTGGGACTTGCTACGAGATCGAATGTGAGAGTTCTGATCCTGAGAGAGTTAAGAAATTGATTGAAGAGTTTTTGAATGGGAATGGGATTAGTTATTCGTATTCGGAGGTTTCAAAGTTTGCGATTTTTCGATCTGGGAAGCTACCAAAGTAGGTGTACAATGCCCATTTTTTTGTGATTTTTCTTTCAAATTGTCTGTTTTGATAGACAATTGAGTGCAACTTCAAAGCCTCTCTTATAGATTTCGAATCATTGCTGTGTATGAGTTCTATACACAATAAATTGATGTAATTAGAAGGAAATTATTGATTATTGGTTGT…	4	1	3	0.333
comp184515_c0	CCCAACCAAAGTACCCTTATATATGTAGTTTGATATTAAAAAAAAATTAAAAAAAAATAAATTCTGAAGTGATTGCATTGTATGTGATAGGGTTGAGTATAGAATACGAGTATGTAGTGGTTCCAGTGATCTTGTGAATGATGCAGATGAAAAAATTTATTGAGATTGAGTGAACTCTGCATCAAATCACTAAAAAAAAATTTGCTTCTCTGCAAACAAATAGATATAGCCTATATTTCGCAAGTTATGTGGATATAATTGGTGTTTGATCCGTATCTTTCGTGTTGCTCGCGATTTTATTCAAGTCTTTATGTTTGTTTTTGACTGAAAATGTCTCAAAATTGACATCGG	2	0	2	0
comp184535_c0	CAACTATAAAAATGCTGGTTGAAGTTAAAAATTACATACAATTCATAAGTTAACCTACAAAACACTAATTGATAAACTAGTTTTGCTAAGAGGATGCAAATAAGTAATTGATAATTTTGCATAATGCCATAAGCTTGCCATTTGCTGATAAACATTATTATATCCTTCAAAACCAATCCCAAAATACATAGAAAATTAATTTACAAAAAATTACAGACTTCAAAAGGAATTTTTTTTTTTTTAGGATTCATCCGAGGGAAATGGGTTCCAAAGCAAAAGAGAGAACAACAAGAGATTAGGGACCAAAATAGGAATCAAAGGATGGACATCACTTCTAAGCCTCTTTCTTCTCAACCTCTTTCTAACATACTCTCTCTTCTCTTCTTCACCCCACTTAGC…	1	0	1	0
comp184539_c0	GGAAGACAAAACTTTAGTACCAAGTGTCATTGATAACAATCCACACCCACCTCCCATAACAGAGACCACATTCATCATCTCCTCCCTCCTCTTTCCCCTTCTTTTCCCCCACAGAAAACCATGTTTGATCCAAAAACTGAACTTGCAGGCAACCATGTCCATAGCTTCAATCCCACTGAACATCCAAATGACAGTTATGACAGTTGGGGGATCATGAATTTCGATCCCACGGCTCGAAAAACTCCCCAAAACTATGAGAATCATAGGAATTGGAATGGTGAGGGTGTCCAATTTAGACCCGAAAATATGGAAGATGAGACCGGTGTTTGTTCACCGCCTTTGTGGAGGACAAGTCAGCCCACAAGTCCGGTGCACACATGTCATCCCCAGAAAAATTAC…	2	2	0	Inf
comp184542_c0	ACCAAAATGGGTTTTCTCAGGAGGTGGTGGAGGTTGTGGGTTGGCAGCAGTTGTTGCACCTTGAGTGCTAAATAATCTACTTCCTAGGAGCCACCTCTCACCATGATGCCGAACCAAAGCTGTCTTTTGAAGGGTAAGAATGCCCTTAATGGGTGCCATAGCATCGACTGAACTGTGATGTATCGGCGATTAGTGCGAGTGATTATCAGATGGAGATTTGAGAAGGAGGAGAGCAGAATGAGCTTTTCACGGACGCAAACAATTGGTACGCATAACGGACGGTTGGGATGTATTTATCAGAATTGATTTTGCGGCGAATGGCTTGCGATCACCGGATGTCCGGAACACGGATGTATGCCGGGGGACTTCAATTTTTA	1	0	1	0
comp184549_c0	AAAAGACAGCTCTTTGGTATGTCTCTCTCTCTCTCCCCTTCTTTCTCTCTTTATAGACGTTCAATTATATATAAATATGTCAATTACTTGATAGCATGATTGCTCTGGAACAACAAAGAACGGATAGCGCGATTAGTGTTATTGAATTATACTTAATTGCGATATTCTTGTTCTGTGTGGGTAGTTTAGATTGATTTATTGTTACTTATCCAACCAAATGTCCAATTTTTGTTGAGAAAGATTCAAAATTTCGAATTTGAGATGATCAATTTGTATTAAACACTTCAACAAAATGAGATATTGCTAGATCTGCGGTGAAATTCTGTTATAAACCAATTTATGATATGGATCAAGCTTCCAAAATCGATATGTTTGGTTCGTCTTTATGGTGTTTGTAGT…	2	0	2	0
comp184553_c0	ATCAAAAGAAGATCTTGCAAATGCAGGAGTCACCAAGAGGCCAACATGCTGTGTCCTGGTGCTAACCAAGCCTACGAAGGGGGAACTCGGCCAGGAGCAACAAGAAAAGCTCAAGGCAGATTATGATCAAGTTGTTTCAGATGTTTCTGAACTTACTTCCTCCATGTTCTGAAAAACAATGCAAAAATTGAGTCTTGTATTTTCCATTTTGCTAACGTTAATGTACTTTATTTTGACTCATATTTCATGTGGCATTTATATATGTTTTGATTTGAAGCAGCTGGAGAGAGAGCACGTGATGTGTGTGCAATTATGTTCCACCTATAAATTTGAGTTTTCTTGTTATGAGCATTGATGATTTCATATTGCATTTGGATCCTTATGTTGGGATATGAGCAT…	4	0	4	0
comp184569_c0	AAAGAAGAAGTAGAAATCAAGAAACAGAGATTGAAGATGATGAGATGAGATGAGATTGGGTAGTTGGTATTTCGTTTTACCTTCAAGAAAACAAGAAAAAAAAAAAATTTAAATTAAATGACAGCTTTGGTCGGAGTTTTAATTTATTTTTTCGAATTTTTTTATATTGGGTTTGGTCGAGTATGTTGTTTTCAAGAAAAAAAGATAATCATGAAAGCTTGCAGTTGCAGCAGAGAAGAGAGAGAAAGGTTCAGAGATGGAGAGAGAGAAGACAGAGCATTTTTTTTGAGGCAGTCACATTTTGGTGGATCAGATGGAACATCGCCAAG	2	0	2	0
comp184616_c0	GGACCATGTGGTCAAAACCAATTTTAAGTCAATAAAAACCCCTTGATTATATAACATCATCATGAATCCTGATACAACACAAAAAGTACAGCCACAACAAGAAGGAACACATAAACTAAGCTAGAATTGAGAGAATCACTTGTGATCTGATGATGTCAATTAACTCCATGCCGAAGCCACGATCAAGATTTTGTCTTCCCATCCAAAATGGAGCGCGCCCGTTTCCTCCTTCACCTTGTACCTGTCACAATACTGCTTTATGAGTCCTCTAATGGTTTCATTCACGTTTGGACTAATTGGAGTTGAAACGAAACCAGCCATCATCATTCGCGCTTTCCATTTCCCAGCAACTTCATATCGCTCTATTCTCTCCTCTCCCTCA	1	0	1	0
comp184623_c0	GAGATGATCCATACTGCAAGCTTAATTCATGATGATGTATTAGATGAGAGTGACTTGCGAAGAGGAAAGGAAACTGTTCACCAACTCTATGGTACTAGAGTGGCAGTCCTTGCTGGCGACTTCATGTTTGCTCAGTCATCATGGTACCTAGCTAATCTTGAAAACCTTGAAGTCATAAAGCTCATCAGCCAGGTTATCAAAGATTTTGCTAGTGGTGAAAT	2	0	2	0
comp184628_c0	AATTTTCCCACTCGAAATCCGTTCTGCAGCACAGAGTGTTAATGTTTCGGTCAACATGATTTTCACATTTGCCATTGCTCAAGGCTTCTTAACAATGCTCTGCCACTTGAAGTTCGGTTTGTTCCTTTTCTTTGCGTTCTTTGTGGTGGTGATGACCATCTTTGTGTACTTCTTTTTGCCCGAGACAAAGAACATCCCAATTGAAGAGATGTCGATTATATGGAAGGACCATTGGTTCTGGTCAAGGTTCATGGCAGATGTCGATTATCCGAATGGAGGGGTTGAAA	1	0	1	0
comp184642_c0	CCTTCACATCCTCCTGAAATTCTGTTGCAGGTCTATTGCCCACTTCATCAGCAGCGTCCATTCCTTCACTTGAGGCAGAGCCGGAAGGGATTGGTGGGAGTCGCCTGAAGGAAGGAGTTGGCGATTTCAGGGGGGAATGTCCTACAGTTTTGAAGAGGGTAAATTACAGTTTGCACGACTGTAGGTTGCACCGAATCTCATTTGTCCCCCCACAAAATA	1	0	1	0
comp184648_c0	GAACGAGACAATGCCATTGCAACTCTTCAATATCGGGAAAATGCAATGACTAGCAGTAGTATGTCTCCATGCCCTCCAGGTTGCCAAATTTCACGTGGAGTGAAACACTTGCACCACCCACAGCAACAGATGCACCATCAACCTCACATGAGTGAAGCACAATACAATTCGAGGGATATGCACACAAGCGATGGCCTCTCGATGTCACCGGTTGCCTCTGAGCCTGCAAAGTCTAGGCAGACTAAACGAACAAAGGAGGCCAAGGCAACGGCATCTAACAGAAAGCCTTCCAAATCTTTGAAAAAGGTCAAGAGGGAAGGGGAGGACCTGAATAAGATGATGTTTGGCAGACAGGATACGGGTAGTGGAGGTGATGATCTTGACAAACAGTTGGGCATG…	4	2	2	1
comp184665_c0	AGAAACTAGTTTATTAGTAGCAAAAGATCCTTTGGATTTTCCTTCAAACTCATATGCAAATAGTACTCTAACCAAAACATATGCTCAAATGGTGACTGTTGACCCAATAGATGGTTCAGTAAAAGAAGTCGAGTCATGCAGCATTTACACTATTTCTGGTTTCAACAACTCAATTTATGAAGTGCAAGATGGAGAAAACACAGGGGATGAAGATAACATGACGAAGCTCCAATATTTTTCAGAGACTGTTGGCGATTCTCAAGAATTTAGGAGTGATTGTTTCTCAACAGAAGCAAAAACTCTTACTACGTCAGAAGGTTCCGAGGAAGAAAAACTTTTAGGTGATCTTGATGATTTCAATCAT	1	1	0	Inf
comp184682_c0	GCCTTGTGTGAGGTTGCCTCCTAGTATAAGGGTGATGCAAGGTATTGTTCCATCCCCAAGTAATTTGATGGAGTCCTGGATCACTCTAAGAGGTGCATTATCACCAATTAAAAGATTCTTCACCCATGGGACCGCACCACAAAAGAATCCAAGAATAGCACCAAGGGTAGGAGGTGCCAATAGCTCCTCCAGTAACTGGTGGAGAATTATCATTGCATTACCCCAGAATGAAGCATTCACCTTCTCCAGTTTGCTGGCAGACAATTGGGGAACAATATCTTGATTTTCAGTATCCTCTTCTGTAGATATTGTTGATGGTGCAACTATAGCAATATGTTCTTCAACTTCTCCCTCCAGAAGATGAGTCTTCTCATTCGCATCTGAATCCTTGTTTGGTAC…	2	1	1	1
comp184692_c0	GTCTGCCAAACCACTTCCCCATTCATTGTTCAGATCTTTCTGTGATTGTGACCAACCAATATCAGAAGTTCTTGACCTGAAACCAGTTGGAGTTGCTCTCCAATCATGAGAGGTTAGATCTGTACGTTGTTCTCCAATTGATGAGGATCGCCATGCTGTGCCAGGATGAACAGAAGAATTTCCCTGCACACTTGACTCTTTATTGATAGCCACCTCATCAGTCCAATAACGAGCACCATCTTCTCTCAAGGCTTCAGGATTTAATTTATTATGAGAGTACTTCTGTTGATCCAGAAAGGTTTCCATATTTGCGTCCGGCCCAGAAGACTGCATTCGCTTCTCATAGGACAAACCACCAACATTGTCACCTTCATGATCATCACCAGCAAGTAAAAAATC…	5	5	0	Inf
comp184697_c0	GTCAAACATTCTTGACACTGGGCTCGATCGCCACACCCTCTCTGTCCTCATTGCCCTCTGTGATCTGGGCCAGAATCCCGAGGCATTGGCTGCTGTTGTCAAGGAGCTCCGAAGGGAACCTTCTTCCTCATCTCCAATGCCAACAAGTTCTTCATCCGTACACTAGAAGGTGTTATTTTCTGCAAAGTATTTAAGGGAGGAGATTTTTGTTGCTTTTATAGTTCCCCAATGTGTTCTTCAGTTACCTTTACCTAGATTTCAAAACTATTTCTTTTATGTGTTTTTCATATCTTGAGACAAGTTTATGTTTCGAGTATAGGTAAAAGACATTTTGATGAGGTTTTGAGTAATGCTACAATGATTACATTTGATTTACTATCTCA	2	1	1	1
comp184703_c0	TCAAGATTCAACTGAGATGATCTATTAACGTCCTTTGATCACTAATCACTGTTCTTAAATCCGCCCAAATCTTATAGAAACATGTAGAGAGAGAGAGAGAGAGGGATGAGAACGAGGAGGGGGGTTTGTTATCCGAAAGTGGAGATGTGTTGTTGGGAAAGAACAACAGTGAAGAGAAGAAGAGATGAACCACGGAGAATTAGCCGGAAACGTTGGAAGAATTCGTCGGAAATTGCCAGAGACTGTGATTTGTTCGACGAGTTGCC	1	0	1	0
comp184729_c0	ACTAGAACTATTAGTACTAGTACATCCAATGTGGCACAAAATGACCATCATATTTGTAATTGTACCAATGTCTACCTAACATCTGTATTAGTTTGGAAATATCCAACAATAACCACAATCAGATATAACGCACCACATTCAGCAAAATAAAATAGATTAAAGTGACACGTTATGGTCTCCTTTCTCCAATTTGTTTTCCCGGTCACAGCAAAATAGTCCCAAAATAAATTTAAAAAAGAAAAAAAAAGAAGACAATCACACAATCACCCTGTCTACTTCTGTCGGTGTTTATTGTCAAGTTGAGAGCTGCTTTCCTCGGGGTTGGGGGTGGGGTTGGGGTTGGGCGTGGGGGTGGGAGTGGGAGTGGGCGCGCGAATAGGTTGAATTCTGACATATGGG…	1	0	1	0
comp184733_c0	AGATCCAAATCCCGGACTAGGCTCTTCATACTCAGTCTCGGTCTCAGTCTTCCTACCATACCCAGATCCGTATTCCGAACCGGGTCTCTCGAATTCAGGTTTCCGATCATACCCAGATCCGTACTCCGAACTGGGTCTCTCGTATTCAGGCTTCCGGCCATACTCCGAACTGGGAGGTCCACCAAACCCACCAGGCCGATTTATCCCCGGCTGAAACCCATAATTGGGTTTAGGCCCGTCGTACCCACCATCACCACCGCCGTGGGAGGGACCAGGGCGGGGCTTGGGGCGACCATAGCTCTTGTACTCGGTGTCGAGAGCTTCGACGGCATAAGCGGAGGGCTCGGCGGAGGAGGAGTAGCGGGGGCGATCGGAGTCGAAGTCGGAGGAGGAGGTGGT…	4	2	2	1
comp184788_c0	GCTTCCTTGCTACATCACCAGCTTTCTCACAATCGTCATCTGCGGATTCGGCTTCAACTCCAAGACCGATCTCACCATCGAGTCCTGGGCTCACCACAAAGCCCTCGACCAAATGAAGTTCTCTGCCTCGTCTGATGAATCTGACTGAGTCATCTCTCTGATCTTTAGAGCGGTATTCTCTCTGTTCTTCGGGGTCAAATTAGGGTTCTGAGAGAATTTGTTGATGTTAGTTGAAATAAGATCTTCTCTCTTGAACTTAGATCTCACGTTTTTTCTTTTTTTTACTTCAATTTTAAATGTCAATTTTGATTTTTGCGATTATAATAGTAGAAGGGGAGGTTATGATTTTCTTGATTTTGATTTTCGAATTTAACTTTTAATCTAAGTTCTTATTCGTTG…	2	1	1	1
comp184806_c0	AGGTCTAGAGGTTGGGGATGAGAGAGGTGGGGTTACAGGGGCACTGTTTGAGATTCGGATGGGAGGAAGAGACGATGGCATGGAATTCCGAAGAAAAGCAAACATATGAGATGATGATGTGGCATCAAAGCGGGAAGGGCTTGCGAAAGAAGAGGATGAGGGACTAGGTTGGTAAGAAGGAATAGGGCTTGGAAAGGATGAAGATGGTGGACTAGGTTTTTGGGAAGAGCATGGGGTTATGTTGGTTGAAGTGCCTCCAATCTCAGCTTGAGGTGGCTTACATCCCTTGCGATACGTGGTGCCATCAGGTTCGACAGTCCAACCAGCTTCTAGACAGAGAGCTTTCAAGACCTCGTTATTATCACAGTGCTTGGGAAGCTTGTAATTGCCGTACATCCT…	1	1	0	Inf
comp184813_c0	TAGTTATAGTAGGCATGAAGGAGCTAAATGAGATACGTGTTTTTATATATATATATTTTTATAAAAACTTACCTGAGTTTCCATTTTTGGAGGAAAAAAAAATACCAAGTTTTTGATTCATCTTCTTTCATCGAAGACTATCTACTATAATACTTGTTACTGTACAACCAACCAATTCCTTAAAATGAAAGGATTCGAACAAAAAAACCTTTTCTACAACCATGAAAAGGGGCTTTCTAGATTTCGCATCTAATTGAATTGTGGGAATATTCTAATCTCTTTCATGAATTATTAGAACCCAACTCGTCGGACTCACACCAGATCTTCAGTTTCTAGTCCGAAGCCAGTAATGGAAAGAAAGCCTATACTACAGGAATTTTAGGAATTTTCTATTGAATG…	1	0	1	0
comp184822_c0	TTTCTCAGTGACAACATGGATGAGTACAGGACCGGTTGTTTTAGTGCTCTTAACCTCTCTCAGAATTGAAACAAGATCATATATGTTGTGACCATCAACGGGACCAATGTAATAGAGTCCGAGCTCTTCAAACAGTGTTGATCCAGAACCACTGATCATTCCACGTGCATATTCATCAACTTTTGCAGCCAGTTCATGCATAGGCCCGCCAATTTGTTTGGTTACTCCCTTGGCAACTTCTCTTAATTCTCTTAGAGGCTTGTTTGATTGCAAACGACTCAGAGTGCTGCTCAAAGCTCCTACAGGTGGTATAGGCCCGTCTAGAGTAGCAGTGGGTAAAGAGACTTGTTTGTTGTCGTTAAGAATGACAATCATGTCTGAATCAAGGTACCCTGCGTT…	1	0	1	0
comp184858_c0	AAATTTATAAATATATAAAAAATAATTTTATCTTTATTTTTATCAAATTAATTTCTATATTTTTTACAACCCCAAAAAGCAAATCAGACTGGAAAGAAAACCAAACCAAACCAAACCAACCTGACTTATGTATAAAGATATTTGTACATATATATTCTCTCTTTCTGTGCTGTATTAACTACCACCTGTGGGGTTTATTCTCACTGAAGACATACAATGTGAAATTAATACACTGCTGTTCTATCATCTATGAATTAGTGTTTTTTGAATTTCATTGGTACAATTCGGTTGAATATATGTGTATGTTGGGATTTCTGCTAAAATTGATATTACACCATTTCAATTGGTTTTAAGTTGCGTTCGATGCA	3	0	3	0
comp184859_c0	GCAAGTGAATTGGGCATTGGCGTGCGTGATTGTCGTGGTGGAATCGAAATGCGGGCTCGAGCAGTTGTGGCGGAGCACGTATTTGATGGAGGGGATGAGACTAGTTTCGTTGTATTTGATGCTATTTTGGGGCTGTGATTAGGGTTGTGTGGGCTTGCTTGGGGACTTTCTTAGGCAGTTTCAGTGATGTGTGGAAGGGCTTATCTTTTGTTCTTCAGATTGTGATGGGTTCGAGTATTGTGGCTATGTTTTTGCTTCAG	1	0	1	0
comp184873_c0	GCTTTAGAAAAAAAACCTATGAATAAAGATAATTGAATAAATACAATAAGCATATACTTGGACTGCAAAGAGTGAAATTGACAGCAATTAGAAATTGGCTACTTGCTCTTTGGCTAACATAAAAAGCAGCAACAGAGTTTAAAACAAGCTTTGCCCACATTCACAAAAAGAACAAAATCAATGCTTAAAAACCCTGAAGAACATAAAGCCATAATTTCAAAACTTCCAAACCAGACTTTAAAATATGATAACCGCTAAGCCATGGCAAACATTCAGCTAGAGCAAAGCACACCAACCCCCAATCATTATGCCTGATTGCCACCACCCCTTGGACCCCTGCCCATCCGTCCACGGCCGCGTCCATAGCCTCCTCTGCCCCCTCCACCTCTCCCTCTTTCA…	2	0	2	0
comp184920_c0	CTGATCGTAGAAGATGAAAACACAGCGAATTTGTCGTATAGATGGTAGATAAGGATGGCGTGAAAGATATAGAATGATAAACCCTTGCTTCATGATTTGGCTCCCGCCTCTTTGACCCGCCAAAATCAAATTTACTTCACCAATTTCAGAATTTTTGGACTTCCTTCTCGGTCTCTAGGTCGATCTGGTATGCGGATTTTGCTGTATTGAATTTGGTTTGTTTCTTCACTTGCGTTATTTCCTTTGTTG	1	0	1	0
comp184921_c0	GTTCTCTGAGACCATGAAGGTTCATCCAGTGCCGAGGAAGCGTAACATCACGCTTCGATACGCCGGCCTCCAGAAGAAGCTCAGGCGACTCCCCCACATCTTCGCCAAAGTCCTCGAACTTCCTTTCCACTCAGACGCCGACGTTTTCGTCCAAGAGACCTCCGATTTCTTCCAATTCGTCGTCAACACCGACCAAATCGCCGATGAAATCAGGGCCCACACGATCGAGATCTACCCCGGGGTTACCAAGATCGTGATTCGGGGGACCAACGCCAATGTTCTTGACTTTTCTGTCGACGAATTGGAGCTTGACATGTGG	1	0	1	0
comp184931_c0	AAACAAATCCCTCGCCACCAACACGAAAGCAAAGCCCCCTCTCAAGGCACACAGACAGAGATAGAAAGAATCTTCCATTTTTGTCGATCACGCAAAACATGAGCAACGACTACGACTACCTCTTCAAGCTTTTGTTAATCGGAGACTCTTCTGTCGGAAAATCATGCCTTCTTCTCCGATTTGCTGACGATTCATATGTAGATAGTTACATTAGCACTATTGG	2	1	1	1
comp184951_c0	GAAAGATTTTCGTCATGTATTTCATGATATTTTAATAATATACATTTCGCGCAATCCCCAAATCATCTGAACATTTTTCTTCCGACAAGAAAAATGGCGGAGAAATTGGCACCGGAAAAACGCCACAGCTTCTTCCATGGCGGTCAGAAGGTTTTCGAATGGGATCAAACCCTAGAGGAAGTGAACATGTACGTTACGCTCCCTCCCAATGTCCCCAAGAAGCTCTTCTACTCCAAGATCCAGTCCAAACATGTCGAAGTTGGCATCAAAGGCAACCCTCCTTATCTCAATCATGATCTCAGCTGCCCTGTCAAGACTGACTCATCATTTTGGACTATAGAGGATGATACTCTGCACATAACTCTACAGAAGAGGGACAAAGGACAGACGTGGCCGTCT…	1	0	1	0
comp184955_c0	CCCTTCCCTTCATGCCAACTCAGCCAATTCATCAAACAGATTCACAGATTCAAAGGAAAAAAATTATTATCTGTTTCTCAATTTGATTACAGATTCATAGATTCATCAAACAGATTCAAACAAATCCAAATCCAAAAAAATTACAGATTCATCAAACAGATTCACAGAAGAAAAAAAAAACCTGATTAATTCACAAAAAATTGATTAATTCAAGAATAATTTTTTGGGCCCGAACTTGAAGATACAAAAAACTGATTAATTACCCAAATATAAAACATAAATAAAGCAAAAATTGAAGATGAAAATGCATTAGATAGAAATCGATTAGAGGAATGAAATGAAGACCTTTGAGAAGATCGGGGTAGAGATGAGGGGGGTAGTGGATCAACCTGGGCTTTC…	1	0	1	0
comp184957_c0	GGGCACGGCACGGCACGGCACAGCACAGCACGCCCCAACTCCGTCCATAATTCTCATCAATTATCATTTCCCGCATCCCCAAAAATCATAACGATCTCACTTTCTCCCCCATTCATACCGCGTACCGTACATAACCGTACTCGAAACTACTGAAAAATCCCCCTTTCTCGATCGCGCATAGATAGAGAGAGATACTCCTTGATATTCGAGTGTTGTGTTGTGTGGATAGAGAATTGAGAAGAGCAGAGAGAAATAATGGGGGAAGAAGAAGATCCACAGAGGCTGAAGAGAATAGGTGCTTCTGCGTACGACTACGACAACGACCCAAGATGGGCTGGGTACTGGTCCAACATCCTCATCCCTCCTCACATGGCTTCTCGCTCCGACGTCGTTGACCAC…	2	0	2	0
comp184963_c0	GTCTAATCTTCGAGGTCAGGGAGCCATTCAAGGAGATGTTCCATTATAGAAATCCAAAAGATTTCTTGTAAGTGCAACTAGTCCTTTATGGTGAGTCTCTTCGGCTACTAGTGGTGGATTTGTTGGAGGGAGGCAATTCTGTATCCACGGAGCCTAGTTGTTTTAGATACTTTACTCTTCCACGATCTGAATTCAAGCAATTTGTTCATTATCATTGGTCAAATTGAGTCTATGCATTCTTCAGAAAGTTTATATGTCAGATTTCATGTGTAATGATAGTTCGCACTTGACAGGAACAAGATTGTGTATCAGTTGAACAATGCTCATTTGATTTTGTTTTGTTTTGCTTTGATTT	3	0	3	0
comp184964_c0	ATTCAGAAAATCAAAACCAAGTTCATAACATCGAAATCCAAGCTACTCACGATGAAGTTGTTGTAAGAGTTAGCTGCCCTTTGGATACCCACCCGGTTTCAAGGGTCATCCAAGCATTTGAAGAAGCGAAAATCACTGTTGTCGAGTCAAAAGTTGCCACAGGGAATGACACTGTGTTTCATACATTTGTGATAAAGTCTCAAGGATCCGAACAGATCACGAAGGAAAGTTTGGTTGCAGCATTTTCTCGCGAATCAAACAACTTGCAGCCTCTATCATCTGTTGGGTAATATCAGAATCAATCTTTAACATAGTTTCTAGGAGAAATTTGTTTTGATACACAGCAGTTTCAGCTAGAAGTAGAAAAAATAACTACCTATTGAAGTAGGACTCAATTTT…	4	2	2	1
comp184997_c0	GCAACAAGCAACTCTTCGTACTTGTTGGTGAGAGCGAGTCGCTCGTCTTCAAACATGTTGGACCTCAAAACGGCCATGGTTTCGTATTGACGGAGGCCGGGTGGGCAATGAGGCTCCTCCTCCTCGTCTTCAACCGCCGTAATGCCCGACCCGTGAGGGTTTGGAAGGTCGTATTTGGTTCCAAATCCTCCTTGGAAGAATGAGCTCGAGAAGGCCTTGACTGATATATCCCAGAAAGCTCTGAAATTGCGGCTGTAGAAGATTTTGGACGATGATGATGAGGATGGGGAGTCAAACTGAGTGAGAGATTTGCGAAGGAGTGAAGGAGGAGAAGAGGAAGAAGTGAGAATTGAGGTAAGTGAAGAGGAGGACGCCATTGTTGAGCCCTCAATCTCTGCT…	3	2	1	2
comp185054_c0	CTTACAAATAGAAAAGGAATAACTAATATAATCATGATTTTGCAGATCAAAATAGGGAGGAATAAAGGCTACTATTGAAAATTACTTGAACAAAAACATAATCATTCCCATGGTTATTGAGCCAGAAAAAGGAGGGACTAAACTTTTGACTGTCATTATCAAGTAATGATCACATTGTTTTCTGTGTCTTGTCTATACACAATTGAAATTTTTGGTGGATTGTTTTACCCCAGTAACCAGCTAATTTTCCTTTAGATACCTCCCTACCCTCGATTAAGGACCCAAAAGATAAACCAATTCCCTAAACTGTATAAACTGGTATTGAAACAAAAGGGCAAAAAAAAAAAAAAAAAAATCCACTGCACGTTGTACCACAATGAATTGAGGCTCTACACTGTT…	1	0	1	0
comp185055_c0	GCTTCCACAGGACTCCCTTAGCGTGGAGCCTCCGTAGATGGTTCTTTTGCTGGTCTTCTAAGCCGGACACGTTTTCCCATGTGGTGGTCGTCGATGTCTGGTCAGCAAGATCTACGGCTTCGATTGAATCTAGAGATGGAGCTGAGATTGGGTCCCTCCACGGTGATGAGGTCATCGAATCACAAATAAGCTTTCCCATTTTTCAAATTTTTTTTATTTTTTGGGAAATTTGTGATCTTGAGTTCTCTTCTCTTCTTCAATGGAGGATTCGCAGGAGAGAGAGAGATAGATGTTAGGGTTAACGGATAGATCAGACCAGAAGGGAGAGAATGGACACGTGGCAAGAGCTGGGGGGTATTTATTGGGTATTGATTGTGGGGAGTGATTCTAAGGTGTTCC…	1	1	0	Inf
comp185063_c0	GCCACTTGAGCTTCCAGTCTTTCCCTTGATCATGGGGAGGAAGATAGTGGCTGGGAGTGGCATTGGAGGCATAAAAGAGACGCAAGAGATGATAGATTTTGCCGCAAAACACAACATAACGGCTGACATCGAGGTGATACCAATGGACTACGTGAACACTGCAATGGAGCGTCTTGCGAAAGCCGATGTTAGATATCGATTCGTGATTGATATAGGGAACACATTAAAAATCACTTAATCTTTTTGACACGTGACTTTGAATTTTACTTTTATTTTAGAAGTGTGTCATGTTGTTGGATATAGATATGCAGAGATTTTAGAGTCTTGAAGTTTTAAACTTAATTTGCCTTGTATTGCTGTTGTTGGGATTTACTTCTTGGCACTCAAATTTTCAACAAT…	3	0	3	0
comp185064_c0	TCCACCACCACCGCCGCCGCCGCCTCCACTTCCGAACCTTCCATAACCACCGCGACTTCTGCCTCCACTTCCTCCACTAGGGCACTCCCTGGCCAAGTGCCCTTGCCCCCCACAGTTATAGCAGGAACCCCCACCACCACCAGTGGCTCCGCCGCCGCCACGGCCGCGATTGCAATCTCTTGCCAAATGCCCAAACTCGCCGCAGTTATAACAAGCCCCGCCGCCACCAGCGCTACTCCCCTGCCGGGGACAATCCCTAGCCAAGTGGCCATCCTCCCCACAGTTGTAACACCCACCGCCGCGATAGGCATTGCCGCCACCGTCCCTTCCACTGCCTCTCCATCCTCCATTGAACCCATACCCTCCGCCGCTGCGGACACCATAAGCGTCAGTGCGATC…	2	0	2	0
comp185094_c0	GCCGAACCAAACAGAACTAGTATTTCATTTTCTCGGAAAATTTGAAGATAAAGTTTGAAGGGAGAGAAAGAGAGTGAAAACTTCTTTCTTGCTGTGTTCGTCAACAGCAAATCAAGCGAGATTGGTGATCTCTAAGCTGTTCGCACTGCCTTCTGATTCCTTAATTCCTCCAACTTTGGCCATCTCTCAATCTATTTCTCTTTCTCTGTTTTACGAATTATTGCGAGGAATGAGATGCAGATAGAGTTTGCTCTTTACATACTACACAAAAGAGCTCTCTCGTATGCCAAATTTCTATGTGATATATGGGTGTTGAGATGAGGAACCTGAGATATCACAAAATAATATTGTGGATTTTTT	5	0	5	0
comp185108_c0	GTTCTTCAGCACAATTTTAAGCAGCCGTTTTATCCCCTGAAACCTCCTGAACCCCGGCGATCATATGGACCAGAGCGGTCACGACTATATCGATCGCCTCCCCCACGACCACCAGAATCCCTGTTCCGTCCCCCAAATCGATCTCCATTTCTATCAGGACCATAACGGCTTCCACCACCACTACCACCACCATACCTATCATCCCTGCCACCATATTTGCCCCCCCTGCCCCCTTCACCGGGGCATTCCCTAGCAAAATGTCCTGGCTTGCCACACTTGAAGCACTCTCCACCACCAGATCCGCGACCACCTCCATAGTCACGGTTGCGATCACGCTCACGACCACGGTCCCGGTCCCTATCCCGGGGGCGATCACTATCATGATCTCTACCAGAACCT…	4	0	4	0
comp185117_c0	CAATACTCTCTCTCTCTCTCTCTAAATACGAACTCCTGCAAAGCCTCGCTTCGCCCATTTAAAGAACTCTCTGTAGCATTCCGTGTTGTCTCTGCTTTTTTCTCTCTCTTGTTTTGGGTATTTTGGACTGGCCTGGGACCCCAACACTGTCCATATACCCAGCAAAACACCACTGAGCTTTATAATAATGAAATCTTGAAGAAGCAGCAAAGCCCAAACAAACCCATCACAAAAGGGAATCAAAACCCCCCACAACTGTGTTGAAGAGTTTGTGTGTATTTCAGATGGCAGAGGAATTGAAAGACGGCGAGTTTTGGCTCCCTCCTTGGTTCCTCACCGACGACGACGTACTCATAGACTCCAAACCCAGCAACAAAGTAAGCAGAGCAACCAGGGTTG…	6	2	4	0.5
comp185139_c0	AAAGAAAGGGGAGAGCTTTTTCATGGCTCTGGAAAAAGCTTGCAGGTTCTCTGCAGGTTGCCCTGTCATCATCAAAGCCCTACACAGCAATTTTTCCCCATGAATTTTCTCGGGAAAATGATGGCATCATAGTACGGGTTTTGTGCTTTCAAAGTGGGTTTTTGTTTGTGAAAGTGATAAATTGGTTTTTGCCAAAACTTCCTTTCGCCTACTGCTACTACCCATTTTGCAATCTTCACAAATCCGCCTCCAAACGCCA	5	0	5	0
comp185143_c0	GACAGATATAGATTTCTGCCTCACAATTCAGATAGTAAACATCAAATTTGTACAATAACTAAATAAATAAATACTAGTATAGAATGGTGGCATGCCTTGCATGCACTCCCGATACTCTTCCGGGAAGAAACCCATTCCCCCGGAGCTTTAATAATCATCATCATCATGGGCAGCAGCAGCAACAGCAGCGAAGGTTTGGTTATCGGATTGCACTGTCATTACTCCAAAACTGTAGGGATTTCAAACAACTTAAGCAAATCCATGCGAGAATCATTCGAAACGGACTCTCTCAGGAGCAGTCACTCCTTGCAAAACTCATTCGTCTTTGCGACTCTTACGCCAAGATGGACTATGCAACTCTTTTGCTGCTCCATCACCCCCTACCAAACCCAAACCCAA…	1	0	1	0
comp185150_c0	CTTCTCAAATTTACTGGCAAGGTCACGAACAGAGAGACGTTTCTGCTGTTCCAGCAACTGGGCAGTTTCTCGAGCAATGACCTCCTTCATGGCTAACACTTTGGGATCCTCCACCTCCACAATCTGGTTGTTAGCACCAATTTTATAAGTTGGAAACCGACTAGTAGCAAATATCACATCTGCTGAGACTGGAGGAACTGCCTCCTTTTTCATTGAATCAGCAAAATCACGGCCTACCCTCGTCATGATACGAAATTTAATTTAGATCACGTAATTAAGTACTAACAGACGAGATGAACAATGGCAAAGTTTGGTCTCAGTTGCAGGCAGACTTGAATGATGTTTTCTAGAGAGAGGGAGAG	1	0	1	0
comp185159_c0	GCTGGTATTGCAAGGATTTCTAATCCAGCATAAACCACTATAAATAAGGCATATCCAGCTGGTCCATAACCTTCAATGAAACCTGAAAACTGGGTTAAGAAGGCATTGATCTGATCCTTGTAGATGAACCCAACAGTGCCAAACCCACCAACAACACCCACAAGCAAGAAACCAGCCAAAAGGGTTCCTTTAATAGCAGTCTCAGCTTCCAACCCACCTTCTTCTTCTTCATCACCATCATTGTTTGGTTTCAGATTCAACAGCGTCCTGGGGCTCTGTGGGGGGGTTTTAGGAATACCCTTTTGAAGGGTCTTTCGTTTCTTCGTTTCGTTAAGGGAAGAGAATGGCTTCAAGAAGCTGAAGCGCCTGGGCTTGAAATTATTGAAAAGAAATGATGAT…	3	2	1	2
comp185167_c0	AGGAGATTTTGGGCTTGCTAGATTATACGATCATGGAGCAAAACCACAAACTACCCATGTGGTTGGCACTGTTGGTTATCTTGCTCCGGAACTTACTAAAACTGGCAAGGCTACTACAAGCACCGATGTCTTTGCTTTTGGTGCATTTTTGCTTGAAGTGGCTTGTGGAAGGAGGCCCATAGATCTGCAAGGATTGCCTGAACAGATGATTTTGGTTGATTGGGTATTTGAAAAATGGAAACAAGGAGTTATTCTTGAGACATGTGATCCTATATTGGAAGGAGATTATCTAGCAAATGAAATGGAGTTGGTTTTGAAGCTAGGTTTGCTTTGCTCTCACTCTAATCCA	5	2	3	0.667
comp185216_c0	TTTTTGGTTGGGAGTTCAAAGCCATGTATTATATATATGAAAATTAAGCCTTGATCAACAATACTGTATATGATTTTTCAAGTGTTTGTACACTGCATGATCTTTCTATAGCAGACATGAACGGAGGCAATGGAATTTTCTACTCAGACAAACATCACTGGGAAAAACACACTTCTAAGTTTAAAAAAAGCCCCTTCATTGCACAAACATGTTTGCACAGTACTGTTTTCTCCAGCACATAAATCACAGTTAGCATGCTTGTTCACTTGCTCCCATCACTTGGGGGTGAAGGCAGCAAAAATGGTGGAATGACCAGGATCAGCAAGGTGTGCAAAG	3	0	3	0
comp185222_c0	GAGAGAGATGAGGAAGTTCGATCCATGGCCTGTTTTCTTCCGGAGAGAATGGAGTCGGAACTGGCCTTTCTTGGTCGGTTTCGCCATAACTGGTACAATTATCACCAAGTTATCTCTCGGCCTCACCGAGGAGGATGCAAAGAACTCACCTTTCGTGCAGAGGCACAAGAGGTGAGTTTCTGAATGCTTGATGTAGAAACAAGTTCAGTGCCGTGTTTCATGCATTGGGATTGAACATCAATCTGTTACTATTTCCATGTTAATAAAGATTGAATGTTTTAGAAGTTCAGCACTGAATTTTACTTTTTTGGTATCCATGAAGAATGGGACTTACATTGATTTGTGAGATTATTGTTTTTGATTTTGTGTGGCTATTCATGAAGATATAACTTCATTGAT…	4	0	4	0
comp185224_c0	TGGAGCCTCCCGTTTCGCTTTGCGAAGTTTCTTGATCAAGGCCATTGGCTTCCTCTTCAGACCTCTCTGAAACCTTCTGCGAGCTCGAGCGGTAAAGAGCTTAACAAGCTCATCTGTGGACATATCGAGCAAAGCGTCCAAATCGACGCCCCTGAAACTGAACTTCTTGAACGTCCTCTTCTTCGGTTGTCCTGCTGCTATCTCCATTTCAACATCCGCCATGGCTGGAGAAAGAATCGGCAAACCCTAATCTGAAGAGGAACGATGAGACGC	3	0	3	0
comp185235_c0	TGGTTGATTCAAATTTGCTCATCACCATATAGGTAATTGGGTATTGGACAATCGAAAGGGCCTCTTTGTTTAAAATGTTGGAGGCCCTTAGGTTGTATGTAGCATCTGATACTCGTGCTTGAGTTCCAGCTAACTTTTTGACATCAATATTGTTGTTCCTACCAAACAGAGAAGATAAATAGTTAGGTGAACATTGAGATTGACACTACAAATTATGGAATGCAAT	2	0	2	0
comp185284_c0	ATAGAAGGCAATCAAGCAATCACAAACTGGCCAACTCTTTATTGGATCTTCAAGAATAACTTTGTCCCCAAAATGTACGATCTCAAATTCACCAAAGGACTGTAGCCTCTCCAGAATCTGCGCCATCGGAGCCGAGAAAACCTCGGAGCCGCATTTCACCTTCTTTTCCATTACGCATACGCCAATCTTTATCCTTTTACCAACACCTCCTGCCATCTCTTCCCCTTTCTCTCTCTATACTTTCTCTCTCTACATATGCAGTATCCGAATGCCTTTTTCACTTTCAAATCTCAACTTCACTGCTCAAACTCAACAAATCACAATAACAACACTGCATATGTATATACAGGTGTGTGTATATGTATGTAGATGTGTAGATAGGTAACGAAACCACCAGAA…	2	0	2	0
comp185294_c0	GCATCCCAACCAGGCAAACCGATAAACAGCTGAGTTTACTACCAATGGGTATCCAAATATCGGAAAAATTCCTCGGGCTAAAACATAGGGTACACACAACGCGGTAAGCAGTTTCATAATGATTGGCAATACAATCTCGCGCAGCACCCAAAAGCCCTGCAGTCTCGAGAAACCATGTAATCTCACTCTCTCAAACTTTCTTCGCCAACTATCATCGATCAGAGGCACAATATGATCCAGCATAACCAATCTAGTCCAGATCTTAAGAAAGAT	2	0	2	0
comp185299_c0	CTTCATTGTGACATTGTAGAAGATTGTTTCTACAGGAAAAAAGTTCTGGGTCTTGATCCAATTGAAGAAAAGGAGGGTCTTTTGCCATGGTCTCAAGCTGTTGAGCACCAACAGTGAATTTTCTTTGTTGGGTGGGTGAGGCATTTCATCAACCACTTCCAAGAAAGCTTCTTTTGAGGTGTCACAGTCATTGAGCTTCTTGGCAAAGAGCTTGAGGTCTCTGATTTGGGGATTGTAAGAGTGTCGAGACCTTTTGTGGCGTTGGAGGGTGAGGACAGAGAGTTTAGGCCGTGTGGGGTTGACCCAGGTGGATTTAGGCTTGGCTAGGAGGTGGGTTTGGGGTGTTTGTGGTGGGTATTCTTTGGTGGGAGTGTCGGAGAGGGTGGTGGTGGAGAGAGG…	4	4	0	Inf
comp185307_c0	GGTGAAGAAGTGGGATCTTTCATTTACTTCGATTTGGAACACCATGGTGTGGCTCATGATTATGAACTTTTTTATCAAGATCGTGACCTCAACGGCTCAGACGTATCGTAGGAAAGAGCAGGAGGAGGAATTCGCATCAGGACAATCAAGTGAGTCTGATCATTTGTCTTAATTGCTTCATTACAAGGAGAGGTCATGAAATTCGAGCAACCCTTTGATAAGTCGCCATTGAAGCCACCCCGGAAAACACTCTGCATCATAAGTCCTGTTTCGGAGACTTTGTATAGGATGATTCAGAAGCCTTAATTGGGGAAGCATTGTTTTAAGGGGAATTTAAGTGCCCTTGTTAGGTACTATTGTTGGGATTGGGGAGATTTAGAAACTTGTTACTGATATTTT…	2	0	2	0
comp185335_c0	AGAGAGATAGAGCGAGAGAAAGGAGATGGAGGAAGAGGAACACGAGGTGTACGGCGGAGAAATTCCCGTGGAGGGTGAAATGGAAGGTGACAACGCCGATGTCGACATGTCCGCCGCCGACGATGACGCCGTCAAGGAACTAGATGAGATGAAGAAACGGTTGAAGGAGATGGAGGAAGAAGCTGCCGCTCTCCGCGAGATGCAAGCTAAAGTTGAGAAGGAAATGGGCGCTGTTCAAGATCCTGCTAGTGCAGCTGCTACTCAAGCAAGCAAGGAGGAGGTGGACTCAAGATCAATTTTTGTTGGCAATATAAGTTGAATAAAAGCTGGGTAACTTTGGTATCATTTGAAGTAACATCAACCTTCTGTTGCAGTTGCAGCTTTCTTTCTTGCCTACTC…	1	0	1	0
comp185342_c0	AATGGTTGGACTAATATTTGTGAACGAGCAATACGATGGATGGAAAAGGGAATGCTTGAACATACTTCGAAGCAAGTTTGACAATGCCACGTGCAGTTTTGCACCTCACCAAGAGATCGTTAAGGCATTGCAGGAGAGTGAAATTGGGCGGGAAGCGAATTTTAAGCAGATCCAGAAGCTTTGTATGCCTTTCTTGAAGTTCAAGAAAGATGAAGTCATTGATGTTGGGGTTCAGGCTTTGGATTTGAGTCTGCCCTTTGGTGAGAAGGCGGTACTAGAGGAGAACTCAGAGTTGGTCAAGCGGCAGCTAGGTCTCGAGCGGTTGGCGATTTTGTCCATAGTAGATCCTGA	2	2	0	Inf
comp185346_c1	GGCCATCTCAATACCAAGATCTGAGGCCTGAGAGCAAAATGCTTTCACTTTATTTTCTGGAACAAGATTGTGAGTTTTTCCCAGAGAGCCAATTTCATTTTTCTGACTAAATCCAGTTTCACCCACAACCTTAACCTCCACCTCAACATTGTGCACATTGCTGTTGATAACCACTTCTTGAATGTTTGGCTCTTCCTCAGTCTTCTGTTCTGCAACAAGGGCAGTTTCAGTGGATGAAGCAGCTCTCAATATCTCAGATGGAGTTACCAGATGAGTTGGGCGCTTGAAATTCATAGGATGATTGAGAAAAGAGGAAATATCATCCCGTGCAACCTTGTTTTCATTGTTTCTTGAATCATCATCCAAGGAAGGGACATCAGAAAAGTTTGTATGAATGCT…	2	1	1	1
comp185348_c0	AACGCAGCCTCATTCGCCCTGAACAGAATTTTCTCTCTCCGCCTATACATACATATACACACACATATTGATCGTCTTCCCCAAACGTCGAGGTCACGACGAAAACACACAAAAACCAAAGCACATGCTCAAATGCCATCTTTGTTAGCTGCTAAAACAAGGAAACAAACCCCACAATACTTTACACATATTCGCTCAAACCCTAACATTCTCTTCCACTCCATCACATATATGAAGAAGCTCTGACAACTCAGACTGAGACATCTCAACATTTTCAGAAAATTTGGGTGCTGAAGCGGACAAAAATCTTAAACTTATATTCTGAAGTGTATGGATTCTCTTATGGAGGAGGAGGAATAAAGATTCGCCTGCAATCAAATATTGTAAATACAAATGAAA…	4	0	4	0
comp185365_c0	AGGACCAAACGACGTCGCTCTCGTGGAGCTCGAATGGGTTGGGATCGGAATCGGGTTGTTTGAGTAAGCCTAAGAATCGGATGGAGGACTTGCGGCTAGAGCCCATGGTTGAACGCGTATTGTCATCTCCTTCCCGGGCGCTGCGAGGAGGATTTTGTTCAATTTTCTGTTTCATTTTCTTTTCTTTTCTTTCTCCTGCGCGAAAACGTAAAGAGCGAGGAGGACGGTTTGGTTGTTGAGAAAAATGAGGAGGTGGTGATGCAGCCAGGTTGCAGCTTACTTGTCAGGTGCAAGTTGCC	1	0	1	0
comp185367_c0	AGAAATTCAGCAGCTGTGCGCCAGCTATTTCACTACAAGGGCAAGTTGGATCCTCTGAAGGGGGATGCTTTAAATAAGGCTGTGAGGGAGACAGCCCATGAAGCAATATCTGCTATATTTTCTGGAGATGACAATAAGCCGGCTCCTGCAGAGGATCTTAATAAACGGATAGAAGGTTTTGGGAATACAAACTTTGAAATGCCTTCGGAAGATAAGAAATCATTTCTACGTGAGGTGGTTGGTATTGGCAGTGCTACAATAAAGCATGGATTGAGTAGTTTAGCACAAGCCCAATCACCGAAGAAGAATGACACTGGAAGTTA	1	1	0	Inf
comp185375_c0	GGAATGCTTCAGAATATTGTGTCAGATGACTGGCCACCGTTGCAGCTATAACCTGTCTCAACTGAGGAGCTTTATGTTTGTCATGGTCCATAACATAACCAACAGCATTGAAGAGGCAGCTGTTATCTGAGGGAATGACCCTCCTAACAATAGTACCTTCCATCCCCAGAAATGTTAAACGGATACAGGAAAAGAAATGTTGAATTGGGGGAGTTGTAGATTTGTGGAGTATGTACCAAAAATTTTGATTGCTTGAGAGTAAAGAAAATTACAAAGATGAGGGAAGAGA	1	0	1	0
comp185381_c0	GTCGTCCACTACTGTGCTGCTGTAAGCATATATTCTCTTTTCCTCCAATCTCAATTGTCAATTGTATGTTCTATATTGATCTCATTCATTGATAAACATTAGTATCGACCCATGTGTACCAAAATTTCAAGCCTCTGGGTTGGATACATGCCCATATATCGCTATGAACTGAGTTCATACTTAATTTAGTCCTTAAAATATTTGTATATAATCTCCTACTGATCAACAAAAAAAAACTCATAAACTCATGTTATTTATGAGAATAGGGATCAAAG	2	0	2	0
comp185386_c0	GTCCATGCATATATTTGGCATTTATTACCCATCTCAACATATATTTTTGCTCACAATAACAATAACAATAAATTCAAACAGTCAGGTTCTAAGAACAACATAATAATATCTGAAAAAAACAAACTTACTTTCTAGAGAGAGAAAGATGTATCCTCCTTCTGGGCATTAGTTCTCACCAGCTACAGCTTTAACATTCCAATAAAAATAAGCATTACTTCAATTCTACTAAAAGAGAGAAAACTTGATCTTTCGCATCCGAGGCCCCAAACAAATAGTTTCTTGAATTTTCAATGTCTCAAATCTCCAATCATGAGGGTACTCGGTACCAATTTGATCGAGTGTTATATAATAAATATCTAATCAATCTTTAAATGCAGCTCAACAATCCCTCCTCCCTCA…	4	0	4	0
comp185408_c0	CTCAAATTTGAAATAATAATCCAAAGTAAATTGCAATTTACCCTTTTTAACTGACCCCCACACGACTTGAACTTTTGGTCTAAAAAGAATGAATTCTTATCTATTTTCTTCCTTTTTCCATCCACAAATCCAAAAAGTCCTATGTTTCATCATATCATGTCCGCAATTAGGGGCAGAGAGTCCCACAAAAATACATCACACTACCTTCTATTTGACATAAGAGATATCTGAAACGCGTAGTCCCAATTTCAATTAAAAATTAGGCACATAATAAAGGCATCACAATACTTCAGAACAAATACACATGGTAACCTCATTACTTAGCTCACCACAACAACATACCAGTTTAGAGAGAGATAGAGAGAGAGAGTGAAAAGGGTTTGTATAAAAAGAAGGGTA…	1	0	1	0
comp185430_c0	GGGTGGACAGAAAGGAAAAGAAAACATGTTTCTCACCTCTTATTGTGTTGTAGTGTAGTGTAACCAAGGGGATAAGAGATGTGACAAATCAATGTGAAGAAACTTCCTACTCTTGACATCTCATTATGATTACACTGATTCTTCTTTGTCTTCCCGAAATGAAAAGTTTAAACAGCTTAAAACAGGGAGTCCCCCACTTCAATTTCAAGGCTAAAATCCACTTCCTACCCTAACTTCAATTCTCTACAACTTCGATTAAGAACTGTTTTTTTTTCTTTTTTTTCAAAGAGTCCAAAAAA	2	0	2	0
comp185462_c0	ATATATGAATTTTGTGATGGAAGCTCTCGAGCTGGAGGACACTGTAAAGAATTATGATCGTCGTGATGCTACTGGATGGAAATACATTTCAAGCTTCAGGCCTGAGCGAGCAGGCAAGCTAGGGTCTCTTCTTGATATGATAGAGTTGGTGTGGCGTTGTATACTAAGGAAGCAACTTCAGACAGTCTTCTCTGTGATACTCGGCTGTATGTCAGCTGCAATTCTTCTGGCTGAGGCTACTATACTGCCCAGTGGGGTTGATTTATCTCTATTTTCTATACTAATAAAAGCTGTAGGAAAGGAAGAGGTGCTTGTGCAGGTGACTGCCTTCATTCCTCTGATGTATATGTGTGTTTGCACATACTACTCCTTGTTCAAAATTGGAATGTTTACATTTTA…	2	0	2	0
comp185467_c0	AGTCCAACCATTGGTTTGTTTTGAAGACTCGACACATTTACCTTGGCTTTCTTTGAACCTGACACTTGTTTCTGAAGGAGCTTCCTCATTGAGACAATCGTGTCTTGCAAATATTTGTTGGCCTTTTGAAGGGTAAGATCAGGTAAATCAGCTTCAGGAAACCCTGCTTTGATGACTAAGCTGTTCTTCTTCAAAAGGTCATTCCAGACGTATTCAGCATAATGTGGGCAAATCGGAGTT	3	0	3	0
comp185482_c0	GAGCTCTGGCATATATAGGGATCTGCCAAGTACAATTGACTGGGAGATGAATAAATCAAAATTAACTTGAATAACACTTAACAAAAAGACCAAAGGCCTATTACAAAAAGCATCAATGTGTAAATGATAAAACATTAAACAGCCTCCTTGATCCTTAACTAATGATCCACATCAATGCATTTGACCACATCAGTATGGCCCACAAGTTTTCACCAGTCAAAACAGGTTGGAGGTAGAAAAAGGGATGGTAAATGTTTTCAACTAAAATTATTTGTCACAAATGTTCATTATGTGACCTCAACATCGGGATATGATACTTCTGTCACATTATTTATTATTTATTATTATTCTTTTTTCTTTT	2	0	2	0
comp185497_c0	GAAAAAAGGCAACAAAAGAACGTCCTCCAAACAACCACTCGCAAAGGTACGATTTTTGATTTGAATCAAAGCTGCTTCTTAGTCGTCTTCTTCTTCTAGGGTTTCTGTGTCGATGATACGCACTTTGCGTCTTCGTGGTCTGGTTGCTCGTACATGCTAGGTGTGGTGATTAGGGAAGCTTTATCATCAACACCGAGTAATTAGGTCCTTTGTTGTTATTAAATTTTGAAAGCAAAATGTCTGGAAGAAATCGTGGACCTCCACTTCCAATGAAAGGTGTTCCACAT	1	0	1	0
comp185516_c0	ACTGGGCACGGGAATTAGAATTGACAAACTGTAACTGAGTTGGGTATCTAGCAGCTGGATTGTCATTATAACCTGAAGCTCCAATTAGTAGACTTGAATCCATTGACGACTGCTCAGGAGGAACTGAGCCTGCTAACCGTTGTTGGGGAAGCTGATTTTCAAAAGAAGTAGGATAATCGTCTGGGCCCATTGGAAGTTCATTTCGAGAAGCACCTGGCCTCTTACTTTGTTTGAAGCTCAAAAGTGACTTGCCATCATATTCAACAACATGGTTCCAGTTATCATATGCTTTCTTCAGCAAGGTATCCACATATAACTTCTGGCTATCAGACAGGGAATCAGATGACAAATATTGTTCACCAGTTATAAGGCCACTTAGCTCGTAAATATTGTTAAAGA…	1	1	0	Inf
comp185540_c0	AAATAAAAAATTTAAAAAAAAAAATTGGCTATTTTTCACACACGGCCGGCAATAGTTGACTGCTGAGGTTGGTTGTCCAAGAGAAAGAATCGCAAAAGAAACCATTTCAAAAGGCATTGCAAACCATACAAAAACAGAAAAAAAGGGAATATAGAGCTTTGGGGGTCCAACAGAAATTGAAGATGAGGCTCTGGAAAAGGGCTTCCGGAGCCTTGAAAGACCGTAACAGCATTTTGGCAGCGAGTCTATCTCGCAGGACATCGCTCCGGAACCCTGACATTGAAGCAGCGGTGATCAAAGCCACCAGCCATGACGAGTCCCACGTCGATTACAGGAACGCCCAGCGAGTCTTTGCGTGGATTCGCATGTCTCCTGCTTACCTCAGGCCCTTCGTTTGGG…	1	1	0	Inf
comp185551_c0	TTGCTATCTAAATCTACACATAAAAAGAATAATCCCAAACAAATGACGCACCACCTAGCCTACAAAACGACAGACACGAAAATCATCCCCACAAAGTAGCTAAACATCAACATTCTCCACATGGCAAAGTAATGACATATATACAGCACAACCAGAAAATGAGAATCACAAAACATCGGGAAGACAGCCATCTGGTGCAGTTCAAATCATTTTTGTTAAAAGATTCTAGTTGTAATTGCATGAATACGAGCCCTATACAACAGGTCCAGCAATTGCTTACTCTCAAGTTACAGTGAAGTTAAAAGTCCATATTTTCCCCTCTGAAACCAAGGATAAAACTACACCCCAATTTTTTCATCCTTGATTATAACCCTAGTAATACAAGGGAAATCCTGAATC…	2	0	2	0
comp185553_c0	AGTTGAAGCCATGGATGGCCTGCTCTGGACACTGGAGGCGGTGATTACAGAAGACTCAACAAGTTGTCTGAGAGAGAGTGATGAATGTGTACTTTAGTATTTAGTGCTGAGATATGAGTTATGTGGAGAGATTTAAGGGGTTGTAACGGCCACACAATGGGGATTGGCTAAGTGAATGGTGGTGACAGGGTTCAAGACAACCATTGGTTGGTTGTGTGCAAAATAGGATAAACTTTCCATATCATGAAGTTAGTTGACTGTTGAGGTCAGAATTAAAGCTTCTTTCTTCACCACTAGAATAATTTTTCATTTGCTAATTATCCAAGAAAGCAAACCATTATTATCATTTTTGTTTGACACCGTGAATAAGTCCTTCCTTGAAAAACCCAAAGAAAATAA…	1	0	1	0
comp185561_c0	GAAGTGGTTCCATGGCAAGTGTGTGAAGATTACCCCGGCTAGGGCTGAGCATATTAAGCAGTACAAGTGCCCAGCCTGCAGCAACAAGAGAGCTCGTCCTTGATTTAGCTGGGAAGTATGTTTTCTCTAGCTTTGTACGCTTGATTCACTCTGTTAACTGCTTCTCCAGTCAGGTTTTTTCCTTGTTTCTGAGTAGCTATATTTTGCACAACTTGTGAATGTGGGCTTTTATGGTCTGGGGGATCTCACTTTTCATTAGGGTACTGTTCATTGTAGCTTGGCAAAAATATCCCCCTATTTTATTTAAAAGAATTAGTACTCATCTTATTCTGAATTTATTAGGAATTTTAATCTCTCAATCACTTTCATTCTGTAGGCTTTTGTATACTCATGATTTAT…	1	1	0	Inf
comp185586_c0	AGAAGAATTGGGGATTTTATCACCCTGAACACGACCTCAACCTCGTAGGGCATGCATGGAAGCTGTGGGATGAACAGAGTCCTCTGCAACTAATGGATGAAGTATTGGATGAGTCATTTTCGACAAATGAAGTGGTGAGATGTATTCAAGTGGGCCTTTTGTGTGTACAACAACGGACAGAAGACCGGCCAACAATGTCGTCAGTGGTTTTTATGTTGAGTAATGAAAGTGCAGAGTTGAATCAACCCAAAGAACCTGGTTTTAGTGTGGAAAGATTTTCAGTGAAGATCGAATCGTTGTCAGGTGGACAAACTTCCAGTACTTCTAATGACATTACCATTACAACATTGGCCGGGCGATAGAAGGATTAATATTACATTGAATTATTTCTGCATTTTG…	2	1	1	1
comp185592_c0	CTCTCTCTCTCTGTGTTCCCGAAGCCGAGAAAGCCAGAGAGAGCCAGTCCCACCACCGTAACCCTAACAAAAGGAAGCACGGAAGGAGGAGGAGATGTTGAGAGTTGCCGGGAGGAGGGTCTCTTCTCTCTCATGGAGGTCCGCTCAGGCATCTCCATCCGCCTTCATGGCTAGGAATCCGATCAACGGTGGCTCTGATTCACCCTCCCATGACCTTAGATCCATCTGCCCACCCCACACATTTTCTATCAGCTCCTCCTCCGTGTTCCTGGATCAAATCAGAGGATTTACTTCTGATTCGCTGGCTCCCACACATGACATGGGTATACTCTCAGACCTTCCAGCTACTGTGGCAGCTGTCAAGAATCCCAGCTCAAAAATTTTGTATGATGAACACAA…	6	4	2	2
comp185612_c0	CTACACTGATGATAGGAACAAAAACACCTACGGTGAAAGTGATTATTTTGATCCTGCGAGCCACCCAACCATTTTCGAAGCTAAACGAAGGAAAAAGCCAACCAGTCCACCTATGAAGCCGAAGAGGCCATCGCCCACCTCCGACGACAAATGGCGTAGGCGTTGGCCTCCAAGTGGCCATCGCCCACAAAGGGCTGAGGAATTCATTTCAAACGTT	4	0	4	0
comp185613_c0	CAATCTCGATTTCGATTCCAATTCTGGGGATTTCGATTTCGATTCCGATTTTGATTTTGATTTTGTCTCCGAAGAAGGCGACGAGGCTTGAACTGAAGGGGCCAAGCCACGGGCTTGGCGGAGTTGGACAAGACGAAGCTCGAAGTCACGCTTTCGAGACTGCTCGCGCTTGAGCTGCTCTTCTTTGGCGGCGGCTTCTTCGTCTTTGCGGACTTTCTCTCTGTTGTCGAAGTTGTAGACGTTCCATCGCTTCTGAGGAAGAATATTCAGACCACCATGACCTCCCATTGTTGGAGGGTTCGCAGAGTAGCGATGATCGCAGCAGATCTGTAAACACGAGAATCTAAAACCCTAATTTGATTGAAAGTGAAGGCAATCTCTCTGTGAGAACGTCGATTG…	1	0	1	0
comp185619_c0	AGTTAGATACCAACACTGCACAACAGTGTACTCAACCAAAAGGTTTCGAGCCTATTTTTTCCTGGTCAACGTCAAGATGACATTATTTTTGCCCTACTGCTGAGTTTTCTATTAGCAATGTGAAATACTTGGGTTGGGTTGTTCATATGGCCTTCACTCCTGCTCCAAGTGAGGTTAGGCTTGTGCGTTCTTGATTGTTATTGCTCTGTTTCTCTGCTGGGATTAATATCATTGGTTGTGTTTAATT	1	0	1	0
comp185631_c1	TTTTCTTTTTTTTTTTTTTTTTGGTTCTTTCTAGCCAATATCTAGAGACTAGCCCAATTTTAATCAAAAGCAAAAGAGTGCAATTCAGCTGACATGCTATTTATATTAGGGGTCAGAACATAATCTTTCAAATCCAAAAACAGATTCTAAATCAATCCCAAGGATTAAGACAATGTGCTATATAAATATATCTCATATTTTTACTATCTAGTCTCGTATTATGACCAAAAACACATTTCAGATGATTGAAGAATAATCTTCAATGATATTTCAGCTTAAGCTACTTTCTCCTGTCAGCTTA	2	0	2	0
comp185651_c0	AAGAACGAATTCACAGAACATCTCTAAGATTTCGTATGCCGCCCATATGTTTTGTTCTCTTATAACATGCTCCACCCGTATCCGAGCTATGGCTTCCTGGCCAGCTTGCAGAAACTGGGCTATCTCCCTGCGCATAAGCTTGAGCTGCCGATCTCTCTTGTTTTGCAACAATTTGAATCGCGAGATTGCCAAATTCAAGCATGTTTTACATTTTGGGCCAAGGACGCCTCTGTTGAAGAGTTGATTGAGAAGCGACATTGACGCCAAAACTGAGACGAGTGGATCTGAATGTAACAAACCCAAAATCTCGCTGTGTGATTGTTTTGATTGCAGATGAGATTGATCAATCATACAAATGAATAATAATTTGTTTGATTTTTCGAATCGAATGTATAGAAA…	1	0	1	0
comp185710_c0	TGGGTTCCCAACAGCCGCGCCGATCCCGCCAGCTATCAAGCCAGCGGCTATCTTGCGCTCGAGCGGTAAAGTACCCGAATTCGGGTCGGACCATTTTTGCTTGAAAACCTCGTAGAGACCCATCCGGGTGGTCGAGTAGAGAGTCTGGCGGAGCATGGTGGCGGAGACGCCGGAGAACAAGGCGGCAGCGCCTTCCGTCTGGAAAATCTTGATTCCGACGGCGATGGGACCCGCCTTCGGCGGCGGTGGCGGAATATGAACGGCGGCGCTGGGGGCACCGTTGAAAGCAAAAGCGGGGCGAAGAGAGTGAATGGGTTGATGGGTCGGGTTGGGAACATGGTTCTCGCCTTGTAACTGCATTCGGACCTTGATCAGATCAAGTGGGTGGGTCGAACAACC…	4	3	1	3
comp185714_c0	GAAACTAGTGGACCCAACAAAGATAGAGCGCTGGGCTGTTGTAAACTTTTCGGCTCGGTGCGACGTACGTGGCCTTGTTAGAGATATGATCAAATGTGGAGACATGAAAGGAATTCATGTCGAACCTCCATTTGATGTATTTGAAGAGAATGCACAAAATCGACGGGCCCCACCTCTGGTTAGGGTGGAAAAGATGTTTGAACAGATACAATCCAAACTTCCAGGGGCTCCTCAATTTCTTCTCTGTCTTCTTCCGGAGCGGAAGAACTCTGATCTTTATGGTCCATGGAAGAAAAAGAATCTTGCTGATTTTGGAATTGTAACTCAATGCATTGCACCAACAAGAGTCAATGACCAATATTTGACAAACGTTCTCCTCAAGATCAATGCAAAGCTGGG…	2	0	2	0
comp185746_c0	AGAAGTCCTTCCGATCCCAAGGCACTGGCTCCGGCGCCGGCGGCATGAAAATCCACAACTCAATCGCATGGGGCACAACCCCCCAACGATTCAATAAACCTAGGGTTTCACAATAAACACGAAGCGAATAGAGAGCTTGAGGATTGGAGATTTCTAAGGTTTCGAAAAAAACCAGATCAGAGCTGTGATGATGTGTGGTGCCCTAGGCGAATTAGGGTATCAACAATCGTCCGTCCGTCTGTTCTGATATTCTTCGTCTCTCGGGGGAAGTTTCTTTCTCTTTCGCTTTCTCTCTCTAGATTTCTCTTTCTTTGCTGTGGAAAATCTGTCGATATACAACGTGGGGGACAAAGAGAGCCTAGACTAGATGATAGAGAGAGAGAGAAGAGAGAGGGAG	1	0	1	0
comp185748_c0	GGAGGATGTCCAATTTATGTCAGGTATTGTCATGCATTGACCTACTTTGGCCCTATTTGCTGTAGCTTATGGAGCTGCTTATAGCACTTTATTGTGAAATTCTGTGCCATATTTTGGTACAGCTTCTCCTTATAGCTTAGGAGCCATAAATAGCTTGTGTAATCTAAAAATAGCTGATTATTGGAAAGCAAGGGAAGGGATGTTTTTAGCTTCTGTTTTTTTATTATCAGCTTTCAGCTTGTAAGAAGCTGCGCCAAACAAACTCTTTGTTTCCTGTCAAAAATTAAATGTGCAACCAGTTGATCTGATGACATTAATATTCTATTGCTGACTGGACAGTGACAAACCTGGAAACCAC	3	0	3	0
comp185762_c0	TCTGCTTCATCTTCTCTGTCAGCATCCTGCCCTCCAATTTCTCGTAAATGCCTAAAGTAATCTCTCAAAGAAGTGGCACCGAGAAAAATAAACACAATGCTTGCTGAAAGTAGAAACCCATGCAGACAATCAGTTAGAATAATTGTCGTAGATATATGACTCAAGAAAAGTCTTTGGGCTTCAACAAAACTCCTCACGAATGCCAATCGCCATATCCAAAATGTAATGAAGG	3	1	2	0.5
comp185772_c0	GTTCTTTTCCAAGACCATCTGGATATGCAGCAGGGTTGTCAGCTCCAAAGGTTCGATCTAATGATCAGTCCCAGCTGAACAGGAGTAACGAGCCATATCAGCCTCCCCGCCCTTATAAGGCGGTACCTCACTCACGGAGAAGCACCAATGACTCATTCAATGATGAAACATTTGGTTCTACAGATTATACAAGTCAGGATAAAGCAGAAGAGGAAAGAAGGAGAAGGGTTTCGTTTGAGTTGATGAGGAAGGAACAG	3	2	1	2
comp185820_c0	ACTCAGGACCGAGGGCGGGCTTCAATTCAACAGACAGACACAAAAAAAACCCTTTCGAAGCTCTTATCTTCTCGCTCCAAGCATCGCTTCACATCCCATTTGGTTTTGTAGAGAGAGAGAGAGATCAGTGAAGAAAGGATCCAAAAATGGCGGTGTCACTGGGTGTGTTTTCGAGCTTCTTAGCCGGCGATACATCGTCGCTAACCAAGTCGTCGTCGTCGTTGTTGTCTTATCCACGGCTCGGTCTTCATCAGTCAGTTCCTCCTTCTCAGGTTAACCTGCGCTCTGTGCGCACGGTAACCTCCGCCACCGCTTCGAAGCCGGCGACGGACGCCGGAAAGAGAGAGCCGAGAGGCA	2	0	2	0
comp185820_c1	TAAATAAATAATCACGCCACAAAGCAAAGCAAACCCCCCAAAAGGAAGAAGAGGTTCCATTTGCATGGGATTCGTAATATTCTTTCTACTTCTTGGCCAGTCAAATTCACAACTCCCAGGCTTCCAATCTCCTCTCTCACACAAAACCCATTTCTCACATCTTTGATTCATTTCAACCTCATTCTCATAATCATCATATAATCAATCCTCTTTTGCTTCTTGTTTAGATCTTGAAAGT	2	0	2	0
comp185829_c0	AATTTTACATTTGATACATACATATATATATATAAACACTATTTTAATTCTATTCTTATTTTCTGTTTTTCTTCTCTTTCTCTCACTACAGCCATATACTTTTTAGACTGCTGGTTGTGAGCTTCTTTCTTTCCCACCCTCTCTGTTTCTTCTTCTTCTCTCTCTCTCTGTTTCAAACTCTTAAAAAAACCAAACTCATAATTTCCTTCTCTGCAAATCTCCAAATCAATCAATGGCAACCACTCCAACCAACCCACCAAAATCCCTTCCACCAAAGAGAGGCCAGATCAAAGCTCAAATTTTTGCGAGCTGCGTCAACAAAATAGCCTCTATCACCTCAAAAGCAGGGGAAGCACTGGGAAAGATCGGGAGTGGCGGCGGCGGCGGCGGCAGCGGAGG…	1	1	0	Inf
comp185831_c0	GAAGGAGGAGACTGGTTTAGACATACACAACATAGAGTTCTTAACTGTCGCCAACGACATCTTCTCTGATGGAGCAAATCCACCAGAACATCGTGTTGTCATCTTCATGCGTGCACTGCCAATCTTGCCAGTTCCTGATCATGATCAAGTGCCCCAAAATCATGAGCCTGAGAAGTGTGGTGGCTGGGACTGGTATGACTGGAACAACCTCCCAAAACCACTGTTTGTCCAGCTAGAAAATATGCTGCAGGGTGGTTTTAATCCCTTTCCAGCTGATCAAAAATGATATGGGAGCGCAAAGGGCTAATGAAGTTAAATGTCAATCTTATGTTTTTCTTGGATTTTAGCAGTTTGAATATTGCTAAGTTAATGTCAATCTTATGGTTTTCTTGGATTTTG…	1	0	1	0
comp185843_c0	AACTAAATGAGTTAAAAAATTCCTTCATGAACTTCTTGAAGTAATACACTTCTAAATAGGATTTATTAATAATTTTCCCTTTATATTTTAACATCTTTATTAAACCACATATTGACTAACTCATTCACTAACTAAACTCACAAACACTTCGTACAATATATATATAGTTGTTACACTGGCAGAAAGCATGGAGATTATTAATATTTAAACATACCTCTCATAGACTACAGTATGCATAGCATATCATCAAAGATACTAACCAACAATCAGTCTAGTAACACTCATACAATTTAATATCCATCTCCAGCCGAAAATAATCAGCACCCTCAAAAGTATCGGTCCGAAACGTTGCAATCCCTCTAGCCATGAAGAAATCA	2	0	2	0
comp185850_c0	GAGAAGGGGAATTTGATACCGAATTACATAAACAGATTCCGTCACATCCCGAATTTTGGTTAACATGTGTCACTTCTCAAATTTTAGACACCATATTACCGTGTTCATCATTCAATCTAAAATTTGGTAGAAAGTTGGTCATTTATGCACTTAGCACAATAAGAGAACATGTAGAGAAAGTAAAAAGATAACAGAATCATTGAAAACTACTTTGAACTAAAAACTCTAAAAAGTCTAATAAAGGAAACATAAAAAGATGCATAGAAGCGGAATTTGATACCGAATTACAGACAGATTCAGTCACGTTCCGAATTCTCCATAAAATGCAAAAGACTGGTCTTCACAGTTGGGGTAAGGAAAAAATCAAACAAACAAAAATTGAAAAACAGACACCTTGAC…	3	1	2	0.5
comp185852_c0	GTGCAAACAAAAACAAATTTCAGACTCTATTAAGGTTCTTCCATAATGTCATCAAACATAACCACTAGAATAGAGCAAATAAAAAAAGAACCATCACAATAAAATATAATCACATTTCCGGATCAAACCGATGTTAGAAGTATGTCTGTATGGGAAGAAATGGAAAAGCATTTACAATTTAGACCAAAAAAAGAATCTCCGCTGGGCTCCTATATTCAGTACTTGGCTATTGAACTCCAAATCCTATACAATCAAAATGTGACACAAATCAATTGTTAAAAAAATCGGATCATGTCAATTCTTCCCACAAATCGCATGATCTCTTTGTAAAATGAAGCCTGCTCTTTTCTAGCAACTGCCAAAGATCTATCGTTAGAAAAAGCTTCTTCGACTGTGTAG…	3	0	3	0
comp185862_c0	GAGAGAGAGAGAGAGAGATTGAAAATTGGAGTTTGAATTGTAGTTGATAATTGGTATGTTCTTTGAGTGAGTCAGTAGAGCATGTTTTGTTTTCTTGTTCCCCTATATCCTTGAGAGTGTCAGCCTGGGTGCATCCCTGTGTGTTTGAGAGAGAGAGAGAATGTTTATTAAAATGGAAGAAAGAGGAGCAGAGTAAGAAAGGAGTAAGAGGAGGGAGAGAACAGAAGAGAAGAGAAGAGCCCTTGTCATCCACACAGTTTGGAATAATACATGCCACTGAATTATTTTTTATTGATTTTTTCCAAAGAAAAAAAT	2	0	2	0
comp185892_c0	TGAAAATATAAAATATAAAATCTGTTGGTGTCTTTTGCATCCTAATTAAAGAATAGGTTTCGCAGTTGCCTTGGATTGGATTAGAACGGTGAAGCTTCTCATCTATGGCTGGTGGTGTGGCTGGGCTCAAAACAAAGCTTGCAGATATCAGTTAGAAGCGGTGGCCGAAGTCGTTACCGTAATCGCAAGATGAGTTGCGAATCCAGAGAAACTGGATGAACAATGGTGGCATGCTTAACACATGCAAGTTGGATAGCAAATGGTGTTTCTAGTGGCGGATGGGTTAGTAATGCGTAAGAACCTGCCCTTGGG	1	0	1	0
comp185908_c0	TTCTTTTAGAGGATCAATGGATTCTCCCAGCAGAAATTTCAGAGGTTCACAATCTGTTGGATCCCCGGGTTTCTCCCGCCAAAGACGGAAATGAATTCATTAGTACCCCTATTCCCTATATTATTATTATTATTGTTATTATCATTCCACCATTTATTGTTTGTATTGTTGTATAAATTCGGATTCCACATTCTTCCCATACAGAAGTCATGTTCTTTGGAAGATTTTACTTTCAACTGGACCTTGTGGCTTTCACTTTAAACTAGTCGGAAAATATGGGTTGATCGCTAATGAACGTGGATCACTATTTCGTCCCATAAATTTAAGATCCAAACCCGAAAAATAAGGTTTCATTGAACCTACCGCATCTTAATTGACTTGTGA	1	0	1	0
comp185919_c0	TCCGCCTCCGCCTCCGCCTCCGTCAGCACCAATCTGACCAAATCGTCCGTGGCGGCAGATGTCCCACCCGCTCCCCCTTCCGGCGACACAACGGTGGACCCACAACCGCCGCCATCACCACCACCACCGCAACCACAATCCAAGGTCGTGATTCCATCTAGGGATCCCGATGCCCTCTTCAGTGGCGGTGGTATCAGCTTCCTTACTGGAAACAAAAATGCAAGGTTCAGCTATGGATATTCCAGTTTCAAAGGTAAAAGATCTTCAATGGAGGATTTTTATGAG	3	2	1	2
comp185929_c0	TTCCTAAATGAGGCATTGCTAAATTCCCAATAAATAAAAAAAAAATGACAGACCAACATTCCAAACTGTACATACAGAGAAAAGTTGTGAAGAACATTCAAAGAAGAAAAAAAAAGCAAAATCTAAGGCCACATCTAGACACAATAAAAGCCCACTAATATTTTCTTTTCCACAATACCAAACATCCACAACAAAGAAAGAAACAAAAGCCAAAGGTTAAAAAATAAAAATAAAATTACAGTAATGCCATTATGCGCCATTGGAAATTGGTGCACCTCTCTTGATATTGTCCATATGGGTAGTCTCATAAACTGGTAGACCACTTGAATAGAAACCCAAATCATAATTTTCCAATTCAAACAAATCAGAACTTGAATCACTCTCTCCACCACCATCATC…	5	4	1	4
comp185941_c0	GCGACCACTCTGCTTTCTCTCCGCCGCCGTGTGCCGGCGTGCTCAAACCCCAGAGCGATGGAATCAAGGAGGGAACCACCACCGTCCTCCGCCACCGCCGGCGGCGGAGTAGTATTGGGTAAGTACCAACTGGGTCATCTATTGGGCAGAGGCAGCTTTGCCAAAGTCTACCACGCGCGCCCTCTCTGCGGCGGCGCTGCGGTGGCGATTAAGGTAATAGACAAGGCGAAAACCGTCGACCCCGCCATGGAACCCAGAATAGTCCGGGAAGTCGCCGCCATGCGCCGCCTCAGCAACCACCCAAACATCCTCAAAATCCACGAAG	4	2	2	1
comp185974_c0	GGTTAGCTAAGTGGGATTTTGGGGGGAGGGGGGGTTTTCTCTTTTAACATAAATTATGGCTCATGATGTGCTCTTGTCTCTCTTCTGGTTCTCATTTTGATGGCACTGCTAGAGCTTTGGTGTGCACATGAATTGTGTTTTCAGTGTATGATTTCTCATGATAGAGGGGGGAGGAGGCATGTACTAGTAGCAGTGTAAATGAATGATAGGTCCAAGAGAGTGGGGTGGACCATCAGGCTCAATAGTCCAGTGTCTTTCAAGTACCGAGACAGTGTCAGTCAGTGGGGTTCACTAATTGAGATGAGGACTCACTTGAAATGAAAACTCGCTCCCTTGGGATATGGGTGCGTGGGTATTTGTTTTGGGGAGATGGACTTGAATTGAATTCAACTTTGGGCA…	2	0	2	0
comp185991_c0	AGTGAGAGAGAGAGAGATTTATCTTCAACTCTTCTTCCTCACTCTGATTCTCGATCTGTGTGCCTTTGCTCTCGCGTTCTTCGATTAAAAAGCTTTCACGATTCGCTCGCTCGCTCCTCGATCTATCGACTCAGCTCTTCAATTCCCCGGTTTCGGATTGGCGCGAAGATTGAGAGGATTGAAGTGATTGAAGTATGAGCATCGATAGCCCCGGTGAAGGAGAGAATTAGGGTTTTCGTGGTTTTTTTTTTGGGGGAGGGGGAATATTGGACTTCCATGGGCGATGGTGGCGTTGCATGCGTGCCTTCGCAGCATATTATGGAGCGGTTTTCGATTTCAGAGACATTTTGCGGAGGCAACAATGGCAAGTTCAAATCAAAGTCTTTCAAAGTTATTAAG…	3	1	2	0.5
comp186019_c0	ATTCTGAAGATAAAAAAAGTTGTCCAATCCAATGTATTTCCATATAACAAATCAGAATCTCTTCTCTCTCACAGTATACATATACCTAATGTAATCAAACCAGAGAGTTCAAATCCAAAGTAAAAAACCCACAAGCATAAGAAGGTACATTTCCAATGTCAACAAGTCCAATTATTTGATAGAATGAGAAATAGAAATTGGCAGAAACACTAGTGAATGCCCATATTAGAGGACCCAATGTCATGTCTGCCGATGAATCAATCAACCAAACTTCTTAACGCTCATCAGAAGCATGCATCGAGGAGGCAGCAACAGCACAGAGCAGCCAAACAGCCTTCAGCAAAACCACTGCCGCCGCCGCTTTGTTGGTGTTGTTGAGGGGGTGGATACTGGGGAGGG…	3	0	3	0
comp186024_c0	AAACAATTCAACTTGTAATGCAGTGCCACCTGTTTAAACCCTCCCGCTCTTACGCGTCTACTCTCTCTGATGCGACTAAGCTTTGGCCGACAATGGCGGCGATCACATCACGAACCCCGACGACTCGTCTTCACCGCCAAATCAACTCCAAATCCTCGCCGTCCGATCAAAAACTCATCACAATCGTGAAACTTCCGGTAGCTCATTCCGAACGGCGTCGTAGCTTGGCCGTCTTGGCTTCTCTCCATCGCGACAATGGCGATGAATCGCACAACGCCTATGGAAGCAAGAACAAGAACAATTCAATCGAGTTCCAGAAGCTTCTAGAAGACTCGCCAAACGAATTCAACTCAAAAGACTCAAACTCACTTCCAAGGCCTTTGAGTTCTACGCATCTCT…	1	1	0	Inf
comp186032_c0	TCTACAGATTCAACACGGTAGTTCATCAAAACAACTCTTTTTGAATGCCAAATTCATATTCTACCTCACATTATCACATACACACATCCATAACAAACGCAACAAAGAGATTAGACAGTAAAATTACTTTCATTCCTGAATGAAAACACCAGTACTTACATGATATCCATTCAATTCAAGAACAAATTAAGAGGGAAAAATTAGACATAGCAACAGTAAATAGTAAACTGAAATACTAACCCTAAATGCCTAGCCCCAAAATCTCCGCAAACAAACCCTAGAGATTCAAGAACTAGTAAACTTCGTCACCGCCTTCGTACCCTCCGACACCGCATGCTTCGCCAATTCACCAGGCAAAACAAGCCTCACCGCTGTCTGAATCTCCCGAGACGTGATCGT…	3	0	3	0
comp186033_c0	ATAAAAAAAAGAAAAGAAAGAAAACTGTGCTTTGTGTTGAGTATCACTGTACGAAGTTTATCTGACCATGCTCGATTCGGCGATTTGACCCTGTGAATTTTTGTTTTTGGGGATCTGGGTTTTTTAGGGTTTTCGTTTTCGGCCCTGCGAAAAGCTCAAAATCGGGGATTTCTCTGTCTCCTTGCTTCTGGGTTTGGCTTAGTGAAGCTGAGATCTGAAAAGTTCCTGACTTGGCCTTGATTTGTTGGTTATTGAAGCTTTTGAGCTCAGTACTATTGTCAATTTGGGATTTGGTGAAGTTGAAGCGAGCAATTGGGGCTGTGTGGTGTGTTCTGTTGGGATTTGAGCTGAAATGTGCTGGTTAATTGGGTGAAGAAGGCTTGTCACATGAATTTCTTA…	3	0	3	0
comp186056_c0	TCTTCTTCTTCTTCTTCTTCCATCACACAATTGTCTCACTCCTCTTCTTCTCCTTCTGTCGTGGATTCACCACATGGGTCGAAGCCCACGCCCCATTTTGTCAACCAAATCGTGGAAAGATCTTCTGAGCTTCGAAAGGAAGTTTCTGCCAGAACGGTTGTACTACTTTCAGCTCTCATCGTGATATTAATCCATCCAGTTATTGTCTCACCTGCTTTTGCTACATTTCAAAATGCCGCTAAGACAGGGGCTCCTGCTAGACTCCTCCGCACCGAATTACTAAGCAGCGCTTGGACCGGTTTCTTTGCTGGTTGCTTACACACACTATCGGGTCCCGATCACCTCGCTGCTTTGGCTCCACTCTCAATT	2	1	1	1
comp186065_c0	AATACTCTAGACACATAATTTTGCACAGAATGTTATGTTAATACAGCATTGGAAGCTTTTTTTCGTGGGGCCAAAACAATTTCAGCAACACAACAACCTTATTGAAACATGCCCTTGCAAATCTTATCCAATGACACAAATTAAGCCCAAGTATAGCCTTATAAATTCCATCCGAAGGGTGTGTCACAGCTCATCCACAACCCTGCCTTCCCCTTCAAACATCCTCTTCTTCCTCAGCTCTTAGTCTCACAATCTTTTGAACAATATAATGGCAAACGCTCGCATCGCAAGGTTTGTCACTGAGGTAGCACCGCCACAGTTTGTGAGTGTCATGAGACACAGAGCATCAAAGATGTTAGATACAATCAACGAAGAAGAAA	1	0	1	0
comp186077_c0	GCTGCTCTTTCCCTGTAAAAGACTATTCTCTCAATAGCAACTACGGGCTGCACTGAACTGGCATTTTGTATACCAAGAAATAGCACAGCAGTATACATAGAACCCATTGCATTGAAGATATCTTGTTGTGTTTCCCTTTTGGAGCCGAGATCCCAGAAGATAGTCCCTAACAAAAGAGCTATGCATGTAGTGAACAAGAATCTCACTGCATTGTATGGCGGGTTTCGCCAGTATGACAAGTGT	1	0	1	0
comp186078_c0	TATATTCTCAAATTCTATATCTATTATTGAGACCTTGTCAGTTGGCCTAGATGATACACCACATGAAAGAGGTAAAGAAGTTCAGAATGCTCTTGGGCCATCAGTAAATCCCTTTTCCTCCCGGACAGAGCATCAAAATGCTGAAAGCAAGGAATTTCCACATAATTTTGTGGCAGGTGGATCAAGATTGAATACACAAGGTGCTATTCATTCTCCACAAAAAAAGCCCGCAAAAGAATTTAGAAAGCCATTTGATGATTTGACTAGTGACTCTGATAATGCGGAGCAAAGGAATGTATCTCTGACCAGAAATTCCATAATAGGAAGAAAATGTGCTGATGTACAAGCTTTATCCCCGTCACTTATTGATGCTGCTACTGATCCAACGCTCCCAACCGA…	2	1	1	1
comp186093_c0	ATGTACTTTGTATTCTTCGTGTTGAACAGATTGACGTTGGCCGGGTGGGGTCCGTTTTCCGACGGTCCGACCCACGAAGACGATGAATTCCCTGACGCTCGGCCTCTGGAAGTACCCAAAACGGGTCACGTCCGACGCGTTTGCCAGTATCGTCGGATCGGATCCTTCCGGGTTGCATTTCAACACCAACAACGCCGTGATCTTCATCTCTCTCCTCTCTCTATTTTCTCTCTCTAAAAATGGAAAACTGGTTTCGATGATTCCCA	1	1	0	Inf
comp186095_c0	ATTAGGTGATGGAATTTTCACAGTCGATGGAGACAAGTGGCGCCAACAGAGAAAAGTATCAAGCCATGAATTCTCCACCAAGGTATTGAGGGACTTCAGCAGCGTGGTCTTCCAGAAAAATGTTGCAAAACTTGCCAATATCATCTCTGAAGCTGCAACTTCCAACCAAATAATGGATATTCAAGATCTGTTTATGAAATCAACCTTAGATTCAATATTCAAAGTGGCCTTTGGAGTTGAACTGGACAGTATGTGCGGATCTAGTGAAGAAGGCGCCAAGTTTAGCAATGCCTTTGATGATTCAAGTGCAATGACTCTGTTGCGATATGTTGATGTCTTTTGGAAGATAAAG	1	1	0	Inf
comp186104_c0	TCGTCAATAAAGAATCATTTTTTATTTTTATTTCTGATATGACTGTTCAACTTTTTCACAGGACTGCAGAATGTTTAACTTCTTAATTGTGCCAAGATCACAAATATTTCACAGCAAACCTATTCGGTTACATATAGAAGCACTATCAATCTTCCACAAATTAGCCTTTAAAGCTTTGGTTATAAAATTACACAAGGGTTACAGAGATAACTCCTACCATATCCGACACTGAATTCCTTAATCTTATGGGATATTGCAGCCCACGACAGTGCTTGAGAATTAGCTGATATATCTTTACTACAGTTTCTACCAATAGAGCATATGCCTCCAAGCTCTTCTAACTGTGCAGCTGAGGGCAGTCAGTCTAGGGAAATCAGCAAATTAGGGTTTTGCCATTGT…	2	0	2	0
comp186108_c0	GCCAATGATTGGCACACTGCTCTTATCCCGTGCTACCTCAAATCTATGTATAAACCGAGGGGGATATATACAAGTGCCAAAGTTGCCTTCTGCATTCACAACATCGCCTACCAAGGCAGATTCGCCTTCGCAGACTTTTTGCTCCTGAATCTCCCCGATTCTTTTAAAAGTTCTTTTGATTTTATTGATGGATATGATAAACCTGTGAAAGGAAGAAAAATTAATTGGATGAAAGCTGGAATATTAGAATCAGACAAAGTCTTGACAGTGAGTCCATACTATGCCAAAGAACTTGTCTCTGGGGTAGAAAAAGGGGTGGAGTTGGATAACATCCTCTCCAAAACCGGCATTATGGGGATTGTGAATGGCATGGATGTCCAAGAGTGG	3	2	1	2
comp186125_c0	GAAGTTTGAGATACCATATTTTACTGTTTCAGGAATCCAGGTTCGTTACCTAAAGATTATCGAGAAAAGCGGCTACCAGGCTCTTCCGTGGGTGAGATACATAACCATGGCCGGCGAGTATGAACTAAGACTTATGTGAAAATCCACTTCCACCTGTTGGTGTTTTCAATCTCTACAAACTCGCATGATTTTGCACTTTCGTGGGCAAAATGAGCCTATAGGAGAGTTAAATTGTCCCTATCCAGACAAATAGCTAATTGAGCAAATTCTTGTGTGCCCTTGTAGAAGTTGATGTTTACTAGCATAGTTTATTCAGACACTTGTGAAAATCAAGTTAACTTTTGTGAATTAAAGTTTGTTTGTTCGTGATATTTTTTTGAACTCGTCCGCTTTTTATGT…	8	0	8	0
comp186128_c0	GGGAAGGGGAAGGGGAAGGGGCGCAGGGTTGGAACCCACTCTCATGAGTTGAATTGGGCACCGAGACCCAACGCCAAACCATTTTGGGTGCTCAAATTGAAACAAACACAGTGACTGAGCCGCTTTTCTTCTCTTCTCTTCTCCTCTCTCTGGAATCGGAATGCCTCTATCCTTTTCTAAGCTCGGCAATTCCTTACCCTTCTCCAGGCTCTTCAGACAGCTGGAGCAGGAGATGGAAACGGTGATTAAGGTACTGGAGCCTGGACCTTTGGGAGTTGTTGAACACAAGTTCTCTGCTGAAGAGATATGCGAGGCAAATGCCACTGTTAAGAGAGCGGTAGAGAATTGGCGAAGGAATGCTAAACTAGAGCAGAATAGTAATGTGTTGAAAGATTATAT…	2	1	1	1
comp186132_c0	CATTTCTAAAGTAGAATTGAAGCCTCAAACGGCTAAAACCTTAGTTCAAGTGACATAATCAATGAATCAATTTACAGAAGTCCAGTGAAACAAGTACATATAATCATCAGATTGCAACTATTTTCCATAAATTTAATCAATTAATTCTTTTGCTATTAAACATGGGGAAAAAAAGAAAGAAAAAGGGACACAATATATATATGTTATCATCAAATTATACATATGAAACTATATTTAAGATAAATAATTTAGGTGAAAGAAGAGCTGAACCGGCTGCTGATCATCTGAAGGGTTCAACTGGTGCCGTTTCTTGGAGAAGGGTTGCAGCCTCAAAACATTCAGCGGCTTCTAGTGCTGATGTTCCAATCTCAGTCTTGTACAATAGCCCAAGATTGTGCC…	2	1	1	1
comp186146_c0	ACAGAAAAAAAAAAAAAAACACTTAAAGTCAGTTTTTATGATAATATTATTAATTTGAACACATGCTGAAAGGGTACTTCTGGTCTCCATTATTCAATAAAATGACTTATTTAATCAACAACTACAACAGATTGTTTAGCAGATGTCTACTATAATCACCAGTGCCAGACTTGTTCACTTTTTAGAAGCTGATAATTAAAATCTTAAATGCTGTTTTGATGTATGTATCGTTGCGCACACAATGCATGTGTAATTTTATCGTATTTAGTGCACATATTTTCCCCATATCTCATTCTCTTTACCTTATGTGAAGCCCAAATTAGCAAAGCCCCTTTGTGAAAAATAAATAAATTATTATGTGTAATTAACTGTTATGATGCTCCATTTGGGGAAGGATAG…	2	0	2	0
comp186171_c0	GCTCATCCCTCCCATTGCAGCACAGTCACTGCCGATATTCCATCCTCTCCCTGTGGAGGATGAAACATGGGGAGGAAATGGAGGTGGCCTAGGAAGAGATGGCAAAAGCGATTTATTACCTTGGACTAACGAGTTTTTATCTCTTTCATCCATGCCTTGTAAGACAGCTGAGGAAAGGCAGATTAGAGATAGAAAAGCTTTCCTTCTT	2	2	0	Inf
comp186206_c1	GTCATGCAGAATTGGATTTTGACTATAGCTTGATTCATTGGCTTGATGGTCAGAGATTTCAGAACCTTCCAAAACTTCAGAGCCAAAATCATCACTGTTTGTTTCATACTGATTTGTTACAAGCCCAGTTGTTTTAATATCTTTTCGATGAATATCTAGCAGAAGAGGCTCCACACACTTCTTTGCTTTTTTCCGAGTCTGGCAATTCTTATTAGAGTATGTTCTTTTTGCATGTGTAACTAAATTCAGAAGGCAAAGAGCGGCATCTACTTCATCTAAACCATAT	3	0	3	0
comp186207_c0	AAAAAAAAAATAGATGAGATTCACAACCACAACAACAGATGTGAATAAAAAAACTACAAATGAGATTCACAACAACAGTAGTAAACAACAGATCATGAAGAAAAAGTAAATAGAAAAGGCAAATCAAAGAAAACTACAAGTTTAGATTCACAAAAAACCAGAGAGAAGGGAAAGAAATATGGAATGTAGCGATTTGTTCGAGGCCGTAATCAAAATGAAAATACAAATTTGAAAGGCACGGAGAATCGCGATGTTTCTACTGTTGCCAACCTTCAATGCAAGGGATTCGTCATTGATTCATTGACGCCCTTGCTCTGCAAATTGGCTACATAAACTTGTTGAAGAAAGAAAGCGAAAAGAAAGCGAATTCGGGGGCGATAAAGAATTTG	1	0	1	0
comp186209_c0	CATCTCAACCTCCACACCAAGGCGGGCTTTCACAAAGTCAGCAACTTGAGCTAGATCTAAATTCAACGCTACCAATCCACTCTTCCCTCGCTTGCCAAACAACATGTCAGGTTTTACAACCAATTTTGTCGATGAAAGCCATGGCTCTTTGTTTGTCAACTCCGGGAAGTTTGTAGCCTCATTTACCTGAGCAGAGCTGATCTGGAGGTCAATCCGAGCGAGTCTCTTCAAGTGCTCCTTGAGAAGCCTTTTGGAATCGTACTCTCTGATCTTCTTACGAGCCATTTTTCACGTTCAAGTGCTCCAAGAAATTCTCGAATAGGTCCTGTGAGGGCACAGAAATCAAATACCGATTTATAAAGCGAGAGGAAGATGAAGTAGAGATCTAATTCTGCCGAG…	1	1	0	Inf
comp186226_c0	GTATAACACAAGTGAACCCGCTGGAAGTCTTCCTCCGCAAATACCCACAGTTGTATCTATAGATCGAATCGAATATATATATATATAGATCGAATATATATATAGATTTTAGGGTTCTTTTCTTCAAACGAACGCAAAGTCTCCCCATCTGATCTGATTGTTTCTTCTTCTCTGCTGTTGAAAATATGTCAGAAGAATTGGAGTACCGCTGTTTCATTGGCGGCCTCTCGTGGTCAACATCTGATAGAGGTTTGAAAGATGCATTTGTAAAGTTTGGCCATCTTCTAGAGGCAAAGGTT	2	0	2	0
comp186227_c0	GTCCTCGTCGTCAAAGCTTCTTCTTCTCTCTCTCTCCTCACATCTCGTTTTCTCTCTCTCCAACTCGAATGGCGGACAACGAAACCACCGCCTCCTCACCTGCGGTGGAAATCAAACGCTCTTGGGGCGACGAAGCCGAAGAAGAAGAACCAGACACCCCATCGACCTCCGACGACAAAACTACCTCCGACCTCAAACTCGACTCTCTATCTATCCACGACACCAAAAAGCTCCACAATTTCCTCGACGACCCCCAAGACTCCAACATCAAAGCCGTCACAGCGGGCGATACTTTGTATATATCTGCGAAGACATTCGAAGAATTGAATCTGTCTGCTGACTTGTTGAAGGGTTTATATGTG	1	1	0	Inf
comp186237_c0	CTCTTTCTCTCTCTCTCTCCTCCATGGACACACCTTCTTTAGCTCTCACTGCAAAACCCTAAAATCCCTTCTTCTCTCTCTCTCTCTCTCCAAAGAAGTCAAAAGGATGTTACGATTGTGTTTCCGCAGCCATTTTTTGCTTTTTGGAAGTGATGATGACTTGTTTTGTGGTTTTTGTGAAAATTAGGGTTTTTGAGATTGAATAATTGTGTATATTAGTTGTTGTTGATGTGATCGATTTGGGTTTTTAATAATTCGATGGGGAATAAGTTGGGGCGGAGGAGACAAGTGGTAGACGAGAAGTTTACTAGGCCACAGGGGTTGTACCAGCACAAGGATGTGGATCATAAAAAGCTTAAGAAGCTCATACTTGACTCTAAGCT	2	0	2	0
comp186253_c0	GAGAGAGAGAGAGAGGGAGATCTCAGAGCTGTGAAATTCAACAGATCTTCGATCCAAGAATTGTCGAAGAAGAAGAAGAAATGCTGCCCACCGCGTCAAAAGGCCGTACGGCCTCCAACGTTCGAGCCAATCCCGTCTTCCCTCAGTACCTCCGAAGAATCGTCAAGTGGCAACAAATGGATATTGAATATACTTTTTGGCAAATGCTTCATTTGTGCACCTCGCCTAAAGTTGTCTATCAG	2	0	2	0
comp186260_c0	AGTCAATTGTGTTTCTGGAGTATCAAACACCGGTCAGTGGGTTGAGACTTGATGAGTGCGATGTGGCGTGGAGATTTAGGAACAAAAAGGAAAAGTCTTGGAGGAAGTACAGGGATTTTCGGAGGTTTAGGATTGGGTATCGTGAAAATTGTACTTATAAGGTGCTTAATGCGAAGGGTTGGCACTCGGGTACAAATGCCCGCAGGCCAAGGACTACAGTTAATAATGCAAATAGGAGTGGTGAGAATGCTAAAGTCGCTCCTCCATTTCATGACGATGAGATCAATGACACAATCCCTGTGTTGGGTTCAGATATGGCCTTTAGGAAGGGGAAGTATTTGTACTATTCACGTGGAGGGGATTATTGTAAAGGCATG	2	1	1	1
comp186310_c0	AAAGGTACCCTCGTTATTTGTCCCATGGTTGCTGTGAGACAGTGGGAAAATGAGGTTGATCGGTTCACCACAAAAGGAAGCAACAAGGTACTGGTGTATCATGGGGCCAAAAGGGGAAAGAGTCTTCAACAATTCCTTGAATATGATTTTGTCATAACGACATACTCCATTGTTGAGTCTGAATATAGGAAAACTGTGATGCCACCCAAACAGAAGTGCCAGTGGTGTGAGAAATTATTTTCTGATAGTAAGATGTCTACTCACTTGAAATCGTGTGGGCCCGACGCTGTTAGAACAGATAAGCAGTCAAAACAACGGAGGAAGGGGGCTAAAATTTCAGGAAAAATGTTAAAGCTATCTGTGTCTACTGAAGGCCAATCCAATGAATCTGAGGGTGAC…	4	1	3	0.333
comp186318_c0	ATTATATATAAATTTTGTTTGTATCACATTATTATTTTTTTTTTCATGTCCGTGCACATAGGGAACCATATTTGAAAACTTTTAATATGGATACATAATACACAACATATGGTATGTTTTTTTATGTCATAACAAAATATAATCTCAAGTATGTTTCATAATTGAACTTCTTAAACAAGACAAAAGGACAGGAAAATACAAGTACAACAACAAACAAATACTAAGCAATCACATAATCAAACACACATACATATGATCCCCACCTCACAAGTCATACACTTGTTTGCCAGTAAACTTGACCTCAATGGGGCTCGCATTCTTTCCAATCGACCGCATATTCAGCCCGACACCTTGTCGACCCGGGTTCACCTTCTCCGGGTACACTCCATCCTTAGGGTG…	5	1	4	0.25
comp186324_c0	AGAGAGTGAGAGAGAGAGAGAGTATCTGGGGATGTGCTTTGTGTGTTGTTGGGTGATGACGAAGAAGTTGGGGGAAGTGTTTTTAAAAGAGGGATTTGGGAAATGGTGTGTTTGGTAATGGTGACAGGGGAGTGAAGGGAGTTTCTGTAAAACTTCTTCAACAATTGCTGAGAAAACTCAACTGGTTATTATAAGGGAGAAGTTTGGAGCGTATTGTTGGGTTGGTGAGGTTTTATGAAGTATGGATATAGGCGTGTG	3	0	3	0
comp186333_c0	AAATCTTGGATGACCAATCCATTTCCTAAGATTGTCCTTTGAACCGGTGAAGTAATTATCAGCGACAATTACCTCATTCTTTTCATTTTCCATCAATTTGTCCACTAAATGAGAACCAATGAATCCAGCTCCACCAGTAACCAAGATTCTCATATTAGACTGAAAAAATTTAGAAAACCGCAACGGGGAAGGAGGCGGAGGTGGCTTTTTGGGTGTCTGATGATCCCCATTTGAAGAATTATTTGCCATAGCTCTGATTCAACCAAAACTCGGTACCTGTGTTATAAAGTACTATTCAAAAATTAATGTGATTGAATTGAACTCTCAATTCACTTTTTGGCTCTTTCAGATCTGAACTGTTGTTGGCTCCGATTGTTGTTAAAATCAAACTCAAATTAT…	2	0	2	0
comp186336_c1	GGACTCCAAAAACCTATTTTCAGCATCCGTTGTTGAACTAAGTTTATATCTTTGTTCAGCCTTAGTCATATCAATCTCACTTGAACTTGCATGAAGCTTTCCAACAGCACTGAAGTTTGACCTACCAGATCCATCCACAACATCATTCTGTTTTGGTGCACTAAATCCAGGTGGAGGTCGGGCTTTTGCTCGCAAGTGTGGCATAACATCACCAAGTAATGAAAATGCTGAGTCATGCGGTGCATTTGCATGACGAACTTGTAAATCTATACCAAAATATCCAATCTCAAACCACCCAATAATATCACTCCCAGAAAAAGGACCTTGAATTTCACCCTGTGGATCT	4	2	2	1
comp186350_c0	GATACATTCAATTCCCGAGAGACTTGCCATTAACACAAACATGTTCATAGGGGTTTTGAACCAACCATTTTAGCTCAATTTCGAACTCCCACGACTCTAAAATTCGAGCTTATGCTGATTTAGTAGTTACTTGTTTTCTCGCTCTGGTTTGGATTTTTATTTTTTCCAGATATTACTGGTATAATTTGTTGTGATTGAATTTTTGGAGGTGATTAGTCAGTTGTTTGATTAAGATCGGTGGAAAATGAGAGATCTTGTTTGGTTTTGAGAGCATCGACTGAATTTTCTGTGGTTAGCTACACTGGAATAGGTTCAATCTCTGAAGAAGATCAATCATAGATGTGATGTTTACTAAGATACACTGCACAAACGAGGATCAATTGTTGTTTCAAACATGCA…	1	0	1	0
comp186362_c0	TTACAAATTTTTTTTTTTTTTTTTGCATTTTTTAAAAAAGAGAACCCAAATTTACACGTCACACAAAACTACAAATCAAGTCCCACCTCCTTTCATTTCTTATGCCCCATATCCGCGACAGTATATCTTACATGCGTACACATGCCCACGCTGAATCATTCCTCTCACTCACATCAAACAAGCGTCGAGCATATTGACGTCTCTGGGTCCCACATAGCCGGTAGCAAGTATTTCCTCCCATTCACCCCGTGCGCATTATA	2	0	2	0
comp186386_c0	GAGCATGCAGCTGCAAGTGATAGAATGGCCGTCACCCAATCGCCAACAACAAACAGGCTCACTAAGACATGATTATGCAGGTCTCTTTTTAGCCTCAGAGCATGAATATCAAGGCATGCAAGTCCGAAACTCCACAAGATTTGAAGCCCCATTGATGCAATTAAATAGCAGAAGGCAGTGGTGCCAGAGAAGCCAGAAGCAGAGGCCATGACCCCAATTGAAGCAGCAGCAAACAAACACTGTCCTATCCTCAAAACAAGACCACTCACCTTCCCTGGACTCCCAAACAAGTCTTTCATCCCTCCCTCTCTCTCTCTCTGTGTCTGAGGAGCTATAGCACAATCTCTCTCTATAGAACACTTTTATCTCTCTTTTTAGATGGGTCCTTTTTCCAAAGCA…	4	0	4	0
comp186387_c0	GTTGATTACGAGTACTACTACTATAATATGCTATAATTGAGCCCCTCAGAGACTTTCAATCGAGACTGTTGACTTCCCAAGTACTCTGAACCAGAGCATCAGACAGAGGAGGAGGGTTGAACTAGAGAGAAAGCAATCAAGCAATGAGTCAAGCTTTTCACACTGGCCATGAAGGCCCACCTCATCCACCAGAGCATGCACCGCCGCCGCCTCCACCTGCCGTTCACGGCCACCCTCCACCACCTGTCCCCCCAAGCAGCCACCCTCCTCCACCAGAAGTTGTGCACCACCACCACGAGCAAGAGGAAACTGGCTGCTCTGCTTTCCTCAAAGGCTGTTTGAATGCTCTGTGTTGCCGCTGAGAAATGGGGATTGATTGATCAAATATAAGTCATAGTT…	2	0	2	0
comp186423_c0	TCACCACCACCACCACCACCACAATTCCTCCATGTTCGACCCACTATCAAACTACTTCGACCCCTTATCATCACGACCCTCAATTCTCGACACTGTCCCTGTGTGGTCCAAGACCCTACGATCTGATTCCAATTGCACCCAGATCAACAACCCCATCTTCCCATCACCACCGTCCGTTCAACCCTTCTTCGGCTCCTCATCATCATCACCGACTGTTCATTTCCCTCCGGTGGCAGAGAATACAGTTACAATCACAGCAACCCCACCACGAGCTTCATCATCATTGGCGACAAATAACAATGATCAGCTTCAGATTCAGAATCAGACCCATCATCATGTGCCTGTACGTAACCCAAAGAAACGATCGAGAGCTTCACGGCGTGCGCCAACCACTGTTCT…	2	1	1	1
comp186430_c0	CCTTCTCTCTCTCTCTCTCTCGCCCATTTGGAAAACAGTCTCTCCCAGGTGGTGTTCTTATTCAGGTCGGGACCTTAGGGTTTCGGGACGGCAATCTATTCGAATTGGTGTATGTAAATGAGCGATAGAGAGACTTTAGGGTGTGATCGGTAAAAGTTAGGGTTTTGGGATTTGAATATAGAGCGTTGTCGATTAGTCGATCTGGGAATGGATTCCAAGGATTCTTCTTCTTCGTCGTCGCCGTCTGCGGAGGACGAGACCGTTCTGTCTGCCACCGCGGGGCTCGCCAGTTTGGCCTTCCATTCGGGGAAGTTTTCGGAATGCGTGGATATATTGAATCAGCTTTTGCAGAACAAAGGAGACGATCCCAAGGTTCTTCACAATATTGCTATTGCAA	1	1	0	Inf
comp186448_c0	TTCTCTTTGAATGATGCATGCACTTGATTGCCTCCTCAGTCCCACCCAAGTTTTCTGTAACAGCAATCTTATTTCCTGTGATCTGCGGCTGTGCCGGTGGTGCTTTGCGGTGGTGGCGATGGCCGTGGCAATGTCCTCCGTACGGTGGGCTGCGGTGAGGTGTTTGTCTCTTCGGTATGGTGTCTGATTGTGAGGTTTGAATGTTTTTGTGTGTATAGAGAAAGGGGCGGGCAGCAATAAAAGAGTTTGCGGCGTCCGAAAAAGTTTGA	1	0	1	0
comp186459_c0	CAAAAACAAACCCAAACAAGCCCACTATGTTTGGATCGATCGATAGATAGGTAGATAGTGTGAAGTGACCATCAGCCATGCCAGGACCCGTTGTCGAAGATGAAAACCACAAGAGGCTTCTTAACGATGAGGCCGTGGTTGAGGACGTTAAAGAAGAAGATGAGCATGACGACGACGACGACCCTGAAGACTCTGACGACGACAACAAGGAAGATGGTGCCCTAGGGGCAAATGAGAGTTCAAAGCAGAGCAGGAGTGAAAAGAAAAGTCGAAAGGCAATGCTGAAGCTGGG	5	0	5	0
comp186467_c0	ATTAAAAAAAAAAAAAAAAAACTATTGATGCCATATATTAAGAAAAGGCTTTGTGTGTTTGTATGATTTTTCGTCTTTTAGGTTTTTGTTAGATTCAATAGCTTTCTCTCTCACTAGGAGAGAGAGGCTTAAAGGGAGGAGAGAGGATGAATGTGATGATTGTTGTCTTTTGATGTGGGGATGTGAGGAATTGATGGATGTTCCCATATGGTTTAATTTTATATGTTAATTTTATGGTTTGATTCACCAGAAAAAGATATGCACAATACTATCATGCTAATGCTCATCATCATGTTTTTTAGGATAAATTTATGTCCTTAAAAAGTA	3	0	3	0
comp186482_c0	GATCTGCGAAGGCTGATGATTTCATCAATTCTTTCAAGAACCAGTTGAAGTTGCAGAAGCTGGAGTCCATTAAAAGGAACAAACAAGGAATGATCAGTAGAGGGGTGTAAAGTAAGTAATCTTGATTTCCTGGGGCTGTTTTCGAATTTGTTGTTAATTTGGGGGTTGCTTTTTTGTTTTTTGATAGTACGGGTTAAAAGGTTGGATTGGCTATAGATCTACATGTGCTGCTGCTTATGATGTTGATGTAATTTTACCGTGAAATGTCAAGTATGCCCGTTGATATTCGCAATGAATATTAGGTGTGG	1	0	1	0
comp186488_c0	AGATTGCAATTCTCATCAAAACAGTTTACTACAGAATCATCAATTCTAAGCTTTCAGAAACAAAAACATGGCTTCAATGTTAATGGCAGCTACTGCAAGCACTAGCACTGCCCTCAGACCAACCCCTTTTCTGGGTCAAACCAGAGGACCTAATGCCAACCCTCTTAGAGATGTTGTCTCTATGGGCACTGGCAAATTCACCATGGGGAATGAATTATGGTATGGACCGGACCGACTGAAGTACTTGGGACCCTTTTCAGCTCAGACTCCATCGTACCTCACCGGAGAATTTCCCGGCGATTATGGATGGGACACTGCTGGTTTGTCTGCTGATCCTGAGGCCTTTGCCAGGAACAGGGCTCTTGAGGTCATCCACGGGCGATGGGCCATGCTCGGAGC…	4	0	4	0
comp186493_c0	CAAGTGTGGTATCAACTACCAGCCGCCGACTGTTGTTCCGGGAGGCGATCTCGCCAAGGTCCAGAGGGCTGTCTGCATGATTTCAAACTCTACTAGTGTGGCCGAGGTTTTCTCTCGGATTGACCACAAGTTTGACCTCATGTATGCGAAGCGTGCTTTTGTGCATTGGTACGTGGGTGAGGGAATGGAGGAAGGAGAGTTCTCTGAAGCGAGGGAGGATCTAGCTGCTTTGGAGAAGGATTATGAGGAGGTTGGTGCTGAGTTGGCCGAGGGAGAGGATGGTGATGAAGGGGATGACTACTGAGGAGGTTCCATCTATATCTTGCAGTGATGTGATTATGGTTTTAAATACTATGATATTATCGTATTGTGTGTGTGTGTGTGTGTGTGACCTAAAAT…	3	0	3	0
comp186497_c0	TTCTAAAGCTTGCATGGAGAAGGGTAGCAAGAAGGCCAATTGCAAATGCCCATAGGACAGTTAAGAGGCCACACGAAACAAACCCAAGGATGAAACTCGCAGAAGAGAAAATCAAGACAAACACCCAACGAGGCTGTCCACATATATAAATGGCTCTTTTAGCTGATGGACGCCCACGAATAACAGATGTAAGAGGAGGCCTCATCCTTGCTGCTAAATGTGGAGAGAACTTCCTCACAGTTCTTGTTACCTTCTCATTAAAAGTACCTGCAAAGCTG	1	1	0	Inf
comp186514_c0	GGATGACCATAATTCAGATATCAGCAAAAGCAACGCTGGAAGATATTTCCTAATATGCTGGCGCACAATAGAAACCAGGGTTCCAAGCTTCCATGTTATAAATTCCTTCAGACCATCTTCACATGTACGAACAGTGTGAAAGAGATCGGGCAAAACCTTAGGCAAGTATGGGACACAACCAAGACCCATTGACTTGAATATGAACATAAGAGATCCAACAACTTTTTGGTGGTAACTAGATAGCGAAGCATCTCTAAGGATCCGCATGAGAGAATTTATAGCAACCGTTGAGTAATAATCTTCTGATGTCGCAAAAGATGGCCAGAGGTCCTTGGGCAATTCATCCTTAGACTGGATGTGTTGACCTGCATCACTGGCTGCGCAAGTAACTTCACCATG…	1	0	1	0
comp186541_c0	TTTTAATTTTTATTTTGAAGGCGTATGCTTGAGCCTTCAACATTATTTGGTCATTAAAGTTATAAACAAAATGTACCTCAAAATAAAACTTAGTGAATAAACATCATCACAGATGACCAAAATATCGAATTCGAAGAGCAATCCATTAAGTCAGAAAGCAATTCCCCAATCAGAATCAAAACAAGTATTTTCAAATAATTAATAGAGGTCATTAGCTAGACGGTCAGCATACGTACAATTGTAAAAATGATACACCGAAACACAATAGAAAGGTTGAAGAAGAACATAGAGGTTACAGGAGAATTAGATTTTGCCACGCGGTCCGAGCTTGGGTGGAAGTTGGGGACCCTTTTTAATAGGTAAGAGATCTGGCGAGGCAGTG	2	0	2	0
comp186546_c0	CGGCTCTTTCCCATACCCTCTTTCAAATCAACAAGTCTAGCGTTAGGGTTAGGCTTAGGGTTAGGGTTCGGGTTTTTGAGAATCTCGAAGTTTTTGAACAAAGAAAATGAGTTCGGGTGGAGGATCGACGAAGGGAGGGCGAGGAAAGCCCAAGGCTTCGAAATCGGTGTCTCGGTCTCACAAGGCTGGTCTTCAGTTCCCTGTGGGTAGGATCGCTCGATTCTTAAAGGCTGGAAAGTATGCCGAACGAGTCGGCGCCGGAGCTCCCGTCTACCTCTCTGCTGTTCTCGAGTACCTCGCCGCCGAGGTTTTAGAACTTGCTGGGAATGCAGCGAGGGACAACAAGAAGAACAGAATAGTGCCTCGACACATACAGCTGGCGGTGAGGAATGATGAGGA…	1	1	0	Inf
comp186551_c0	TGCAAAGTGGGACCCCATCCCAATAACCAAGTTGCCCATCTGGGAGCTGACCTGGTGACCAACTTGAGGGGAATAGTTCAACCCCTGACCTTGACGCATCATGCCCTGCGGCTGCAAAGGAGGGGCTTGGATACTTGGAAATAACACCTGTTGCTGTACTTGGCTAGAATGTCCAAGTATCGGCATCTGTAATGAAGTAGTTGCCATTCCTTGAGCCTGGATTTTTGGAGTGGGGACACCAAATTGTACAACCTGTGACTGCTGAAAAGGAATAGCCATAGATGCCCCAGAA	1	1	0	Inf
comp186570_c0	GGGGGGGGGGGGGGGGGGGATTTGGCTATCTTCTTCTAAACAGAAAGATTGGAGAGAGAATCGAAAGCTGTCATCTTTGAATAATATATGAAACTGCTAAACTGTCAGTCATATATATAATATATCTATCTATCTATATATATGTTGTTGTGGGTGTTTGTGAGAGTTTTGCTGCGATGCGAGGGCTTCCATTTCTTGGAGAGCTTAAACCCTTTCTCTCTCTCTCTCT	1	0	1	0
comp186578_c0	GCAACATACGCCGGAGTTCCACAAAAAGTGTGAAACAACCCATCCTGCTTAATCTGATCGGAAACAGCACTGAGTCCGAAATCAGACACCTTAAGATCACCATTCTCATCTAACAAAAGATTTTCAGGTTTAAGATCACGATGATAAACGCCGCGAGTGTGACAAAACGATACTGCTGAGATCAATTGCTGAAAGTATTTTTTAGCTAGGTCTTCTTTGAGGCGCCCCTTGGCGACCTTGTTGAAGAGCTCGCCGCCTCTAACGTACTCCATGACGAAGTAGATTTTGGATTTTGTGGCCATGACTTCGAAAAGTTGGACGATGTTTGGGTGTCGAACGCGACGGAGAATCGAGATCTCGCGCTTGATGTGAGCGATTAAGCCGCCTTTGAGGATTTTC…	3	0	3	0
comp186598_c0	TTTTTTAGAGTCACACTACTAAACATTGCAAATAAAGACTTCTTACCTAACACAAGTCTTCCAATGCATGCCAAGCATTAAAATTGTTGCCCTGTTATTCCACAGTTTTTATGAATGATTAATGTACAAGTAATTTCATCACATTTATGCATCACAATGCTAAATTCTGGAAATGACTTCGTTCTCAAAATCACGGAGCACACATGCAACCGGCTTACTTTTTAACCATAAATAAATAAATAACAAAATTTTTATTTTCTTATTTTTTTTTCCCCAGCAGCTGAAA	2	0	2	0
comp186609_c0	CTCCTCTCTCTCTCTCTCTACAATGGGAACCAAATCCGTTGCCATTTTCTTCTCACTCCTCTTATTTTCTCTCTCTACCTCTCTCTCTCAACCCCTCCAATTCCAAACCCTCTTCCTGCAATCTCTCCCAAAACCACAGTCCCTCTCATGGACAGATTCTGAAACCCTCACTGCCGAATCGGACTCCGAAACCACCCTCTCCGTACAGTTACACCACCGCGATTCTCTCTCCTTCAATGCCACCCCAGAACGCCTCTTCCACCTCCGCCTCCAACG	3	1	2	0.5
comp186623_c0	GGCGTATATTAGAATTTCCCTAGTAAATATTTACGAGAATATATATACATATATACATAAACTCATGATCCAAATTCCAACTCCATCTTGATCAACCGCCAAAGCAAGTATTTGTACTATAACATGGCTTTGTAAAATCTAAATATATACTAACAAATTGAAGCAATATGATGCTCTCAATATTTCAGTTACAACCAACCCAAAGAGCCAAATTAGAAGCCATCCAAAGGATTGATAAGAAGCATCAGTTGCAATCAGTATCAACAAGCACTGGCCATGGACTCGATTAGAAGCTTGTAACCTTCTGGCACAGGTGTCTGTGTTTGTACACACCCTGCCAATGAGGGAACATCAGTGCTGACATCTAAAAACCTTGCCAGCAAGAGCAGCAG	3	0	3	0
comp186634_c0	ATGATCAAACTTGATATGATCCAAAAGCTCATTTGAAGTCCAGAATTCACGCTCTCCACATAATAGACGCTCTAATTCCGCTTCATTGAAAACCTGAAGATGTTCGATGGGGAAAACCTGATTGAACCCGGATTTGAAAGCTTCCACTTGTCTGTAAATTCCAGTATTTATAGTTGCATCCACAATGACTGAAACATATTCCTCCAAGTTCATCATATTTACCAGTTTAGGATCAGGTCCAGAAGTAAGAACATAATCCGGATATCCAGGAAGAGTAAAATCAAGACAGAGATCCTCAATTGTGGTGTTCCGGAAACACGAGTCAAGTTTTAATGTTGAATTTTCTCCACAAACAGATTCCA	2	1	1	1
comp186643_c0	TTGTACCATAATAATAATACAGAATTAAACTTTATAAGATCTTGAATTTAATACAACTTAAGAATAAAACGAACATATCTCTGTCAGCCATTGAATTAGAGAAGTTTGGAAAATATTCTTAATAATTTAACCTTTAATTCGTAGGTCGCTTTCTTCTCCCTATCGCTGTTAATTAGGATGACTATAATAATAATATCTGCTGATGCTTTGTCTAGAATTCAATGCTCCACATCCACCTCTAGACACACAAATTGATATTCTCGAGTATAGGGGCGGAACTAGGATTTTAATACAGATCAACTCACTCAATAACTCACACTCTTTCTTGGGTAATATAACTTAGCAAATAAGCTACTAATTA	1	0	1	0
comp186646_c0	GTATCCAAAAAAGAAAAGAAAAGAAGAACATGCAAGTGGTGAGTCCTCTCAATGCTCTATGCATTAATTCCCTTGAATACCAAATGTTATTCAAATCTAGAGAAGTGAAAACTGCACATATAACTCAACAGTCAGATTTAAACTCAGACATTACACTAGATAAGAGAGCACCTCGTTCATCAAGTCAACCCTTGAATTTTAGTTGAGACCAAAACATTACTAAGGTTTCTTTCTTTCTATTTAAAAAACATAACTAGGGTTATGTAAACTTTAGAAAGAGAGAGAAAGAAGCAATGTCCAAATAACGATAATAACTACCAACCATAAGCATATTTAATGGAAGAGGTGAATAAAAAGGGGGGACAAAAAGGGCAAAGGACAAGCCAAGGAAAAAAAAAT…	2	0	2	0
comp186651_c0	TTTGATACAGAACAAAAAATAAGAGTGCAAATGTATAATAAAGTAAAGAAGATTCCAATGTTTGTGGTGTAAAGCAAGTGGTGTAGCAATTGCTATCCATTCCATATCCCAAAAGTCTAGCGTCAAAGTATCTTTACACGAATTGCATTCCAAATTATCAATTCTTGAAGGTATCAATAACGATTAAAGTAACAAAGTGAAATACTTTTCCCAGTTCTAAGCATATAAAACTAACAGAGGTCCAAATTCACGAGACTAATCACCTAGTAAGATAGTATACAATCAGGAAAATGACCACAAAAGCCGCTACAAGTGTAAACATTCTCCTGCTGGATTTGGTCTCAAATACCATCTTGAATTTATCCATGGTTCCTGACAGGATTCCCCTTGATGCATCCA…	2	0	2	0
comp186676_c0	ATTCTAATTCTGGCTTGCCATGTTCAATCAATGGATCATGTAAACCATATGATAGTGGAGACTCTGTAGCTAGATTTACTTCAAATACAAATCCACCAGTTGAAACTTCAGAAGGTTTACGGCTGAAACGCGTAAAGACTGAGCATCCATCACAGTCTCTTGTTCCTGAAAGTGAAAGTTCTGCCGTTTCAGTTCCTACCAGTGTTGAATCTCGTGTAATCCATGACGCACAATGTCAGGAATATCAACATGGTAACACTAGTATGCCAATGAAATCTGAAGTTACAGAAGTGAAGATGGAAATTCCTTTAAGTACTTGGCAAGGAAGTCCTAATATTAATGATATGAAGGACAATATGGATGACACCTATAACCAAAAGCCTGTTGGTGACCCTATTA…	3	2	1	2
comp186684_c0	CAAAAACAAAAAAAGGAAAAAGAGGTTACGATTCCCTTGTTTGTTTGCAGATTCATCGAGAATCTCCACGAAACTGATTCTTTGATTTTCTTTTCGTTGGTGGTTTTGTGTGCAGTTTCAGTAATAAAAAGAGAAAAAAATGGCTTCAGATCCGAAAATTCACACATTTGAAGAGGTCGCTAAGCACAACAAAACCAAAGATTGCTG	3	1	2	0.5
comp186693_c0	GGGAAGTAGTAAAAAGCTATATTCTCGCAGTAAATATCAGCTTTCGATTTTGGAACGATAACAAAATTGAAGCAAACAAAGATGGCCTCCTCAACCTCAATCTCAGGATTTTCCTCTCTGAATTCGATTTGCTCATCCAAATCTCACATCCCTTCTTCTCTTTCTTCGAGCTTTCCACTTGGGTCTCTTCATCGTCAAAGCCATGGCAGCTCTGTCAATCGTAACCCTACTTTCGCACTTGTACTGAACAATAACAAGTTCCAAAGATGGAGAAACATGGTTAGGTCGGTCGAAGAAGAAACCCTAGTTCCAGAAGAGACTGATCAGCCCGTCTCTGCTCTCACCATGTTCTTTCAGGCACTCATCAATTCTGT	2	0	2	0
comp186718_c0	ATTTTAGAGAGAGAGGGAGAGAGGGCAGGCGGAAGCCATGGAGCCACCTCGATCATTGTCCAAGGACAAGGACAAGGAGACTAACTCCGAGTACCAGAAGAAGAGAAAGCTACCGACGGCCCAAGAGCTGATAGCTTACTACGAGTCTCAAGGAATGGAGAGCAAAGAGGCTTCTGTCAAGGTCATTGAAGATCTCCAGAAGGCTCTCTTCTTCAGGATTACCAGCTCTTCCAGCTCCAGGGGGATTAGCAATAGTAGCGACCCCAAGAAGAAGATGGTGATGGCGGAAACTAGTAGAAAGCAGCTGGATGTGATCAACGCCCGCCTCATCAATCTTGAAATGAAGCTCGACTCCAAGCCCGGTTACCCACAAACCCTCGCCATAGGTGTCGCCTCCGG…	6	1	5	0.2
comp186740_c0	GGGGATAGAGAGAGCAAAGGGGAGACATTACATCCACAATACAGTCATATTCATTCATTCATCATCATATTCATAACCCAAAACATTGGAATATTGAAATTAAGAGAGTAAAAAAAAGAAAGAAAAAGAGTGAAGTTGGAATTTTTCATTTTCAGAATATGCCCTCGTGTATCTGTCTAATTTTCTAGAAATTCCATGGGGTACATCCGCAAATAAACCAAAATACCGGACCCTTTCGGATAGAGTTTCAATACCACTCTCGATCTCTTCTCGCTAGCGGTGTCCGAGTGTGTGTGAGAGAGTTGAGGCTCTGAGTCAGATCCGTGGGCTTCGTATCAAGTTTTGGTTATTTTTTTATTATTAATTTTTTTTTTTTTTTTTCGTGGTTGATGATGTTGC…	6	0	6	0
comp186740_c1	TCCTCTCTCCTCTCACATTCTCTCACATTCTATACATCAATCAATCAAAAAAAAATTACAAATCATCCCAAAACTATTTTCAAAACTCATAACTAAACAAATTTTCTCTTTTCAAATTATGATTTAAAAATTTAAAACTCAAAATACAAATATACACTCAAATCATTATTCTAAAATTAAAACAAACGAACCCATGAATTTTCTGATTTCCAAATTTTCTTCTGATCACTCTCAAGATTGTAGAATGTATTTTCAATTCTCAATCTAAAATTTGAAATTTCAGCTTTAATACTGTTTTGGTGTATTTGATAAAAAGACAATAAAAAGAATGAAAAGAAAAGTTTAATTCAAAAAAATATCTAAAGACTTTCTTTTTCCGCTCTCTTAAAAACCAAATTT…	1	0	1	0
comp186751_c0	AAAAAAAAAATTCCCAAAAACAGAATGAAATAATTTGACAACACCAAATATGCACTGTCCATCAAGCCCTTAGATACCCATCTCCTCCATTAGCAGATATGAAAAGGCATTTCAATGTGACCCTCACATCTCCACCTAAATAGAGTTGATGAGGATATGGGAGGGGATGATAGATAAATCACTTGGTGATGGCATAAACAGCATAGATGATTCCAGGTAACCATCCAAACAAGGTCAGCAACACACAAATCCAGAACTCTACCTGGCAACCATATTTGAGGAAAACCCCAAGGGGAGGCAAGATGATGGCCAAGAGGATATCGATGCAGGTTGCTGTTGATTCGTCTGACATTTTCACTCACAAACAACTAAACT	1	0	1	0
comp186774_c0	TACACCCACAGGTTCATACATTTCGGCTGAAGCTTCTGCTACTTGTATAGATGTTGGTCTGGTGAGGTCATTAACTCGTACTCTCCAAGTGTTAGACCTGGATCATCCTGAATCTCCGAAAGTTGTTACAGGACTTGTCAAAGTTCTTGAGATAGTAACCAAGGAACACATCCATGCAGCTGATTGTAATACTGGCAAGGTTGAAAATGCAACAAAACCTCCTGATCAGAGTCAACTTGGTGGAACAGATAATGGTGGCAATATATCCGAGTCCATGGAAACTTCTCAACACAATCAGAGTTCTGCAGCAGCTGACCACATTGAGTCTTTTGACACTGTCCAGAACTACGGTGGATCTGAGGCTGTTACTGATGATATGGAACATGACCAAGATCTCGA…	2	1	1	1
comp186801_c0	GCAGAGTGCGAAACCAACTCGGACTCGGAGGAACGGAACCCATTGCAATTGCAGATCTCTCTCTGTGTCTCGATCTCCTCCTTGTTGGATCCTCACCAGGTTTGTCGATGCGTTTGATCTGGGAAGTTAGAGCCTTGAATTGAGTCTTGTTCTGAATTGGGTCTAGGAAATGGCCTGGTTTAGCGGGAAAGTCTCTTTGGGGAACTTCCCGGATCTCGCTGGGGCTGTCAATAAGATCAGTGAGAGCGTCAAG	1	0	1	0
comp186828_c0	GGATTCCAATCCAGTAAGTGGAGAAAATCTGGAGGTGTCAATGAATTTATCATATATTAAAATGCTAAATAAGCATTAAAATGAAGGTTACAATCACTACCCATCTACAAAATACAACAAATGAACTTCAATTCCCATGCTTTTTCTTTTCTTTTCTTTTTTCACCCTAAACCCCAATTTAAGAAATTAAATGAACCAAAAAAAAAAAGCCCACATATAGGCATCAAAAAATCCCCGTTAGCAAGCTCTTATTCTGTCAACACATTTACAAGCGCCAAAACCCATCACCCCAGATGAAAAGAATCGCCGCAAGAGCTACAAATATTACATTTTACCTGTTTTCCCCCATCCTTGTCATTACTTTTTACAAAATCAAAACCAGTCTTTAAATCCCCATCC…	3	0	3	0
comp186845_c0	CGGCAGCCGGAGCTGGAGGTACTGGCCTGCGCGGGTGTAGGAATCGACGAGGTCAGGGGAGTCGGAGACGTCGATGGTGACGTGGAATAGGGACTCGGCCGCGGGGTGGACGACGGTGAGAGGTGCGGGAGTCCAAACGGTGCTGTCTTGGCGGACTGCGGCGGCGGAGATAGAGAATAGGCGGCGGTGGTGGTGGTGGCGGCGGATGAGGTTTAGGTGGCGGAGGATAGACATGGGAGGGTGGTGGTGATGGAGGGCATGGGAACGGAGGTGAGGAAGAGAGGGTGGTGTTAGAGAGAGAGTAATAGTAGTCATGTTTTATGTGACAGAGAGAGAGAGAGAGACTAGAGAACGCCGCCGCTAATGGAGGAGAGGAGGTGGTGATGGACTGCAGTCCGT…	1	1	0	Inf
comp186876_c0	GGAGGGAGAGAGAGGCTTACATATATTGCATTTCTGTCGATATTTCTGTAACTCTCGATCTCGGTACGAACTGAGTCGAATTGAGCATGACTGTTTCTGAGTCACCAGATCTGCCATTGATTGATGTTGAATAAGCCTGAGTTTGTAGTTTACATCAAGAATAGCTTCAGGGATCTGCTCCAAGTTCCTTTTTCAAACACAATGGCTTATTCATTGATCTTGAAAAGAACATATTGGGTGGCCTTCATCTATACGGTTCTTACTTTGCATGCCTGCAATGGGTTTTATCTGCCAGGAAGCTACATGCACACGTATTCAACTGGTGAAGAAATATTTGCCAAAGTTAATTCAT	2	0	2	0
comp186882_c0	ACTAACTTCACTAAAAATTTCGTAGACACGTTTGACTGAGAAATTTTTAAATAAATAAATAAAATACATCAATATTTTACATCATTTCACACTTTTTTCTTTTAAATCCCTCACTCAACGAGCAGCAATAGTAAATCGTTGGTAATTGATCATTAGGAAAGTGGGCCCCCAATCAAGAAGATAAGGGGCTTCCAAAAATTGACGGGCAAGCCCACCTAAAAGTAGAGTGGACCCACTCGCCTTTTGTAATTGATGTGTTCGTCAAATGTAGGTGTTGGCACGACCAGCCTTCTCTATACGATCATTGACCAGTCATCTAACACCCCCA	1	0	1	0
comp186886_c0	GAAAACAGAATGAAGCATATTCTTAATAGGACTTTTCATTATATGCTCAAATTGCAAAAATCCGTGTGAACCACACATAAAAACTAGATATTGCAATTCTTTTTTCATCTATAAATGTAAGAAAACTACTTTTGACGAGGACACTGTCCACACATTACAATATATAAACAAAAACGTAAAGAACCCTGATATCCACACCATGTCAAACCAAGGTTTGCCCAACTATAAAAACAAATCTTCACAAAAACATGACGCTACTCTTGACAAGCATTTACTGAGGTCCGGAAAATTTACCCATCATTTTTGCAATTATGGGAGCCACCTTGGGGTTTGCCTGATGCTTAGCAAAATTAGCTGGATTCTTCATCACATC	1	0	1	0
comp186890_c0	GGGAGGGGGCTGCTCTCTATTTCCTCATGTCAATGTGTGGTTCTTAGTGCTTATTTACTCATCTACTTACTGCTGTTTGAATACAGGTCCTTGTTTCTGCACGTCTCATGGTTGCTTGGCAACTTATTGGCATTCCAATGGGCGTCTACGATATGTGTCACAGGTATGATATAGCATGGGGGGATCTCACTAATGTTCAGCTTTTCGGTTGTACCTTAGTGAAAAGGTTGTTGAGCCCTCTTTGTCCCCTCTCCAAAATCAAATTGTGAATTCCAAGTAAAATTAGTGGAGAAAAGCAGCGGAGTGTTGCAAGTGAAATTTCCACATAGGGTGATCCTCTCGGTAATCGTTTGGGGGTACTTGCAAGAGAGGAAACAGTTCGGAGTACCATTGGCAGCT…	3	0	3	0
comp186898_c0	GCCGTGTTTACCGAGTTCTTTCTTTCTCTTCTCCTTCTAGTCAACTCTCTCAAAACAAGAGCCAAAGAGTCGTCTGACCTTCAAGCCCCAACAACCCCCACCCCACTTCACTCCTTCCCCAATATACACCAAAACACGAACACGAACACGAACGATGTCTATATATTATATGATCAGATCTTGAATTTGTGACAATTAAAGCTGAGATATGGGCCACCTAAACCTCCCCTCCTCCAAGCGCAACAACCCCAGGCAGTGGCGCCTCCTCGATCTCATCACCGCCTCCTTCTTCGCTGCCGTCCTCCTCTTCTTCCTCCTCGTTTTCACTCCTCTCGGCGACTCCCTCGCCGCCTCGGGCCGCCAGTCCCTCCTCCGCTCCACGGCGGATCCGCGGCAGCG…	3	2	1	2
comp186918_c0	GCAGCTCACCAACACTTCCAAGCATCAAGCTGGCCATGCTTTCTACCAAATTCCTATAAAATTCAATACATCTTCTTCATCTGGGTACCGTTCTCTTTCATTTTCCACCAATTTTATCTTTGTCATGGTTCCCGAAATCACAAATTTTAGTGGTCATGGAATTGCATTTACCATCTCTCCATCTATGGACTTCACCCAAGCTGTAGCGAGCCAGTATTTGGGGCTTTTCAATTCTTCCAACAACGGCCTCACTTCAAACCATCTGTTG	1	0	1	0
comp186919_c0	ACTGCAAAAGCAGTCCAAGTTAGGGTGGGACCTTAGCTCTTTGTCCATTGCTTTGTATGATTTAAGAAAAGCTTCTCTCCATAAAGAGCCCACTTTATATTCTGTAGTGCCATCCTTCTCAAGATCTCCTCCATCTAATTTAAGATTCCCAGTGCAACAAGCAGTACTAGAACCACTTTGCTTTGATTCATAAGAATGCAAGAATGACAATATCTTTAATGGCAATGCATCCCTTACTTTGCGGGCAACA	1	1	0	Inf
comp186955_c0	GAGTTGACAAAGGAGAGCAGCCCCTTGTTCTTGCAAAGTCCATTCCCTCATGCTCTGAAACTCCTTCAATAGGATTGCAAACGAACCGAGTTGTTCATAAATAGTTTGGGCTTAGCTTGTTTAAAGCTAGTTTGAGCTTGGCTAGCTTGCTAAAGAAACGAGTTCAATTTAAATTTTTAGGCTCGTTTGGTAATCAAGTTGAGCTCAAGTAGACCTAAGCTCTGCTCGAATAGGCTTGTGAACATAATTATATATAAAATAATGTTTAGTCTTAATGATATGTCAAATATATTTTTATTAGT	2	0	2	0
comp186957_c0	ATCCCCATCTTCAAGCTGGCTAGATCGAAATGCAAGTTTCTTGTCAATGGGTTCACACATCACAGTGGGCTCAAACTTTATCTCCTCATAAAGATCAACCTCTTCATCAGGAGCATAGCCAGCCATTTCATTTAGTTTCAGTAGGATTTCTGTTGGCTTAGCCATAGCCTTCACAAACAGTCTTCCAACATAACGTAGCTCTTCTTTCTCATAATCATAAAGCTTGAAAAAAAGCAAAACATCATCTTTTGTCTTGTTAGGAGGAGGAATAGGCTGTAAATCCAGTCCAAGCTCCACTTCCAAGAACAACTTTAGTTCTGCATTG	2	2	0	Inf
comp187000_c0	TCTCTCTCTCTCTATCTCTTCTTAGCCTTGGGGTGCAACTGGTTAATGGATATTGATCTCTTGTGGGCTATTGGGGGGTGGTTTCTTATTCCTGATTGCATGGCAACATTCAGAACATCATCATCACTCTCTGAAACCTCCACAAAATCACACCCTTTCCTTCTCTTCCTCTCTCTCCTCTTCATCTTCCTCATCCTTGTTCACTCTGAAGATCCATCAACAACACCATCATCCATGGCTTCCTCAATTCCCACCCGGAGGCTCCTCGCCGATTCTTCCTCATCACCTACCTCTAAAATGAATTTTCACCCTAAAAATACCCAAAATTCACATACTCCATCATCATCTT	3	2	1	2
comp187010_c0	GTGGTGGTGGAAAGCATTCTATGCTTCAGGTTCCGTTGCTCTTTATGTGTTCTTGTACTCAATCAATTACCTGGTTTTTGATCTCAAGAGCTTGAGTGGACCTGTGTCAGCTATACTTTATATTGGTTATTCACTGATCATGGCCATTGCGGTCATGATGTGTACGGGGACTATTGGCTTCCTCACATCGTTCTATTTTGTCCATTACCTTTTTTCATCAGTGAAGATTGATTGAAAAGGTATATTTGCTAATCCTCATGGGCTGGTTGAAGTCTCCTGGTGAGTGGGATCAATCCAACATTTTGCATTTGCCAATATGTCTTGATACACATCATGTCGCACCGCATTGAGAGGTTATTATATTTTCTCTGCTTCCTTGCTTCCTTAGGTTTACAGATT…	5	0	5	0
comp187014_c0	TTGGAGAAATTCTCGAATCGAAGGTCCGTTTGTCGTTGCAGAGATCGGATCCGAACCGATTCGGCTTTGCTGACTCCTGATCTGTTCTCTGTTACTACTACTACTACTACTATTCATCTCTGGTTTTATGTGTTGTTGATCTGTTCTCTCTGTTAACTCTCTCTATATGTTACTTTTATTGATCACCTTAAACGGTACGTTCATCTTCTTCTTTTCTCGAAAGATGAAGATCGATCGATCGATTTTGAGTTTCAGTTCTAGTTTTGTGTATCTACTTTGATTTTGTTTGTTTGTATGTTATTGATCTTTGTAGATCTGATCGATTTATGTTTGATTTGGTTTTTAGATCATCAACGATCGCGAGA	1	0	1	0
comp187038_c0	GGCGGACATCCCCCAAAGTCGTAGCCCAATTACCGGAGATGACCGGTAAACTTCGAGCCGACTACACCAAAGTCAGAAGACGACTGTTCTCTACCTTCTTTAAATCCACGCGCCACTCTTCGCGCGTGCTAAATTATCAAAACCAGTCGATCGGAGCACTACGCCACCAAATCTACGCTGCTGATTCATCCGTGATGTTCCCCAACCACATAGGCGCGTGGATGTAATAGAAACCTTATCATCGGTGATATGATATGATATGATGGCTCTTCGGCGGCTCAACGGAACATTAACTGCAGATCGCGAACATAAATAGAGAGAGAGAGAGA	2	0	2	0
comp187040_c0	GGTCGTCTTTAATTTTTAATTATTTAATGGGTTTATGATTGTTTTGAAGCATTGATTAGTTTTCTCATGTGGGTTCATGAATGGGGTCTATGACAAGGGTGTTAATTTAATATTATTTTTTAGTTTTTTAGTTCAAATTTTTTATATGGGATTTGTTTTGTGAGATTTTCAGGTTTGACTTTGAAGCTAAGAAGGGTTTGTTGTTTGAGGGGAGGGTTGGTTGTGCCTTTTTTTGATTGGGTTTTCAGGAGACTTTGATTCTGATATGATGAAATCAAAAATTTTGTGTATTTGGTGGTAGATTAGGGTTTGAAGCTTGAAGGGTCTCTGATTTGGAATCGCTATTCTGTGGCTTATTGTTAATTGGTTTGAAG	2	0	2	0
comp187070_c1	TCTCTTAAAAAAATTTCAAACACCCTCCCAAAAATCGACCCTAACTCAATGCTGAGAAATGCACTGTATTCTCCACTAGACTACCAACCTTGGTGGTTATTGTATATACTTGTACGCGTTTGTTTTGTTTGAGCTTGAATTCAATTTGACACGAAAAATAAAAAAAATACAACATTAAAATTAGCAAGAAATTATATTCATTGCATCAATCTCAATATACAAGAGAGAGTCGCGAGCAAAATATGGCCCGACTAATTTTAACCATAAATGGAAACGCTACTTATGTCCTTCAAGAATTGACCTGCTCACCTGTGTAGAAGATCTAGAAGACCAGCGCCTTCTCACTCCCTATGGATTGGATAAATAAAGAGTACAATTTTTTTTTTCCTAGT	1	0	1	0
comp187080_c0	AGACCAAAGTTGCAGTCTCCGACTCGGTCGGTCGTTCCCTTGTACAAAACAAAGGGCTCGTTATATTATTATATACATCTCTCTGTGTCTCTCCCCAAATCAGAGAAAATTGTGGAGATCGCAGAGTAATCTAACAATCGCAACTTGAAAATGATTGATGATCAGGACCTCGGTTTCTTTGCCAATTTTCTTGGCATCTTTATTTTTGCACTGGTGATCGCATATCACTACGTCATGGCTGATCCAAAATATGAAGGCAACTGAGGGTTTCTTTATTGTCTGCAGCGGATGGATGTCATGTCAGCTTTTAGTTTTGCAGGAAGATATATTTTGAGGTAGCTAAATTCTGTGTTTGCAACAATGAAGTGTATCTGACCTCTTTTATTAAATAGACTTAAT…	2	0	2	0
comp187082_c0	GCAGACTCATCAATCATCTCTACGTTCTCATCATCGAAGAACAACCAATGGTTATGGCTCTTCACAAGGCTGACATAGTGCCCATGGTTGGGCCCACTCCCAACATGGACAACAACGGCAAATAAGGAGTACTCAGAGTCGGTATCTTCCATGGTGCTGCTCAGTTTCAGCTCAAGTGGGAACACAACGCGATAAGACAACTTCTTGTACCGACCAAGCTGTTCCATGTACTTAAAACGCTTCAGATGAATAACTAGGACCTGAGGCGGTTTCTTTATCTTCATCCTCTTTTGGGCTTCTTGTAAACTGCAGCA	2	0	2	0
comp187086_c0	GGAGGAGGAGGGAGGAGGAGAAGAGGGGAGGCGGCCATAAAAATGGCTGGAGGAGGAGTCGGGGCCGGAGGCGGAGCTGCGGCGTGCTGCGACGATCGGAGCTGCTGCGACGATCGGCGGCGTGCTGCGACGGGGACGGCGGAGGCGACGAGCTCCTCGCAATGAGGACGGCGGGCGGAGGCGGCGGAGCTCCCTCTCTCCTCTTCCCCTCTATTCCTTCCTGGTTTCAACGAAGAAGACGAAGAAGAAAAGAAGGAAAGAAAAGGCAGAA	2	0	2	0
comp187111_c0	TTGCTACATCAGCTGCTGGAGTTAGTGACTGATACGATTCTGTCGGTGTACATTCTGATAATGGGGATGCATATACCACCTCAAAAACAGCCAAGGCCACATTTGAGTTTTCTGAACTTCTTTCAATGCTTTGAACGTGGACCCTACTAGCAGAATGGCAAATATTAGGGTCTTTTTCCTTGCACCTCTCATCGTGCACAATTTTAAGCAACTGATTTATTCCAGATTCAATCCTATCTGGTTGAATCCCATCCTCAGGCCACACACGGACATCCAAAGACAACTGGACAAAGTAAGGAGGAGCTTCCGCTCCCTGTGTTAGTGATTTCCAGTAGATAGAGAAGCTTCTGAATATCATTTTCACCACATTTGTTATTGGTTCGAGCAGCTTACGTGCCC…	3	3	0	Inf
comp187170_c0	AATTCAGGATACGGTTACTAAAACTATTGTACAACGTTGTGGAGTGACGAAGGTGAAGAAAGAAACAATCCAACTTCAATTTAGTGGGTAGCAAAATGTGGCCAAGGAGTGCTTGAGTGCTTTAATTTTTTTTTTTTGTAATTTTCATTTGTAGTCAGTCCTGGTATGGTACTAAGAATCTGACTAGGTTAGCTTGTCAGAGTACCGGCATGTAGCAGCTTGCAATTTGAATGTACAAGTGAAAAATAATATTGAATCTTGAGTTTAGATGAAAAAGAATTTTCACCTCTGGCCTGGTTATGATTTATGAGATAATCTTCTCAACGA	4	0	4	0
comp187220_c0	AAGCATTAAAGTTGCTTTGTCATTTAAGTTACACACAGGAAAAGATAATTATTACAAATTAGAAGATGACTTACATTAGCACCAAAATTTTGAAAAATGCAAGAAAAAGTTAAGAAAAAGAAAAGACACAATAATTTGGAGTATTATATAAAAGTAAGAAAGAGAGCTAAATCCAAATGAATGTAGCCATATGTCTATAGGGCTCTGTCCATAATGACATCAATACCCATCTCAGTAGGGTCGGTGGCTTGGACTTCAAAGTGGATGCCATCAAGCACCCTCCTCAACCCATCTTTTGATGTTGCGTATAGAATTTTTGCTCTAATTCTTGATGCTGTTGGAGACCATGCAATGAAGAAAATCTTGCTTTTCCGGCAATTATCTACTGTGACGAAATCT…	3	0	3	0
comp187245_c0	TAAACAAGGAGATTCGGAGAGATTCTGAAGGAGTTTGAGGTTCTGTTCAAGCAAGTTCCTCAGACGGCGATTCTCAGATCTCATACATTCCAATTCTTCCTCCGACGGGGTCTCTTCGGAATCCTCGTGCTCGTGCTCGTGTTGGTGGCGGCGCCGACATTCCACGGCGGTCCAAGCCACGTCCGCCACCTCCAACACCGTCTTC	2	0	2	0
comp187254_c0	ATATATATATCTGAATCTATCACCGTCTAGATGGAAGAAAACACACAGCGGCAACGGCTAGAAATGCAGGACAGTGAAGCTATCACCTTCTGCCCTAGCTTCAACAGCTACTCTTCCGATAAATTTGCAGAAATCGCTGATAAAGTCACCAAAGAGTCTATCAGAGACCACGACGATGAGAGACCTGTCTCGAACGAACTCGACGACGACGACGACGACGATGAAGGCCTCTCTGAACTCGACATCAATGGCGGAATCGAAGTAATCTAAATCAACGGTCAATTCAAATTTCTGAGCTCCGAATGTGTGGTGCAGCGTTGATACACTGTATCAAGCCCTAAAACGAGTTGGATGAGTACTTCTTGTAGCGAAGGCTAGCCAGCCACATCTCTGCATGTG…	6	0	6	0
comp187269_c0	ATCCCCCAACCAAACACAGCGTGAGGGTGACAGTTAGAATTTGAATTTATCATCTTCCAATACTGTAAAAATTAGTGTTACCAAACACAAGATACCTAGCGGCGAAAAACCAGATCAAAAGAAAGAGGATCTAAGTCTGATTAAATATGTAAGATAGAGATAGAATTTTTAACCTCTTGTAATGTGTTTTTGATCAATTAATTCAATGTTGAGGTCAATCTTTTGGCAGTTGAATTCTGCATTCATTTA	3	0	3	0
comp187270_c0	GAATAATATTGCGCTACCTTTCAATTTATTCGGTTTTTATTGATCTTGATGATTATATTGAGTATGAGGATGAAGATATTGATAAAATCTAGGGTTTCGTGAAGGCTTCTCTTTTGGTGTTTCGGCTTAATTTAATATCATAAATATACGGATATTTATGTGTAAGGTTTGAGTTTGTGTCTGAAGTTTATACTAGTTGATGAATTTGATGCAATAATATTAAGCTACCTTTCAACTATTCAGTGTTCTCATTGATTTTTTGCTTTTGGCTATTTTTGATGGTTGCGTTTTGCTCAGACAGAAGTAATTTGATGGTTTGTTGATGAAGTTTGTTATTTGCAAATTGCTACTTTTGTTCAATTAGTAAGTCTAGGGTTTGTGGCAGTTTCTCTCGCTCTC…	2	0	2	0
comp187291_c0	CCTTTTGCTTTCATCCATGTCAGCCTTGTTACCAACCAGTATCTTGTTAACATTGTCAGAAGCATGCTGTTCAATGTTACGAATCCAATTCCTAATGTTATTGAAAGAAGACTCATCAGTTACATCATACACCAACAAAATCCCCATGGCTCCTCGGTAGTAAGCAGTTGTAATTGTTCGGAATCGCTCCTGACCAGCAGTGTCCCAGATTTGCAGTTTGATTCGTTTGCCATCAAGCTCTATGGTCCTTATCTTAAAATCAATGCCTATGGTTGTAATAAAGCTAGTGGTGAAGGAACCGTCTGAGAAACGCAAAAGGAGGCAACTTTTACCGACTCCGCTGTCGCCGATCAAGAGGAGTTTTATAAGGTAATCGTAATCGGCTCGAGCTCTAACAGG…	1	1	0	Inf
comp187295_c0	GAAGGAAGAGGCTTGAGATGGGAATTCTTCAACATGTTCAACATACAAGTACATTTATCAACCTCAGTTAGATAAAGAAAACCACGTATCCATTACAATCTCAGGCATGCTTATGAAGGCAAGCATATTCATTCAGGTCAACAACAAATTTAGTACACACAAAATAAACAAAGAATATAATCAGACACAAACACTCAGTAAAATCATCATCATAAAAATGCAAATGAGACAACATCGAGATAAAAACAGATTTAAGTAAGGTCATCCTCCTCTAGTTCTTTTGCCTTCAGAGCTTCCTTAACTCTCAACAGAAGGGTCGTTTTCCAAGCATCCAGCTGGGTCATGCTATCAAATTCCTTCACAGCATCAGTG	1	0	1	0
comp187299_c0	CTTACTTAATTCATGATATGAGGCTCAGATCTGCTTTGACATCAGGTTGAGAACGCTGTTGACTCCGCCATGGCTGCAACCAACAGTTGCCTGATGAGAGAGAGAGAACTAGATCCAACCTGTCTCTCTCTCACTCACTGGCCTTCCGGGTTTGCCCGGCCATGAAACGGATCCGATTCTCAAAACCCGATTCGAACCCAGAAATTTTATCATCACAGCCTCTAAGAAGAAGAGAGTTTGGTGTGTTTGGTTATGGATGATGAAGAAGGGTTAGCTATAAACCAACCCAACTCACAAACAGATATATATATGCTTGCCA	2	0	2	0
comp187301_c0	GCTTGTATGAATCAATTGAAATAAGAGGCTGTTAATGTTTGGAAGGCTTGCTTTGAATTTTGATTGGCGCGTTTGCTGTCAAAGTTAATGTTACTCCTTGCAAGTTTTGTACTAGATATCTTTTGTAAAATTACATAAATTTGTATCTTTGCTATTTGTAATAGAAATTCTCTTTCTTGGTATCTCTGATTACTAGATCAAAACCTGTGTAGCTGATACAAAATTCTAGCTAAAAATCTTCAAAACAATTCCTGAAATTGCATAAGGGTTTTTTTTTTTTCCTTCAAA	5	0	5	0
comp187310_c0	AAATTTCATCCTCCCCATTGCATACGGTTGATAAGCCACCATATCCCCTTTCCTCACACTGAACCCATCTGGTAGTGTATCGTCTGAGAAGCATATCTTCGCATCCACCGGAACGGCAGGGTAGAGTCTGAGAGTCTCGGTTAAAGCCGCATGGAGATACTGCATCTTTTCAAAAGCGTCCTCACGCATACTTGCTGCAAACTCAGCAAAGTTTGTAACCTCTTTGATGCCGGTTGCTTCTTTAATTTCTTGTGCAACCTTTTCCTGTATGGCCGGATGTTTGGACACCATGTAAATGAACCACGAAAGAGTCGTCGCTGTCGTGTCTTTGCCAGCAATTATGAAATTAAGAATTATGTCTCGTAAGTACTTTGGATCCGTTTCACTCACTTGCAGAAA…	9	3	6	0.5
comp187328_c0	CTCCCAAACACATCCACAAGGGTCTAAGATGTACAAAAATAATGAAATTTAAGCTAAGGAAAGCAAGAAAATGAAGAAAGAACTATTAACTCAATGGATAGGTGGATAAATTCTACTCCCTCCATATTCATGAGGACTTACAACAATCACATGATTAAAATACAACAATAATAAAATACGAAGCTTATAAATGAAGAACAAGATAGAAATATGAGAAAATTACAAAACTTCACATCTTGAAGAGAGGATAAGCTTTCTTGTCCACGAACTCTCTCCTAGTACCCTCAAGGTTCTTGAAAATAGCTTAGAATCTCAGTAAGAAGTTTTAAGTTCAAGCTTCAATGGTGTTTAGGTAATGGGTGTATGAAAAATGGAGGTTGAAGATGAAGTGTAGGAGGT…	2	0	2	0
comp187338_c0	TTTTTAGGGATTTTAATGATCAATTATTATTAATGACTATAGTAATTCAATGAAACCAAGGGCTCCATAAAACATACACCATCCGTATTGTTCAATAATAAGCTAACAACATGATTAAATCAGACATATTGTCCATCTTCTACAACATTTAAATGTTTCAGAACTCTAGTCTTGTTTTTGTGCCCAGTTGTGTAAAAAATCCAACATCCTCACAGACCATATAGGCCCTTTTCAAGAAAGAAAGAAGAAGAAAAAAAAGTTTAATAAAGCAACCACCAAAATCTGGAAAAACTAGGTGTCTTTCGTTGTTTCTGTGTCGCGATTTCTCCATGGATTGAGAGCTTCTCTGATAGCTTGGGCTTCAGGGGAACTTTCCCAAGCTCTCTTTTCTGACTCCAA…	5	0	5	0
comp187346_c0	AGCTGTGCCAGAGCTCCTTTCCCTGTTATTATTTCTCCAATTATAGAGAATACAATCCCCAACTGCGCCAATCGTCCCACGAACAGCTCGTTTGATTTTGTAAATCCAAATAGTGGACCTCCTTCTTTAAGGCCCAACGCGGATCTGAGTCCTTTGCCAGGAGGGATGACAGCCCTTTCAAGGCCGGTGGGAGGGTCATCTACAAAGCGGCCTCTATCTCCCAAAGCTCCAATGGCTCCAAGAAGGGTGAAAAGGATGAAGAAAAGAAGAAGAGGCTCAGCTTCATAGATG	1	0	1	0
comp187350_c0	TTCTGCTGCGACTTCTCCTCCTGTAATCCTTGTCCCTGTATTCATCCCTTGGTCGAGGACTCCGGCTTCTTGAGCTGCCTTTTGACCTTGATGCTGATTCTACTATCCTCCCTTTCTGAATTTTCTCAGCATTCGGCCCATACTTAGCAAACTGAACCATTATCTCTCTGCCATCAACAACTCGTCCATCGAGCTTGTCGACCGCCTTCTGGGCTTCGTCAGCATACTTGTACCGAACAAACGCAAAACCTCGTGAATCACCAGTCCTTCGGTCTCTGGGGATGAAG	1	0	1	0
comp187361_c0	GGGGGGGGGGGGGGGGGGGGCGGCGGAGGGGACGACGGAGACTTTGGCCTGTCGGTTCTGGACGGTGAGCTTCACGGTGACTCGGAGGCCCTTCCAATCCTTCGCGGTCTCTTTGGCGATGTCTTCGCCTATTTTCTTGGGGGAGAGACCTAAAGGGCCGATTTTGGGGGCGAGTGAACTAGCTGCGCCGACTTCGCCGCCGGTTACCCGGACGTAGACGTCGACAACCTGTGATGGGTCGAACTTCGGTGGCATTTTCCGGCGACGCGGCGGCGGTGGTAATGGAGAGATATAGGAGAGAGAGTAGGGTTGGGTGCGGCGTTCA	1	0	1	0
comp187389_c0	TTGTGGAATAAATTCTCATTTATTATAAATAATATCAAAGAATCAACAAGTATAACTGTAAAAAGGATAATGTAAAATCAATCCAGTATGAACCACCACCGGCAAGTGAATAAAAAGAAAATTTAAATTAAACATAAATCTACCTATCTTAAAAAAAAACACTTTTTTCAACTCCGGCGAAGTGAGTAAACTCCATATCAGATCTAAAACAACAATGTCGCTGCGAAGAATACTACCGCAGCGGATCCAGTGACGGTGACTCTGTTCAAAGCGCCGGTGCTAGAAGGAGTAGAGGAAGGAGACTGGCCGGGAGCTGAGATCGTAGAGGGAGGAAGGGCGGCGCCGGAGGGAGGAGCAGAGGTTGGTGGTGCGGTGGTAGGGGCGGA	1	0	1	0
comp187413_c0	ACTTCATGCATAGCTCCGCCCATGCCCAGATGAGTGTGTTCATGATCCATCTGCACAATCAAATGTGGGAGTACAGGGGGAGATCAACATCATGAACTTTCCATCGGAATCTATAGATACGCTTGGGTCTATAATGTCATGAAGCAAAGATGTTCCAGTGATGATCTGATGGTGTGTTTTCTTTAACCTTCTCAAGCCGCTTTAGAATTTCCAAGAAAGAGGGTCTTTGGTTCATATCTGCAGCCCAGCACAGCTCTATTAACTCTCTCAATTCAGAAATGTAACATTTTGCCCTAAACATGGGTCTGTGTCCTTCTGCCATATATTTGGCTGCTTCATAAGGTTCATAG	5	2	3	0.667
comp187423_c0	GTGTTTCATCTGCATCCTTTTCACGGTTTTGATTGTAATCTGAATTATCCTGAGACAAAGACGCATTCTTTTCAGAAATTAAACCTAACCCATTATTCAAAAACAGACTCTCTTCTTCCCCTTCGTCCGATACTTCACGGGAAAGCGCGAGAACGCGAGACCCACTAGCCCACGGCGTCGTATTAGGAAAGGCTTGGTTGATTTTCAGAGAGCCAGTACGCTTATTTGGAGTTCTGATCGAAGAGTGAGGCACGTGAAGAACTGGAAGTGTCTCTGAGAACTCGGGGACGAAAACAGAGCTCGAAAGAGCTTCCATTAGGATAAAGAAGACGACGAATAGCTTGGAAAGAGGTAGAGAAATCAAAACCCTAGAGTGAAAAAAGTAGCTTCTTTAATTAG…	1	1	0	Inf
comp187442_c0	CCTACCTTTGGTGGAGTTTCATCAAAGATGATGCTGAGTTCCGAACATCTATCCTTCACAAGAAGGCAAAGTAGCTTTTTGAGAATTTGATGCGTAAACCCACATGATGGGTAATGTTTCAAGAGCAGGTTGTGAGTTAGGCCAACATTAATCTCTGTAGGTACTACATTCTTCTTTCATTCTTGTGTTCTTGTTTTGTTTTTTGGTTTTTTTTCCCAGTCATGCGAAAGGGAATGAGGATGCTTCATTTATTGAAAGAGGTTCCACAAGTTGGAATATGATCATCTGTTGAATTAGAAAGTTGTAGCAGTGCACTAATTCATTTTGTTTTGGCAATGAAACCTTGATAAGCTATATTAGGGTGTTTTTTATATTCACATATCTACATATATTGGTTTT…	5	0	5	0
comp187446_c0	ATCGCCATAGGAAACGAGAACAGCCAAGCGGTCCTCCAATTTCTAGGGTTTCGATTTCTTCTACGCAAATCCATCTCTATTCTTGTTTATATTCAAATTCAATTGGTTTGTGGAAGGTCGATTCGTGAGTATACGGTGATTGCTTGGTTCCATTTCGAATTCTGAATTTGGAAGACTGAATGATATAATGGAGTCTAAAGGTGGAAAGAAGAAGTCTAGTAGTAGTAAATCTCAATTCTACGAAGCTCCCCTTGGATACAGCATTGAAGACGTTCGTCCCAACGGTGGAATCAAGAAATTCAGAT	3	0	3	0
comp187447_c0	CTTAATATTCTATAACCCAAGGGAGCATGGGAGTAGAAGGATCAGATCAGATCAAACAACCCAACTGGTCCGTTAGGGTTCAAGTAACCTTGTCTTGTGTGGCAGATCAAAGGTTAAAAAAACAATATTCAGGATACAATGGTACGACCGGGTTCATCACCCCAATCCAACATCACACCCTGGAAAGTTATATTAGGAATTGTACCCAGTCAGAATAAGCTATCATCAATTGGAGTAGAATGGTAATATCTACCCGAGAACTTCAGAGATTTCATATAGCTAGTACTAAATTAACCTGCAATGACTGTACCTTCAGGAAAAAGAAAAGAAAAGAAAGTAAAGGAAGAGAAAACTAGGATATGTTAATAAACAAAGGGATGAAAGAACACTCGCTAATAC…	2	0	2	0
comp187466_c0	GGTTAATCAAAATCCAATACAAAATTACACAAAGTTGGAAACTTAAGTTTGACAAAGCAAGGCTACTTCTGAGAAAGAAAATAGAGCAAATAAACAAACAAGTCAAAGTTGTAAGAGCTTAGTATACAGTGGGTACAAAAAATGGGAATGAATCGCAAGGACGACAAATAGGCAAAAAATTAGGCAACCAGAGGGTTGGTTGCAGATAAATCTGTCAAGTCATTTACTAATTCCAATTCAACATGCACAGCCGCCTCGTTGCTCTGTTTCCGAAACAGCCTCGGGGATGCCCTGGAAGTAAATATCCTGCTCATGCTCATTGGCTAGCGCAGTTTTGGCAATAGACAGGAACGCAGCATCAACATTGATA	2	0	2	0
comp187490_c0	CGTAGAGCCTGCACATGAGAAAATTGGTGTGGTTGATTCACAGTGGATTGTCCATCAAGTAATTCCCTCCCTCGGGAACCAGGGCCAGACCGAGAATGGTAAACCTCCATGGCAGGGGGTGAGAGATAGATGCAGAAGTGAGTGGGCTCAGTTCCAAGATCGTCTTGCTGATGCAGACAAGGCATACCTTGCGCATATTGGAAAGGGTTAACTTTGACATATTCTCGGCACATGAATGTCTTTGTACATGCTTTGTTTTTTCGCTCTTTTTTTTTTTTCCTTCATCTGTGTCCCGAGGGGTGTTTCATAGCCCAATTTTTTTACGTGATGTTTTATATTTCAGGTAGGTGTCATAGCCACATTTCCTGTAGTCATAGACATATACAATCATATTAGAGA…	5	0	5	0
comp187497_c0	TCAGTTGTGAAGTTGAAGGGACTAGACATTGATAAAATTCAGCAATCATACACTGTTTGAGGGGAGATGAACCATTTTTATTTATGGTATATATATACATCTGGTGGTGCTGAGTGTGAAGATCTCCAAATTGGGATCCAATTGACCATGATCCACTTGCATCCCTTTTTTTTTTGTCAATCACCCAATTGAAGGTGTAACCCCCTATACTTTCTATATTTGCACCCTGCCTTAATGCCAGGCATTTTCAGTTGCTGGTCTGCCCTCGTCGTTTTTTCATTGCTAATTTTCATTTCTGACTAAATTTCATTAATTTTGCTGAGAAACAAAACATCAGACAAGTTTTAAATTGTAATTATACCCTAAAAAAAAA	2	0	2	0
comp187501_c0	AACATCACTACATTGGGTCCTCTTGTGCTCCCAGTTAGCGAGCAGCTTCTGTTCTTTGCTACTCTGGTGGTTAAGAAATTGTTTAAAAGGAAAAATATAAAGCCTTATATCCCGGATTTTAAGCTGGCATTTGATCATTTTTGCATACATGCCGGGGGAAGGGCTGTGATTGATGAACTAGAGAAGAATTTGCAGCTTCTGCCGATGCACGTGGAAGCTTCTCGAATGACTCTACACCGATTTGGGAACACTTCATCGAGTTCCATTTGGTATGAATTGGCATATATTGAGGCTAAGGGGAGGATGCGCAAAGGGAACCGAATCTGGCAGATTGCATTTGGG	1	1	0	Inf
comp187524_c0	AGAGAGAGAGACAGAGAAGAGAGAAACTTCTAGAGAGAGACGGTGCGAGCAATGGCGGCCACTCACCCCAAAAGCACCCCCATTGACCTAACTCCATAACCTAACAATCCACACAGACCAAGAAAAGTCAACTTTATTACTCAATCGTAAACACTTCCACGATCTCTCTCAAACCACCATTCAACCCACACATTTTCTGTTTCTTTTTCCTTTTTCTTTTTTGCACTAGAGAGA	2	0	2	0
comp187545_c0	ATAAACCTCATGGTGCTAATTGCAATTTACTAAAAATCAAATCTGGTTCCCTTTCATTGGCCATTTCGGTAGTAACATTCAACATTCAACACCACCATCTGTCTGCAGCAACCACACCACACCCAGCGACAGATTAAAAATCAAAAGAGAGAGAAGATACATATAACATATATATATAGAGAGAGATATAGAGAGAGAGACATACACACACATATAGAAAAATGGCGAATTTGTATGTGAAAGCTGTGCCACCGACGGATCTGAACAGGAACACCGAATGGTTCACGTACCCTGGGGTGTGGACGACCTACATACTCATCCTCTTCTTCTCATGGCTCGTCGTCCTCTCCGTCTTCGGTTGCTCCCCTGGCATGGCCTGGACCATCGTCCATCTCTGTC…	3	0	3	0
comp187579_c0	AAAAGAAAAAAGAAAAAGGGAAAACCAAATCGTTTTGCTTTATGTTTCTTTTGAAGAGCTTGAACTACAATGTATTTCATGTTGAGATGTCTTCATCCAGAGAGATTAAAGAGTTGATTTCTATTTCAAAAACAAAATGTGGATTGCTTTAAATCATGGTTTGAGTTTGACATGGTTTTCTTTCTCCCATTAACTTGTATCATGCAAGCTTTTCCATCAAAATTGATTATTTTCTAATAATATATATAT	2	0	2	0
comp187588_c0	TGGGATTGTTGGGAGTGGCTTTGGAGCTGTCGGCAGTGGCCTGAGCAAAGCCGGAAAATTCATGGGAAGGACCATCACCGGGCACCACTCAAGCAGCTCAAGGAGGAGCGGCAACACAACTCCAGTGAATTCTGCTCAAGAAAATGGCGGCGCAAAGCCACTGTAAGAGTTGTCGTACAGTCGATGAATTATGTGAATTAGATCCGGTTGTTTTAACTTTTAGGCTCTACAGAATTATATATAACTTTTGTTGTTTTTATAATTCTTCAAAATTTTCTAGATTGTGAATTGAAGGCATACATGTTAGTTGTCATCAATGTTATCTTGAATTGTATCATTAATCATCCTGAATCAAAGTCTGTGTTCCACTTTTCCTTCA	1	0	1	0
comp187604_c0	CTTATATATTTTAGTATATAAAAGAAATGATGATTGGAGTCAAATAGTAATTGGACACACAAACTCATCCCTATTAAACAACAACGAACCCATCATCTCAATTCTGAGGGAAAAATTCAACAACTTTTTTAATCCAGACAAACAGCAAGCCCTTTTGTTTCTCTCTCCTGTCCTCTGAAACTGTCAAAGACTGGTTTGGGTTTTGGTCCAACCATGTTCATGTTGCCATTACAGCTTCAATAGGAGAAGCACAAAGGTTGACATGGGCAATTGCTGGGGATCTAAATCTGCTGAACTTGTCCACTGTAACAGTAACACCACCACCCCCACCACCATCACCACCACCACCA	7	0	7	0
comp187648_c0	GTTTACTAGCTTCCTTACCCCAGGTATTATATACCAGTGCGAATTGGACACTGGTGTTCCAAATATGAAGATATTCCGAGAAATTGTTGTTCCTGGATTTGATCGTACAGCATTCGATGTTAATCAGGTTTTTGTGCCTAGTAAGGATGGAATTCAGATACCAATGTTCATTGTGGCTAGAAAGAATATTCTTCTAGATGGATCACATCCTTGTTTGTTATATGGATACGGTGGATTTAATATTAGTATGACACCATATTTCAGTGTCAGTCGTGTTGTACTTACAAGACATTTAGGTGCTATCTTCTGCATAGCAAACATTCGTGGTGGTGGAGAGTATGGAGAAGAATGGCATAAAGCTGGTTCCCTTGCAAAAAAACAGAACTGCTTTGATGACTT…	1	0	1	0
comp187660_c0	GAGTCCAATGAAAGATTAGTATTAGAATCATGACCTTGATTTTGGAACACCACCATGCTTCTGCAATGATGTGGAGACCCAGTATCATCCATCCTGCTTTTCCCCTCGGACATATCTGTCCCTGTGCCATCGATAAGTGTATCTTTTGACTGAACTTTTTCTTTGGCATCACTAATGTTTCGTAACTCGGGTTCTGTGGCAGATTCCTGAGCATTTGCAGCATCATCACCCAAAAGAAACCTGGGTTCCACCTGACTAGAAACAGTAGACATTTCCACTGCACCTAATTTGTTGGGGGTACTTGTGACCACCTCTATCTGCTTTGTCTTATCAGTATACTCATTCAACTCAGGAACATCTGACTTTCCTTCAATGCCTTGTTTCGAGGCCACAGAAGTA…	2	2	0	Inf
comp187661_c0	GTCCAATCTGTGTCGCTTCCATTGTTGAAGTGAAGGCAGCAGCAATTCCACCATTGAAGCCCTCGAACCGAGATCTGGTCATACTCCTAAGTTGCTCCTACATCATGGTTAACGTAATCAAAGGACAGTTCATTTCATGCGACATACCCATGGCACAATTCATCATAAACATGAACAAGTCACTACCCACATCACAGAAGTTCATAATACATGTCTTGGATAATACTCATCTTTTTGTGCAACCCCATGCGATGGAAATGATAAGAAGTGCTATTGGAGAGTTCAGAGACCAGAATTCCTATGAGAAGCCCGCTTGATTTAGGTTTAAATCTCAAGATTCCGTTATTCATATGCACTGTATAACTGTCTGAAAAGCTTATGTAAACTTACCAACATATA…	3	0	3	0
comp187665_c0	AAAATAAACGGAAAAGAAACTTCTATTCTACATCGGTCTCTCTCTCTTCAGTCGGAGTCGGATCTCTCTCGACTGTTATCTCAATTAAACCCCAGTCTCCCAAACTAAACTAGCCTCTGCAGCAGGAGAGAGAAAACCAAGCACATCGACTATGGCGGCCTCATACGACTACGAAGACACGGTCGCCGGTGAACCAGAAGCCCTAGGGTTCGACCCAAACTTCGTCCCTGACTCAGTGAAATCGTTCGTAGTCCACCTCTACCGTCACATTCGAGAGAAGAACGTATACGAGATCCACCAGATGTACGAG	3	1	2	0.5
comp187672_c0	ATGCTGTTTTTCAGGCCCCTTACTGTCAACAGCCTCTGAGCTTCGATTACTCTCAAAACACCATTGATTGACATTTAGATGGGAAATGTCTGTATAACAGAATTCAAGAACCAAATACAGTTTTATTCTCCTATTAAGAATTTTCGTTATTTTAGGGTTTAAGTTGTTGTGCAAGGACTATCTTTAAGACTTCCTGTTTTTGAAACCAGTGTCTTGATTTTCTTTCTTGGTATGTTTAATGTTAGAACGTGTAGTATACTGTTAGTTCTAATCAACTTTTGCTTTCAGTGGATTTTTATAGACGCATGCTTGCTTGGG	4	0	4	0
comp187693_c0	GAACCTTTCTTCTACACTTCCTGCCTGCCATGGTTGCTACTCTTCAAGATGTTGTACTTGCAGAGAGGGCAAGTAGCGTTGATATAAAGCCACTTGTCTACACAGGCACAATGAAAATGATGGCCACATGGAAGTTCCCGAAGCTCAGCTCCATCATCATAAGTGCAAAGGCATATGCAACATTCAGCATCCTCCGGCAAAAGATCATGTTCAATTGGTGTATCTGTGCCACATTCAGTCATCACTCCTGTCAAAGGTTCTTGTATCTCACCATCAAGCTTGTCAATACCAACCCTTCGAAATTTGTATTTTGTGAGTTGCTCAACGTCTTCTCTCGATGCTCCTTCCTGATCTGCCACAGCATATAAGATTGCAATAATACATGGAAGGCAACAGCAA…	6	3	3	1
comp187696_c0	TCCTCTTGTGCCACATCAAAGAGTTGGGTCATGATACCAATATTCATGGCAGGTGGTACTGCAAATTGAATCAGTAGGACATAGCGGTACAATGGATCCGATGGAAGGAAGCCGAGATTTCCAGCAACATTAACTACGCCAATTCCGATCAAAGGGAGAAACACGTAGCGAACACAGATGACAGCAACAATCATTATTGGTTTTAAACTTGCCATGCGCAGTCCTTTTGTGAGGTTGCCTCCTAGCATAAGGGTGAGGCAAGGTACTGTTCCATCCCCAAG	4	2	2	1
comp187704_c0	TGGCTCACCACCAAACAAAAATTCAAACTCGGGATTCCCCAACTCTTTCTGACGAGCCATATCTTCAAAACCACGACCGTTCTTTGCAATAAAATGACATAGAATTTCAATTTTCCGCACAACTTTCTCTTCCACTGGCTTGGGTGGAGGTAGATCCAATTTTGTACCTTCCACAGACGATAAATCGTCTTTCATAATGGAACCCACCTCACAGCTGGTCATGCCTTCAAAATTTTTGTAGTCATCAAACACAGGTGCATCATCTCTGATTCGGGTGGAAACCACAACTTCATTAACAGAATCAGATGCCATCACTTTAAAGCCTGAATGATTGGAAGTTGGACCTGATTTGGAATTACAGGACAAGTCAAAAGCAGTAAGTAGAGGTGTAGAAGACAG…	1	0	1	0
comp187724_c0	CCGATGGATCACTACCCATACCAGGTTGTTCAAGCTCCACAAATGTTCAGTGATGAGAACCCTAACGCGTGCTCTGTTATGTGAGGGAGGAATATGAAAAATATGATCAGTGATAGGAATTATGGAACTTAGTTTATGTCAGTATATTATTTGAAGAAAAAGGAGAAAGATGTAAATAACATCACACGGATGTTTTGTAAGTGGTTGGTGAATTGTGGGGTTCAGTTATGGTTCCGTTCTTAGTTATTAAATTTTAAAAACATGTGGGGTCTATTTTGTTTAAAACTTTTCATTTTATAATATTGCAGTTGTCAAGTGTTCTGCATTTTGTG	3	0	3	0
comp187744_c0	GCTTGGTCAGCCAGTAGAAATGCTTTGCGATGACAACTCTCCAACTGTTCCAAGAACAAATCATCAATTTCAGATGTTTGTGGCAAGTTGGCATCTTCAAAGAATAACTTCATAGCATTCTCTTTGACAAAAACTGCTGCCGCATTGGAGCCTCCATGTCCATCAAATACAGCATAGAAGGCACTTGACAAACGGCACCCGAACAGATAACCCAAGTGTGCAGATAGATCATCGATGCAAATGTGTTCATCTTCATTGATTTTCCGATATCCAATGTCTGTGTGGCTGCCGGAGCGAATGCTTGGAACAAACTTTGAGGCAGAAGAAGACTCAATAACAGTTGTCTGAATACCATTTTTGCAACTCACAACCGATTCAAGACATGAGATTTCGACCGAG…	4	1	3	0.333
comp187749_c0	AATCACTACAATTATTCAGTTCTATTCTTCCACATTTCTTATTGGTTGCACTTTTGGATTCTTCAATGCTTAGCCACTTACTAACATCATACTATCAGTTCAACAACTTTACTGATATATATTCAGTTCAAAAAAAAAAAAAAAACGCAAGGATAAGCTTTTACACAGACTACACTCATTCTAACAGCAATTTCAGGTTAAATGGTGGGAAAAGGAAACTCAACTCCGACTAGAATAGAATAGAATAGAATACATAACTTATCTCCCAATTCTATCCTCCTAAGCATTCAGATTCAGAGCCTGAAACTACTATACCCTCCTAAACCAGATGATCCATACCCACCATAGGGTTGTGTCGACAAGGAAGATGACGGGTACGCAGTTGTATTGCCCAGCTGA…	4	0	4	0
comp187753_c0	AAATGTCTGGCTGTGGAGGAAACTGTAACTGCGGCTCTGACTGCAAGTGCGACAGCAGCTCCAAGTATATCTTTTTCTCTCCCCCAACCTCGCACTCCAATTTTCTTGCCATTTTTTTGTTTCCTTATAAAATAGTTTCCTCTCCTTATTAAAAAAAAGGTTCAACATGTACATAAAAATTAGTAAGTGTTTATGTATTATTTATTTCTTTATTTTGTGTGAAAATTTATTGGCAGATGTGGGATGTACCCTGACA	1	0	1	0
comp187770_c0	GTGTGTATAACTTAAGCACCGATTTGTGGAGAAGGATTGAGGACTCTCCTTTTGATCATTCACGTGACAGACCTTCACCGGGGTTTCTTCTTGGTGGGGCTCTTCACTGGGTTGCCAGGAGTATTGTGGGTTCGAATAAAGTGAGTCTAATCGCTTCACTTGATTTAGCAGATGAAAGTTTCCATTATTTGCCTTGTCCAGGTTCTGTTGATCACTCTATTGTAGTTCAACAACTTAGTGTTGTTGGAGGGTTCCTTTGTGTCATGGTTCCTCGCCATTTAGGTTGTAATGATGTTTGGGTGATGAAAGAGT	2	2	0	Inf
comp187771_c0	GTTCAGCTCCAGTGAATCGTCTTGTCTTTCCAACTGTGCTCAACGCTATATGGATATGTCTCTTATTATGATCAAACGCTTTCAGTCCATGAATTCCTCCATGCACTGAAGACCCCAACTCCTAATCAATGTTGTCTCTTATCTTCCACTAGGTTCATGTCATGAGTTAATTTTCAATTGAAAATGTTTTGTATTTGTGGTACTACTACTTACTAAAAGCCTTCTCTTGTAATCAATTTATTTTTAGTACTCAGTTCTCATAGAAGTCTTTTATTATGGAGAATGGAAGCACTTTGTGTTTTAGGTCATGTTTGGATTAATGATTTAAGGGACTCGTTTAAGAGAAAGAAGG	1	0	1	0
comp187829_c0	GGATTGACGAGGTTGGGATCCCAACTCTGGAGCACGTTGTCTGGATCCAACAAGCTCCGCCGGAGCGAGTAGAGTGCGCCCCCTTCCGAATTCCCAATCACTTTCAAAGGAACTGTAAAAACTGATACCACAATCACACACAATCTCAAGCTCAAGCTCAATCGAGCCATGGCTTTTTCAGCTGTTTTTTTTGGGAGAGAAAAGAGAGAAACTTTCTTCTTCTTCTACTTCTTCTCTTGGTCTGAGTCTGGCTAGGGTTTCGATTGATTCTCTTGAGATCACAGAGAAAATGTAGAGAGAGAAAAGTTGAGGAGAGTGGACTTCATCAAATCGGTTTTGGGAATAACAGAAGAGGAAAAACAGAGGAAATG	2	0	2	0
comp187842_c0	CCCATTTCAAAGATCAAATAGTTAAGGTAAAAATCATATTAAATGTCAAAGAAATGCCTACCAAATATTGCCATTTGTCCAATGAGATTTTGGTGTTGACTAAATAGAGATGCTTTATTATTTTCAAATAACGAATAACACACCTACCTATCTAAAAAAATAACGGAATAGCACAAATTTTGTTGAAAACAATTTAAGTTATTTTGGGTGATTGCACACTCATCAGTTTGATGTCTTCGATGAGACGGTCCAAATTACAATAAGATGATCCACCTTGACCAATGGCTTTTCCAGCCAACTCAGCCATCCGATTAGCCGATTGAACCAACTCACTTTTCTTTACGTCCATTAGATCCTTGACCATCTTCTCAACAATGTCTCTATCACAAGTGTCTTTCA…	8	4	4	1
comp187848_c0	AAGCCCTCCAGCCGAGCTCACCATCGTCGCCGTCGCCGTCGCCGCCGCCGCCATGATCACCGCCCTGAAAATTACGCAATTTGAAGAATCGACGGAGGTATCAGATAGGTCTCGGTTCTAGTTTTGATCGAAGCAAATGTAAAGGCAGGGTTAGGGTTTTGAAGACGAAGAAACCCTAAGAAATTGGGGAGACGAAAGAGAGAAAGAGGAGTGTTGATCGAGATAATGTGTACGTATTTGCATATAAGGTCCTTTCTTGTGGATCGGGCAAACTGAGTTCAG	1	0	1	0
comp187850_c0	GGTTAGGATTGTGAGGGAATGGGTTCAAATGACTAGTCAACAGAGGGCAGCTCGTGGTGGTCGAAGAGATGAACAAGTTGCTGGACTCGGTTCTCAAGTTGGCCAAGTTCGTGAAGGTCTGGTTGTTGATCATGATGAAGGCCAGCCAGAGCATGTTCGCAGGGACATGCTGAGGTTGCGGGGAAGGCAAGCTCTGATCGACTTGCTTGTGAGGGTTGAGAGGGAAAGACAGAGGGAACTTGAGGGCCTGTTGGAGCATCGGGCTGTTTCT	2	2	0	Inf
comp187857_c0	GCAGTTTTGTCTGCAAATTGAATATTTGCTTACAGGATCAGAAGAATACATGGTTCCTGTTTCATTTTTATTTCTTCTAAGATAGGGTTTTCTACTTTATCTTTTTGCTCATCGTAAAATAGTTTCTACTGACAAGAAACCATTTGTTGGTTGTTTTCTTGTCGATCAAGTATAGTAATGCGCAGCCTATCTTTTGCTTGTACCTCACATTGATTTGTTC	2	0	2	0
comp187895_c0	GGGCTGTCCAGTCGACAAAGAAAGAAAAAAGAAAAGTCTGAAATCTCTCTCTCAAAGAAACTTCCCTGAACCAGCCGGCACCAGAAACAGGCAAACCCAGTTTTCACCGCAATCCAGTACCTAAATTCGCCTCCTGGTCCACCGCTTCTAACCAACCAAGTCTCTGTGAATTATAAAGGTCATGGGTGGCAAAAGTTCTAAAAGAGCAAGTACGGGTCGTTATTCATC	6	0	6	0
comp187899_c0	GGGATTAACAACAAGCCAGAACCAGAAATAGGAAAATAATAGAGCATTACTTCATGCAAACAGAACTTTTGCTAGTGCAATAAATATTAGAAAAGCACTAGCAAATCAGCTGTGGCAAAGGTTTTGGAAAAGCAATACTAACACATTACAAAGGAGTAATACCAAAAGAAACAAAATAAAAAGAAAATTGGATCTCATTAATTCCAATACCTTCATGTTTTTTTCTAACAAAT	1	0	1	0
comp187907_c0	GAATTCAGCAATCTCCTTTTCAGCTTCCTCTTTGGCTTGTTTTAGTCTAGCCATTTTTGCAGTTCTTGCAGCATTGACAATGCGCTGAGCTTCTTGCTCTGCAGCTAACAACAGTTGAATTCCATTCTGGCCCCGGTTAGCTTCCATACTTGCTGAAAAATACCAAAGCAGCTACACAACGAACGTGAAGTTAGGTCAATAAATCAACTAGAATTGAGGAGCTGAGTTGTGTTTTGATTGATGTGTTTGGACTCGTATTTGAACCGAAGAACCTGGAACCTGGAACCTGGAACATTTCTGTAAGATTGCAGAGCTGTGATGACACATTTACCCCCAG	2	0	2	0
comp187910_c0	GGAAAATTTGTGCACATGAAAAGCATTTGTTTGAGCAGTCGAGCTTTGATTCTTGGATTTGGCTTCTTCCTCTTCCTCCCTTTTCTTCCTTCAATTTGATTCTCTTCCTACTCCTTCAATTTGACTCTCTTTAAAAGCAGTGACAGCATACATATATGTATATATACTCAAGATAGTCCACAAGACCAGAGTCATCCCAGCTATGGCTTCCACCCATTTCCTCTGCAGTCACCACTTCTACACTTGTTCCAATTCCAAAAACCACCACACCCATTTTCTCAGAAAAGCTACTTTATCTTCTTCTTCTTCTTCTTATACTTCTTCATACAGGCCACATGGGTCATCTTTATCTCACAAGAAATTCCAATTTCAAAGAACCCAATTTGTCAGAGCAGTGTC…	3	2	1	2
[truncated: 15,082 more rows]
