# Supplementary material for: Leaf transcriptome analysis of a subtropical evergreen broadleaf plant, wild oil-tea camellia (Camellia oleifera), revealing candidate genes for cold acclimation
Source: BMC Genomics. 2017 Feb 28;18:211. doi: 10.1186/s12864-017-3570-4 (PMC5329932; doi:10.1186/s12864-017-3570-4)
Supplement: Additional file 4: Table S4. — Genes containing insertion/deletions (InDels) in Camellia oleifera. (XLSX 3536 kb) [file 12864_2017_3570_MOESM4_ESM.xlsx]

## Sheet: Sheet1
Table S4 Genes containing insertion/deletions (InDels) in Camellia oleifera. Number of reads containing Allele1 (A1) or Allele2 (A2) in samples from Jinggang (JG01-04) and Lu (LS01-04) mountains are indicated.
Gene ID	Sequence	Position	Allele1	Allele2	JG01_A1	JG01_A2	JG02_A1	JG02_A2	JG03_A1	JG03_A2	JG04_A1	JG04_A2	LS01_A1	LS01_A2	LS02_A1	LS02_A2	LS03_A1	LS03_A2	LS04_A1	LS04_A2
comp100322_c0	CGACGACTAATAAGCAGGTATGTGAAATTAACCCTAAATTACTGTCAAAATTGAAGAATTGTGAAAACCCTAGTTTGATTGAGAAGAGATGGAATAGTTTTTTTTTTTTGGGAATTGGAATTGGAGATTTCAATTCCAAATTATGTAGAGCATTGTACTTCGTGATATTGTTTATGTTGTTTTGCTTAGATACTGATTCGAGTGACTCTTTCTCTTTTTGCTTGGTTTGTAATGATGGTGAATTTTTCTGTTTCATGTGAATGTTGTATGTTAGAAACTGATTTCAAGAAATTTGCTTGATTTATAATAATCTCAATTTTG	97	GT	G	2	0	1	0	1	0	3	0	1	3	2	3	2	0	1	1
comp112570_c0	AAAATGAAAACAAAAACACAACCAAGCAAAGCTCAAATTCTCAGCAATTGAAAGGACTTTTTTTTTTTCTTTTCTTTTTAATTTTTTTCTCTTCAAATTCAGTAGTTTCAAAGAGTGAATCCTATTGTTTGAGCAAAAACCTAGGCAGATATATCACTTTAGGTTGCACTGGGATTTATTCAATGCATCCACAGTCAAGACTGAACTTTTGGGGGGG	124	A	AT	6	3	3	3	4	0	2	0	2	0	6	4	3	1	5	0
comp114058_c0	ATCTCTCATCAGAAAGCAATTCTAGCGAAGCAGAGCATATAGACAACAAGCTTTGAACCAAAAGCACTATATTGCATTTGCAACAGCTATTACATATTCTGGAAAACCATGTACACTGTATATATATATTGTGTTTGAGCTATACATTTTGGACGACATTATACTGTGATCGAGAATACTAGTCGAGCAAAAAGCACATGAACAAGAGCTTGGAAATCATCGTCTCCATTTCATACAATGCCATCAACCA	118	G	GTA	3	2	3	0	1	4	4	2	1	0	3	1	1	0	3	0
comp118546_c0	CCTTTAATAAAACAAAATTCCTTGGAGCATTATCAAACCTGAGTAAAAGATGTAACAGCAATTTGAAAGTGAGATGAGAGCAACTTTGATAAGAGATGTTAGCTACATAGAATCAAAGTGTGGAATATTACACTGACCATATCTCCTTAACAAACAAGGTTCAAAAAGAAGATTATAGAAAGAGAAAAGTTGGGGATCATGAAATAGTTATGATCCTTAGATTACCTTAATTTGTGTGTGGTAC	114	CA	C	1	1	3	0	0	1	0	3	1	0	2	0	4	1	2	0
comp118652_c0	AAAAAAGAGTAGGCACACACCAGAAGCCATAACCCATTTCAGGGCTTTCTTTAAGGATTTCTTGGGGAAGAGCTTCTTCCACTAAAAAGTTGCTGAATATAAAAGTACATAAATAATGCAACAACTTAACAGAAAACACTGGCATATAAAGAGATTCTATGAATTTGCAAATGCCAAAGAACATGCCAGCCCTTGATAACATTGCTGACTCACATACCAAGATCTTCTGCTTTTTTG	127	T	TAAA	0	6	0	5	0	2	0	4	0	4	4	0	0	7	0	3
comp122241_c0	GGGTTGTACTGTAAGCCCTTCAATACAGACACCTCAGTATGTTTTTTTTTTAAATGGAAAAAAATAGATGTGTGGCCCACACACTGTAACACTTTGTTAATAGTATCATGGTGACCTCATAAATGTTAGTTAACAGTGAGAATTGTTTGTGTTTTTTCATCTAGGCTATCCATTTGAAACTAGTTTCTGTGAGTGTAGAAAAATGATGTATTGGAGACAAGGAAATATTTTGTAAGCAGGCTAGCAAGATCATCAATAATATGCACTCCAGCTCAGAATGATGGGTTGGGGTTGTTAATGCCTGCAAATTCCCTAATGGTT	151	GT	G	2	4	2	0	2	2	4	0	0	1	2	3	2	0	6	1
comp124441_c0	GGTGTTATCACAAAGCACTTTCAGAAAAAGTTATATATGTAGTTGGGAATGCCAAGGATGTCCATTCCATAGTTGGGAACTCCTAAAGCTAGATGTTAATGGTTGGGATTTCCTAAACTAAAATTTCTATATTAGCAGACCTTAGATCAATGGTAAGTTTGGATTTAAGGATGAGAGAGAAGAGTTATTTGCAAACTAAAAGAGTATGGAGGTTTTTGTGATCACTCACAACAATTATGTGAAGCATCGATCTCTTTGGTGCAGCATGTGGGACTACTGCTTATAACATTTTTAAAAATTTTTATACTTTATTTTTATACTTTCTTTGTAACGCAATTTGGACGACGCATGAATCGATGTTGACAGCATTGGCTTTTTATGTTGAGGATATAAATTCAA…	97	TA	T	3	0	0	2	2	2	3	0	2	0	0	2	1	0	2	0
comp124956_c0	GCGGCAGTCTTCTTCTGGCTCATGATGTAATACATCTCATACCAAAGGGTTTCAAGCAAACCATACTTATAGTTTTAAATTTAAAAATAAAATAAAAAAATTACTTGTTTGATCCGAATATTATCATAATTTGTCCTCGACCACCATGTTTATAGCTTGTTTGCTTACCCATGTAATGTAAACCTCAAAGAAGAAGAAAAAAAGAACTACAGTGGGGATTGACTTCTGCTTTTTTTGTTTTGTGCTAATTGCTGTTAATGATTTGTTTTCTTTACTCGGTTTAGGTATTATATTTTAGATTTTCATGTCTGAGCTTTGATGTAAAAAGGTCGAAAGTTACTTGTCTTCTA	159	G	GTTTGC	0	2	0	1	0	2	3	3	0	1	0	4	2	3	0	2
comp125503_c0	GGAAGGGAGTTCCAAAAATTCTTGAAAAGGTGGCTGATGTAAGCTTTCTTTTTCTTTTTTTTTTTGAAACTTCCAGTGGTAACAACATAGTTTTGTTATGCTTTCATCATTGAAAATTATTTGAGCTGTCTCAATGATGCTGAAGCAGCTATCCATTCCGTTGCAACATGATCGAGTCTATGTTGCATGCTGCTATGATGTAGATTTAGGTTTGAAGAGGATCCATTTTGGGTTGAGTGACAGCTTTGCTAACCTTGATATCAATTGTACAATTAAATGAACTCAAGCAGCTTATAGCATGTCCATTCTGAATTCAAACTACTATTGGTGGTTTTTATTTTTGAGATTATGGATGTTGCATGTCGTCATTTGATTTGTTGTATGATCATGCATAATGGA…	509	A	ATAAT	0	7	0	4	0	4	2	2	0	1	0	5	0	2	0	1
comp125949_c0	TAAGCAAAAGAATCAAACAACAATACAATTGGAGATTTTAATCAACAAGCTCGATCACCAGGAAATTGGTTGTGATCAGTTCGCTATAAATAGGAAAAATATTAAAATAAAATGTTCATACTCTTAAAGTTCTGGAATGAAAGTTCTCTACGATCATCAACAAACTGAGATACCGAAAAGCAGAAAAGTCATATGTTTCTCTCCATTGCACTCCTTACACGCTGCAAAACACGAACAAACTCATAA	121	CTCT	C	2	0	6	0	12	0	2	6	3	0	9	0	3	0	3	0
comp126250_c0	AATTATAATTTTGAGAATAAATAATTCTTTTTTAATACAAGTGTGATCTAATCATGTAACAAACGATATTCAATCATCTTGATTTTTATATTGATACTCTGCTCAATAGGCTTTAAAAAAATAAATAATTTGAATTATTCAAAATGAGTCTTTAAATGAGTCCACCAAGCCTAGTAGTGTCTCTCCACTTTGATGATCAGTCGGAGAAAATCCAAATTCCATATATATGTAGCTTTATATGTCTTGTTTTGATTAGTGTTGATGGTGTTTTGTTGGATTTGGAAAACAAAAATTTAGGTTGGCACGGGAATGCGGAG	114	TA	T	2	3	2	0	1	0	4	0	0	3	1	1	3	2	0	1
comp126339_c0	GTAAGACAATCTGGAAGGCATATCTTTTGTGTAAACACTTCTGATTCTTGAAATCACCCATCATTTTCTTCACAAAATCTAAAGTTACAACATCTCCCTCTATTCTTGCACCAGAATACTGTGGCTCCACCTCTAGGTCACCAATATCACTGTAGCCAGCCCACCATGTTCCAATGGCCACCAGTACCAGTGCCACTCCTGCTGCCGCCACTGCGGCTGCTTTTGGCTCCACCACCACCAGTAGTACAGCCAATACTACTACTGCTACTGCTACAGCAGCCACTCGGGGGGGGAAATATGATGAGCCTGGGCCTGTCCCTATTGAATTAAAATCGATAGAATCAGCTATTGAACGCCTTTCAGACTCGGGTGCAGCAATTGCTTCTTCAAATTTGA	258	A	ACTACTG	1	7	5	0	0	4	3	1	0	3	2	0	1	2	1	0
comp126510_c0	ATGATTTTGGTTTTTTGGGTTTTTTATTTATTATTTTTAGATTGATTTATATTATAATGATTTTGGTTTGGTCTTGCCTTAGAGTTCCACACTCTGAATTCCGCCATTGTTGCATCATCCTCCTAGTATAATCAACGACGACGATGTTGCAAATCTCATCCTCCTCCGCCTCCTCCTCAACTTGGAACTAGAACCACAACGCCACTACCACAGCACCCTTCGATCAACCTGTGTCTGTCTGTCTGTCTGTCTGAGAAGAAGAAAAACGGGAGGGGAAATAAAAAAAAGAAGAAGAAGAAGAATAAGAA	154	T	TCTC	34	4	29	0	22	0	56	3	15	6	3	11	5	8	7	0
comp126863_c0	GGAAAGACAGTATTCAAAAGATAAGAACTACACCAAACAAATTTGTCAAAACTCTCTCTCTCTCTCCTTCCTTGCACATTCCATCTCTATTTTCATATTACTGTACAAAATTCTCAACTCCATGTCTAAAGATCAAGTATACCAGCAGAATTTACCAGGAGATGGTGAACCAAACCGGTTACCAAACGACTGCGAAGACTGTCGAACACCAACTTCCCTAGATCACAAAATTCCAACAATCCAAACATGTCCACCGGCACCA	117	A	AC	0	29	4	15	0	12	0	32	0	17	0	31	0	16	0	19
comp126935_c0	AAAAAAAAAATGGAATTCAGTGGAACATCCGGGTGGAAGTCCCCGTGGACATCCAGGTGCTCTTCCACGTGGTCTTCCTCAGGCCAAATGTTGACAGAAAAACGGTTGTGCATCAGAATTCTCTACAGAGCGTGTAGAGAATTGATTTGAATCTGGTAACCAAACATCATACTCCAACACACACCTAGAAAACTAATTCTAAATCACAACCAAACAGAGTCAAAGTTTCCCACCGTGGTCTCTA	103	C	CGT	7	9	1	2	0	7	0	19	0	2	0	3	0	6	1	1
comp127471_c0	TAAAAAGATCCCACATAATCACTATGATGTTGGTGCGTCGTATGTTAGCGGGCCCCTCCCTCACACCATAGAGCATTGATTTCGCAGAGGAGGGAAATTGAGAACCGCAAGCTTAAATACCGCACTCTCTGTGCCGGCCTCAAACGGAGAGCAGAGGCTGCGATTCAAAGCATCGTACTCTCTCTCCTCAAAATCTCTATACATATA	114	T	TAA	20	0	3	0	22	0	14	0	25	0	22	15	17	0	12	0
comp127967_c0	GAGGGAGGGAGGGAGGGAGAAGGTAGAAAAATGAGGACAGAGAGCCTTTCCTTCTTGTTAGGCTTTTCTTCATGTATGCAGATGGGGTTGCTGCCCAATGTAATCATGAGCCCTCCAACCATCATTACCAATCTTGAATTGAAACCTCTCTCTCTCTCTCTCAATGAGATTTGACGATACAGATATAGATATAGATATAGATGGAAAATGTTTGGGAGCGTTAGAGGAAGAGAAGAGCTCTAGAGTGGGTCTCAACTGATGTTTTTGACTTGAGTTTTTGTTTTTTT	168	G	GA	0	1	5	1	7	0	1	1	2	1	2	4	1	1	0	3
comp128013_c0	TTCAGTGGTGTAATGTTAAGAGGTCGTGCGACATGAAGACATTGATAGCAATATGGGGGAAGTTCCCATCAGGCAACAACGGTTCTGCCTGACCCTACTTAAGCATGCATATTATGTCAGTGAAGACTTGGTGTGAAGCCTTGGAGCTTACGTTAGAAGAGCAAAAGGCCGGGGGCTAGGGTGAGCTGAGGGGGGACAGCGTAAGTGAGCGAATGTGTGTAAGCCCAGTCAAACATGACTGTTCTAGGCGGGGCGGGCCACCCACCTTCGAATGGTGTTGGTCCTACGGACCGTGAACGGATTCGCCTCTGGCCTCTGGGCACGTCGGAACCGCATGAGTTCACCGGGGTGGAGCACGGTCCGCCAAAATCGGCATAGGTTAGGTGCTATTGATGGAAC…	710	C	CCAAGAA	0	211	242	0	233	0	237	0	236	0	0	226	227	0	242	0
comp128178_c0	ATTTAAGTTTCTTAACTGCACAAATTTTGATCATCAAAAGCCCATAAGAAGCTAATTAACCAATCAAATGAAGCTTTCAAATTCACAACAACAAAAGAGTAAAGTGAAGGACAAAGACACCACATTTATCCTGTAAGTTAGTCCTCTAAACAACTCCAAACAAGTAAACAACCATGTGAAAAAAAAGCAAGAAAAAAGAAAGAAAAAGCAAATCCTTAGCTTTCCTAGCTAGTCATCATCCTGTCTTTACCATGATCCCCCACCTAACATTCCATTCCAAAATCCACCTGAATTCCCTTGTCCTTTATTTTGATGATCAACTTCACTTGTTGTGCTTGAATTCTGTTTTATCGTTCCAAAAGGAAACATTAACCTCCCACCAACACCATTCTCTTGAAC…	178	G	GA	2	0	5	0	4	0	10	0	6	3	7	6	3	0	7	1
comp128225_c0	GAGAGAGAGAGAGAAGTGAATAATTGCTGTGTGGTGTTTTTCTCTCTCTAACTTTTTAGGCTTTTGAGATTTGAAGAGAGACTTTAGAATTCTCAGAGTATATGCAGAAATGGAGAGAGCGATGAAGAGGAGAGAGAAGACTTTGGGCATGTGATGAGTTGGCGAATAGGTCCAACAATCCGGTGATGGTAGCACCGGCCATGTTTGCTTTTCCCGGAATTTTTTAATTTTTCCTTTTTGT	94	C	CA	12	0	15	0	16	0	33	0	8	5	12	0	12	0	4	0
comp128254_c0	GGGGGGGGGTGTTATATCCTCCAATAAATGATTGTTAACTACATCATGTGAACGATTACTGTTCATGATCATTTGCTGATTTGAGCAGCCTGTGATGTATAATCTCAATACCAATGTTCAACAATGCTGTGGTTAAATTATTGCTGAACTAATTTTCATTGTTGCTTTTGGAGATGCATACACTTGGGGTTGCTGCCCCTCTTGATAGGGCCTATTCCAGGCCCACCTAAGTGATCTGCCCCATTCATTTTATAAGACTTGCCGAGCTGATTGTCCATGCAAAAAAATTCAAGTGGATTGAATATCAACAGCCACATAATCAGATTGTATGTCTTCAAAAAAATTGATGATAGTTCTC	100	T	TA	16	42	0	18	0	26	0	69	0	5	0	11	0	10	0	3
comp128337_c0	GAAAAGAGATGAAGTAGAGAAGCTGATTAGAGAGTTCATGGAAGGAGAGAAGGGGGAGAAAATGAAGAACAAGGCTATGGAGTGGAAGAATTTAGCAGAAAAGGCTACTGGACCAGATGGGTCATCCACTTTGAATTTGGACAAACTAGTGAATGTATTACTATCAAGAAACTAAGATATTTTAGATAGGATTGTTTTGGTATTTGGGATTGGGTTTTGGTTTGGAAAATAATTGTGTAATAAATTTCATTTTGTGTAATGATTTTGTTTAGATTATGTGGTTGAAGTAATAAACACTTATTCATTTTTGCTTTTGATATATGCAAGGACTTGACAGATTTCTTATATGGCAATTCAAGATCATGTATCTCCATGTTTTGTAATAATCATAATTGAAAT…	223	T	TGAGTTC	0	120	0	56	0	30	0	13	0	38	16	97	0	65	0	77
comp128631_c0	GCTCTCTCTCTCCCTCTCTCTCTTTGGGGTGTTCTGAGATCACGTGGAACAATGGTGAAAGCTGTTGCTGTTCTTAGTAGCAATGAGGGTGTGAGTGGAACTATCTACTTCACCCAAGAAGGAGATGGTCCAACAAATGTTACGGGAAATGTTTCTGGCCTAAAGCCTGGGCTTCATGGCTTCCATGTCCATGCCCTTGGAGATACAACAAATGGTTGCATG	123	AGAT	A	49	0	90	0	44	14	10	0	1	0	1	0	9	0	3	0
comp128691_c0	TTATTTATTTGTTTTATAAGTTGAGTTGAGACAGATCTACTTTTTTGTTACAGAGACAGATCTACTTATCGAGCGAGAGCCAGATCCGAGACGTATCGAGGTGCGAGAGAGACGTATCGAGCCAGATCGAGACAGATCGACGAAGAGGGGGCAGATGAGATCGACATCTCGAACCAGATCGAGCGAGATCGAGAGGGAGAGGGAGAGAGACAGTTCGCGAGAGGCATACAGAGCGAAAGGGA	151	GC	G	9	0	7	0	19	0	3	0	6	0	10	0	2	9	10	1
comp128692_c0	TAGAGAGAGAGAGAAAGATAGAAGATATGTAAGGGGATATTTGTCAGAGTTCAGAAACTCCTTACAATTATCAGTCACAGATACTCGAGAGAGAGAGCTTTCAGAGTCTCCGAATTCAAGCTCTCTGGTGAAAATTGGCCGGAAAATCAATCTTGCACGACGAGTCGTTGTGAATTTGAGTGATTTGTGGTGATTCATTCGAGAGTTGGAGAGCGAGTGAATCTTTTTGATTTTTGAAATGCAAGATATACATTCG	126	T	TCA	0	44	0	39	0	39	0	85	13	57	20	47	0	66	0	40
comp128730_c0	TAAAAATCAAACAAACAGTCCTCTGACTAGCGCTGTGAAATTAAAGAAACAATAAAGACATCGAAGTCAATAAGGGAGGGAGGCCACACAGCTTTGGTTTCACAGCGAATCCAAGACTACTACCCCCCTTTCCAAACAAAACCCAAATTGCTTTTACAAACCCGAACCCTTCAATTCCTTCCTAATCACACTGCATATATATTGTCTATTTGTA	122	A	AC	40	0	29	0	26	0	26	0	25	0	48	0	33	1	20	8
comp128755_c0	GTGGGCAGTGTGTTCGGAGTGTAAAATTGGGATCAGGGATCGGATGCAAGGGACATGTCAGTTGTCTAGAGTGAGGTAGGGGTGCAGGTTTTTCTCGTCAGGTAGGGTTAGAAATGAGGGCCATACCCGCCCTGTCCTCATTGTTGTAGGGCTAATTACATTCTTCAATCTTTTTAGTTGATAATTGTTTGTTGCTCATTCTAATAATATTGTGGTTAAATTTGATTTCTGTAACGGTTAGTGCTAATAATC	100	A	AG	3	2	2	0	3	3	0	1	0	3	0	1	0	2	0	1
comp128945_c0	TTTTTTGAGCCAAAAATGAAAATAATTTTATGATTATGTAATCATCAACTGTGCCAAGATACAACCAAAACAAAGTGAAACTATATGAAACACTCATCTGCAAGTAGTATGGCCTCTATAATTTTCTTTCAGTCACTCTTATGCAAATAGTAAGTACACAAATCAAACACAATGGCACACACAAAAGCCAGTTCAGTAGGGTGTGTAGAGGTAACCTCCAGGTTGTCCCATGCCGGTGACTGGTGCCATTCCATAAGGCATCATCATTGG	113	C	CCT	67	0	47	0	35	5	54	0	68	0	102	0	78	21	63	22
comp128998_c0	CGAAGATCCCAGGACGACCGTGAACACTGAACAAACAACCCCAACAAAACCATATTGCGATTAAAAGCAGAGTAAACACGTCGGTTTGAGAGCACCTATATATAGATATAGATATATATATTCGAAACTAGGGCTTTTTCTTTGTCGTTCATTCTCGATTTCTCTATTCTCTCTTCAGCCGCTTCGCTTCAGCTAAAGCCCACGAAGCTTTTTCTCAGGCTCCGGCAGCTCCAGCAAAGCAACATGTCTACTTCAGACGAAGAAATCACAAGGCTATACAGAATCCGTAGAACGGTGATGCAAATGCTGATGGACAGGGGATATGTGGTGGTAGATTCCGATTTAGAGACAAAACATCAGTTCGTTCATAGATTTGGGGAGAACATGAAAAGGGAAGACC	111	G	GATAT	12	0	8	0	3	2	3	1	11	0	17	0	11	8	9	6
comp129052_c0	CACCACCTCCTCTTCCTCTTCCTCCTCCTCGTCGTCTACAGAGGAGTGATGAGTTCGAAACAACGTGTCATTGTGGGTGGGTGAAGAAGAGGGTGCGCACGATAAGGAAGAAGAAGAGGGAGAAGAGGAAGGGGAGGAGTGGAGGACCTCTGTCATGGCGAAAAAGGGTTTTTTTTAATTATTATTAGAAAATTATTATTTGAGATTTGTTGGGGAGGGGATTAAAGAAAGAAATGTGGCGCGTGGAGTGTTTGGTTGGAGGGAAAAATTGGGGGAAAATTGACTGAGTTGAGAAAAAGAGGCTGGCGTTGGATTGAAGGAAGGGTAATGGGGTGGGACGTGAGAATCATGAAGTGGGTTTTTTTGGGGGGGAGATTTGTTGTGTGCACTGTCTCTTGT…	168	G	GT	58	38	47	52	50	26	46	34	50	40	43	56	35	64	28	28
comp129078_c0	CCCATATATATATATATATGTTTTTGGGAGTCCATTTTTGTGTAGTTGTCGTCGTTGCTTTATCTTCTCGAACGGTCTCGTCAAAAGGGTCTCTCTCCAATTGGTGGAGTCAGGATCTTTTAGGGGTGTTTTTTTTTGGTTGCCTTCGTGTTAAAAATATGGGTGTGGAGATTATGAAATCTGAGTTGGCACAAGGTTCTGTGGAGACTGGAACTGAAGAAAGCAGCTCTTTGTTGCATGAGAA	128	G	GT	11	11	2	11	1	4	4	2	6	0	12	2	4	0	6	2
comp129088_c0	GGGTGGAATTCGACGTTGGAGAGTGTGGTTGCAGGTGTGGCGATGGTGGGGTGTCCGGTGTTTTCGGATCAGATGACGAATGCGAAGATGGTGGAGGAGGTGTGGGGGGTAGGGGTGAGAGCGGTGGTGAATGAAGAGAAAGTGGTGGAGAGGGGGGAGATTGAGAGGTGTTTGGATGTGGTGATGGGAGGGGGAGAGAGGGGAGAGGAGATTAGAAGGAATGTTGTGAAATGGAAAGGGTTGGCTTTGGAGGCTATCGAGGAGGGCGGCTCTTCACATAATAATTTCAAACAGTTTTTGGAAGGATTAGGGTGAAATTATTGTATTGTATTGCATTGTATTGAATCACTAGTTGTCAGTGTACACTTCCCTTCTTTCCTATTGTATTGAATCACTAGT…	318	T	TTATTG	9	0	9	0	5	0	16	0	6	13	27	0	6	15	6	15
comp129126_c0	CGAAACACCTACTTAAATTTGCCCCCACCTCCTAGCTTTCGCATTCTCAACTCCAAGCCAAAGAGCCCAACTACTGGTTATGAGCTCTGTTTGGCTGCTCAGAAAACCAATCAAACTTCAGCAAAATCAACACCAGTCTTCTAAAAAATCAATGATATAACTCATGTCCAAGTTCCAACATATTCTGGGATCTGATTGGTTGGTGGGATTTCTTTCATGATTCTACTCTCACACACATATATGTAGAGGGAGAGGGAGGG	102	GA	G	12	4	7	2	6	3	14	0	8	4	15	0	7	3	0	1
comp129136_c0	TGTTTTTGAAACTTGAAAACGAAACGAAAAACGGTATTTATATCTGCAAGGGAAAAGGCAAAGCAAAATTGTACACATTTGAGTAAATCGAGGCAATAATCAAAGCACGAGAGAGCCAACGCGAAAAAGAAGATAATTGACGGTGATAATGATTTGCTTTTGTCTCTTTTTTTTTTTGTTTGTTTATCTGATCGGTGGTGGTGGTGCTGATAATGATTGTGTTGTTTCTTCAATTTGAATTCCATCATTGAAGAGAGCTCTAGCTCTCAAAATCGAGGAGAGAGAGAGAGGTTCAGGGTTTCTTGATTCAGCCTCTGCACACAGAGAGAGAGAGAGA	166	CT	C	11	9	10	0	2	3	7	5	8	5	15	3	5	2	8	2
comp129604_c0	AGTAATAAGGACACAAATGTTAGCATTGCATGTGGCATGAGGGAGAGAGAGAATGGAAGATGAAGATCATCGTCCGCAGCAAGCTCAGAAATGGCTTGAAGACATGTCAAACGGTTTATGTCACGAGATCGAAGCCCTAACTTTCGAAGGCATACAGATCGAACATGCCGAGAAAGGTCTCGTCCGCTGTAAATTCATCATACCAAAACACCTCTCAGATAGAGATGGAAATTGGCACGTCGGAGCGATAGCAGTGTTGATTGACGACGTCGGGCTGCCGCCATATGCTCCGCCGTTGGACACATCAAAGTTTCAGTCAATTTATCCATTTCTTACCATTCAACGGCTAAAATTCAGGAAGAAGTAGAGATAGAGGGAAAGGTTATAGGGCATAAGGAG…	271	C	CG	0	12	0	6	1	9	2	8	0	6	0	8	0	2	0	3
comp129767_c0	GTTTGCTGGGGCATAAGTAGCAGAGCCAAGTGCCTTCAACAAAATCCTAATGAGTCTTTTCTGGGTGTACGACTGATCATCATTGTTCCTTGAGCATTCCCCAACAATCATTGAATTATCATGTCCTCCAGCCAAATCGATGACCCTGTTTACTTCTACCTGAATTCTATGGGTCAAAAGTTCTACTCCACCCAAATCTTTAAAAAAGGGTCACAGCCGTATTACTGTAATCCATAAGCTTTTGCAAGGTCTTCACAGCAAGACAGACAAGATGCATATGCATAGGATCAGAATCCTCTAAAAGAG	201	TA	T	1	17	0	1	0	18	0	8	0	9	2	6	1	6	0	1
comp129803_c0	AGAAAGAGAGAGAGAGAGGGGAGGGGGGTTATCACGGATGGTAATTTACAGTTTCTGGCAAGAGATAGCTTGAAGAGAAACTTGGGTTTTTATTTGCAGAAGTAGAGAAGTAAAATAGCCATGACCCATGTACCAATGTAAATTATACAGATATGTGGCTTTTATTGCCTGTGTGTACATACAGAGCTGGTTTGTAATTCTACACTTTGACTATCTTGTCCCAATTTGCTTGCTTTTTCTTGATTCCTTTCACTCCCTTTATTTGTTTGATCCATTATTCAGGAAGACCTGAGCTGACTTTCGGCCTAGTGTTGCAGGTTCAAAGAGGAGGCATGGTTTTAAATATCTACCGATAGATATTGAGATTTTAAACTTTTGATCTGTCAAAATGACTATGAC…	86	G	GT	0	151	0	106	0	118	0	236	0	175	0	239	2	222	58	173
comp129857_c0	GAACTCTCTCTCTCTCTCTCTTCGTGGTCTCACTTTTTCTCTCATTTTTTGTTCTTCTTTCACAGAACTAAAGCTGATCTCTCTCTCTCTTCATGGTTCTATCAAAGCCGATCTCTCTGCTGGAAGCCGATCTCTCTGCTGGTGGCCTCTCATCTCAAACCCTCCCTTCTCGAATCCATTGATCTCAGCGACTCCGACGACCTACTCGCCATCGCCGACGACACAGAACAAGGGACCTCTCATTTTCTACGACGTCGGCTGGTTCACTCCGGTGCCAAGATCCGACCTACACGCCGTCGCCGACAACACAGAACAATAAGAAACTTCT	123	G	GTTCTATCA	0	7	1	0	0	2	0	4	7	2	0	1	1	1	5	2
comp129904_c0	TTTTTTTTTTTTTTTGTGGGTGCCCACCTTGTTTGATGTTGTGATACAATGTATAGAGACAAATGAATTGGTTGATCATTCTTTTGTAAATCAAAATCATTTCCTTTGGAGATATGTTTAAAAAACACAAGAAATAAACGCCTGTAATGGTGCATCATATTATTAATGTCTTGACAAACACATGGTTACAACAACCGTTTGAATATTTTATCTTTCTCAAGAGTTACCGACTACATTTTTTGTTTTTATCCTGGTAGGATATTCTAAGTGGGTTGTCCAGGTCAACAATTCAAAAGCAGCCAACTTAGCTTGGCAACTTTCTTGGTTGGCTCCTTGTCATGGTTACCTCAAAGTTGACTCGATCTCGGTACGACGTCAGGTGTTAGCTGCCGGGGCCTG…	92	CA	C	9	2	3	0	3	0	20	0	8	0	13	0	11	5	5	0
comp130033_c0	GGGGGGGTGAGTGATTCAAGATTTGTGTGGTTCTTAACTGATAAAAAGAAACAAAAACCAAGAAACAAGAAGGAACAAGATGGGTTGGGAGGAAGAGGGAGATTCAAGGTTGGAATTGTTGAGGTGGGCTTCTGGCTCTCTCTCTCTCTCTGTGAAGAAAGATTTATTTGAAGGAGGAGAGAGAGAGGGGGGAGGACGAGGAGGAGGGTGGTGATGGTGGTGGAGGAGGAGGAGGGGTGTTCGAGGTGGATCTTTTGTTTTGGTTTGTGGTGTTTCAGCTTTTATTAAGGTTACTGTTGCTGATGCTTTTCT	135	G	GCTCT	1	5	2	5	7	0	16	1	2	0	14	5	4	0	1	0
comp130054_c0	AAAAATTGGATAGGTTCGATCTAAGCTTACTAATAGGGGGCCTCCTAAAAGGATCTACTAAATTCATCGAGTTGTGCCAAAGAATAAAAACGGCATTTTATTGACTTGTCTGCTCTCTGTAAAATACTCCTTTGGCCGAGGGCTCCCAAACCTATACCAGAAGAGGAAGATAAACCCGTGCTGACGAATAACCAACCCCCTTAATTCGTCGAGTAAATAGGGAAGGTATAGGTTTGTTATGAATGACCCAGTATCGAATACAGGTAATAATATCAGCAAAAGAA	177	CGTGCT	C	0	4	22	0	7	0	7	0	2	0	0	5	5	0	10	0
comp130085_c0	GCAAATGTAAAATAAAATAACAATAATTTAACGGGTCTAATTGCAAATACAATAATCTATTTTTATCTCCAATTTTCACTCATTCATGTCTGGAAAACCATTTTCGCTTCTCTTATAGTTGCGCAAGTAAAACTCATCCTCTCTCTCTATCTCTAACACTTTTCTTTGCTTCTCAAAACCCACAGAATTTCAAGAAAAACCATGTCTTCCCCGAGCAAACGCCGAGAGATGGACTTG	147	CTA	C	112	0	45	3	32	0	62	0	28	10	72	0	29	0	35	0
comp130643_c0	GATTTGACTTGTCAGACAGTGGCAGACAAAATTAAGGGGAAGACTCCGGAAGAGATCTGCAAGATGTTTAACATCACGTCAGTCTTCACTCCTGAGGAAGAAGAGTTGGTTCGCAGGGAGAATGCTTTGGGCATTTGAGTGAAAATTAAGCGAATATGCAAATATTGCGTAGTATGATAGGATTTCTATTTCATATCAGCTGCTTTGCACATTTCATTTATGTTTGTAAATATATGGGTGTGTTTGGTTTGTGCTTGT	125	CT	C	0	18	0	1	0	4	0	2	0	1	0	21	0	19	27	8
comp130826_c0	TTGGACGATACCTAACCTGTTCACCAAGTGTTCAAGTATGTCTTATCAGAAAGGGTTCCAAAAAATATTAGAACAGAATATTATTGTAGTTCAAGTCATGCTAATAAAGATCCAAAGTTCATTGACGACACACTTGGACATTTTATTTTTAAAAATTCTATTAATTTATAAATCAAGGCAAAGTGGTCTGTCTAAATTTCAGATCACATCATGTAGACATCATAAAGCCTAGTTATCTTGTGAAATTTTTCTCTATTTTTGTGTTGCCTGACACCATGCACGCCTTACCGGAACAATTTAGACACAAAATATTTGTTATCAAGAACAAATGACTTCAAAAGTAAAAAACAATGTTACAAATTTGAA	155	ATTC	A	3	0	0	2	2	0	3	0	2	0	1	2	0	3	2	1
comp131698_c0	CCTAATTTAAGTTGATTGAGTGATTTCACGATATGGGTTTCTAATGATTTGGGTTTTGTGTGTGTTGTGTGTGTGTGCGTGGATTGGGTTTCTAGTTGCCTAATTTAAGTTGATTGAGTGATTTCACGATATGGGTTTCTAATGATTTGGGTTTTGTGTGTGTTGTGTGTGTGTGCGTGGATTGGGTTTCTAGTTGCCTAATTTAAGTTGATTGAGTGATTTCACGATATGGGTTTCTAATGATTTGGGTTTTGTGTGTGTTGTGTGTGTGTGC	174	TGC	T	16	7	4	0	1	7	0	2	2	2	0	2	0	2	2	2
comp131958_c0	GCTGCAACATTTTCTCAGCAGGTATGCATATATATATTTGTTATTTTACTTTTATTCCATGTATAGTGGCCTAGTTCATACAATCATACGGAATTTTTGGGTGTTCAGTTCTTGGTTGTATTTGATCACACAAGTTTAGGGGGGAGGATTTCTTCATTGATAAATGTTGCTGCCAATGAAATGGCAGCTAGAGGATCAGAGAGGGAAGATAATATGGGACTAATCTTGAGAAAGAGTTAATGTAGCTGATGGTTAACTTTAATATAATTTACGGGAAAGTATTCCTTGCAATGGTAACTCAGGAAGCAAGCACTCTGAATGCTCATGATCGGCCCGCACATGCACTCGCACACTCTCTCTGTATCTGTCTCTCTCTCTCTATACATATATTTATACCTG…	307	CA	C	9	0	2	0	16	0	6	0	2	5	2	0	1	0	0	1
comp132146_c0	TCAAAGATCGAAAAGCTAGTCGTTGCTCGCCGGAACAGGGGTGTCGCCACCGCCGGAGGAGGAGGAGGAGCTTCGGAAAAGAAAAAGAAGAAGGAGATCGTGGTTCATACGACACCGTCAATAACGGTTTTGGAGATGTAAATTTGGGTCTCTCTACTAATAATGATCTCAAGTGCTGGTGTACATGATAACAGCATGGACCCCTACCATAAATGACCCCATCATGCTGTAGAGAGCAACGGCG	148	G	GTC	7	1	3	2	0	1	0	4	2	2	0	4	0	4	1	4
comp132475_c0	GATTCCTTATGCATTTTAACCGTGAAACTTAAGTACATCATCAAATAAGCTGTGGTTTTCAACAGGTTAGGCAGGCCTGAACAATCATCACAAATGGTATATCCAGCAAAGGCTTTGTTTTAGAGAAACCACTTTGATATGGAATGTAGTGTAAGCCTATTTGGTAAGACGAGTAGTTAGGAGAAGGGAGAGAAAGAGAGGCAATATTTGCAATTAGTAAAGGGGCAAGAGTAGAAACCTTAACAACAGTTT	113	C	CA	0	3	0	1	1	0	2	1	1	0	0	1	0	1	2	0
comp133496_c0	TGAAAATCTGATGAAGGTTTGTCCCTCACTACTAGTATCACAATTTTCTGAATTCACATTCATTTGGACAGTTAACGCAATCTGTTGATTTTACCCGTGTGTTCATTTTTGTGAACATTTTGACTGAGTCTCTGTGCATTTCTGGTTACGTTTATTATAGCATATGCCTAGAAGATCTCAATACACATTTCTGAAAGCAAATGTTTTAGCCCTACAATTACAGATGTATGTTTGTATTACTGTGCAGCATGGCTGGTTGATTAGGTCTG	124	C	CTG	10	4	6	2	4	3	10	0	11	0	11	0	2	0	2	0
comp134078_c0	TAAAAAATAAAAAATGAAAAAAAGGAGAAAATCAAAATAACTTGTTTGTATTGGTTCCCTGAATGCTTGTAACCATACTCTTTACTGATCTCAAAAGGCCTCAAAACCTGCTCCTTGTGGCTGGTTACTTGTAACTTTCTATTTCTGTCAACTCTGTTAAGAGCATATCTCTGTTGAATTCATGCATAGTAAACCATTATAAAGGCTGGAAGGGTGTTGTGCATAACTCCATAATACTGATGGATATTTTGGATATTTGTGATTGTGTATATTAGTGATATTTCTAGCTATGTATGTATTTGTTCTCCTAATCTGAAATTTTGGTAAGATATTGTTGAAAGCATTCACAGAATGTTTATTCTCCTCTGCAGCTCTTCTCAGC	280	A	AT	2	0	1	0	1	3	0	2	3	0	1	0	3	0	2	0
comp136213_c0	ATTTGGGGCCTATAGCATTTTCCTATATAAAGTGCCTCCACTCGCAAATTCAGGCAAAAACACATGGCGCACACAAGTTTGCCGGTAATATTCAACCAGGTTATTTAAATGCAACTTTTCTCCTTCCTTTCTCTTTATTTTTTGGTAAGGCATATAAGTTCCACTTACAAATTCATCACCTATAGCAGTCAGATCCAAGTCTAACTTCACATGAATCCAAATAAAAAACACTGATAATCAGAAATTGCCATAGTCATGTTTTTTTTTATGCACATGTCAAAAGAGAAACAAACTGGACAGCCAAAACTAATGAAAATGATCATCAACCCTTAAAAAAATTGAAGTTATAAAACATACCCAAAATTAAATAAAAATATAAAAACAATGTCTAACACGAGC…	258	G	GT	1	1	1	2	1	0	6	0	1	2	1	2	0	1	0	1
comp139352_c0	GGCCCCAACATTATACAATAAGACTTTTTAGACCAAAAGAAAGTGCCAAGGGCAGCATATAGGGTCTTTGTTATGCTTGTGGTCTTTTTTAATTTCTGTTAAATTATTTTATTTTAGGAGCCAAGAGTATTTAGGTAATTTTTAGTTTTGTTGGGTTGGGTTGAGTTTGGATCCATGAATTGTAACATGGGTACATAAATCTTGTGTGATTATAGTTCAGTGGGTGAAGTGTCCAAAAGTAATACTTGGCCACCAAGTTTTGACTTTTCTATACATAATTGTTATGTAATGGTTTCAGAAGATAGAGTTGAATATGAATTTGAGTTCACATATGCGTGATCTTTCTTGGCCCTTTTGAGGGTGAATTCTTTTTCTTCTTCCCTTCTTCATCTCTTCTTC…	577	ATAG	A	5	0	1	0	1	0	1	5	2	0	5	0	3	0	2	0
comp139716_c0	GTTTTCTATTGTTTACTAATGTGTTGTGGATAATCAATTAAGGAACACTTACTGCCTTAGCTGGTAAAATAATTGGATATACTAGGATTACATAATGGTGCACAAGGTCTTTCTTTTTTTTTTTGTATGTATTACCCAATGAAAATGATTTACCTTGAATTTTCCTTGTGTTAATTGAAGTGTTGCGACTGTTGTTCTGATACTGATCAATTCGTGCATTCAGC	113	C	CTT	2	3	0	1	2	3	2	0	5	2	2	2	1	1	2	0
comp141969_c0	CTGTTGAATAAACAGCCCGAGAAAAATTAAAGCTATCCAGTTAATCAAAATCTCAGATTATGCTCAAAACCATGTACATGGGTTTCCGCTGTAAGCTTTGGGGGAGTGAAGGATGGTAGAAGTATATGGGATTTGGGGATAGTGAATGAGTTAATGATGATGCTTGACCTGGTTGATATGCATAGACTTATGAAGGATGAGTTTTTTTAAGTATGAGGTATGACCATTAGTTTACTTTTTATGAATTGCAACTCAGCAATGCAAAACAACGGGCTAGACTAGAGTTAAGAGCATAATTTACCCGGGATTGGG	153	AATG	A	6	2	1	0	1	0	3	8	3	2	2	0	0	4	4	1
comp143767_c0	GATTTCGGATACCCATTTGCCCCAAGCTCTCATTCGGACCCCTCTGTAAACCGGGTGTTTGTTGTTGTTGCTGTCCCTGTTCCTCTTGGGCCGGTTCTTCGGGTTTGGGTCCGGTGTTGTCGGGTTTAGGCAGGTGGAGGATGATGGTGGTGGTGATGGAGGAGGTGAGAATGAGTTGCTAGTGGACTCGGTCTCTGAGTTTGGTGGGTCGCTCATCATTGTTTACTGGTGACTCAGTCACTCACTAGAGAGAGAGAAGCAATGAGGGGAATGTGTAGTGATTAAATATGAGAAGTTTTTTTTTTGAACTAATATGAGGAGAAGTTGATGAGAAA	231	G	GACTC	5	0	4	0	22	7	12	0	4	1	69	0	11	0	5	0
comp146088_c0	AGAAGAAGAAGAAGAAGTTGCCTCATCATCCTCCATTAAACCTGACTCCAAAGATTCAACACTACAAGAAACCTCAGAAGGAGAAGGAGATGAATCAATTCCAACATGATCAGCTTCTATCTCCTCCTCCTTCTCCTCATATATGATCCCATCATGGTTTCTTCCTTGTTTGAGAGAATTAGATCCCATTCTCATCATCCAAACACTTTCTTCAGTCTTGTGTCTTGTTATATATAATTCAGCTTCAAAATATAACTGATTCTGATAGCTTTGTTTTCTCTGAGTCCAAGGTGTATATTGTACTGGTATGGAATAGGTAATAGTATATATATATAATTTTGAAATATGAGACTGAGATGATGAGGAGGAAGAAGTGGG	148	CCCA	C	2	0	2	0	6	0	2	0	32	0	20	0	5	0	6	6
comp146201_c0	GTGCATGGTTCCTTGGTCTATGTCCAGCTGTGTGTGTGTGTGTCTGTGAATGTAGATATGTGATCGAGAATGCAAATGTGTATATACGAGTCTCAGATCATCAAAGAAAAAGCAAAGACTTGAGGATTCAACGATCTTTTTGTGTCTAAAGATTCAATATCAGCTTCGAATTCAATCGAATAAAATCCGAATTTAGAGTTTTTCTCTCTCATGAATTCGGATTTAAAAAGTATTTCTCTCTCTAGAATTCAAAGAGAATGATCTCCTCGGAATTCAAAAGTCGGTATTCTCTCAATTCAAA	179	A	AAC	0	1	0	2	0	1	0	2	3	0	0	7	2	1	0	5
comp146544_c0	GTTTTGACAACAAAAACACATACAGATAAAATCTTACACAATCTAACCAATTCTGCTGCCCCAATCAAATGGCAGAAACTTAGGAATAAATATCATTAAATTAAAAGTGCAGCGTACAAGCTACACCAGTTCCCTCATGTCTCTTTAACTGAGCTTAAACAAACTCTTCAGCTCAGCCAGACTGCCTTTTCAAAGTGAAAAAATTGATGACATCAAATATAAACCCAGAGTTTTGTCTTTTTCTCTTCTATTATCTGTCTCACCAGTTTGCCACCCCACCCATTTTACCCCTTAACCACTGCAAAAACATTG	182	C	CTG	0	2	2	0	0	3	0	2	0	1	0	2	0	2	0	1
comp147277_c0	GTGGAAGGTAAGGGAATGCACCAACATTATTAGATCAATTTTAATATTTTTGCTGAGAACTGGACATCCTTGGATCAATCGAAGTGTCAAACCTTTGTTTCCAATTTTCAGTTTCACACTGGAATGGTTTTCAATCTCAAATTAACTAGACTAATATTATTATACCATTGAGAAACCAGCAGCATACAATAATGCCTTGTGATGCACAAAATAAAAGGTGTCTGATGATAGTCATCAGAGACACTAGCCTTGTGACCCCACTTGATTGGGACACAGGACATAGTTTGGCTTGGTTTGGTTAGCTGATAATCTGAAGTCACTCTGATCAACCTTCATCATGGGTAGCTACTTACGTACGTAGTGTATAAAAGTTCATGTTTGTCATATAAATGGAGAAGC…	99	TTCCAATTTTCAG	T	5	0	0	1	1	0	0	1	1	1	0	2	2	1	2	0
comp147570_c0	TTGCTTACTACACCGAGTATGTTCTTCCTTCTTTATTCCTATTACTGTTGGGATTTTTTCTGTATCCTACAAAAGCGATCAAAAGCACACACACACACAAAAGAGGGGGGAAAAAAATCAAATAAAAAATTTGCGTACTTTGGTACAAACCTGTCTACTTTCACAAGCAAGAGAGAAAAATTATGCTACTTATGTCAAAAAAAGAAAAAGTAGGTGGAATTAATGAGTCTCGCTTTCTGTCTAGCTAACTATAAACAGTAAAATAGGGTCTGATTTTTGAGAGTTTCTTGTTTAATTTAAATACGAAAGACTCTAGTAGTCCCTTTTGTGGCAAACTTTGATACCAAAAATATTAGAAGTCTAATCAATATGTGAAAAGGCACAAGTATATGATCCTAA…	196	C	CA	2	1	2	1	2	0	4	2	1	0	2	3	3	0	1	0
comp148562_c0	CGAACCGAGAGAGTGAGGGAAAAAGGAGATTGGTTCACGTGGGTTTCTTGGCCCACGGTTTTGTTAAAAACGGCAAAAGATGTTTTGGTGGGAGAGATGATGATGTTTTCAAAAAGAAGAGATAAAAAAAAATAAAGAAATGGTGACAAAATTATTGCAGGTTTGCAGTTTTTAAAAGAAAAGAAGAATGGTTGTCCTTGAGTAGAGAGAGAGAGA	121	GAT	G	2	1	1	0	5	3	1	3	0	1	3	1	3	0	2	0
comp151690_c0	GATCCTTCTAAAATACATCTTTTCTATCCTAACTTATCTTCTTTTATAGTTTTTCTATACACCTATAATAAGTAATTCTCTAATATTTTTATAAAATTTAACTTCAAATCCCTTGATTTGAAACCCATCCATCCAAAACGTTACATCATATGTCATGATCACTTCCATGCCCCTAATGATATTCTTCCGTAAAGATTACAGAATTAAGTATAGGTTACACAAGTGGATACTTAAATGCATCTATCAATTTTTAGCTTCCCAGAGGCAAAAGAAAAAAACAAAGAGAAAAAAAAAAAGTAAAAACAAAGATACTAACTTCATCTGCAACAATATCAAATA	133	C	CCAAA	0	2	0	1	0	1	0	2	0	2	0	1	0	2	3	1
comp153274_c0	GCAGATCTTCTTCAACCTGGCTTTCCTCCGAGTGACGGCCCAGATTGGGTGACGGAGTCCCAACCGTACCCAACTGAGGGAAGCCTCTCCCTTCCAGAAATTCCCACCCCCAATAATTGATCAATTCTTCTGTCTTTATCTCTCCAATAATTCCATAATGATCCTTTTTCTACTCATCCAACCCCACCTCTCTCTCTCTAGCAACGCATTCTCTCTATAATACTACTAGATCCCTACCCCCACTGCCTCGCCCGTACATCATTCCAACAAAATCGGAATCAAAGAAGACTCAGATCCCCAATACAGATCCAAACCCACCTCTCTCTCTGTCTCTCTCACTCTCTCTCTCTCAATCAAACCTT	228	AG	A	66	0	31	0	10	10	14	0	20	0	20	0	8	0	7	0
comp153318_c0	GGTAGATGAAGACAGAGCTTGCCTCAAAGCCGTTAAGTTTTGCATCTCCCAAGGCTACAAGTGTGTGGAGATCCTATTTGACTCAAAAGGTTTTTGTTCAAGCTTTGCAAAATGGTGATACTGGACACTAGATAGATGTTATTGTTAAAGATACAAGAGGAATTAGAATTTGTTTTGATTCTTTCATTATTAGGAAGGTTTGTAGACAAACTGATAATAACTGCCCATCAATGCCGTAGTCAATTTTGATGTTTTCTGCTATTAGTATTGAATTTATC	119	T	TAG	6	2	3	1	6	0	3	2	0	3	4	4	5	0	5	0
comp153810_c0	GGCCGAAGAACTTGGCGACGAAGAGGGTGGCGTGAGCTTGAGAATCGGGGGAGTCGATGGACTGCAAGCATGACCGAAGGATACAGTTTTCACTGCATCCCTTTCGAAGAACTCTACATCCATTGCAACTCATGGTCTCTCTCTCTCTCTCTCTTGTATATCAGCAATGGAACATCAGATCAAACGATCAACAAATGAAGGTGCAGATGACTTCGGCCGCAAGACACACAATCGAGACAGAGAGAGAGAGAAATTAGGCCTGATAATGCAGCTAGGTGTATATATAAATGCAAAGGAGAGAGAGAAATGGAGTG	134	GGT	G	48	3	46	0	29	11	62	0	74	0	51	8	100	0	114	0
comp154631_c0	TTTCTTTTCTTTTTTTTTTTTGTGACAATGCTTGTCATCCATTTCATTTGAAGAGAAATTTGCCGAAATCTCCTAGTTACAATCATCGGATCAATTTGATATTTTTAATGAGGTAGCTACATATAGGACTGTACAAAATAAGCAGATCAATGGAATAAGAATCAAAATAAATAAATAAACAAAAGATGCTGAATACTCACTGTTGGGTTGGCGATGGCATGC	131	G	GTACA	11	8	3	0	2	4	2	1	5	1	2	7	1	3	2	1
comp154635_c0	AAGACATACGTGGTTTTTAATTTTCCACTTTTGTCCAAAGGAAATCGGAAATCGGAAATCGAGCTCGTCTTTCCCTCTCAAAATTGTAAAACCCTAACCAAAAAAAAAAGGAGAAGAAGGGCAACGCAGCTGGTTGGTACGCCATGGCCATCGCTCGAACTGGAGTGTTCGTGGATGACTATTTGGAATATGCAAGCACATTGCCAGCAGAGCTCCAGAGGCTTCTCAATACCATTAGAGAACTCGATGAACGTTCCCAAGCTATGATAAATCAAACAAGGCAGCAGACCAAGTACTGCTTGGGGTTGGCTTCTCAAGGCTCAAAGAAAGGTAATAACGAAGAAGAAGAAGAAGACGAAGATGATGATGATGA	99	CA	C	12	0	8	0	3	2	4	5	0	4	8	0	2	0	15	0
comp154673_c0	CCTCTCTCTCTCTCTCTCCCCCTTTCAATCTCTGCTTTTCTATTCTTTTCGTCAATCTTTATAAGTTTTTGATTCAATCTCACAGCAATACTAGGCCACCGACAAATTTCTGTATTCAGGTGCACTCAATCTCTCTCTTTTTGCGGTTTTTTGAAGGTGGGTCGATCTCGATTTGAGTTTAATCGCCTTGGTTTGATCTACAATTTGGGTAATTTAGGTGGGTTTTCGTCAAATATCAGTTTTTTTTTTTTTTTGGGTCTTTGGTTTTCCATATTTCAGATGTAATTATGTACTGTCATTTGAATGAGAGTAAATATCTAATCTTACACAGCTCATGGGTCTATTTTTTGATAAGTAGGACTCTCGCATGTCTTAAACAATATTGTGTTTGCTCAACTT…	146	G	GT	57	10	16	9	23	5	25	7	43	29	45	73	15	52	48	11
comp154743_c0	GCAAGATCTTTGACGGAAAAACACTGACTTGTAGTGAAGTTTTCTTCAACACTGTCGGTATGTGGTGGCCGCAAATCCCACAAACCGCGCCCTCTTTGTACTTGTGGTAGTGTCCACAAACTGCACAAGCGTTTTCCCTTTCTCTTTTCCTCATCATTCTGATTGGTACATACCCAAATGATTTAAAGCTTCTATGTATCAAAATAACAAATACCCAGATCAAGATTGGGGTTATAAAGCTAAGATTTACAAGAATTGGAGCAGAGAAGACGTTGCGATGGTGGTGGATTGCGATGGTGGAAAACACAGATCTGAAAAGGTTGAAGAAAGGGATAATGGTTGCGACGATGAGGAGGCTGTGGCAGCAAAGGGTTGCAACAGTGAGTGGTGGTTGCGGTT…	389	T	TGGTTGC	1	0	3	1	5	2	3	3	0	3	7	2	3	0	0	3
comp154751_c0	GTTTTGAGCCAAGAAGACAGGTCTTTCTTCTACATAAAACATTTTCCATTTCCTCTTGTTTTTGTATTTGTTTCAAATGAATTTCCTATTGCTGGAGAGTTTTGGGTCTTCATACATGTTCCCTAGCTCTCTCATTTTTTTTCTTGGTTTTACCATTGCTTCTTGAAAATCAAAATAATATATTTACCTTAAATTTTTCTTTCTTACTAGCTGCCCAGCTGGTGATATTAGTGGGAAAGTCCAAAGCTGGACTTAATAAACATGAACCCTAAGTTGGTTCAAACATATAACGTAATGATAACGTTATTGGATGTTAGTTTTTATGTGGTAGTACAGATGTATGACATGCTGAGAGGATGCTAACAGGGAGCAGAACCCCAATTACATCCAATATATTCA…	537	C	CA	1	0	4	0	4	0	5	2	1	0	1	2	1	0	0	1
comp154839_c0	TCCGAAGATGGTTTTGTGAGTTATCTAACTCTTCTTTTATGGTTCAACAATAAGATTTGGTTCATGGAAAATGTGGTGCCTTAAACGGTGAACTCTGTCAAATCATTGCCCAAGTGACAGAACAGAACATTCTTCTTTTAATTATTTCCTTGATGAGATTTCTGTACATGAGATTTTAATATGGTGGACCCATATGGTTTCCATTCTCGTGCATCTTTTTAATCTGAAGGGATACAACAACTGTCTGTGATTTTATCACATTTTATACATGTTTGACTGCCAAGAAAGCTAAACTTTTCTGGTCTGAACTAACTTCTGACAAGAAGTTTGTGTGGTGCAACATTTGCATGAACAAACACATTTCTTGCTTCAACTCAAGGGAACCATGCTTGAATTTGG…	127	A	ACTT	2	2	0	2	1	4	1	7	2	1	0	5	0	2	1	0
comp154904_c0	TTTGTCCATGATGAGCACCTACAGGTAAGAGTGTCAGCTAACTGACAGGTCTGAAATATGTAAGCTTGAAGTAAATAGAGGGCAATAATTTTTAAGTATTACAGAGAGCACTATTGAGCAAAAATCACAAGAGAGAAAATAATATTGAGCAAGAAGAAATTATGAAAGACATAAAGAGCAGGGAAAAAAGTCACTGCATTAACTAAGAAGAGTACCAGTTCTCTATTCTGCACATGGGTTACTACAAATGGGGGGAGGGGGAAAAGGAAAGAAAAATTATTTGCGGCCCCGTGGGAAACTTGAATGCAGAACAGAAACAATAGAAGTAGATAGTCGAATGCTTATATTATGAAACCTCATGCAACAGTTGACAAAGCACAAAAGAAAACTAAATGGTAT…	173	A	AG	1	0	1	1	1	0	2	0	1	0	2	2	0	3	2	0
comp155109_c0	TATCTTGCAAGAGTCTCCAATATGAATACTCTCCTTCCAAAAGATGGACCACTGGCATCACTTAACCCACTAAAGGTGCTGACAATCAAATGAAAAATGTCCTTTAAAACGTCATCACTATAAGGAGCTTCAGGTGCGGTAATCCGAGTTATCTCACAAACATTGGTTGCAACAAGAAGCTTGACTTCCCTATCTTGATGCTTTAGCAGTTCTGTTTTGACAATTGCATTTAAAAAAGGCTTCATGGACTCCAATATTGACTTTGTTGGTGATTGATCCAATTCAGAAAGGCATGTTGCAGCTTGCTTTAAGAGCTTGACGAGGGCGTCTTTAGTGGAGGGAGGGTTCTCTAGCTTCGATCCGAGGTCTTTGAGGAGTTGTGGGAGCTTTTGTTGCGCC…	231	T	TA	14	1	5	0	9	1	5	3	6	0	9	3	2	1	6	0
comp155239_c0	AAAAAAAAAAAAATTTTGAAGTGTGCTATGTTGAGGTCGATCCAAACATCTGTGAGAAGGGGCAATTCACGCTCCTCCGCCGTGGCTTCTCGTCGGAGTCCGCCCCCGACCGGAAGGTCGCCGTGTTGGGTGCCGCCGGTGGCATCGGCCCTCTATGATATTGTCGCACCCCCGGTGTCGCCGCCGATGTCAGCCACATCAACACCAGA	102	GC	G	11	3	1	5	4	6	13	0	0	2	12	0	3	0	3	0
comp155412_c0	GAAGAATTAAGATTCCAAATTATTTGAATCTAATAAAAAGTTAAATTTTTATTTTATTTTTTTGAGAACAAACAAACATTTAATTACATAAGGCGAGCTTTGACATATGAGACAGTGATGTAAGTAAAGTCCAATGCTCTGATCGTCATGTCTGATTACCGAACCCTGTTTATATTCTGCTCAGTGACGCATCAATTTACTAAAATGAAAAGGAAGAACAAATGAGATCATTGCATATATAAGGTTTTTTCTTGATAAAAAACGAAAGTAACAAAGAGAAACAGAAAAACTGAAAACAAAATTAACCCAC	207	GA	G	7	7	3	3	1	0	0	5	1	2	2	0	2	0	1	0
comp155548_c0	ACAACACTCACTTAAGAACCCTAAACAGAGTTTTGACACTTTGTTGCATACAATCTACAACTTCACTACCAAATAGACATATAGATTTCAAAATTCATAGACAATCGATTCAGAAATATAAATATAAATTGTTTGCATTCCGTTGAACCAAAATCAATCAAATATAGTACTTCTAGAAATTAACATACATAAAAAAAATCAAAAGATATCAAAATTACCTGCTAATCCATCAAGTGAGAAAAACAGAAGAGGAAGAGGAAGAACCTGATGAAGTCAAATTCAAAATTTGATTTTCCCGAAACGCCTCTGATCTCCATTTCTCCATCACCACCTGTCGCAAATGTTGGCATCATCCCCAAAATCTATATCTTTCTCCAACAATGCCGTTTGGTTGTCGAG…	245	A	AGAAGAG	1	4	1	1	1	0	0	1	1	0	0	2	4	0	4	0
comp156523_c0	ATTAAATTTTTTTTTAAAAAAAAATTCTCATAATCTTCTGCTTTTTCTTTTAATGTGCATGTTATTTAGGTTTTATTTTTCTTTTTAAGCTCAAGGTCTAGCTTGGCTCATTCATGTAATCAAGTTGGCTCAAGCCAAGCTTGAGTTTCTCAAATATTGAACGGACTGAACTTGAGCTCAATTTTTTAAGCTCGACTTGAGCTCTACTCGAGCTCAAGTTCAACAAATTTTCAACAAGCTGAGCTCAAACACTACAAAGCTCGGATTGTCCAAGGTCATTTGCAGCCCTATGTATGTCTATTTGAATTATTCTGCCAAGGTCACATTACATGTTCAGTTTAATTCTTCAACTAGCAAATACTGCATTTATTCATTCAGGAAAGGCGAGACATGAAGTTG…	201	G	GCT	2	0	1	0	0	1	5	2	1	0	1	5	2	0	1	0
comp156730_c0	GTTTGTTCGTATAACCGTGAAAATTTGTACTTGTATAAATGGTTATCAAGATAACATCATTTGAAGCAAGCCACATTTGATTATTCAACTAGTCAAAATCTTGATATTCTACGGTATTGAACAATGAAATTTTTTACTCATTTTGATATAATTTACAGGGAATCAATCAGTATTCAGTAACTTCTCTTTCTTTATTCTTTTTATTTATTTTTTCAGTGACTCACTCAATGTACTCAGTATCCACATTTTGAGATGGTTGATGCATCAACTCAAATGCTTCTTCATCCTGTGATTGTATTTGTATATCCTGTGT	134	TTA	T	3	2	1	0	4	0	6	0	3	0	1	0	4	2	2	1
comp156735_c0	CTTCCCCATAGCTAATGTTCTGTAAATAGATCAGATTCAAACACAAACAAAATACTGATTTCAGATGAACTACAATCATCATCGACAAAAACACTTGTACACTAACACACCAGTTTTTAGATCAAATGCATGAGATCACAAGTCAAACGAGTGTAGAACTCGATTATGATTAAAAAAAACACTAACTAAACTGAAGATCAATGAAGATCAGAT	104	AAC	A	36	0	36	0	25	24	37	15	32	0	22	0	48	0	12	0
comp156988_c0	TTTTATCCTTTTGATTAGTATATAATGTTTTATTATGTGTAATTCTAATGTGAAAAATATTTCATGCTCATTTTTATAATATTTTTTTTCATGATTCTTAATATTGATCCTCACTTTAATAACGGTACGAATACAAAAACATTAATTTTTTTTTCCAGAAAAAGTATGGATCTTTTTTTATTTTTAATATTTGTAACATTATTGTTTTGTACTGGATAGTGTGGTTTTAGCCACTACAACTCTATCTTGATGTTTGTGGCCATGGTTTGACAAGAGCTGTCATTGCTATCTATCCATATAAAGGAAAATTGCCATTTTAGTGTGAAA	141	AT	A	4	2	3	0	7	2	2	4	5	2	3	2	3	3	3	0
comp157269_c0	TGCACAGTGAATGCTCTCTTTCTACAAAACCACAACAACATACAGACATTTAACAAAGACTCAAAGACTCTACAAGAAATTTCAATTTCAAACATGGGTATTTTCTTAAACAGAAATTACTAGCTTAACAAAGATTCAAGATGAAGAAATACTGTAAAAATAATCATAGACAACAACTCATTCGAATGTTTTGATCAAAATTCATGAGACAGACACTAAAACTACAAGAAAAGCAGAACAGAATCGTTCAATGCGTGCAATTTCATACCTAAATTTCCATATACTCACACAACAAAACCCAAAAATTCAAAAAAACCCATGTTTATTAATCAAAAATCAAACTTTATCGATCACCAATCGAACAAGTACAACAACATACCAAATTAATGCTTATGAAAC…	155	T	TA	6	4	0	7	0	5	2	6	3	3	0	18	0	13	0	9
comp157475_c0	GAGAAACATTCATCTTACATTGAAGATTCAAATTCTTGATTGCTTACAACACCAGATATGTGACGAATAGATCGAAAGTGTTCAAATAATGCTCCCTGACAACAAAATTTTTAAAGGTCTGATAAGAGCCGGGTTGTCTAACTTCATTTTTGTCATAACTACAAGCGAAGTCTTCTATTATAATGTAATCTTGCAACATTGAGGCAGCTTTTTGTTGTTGTCTTGACAGAAATATTTTGAAGAGATTGGAAAGAAATACTATAATTTCTTCCTTTTATAAGGAAGAATTTGGACTTTCATGCGTGAAGGGTGACTTTCATTCCTTTCTATTGAATCTGTGAACAATATTATGTACAACTTCTTTTTTCTAATATCCAATTAAAT	142	C	CT	17	0	5	0	9	4	4	3	10	0	9	0	11	0	4	0
comp157517_c0	TTAGGAAGGACTTTCCAAATCCATCCTCCAAATACTGTCTTAAATTACTTTTGATGAAAGCTACTTTCTGATAACTTCATTGAAAATGAAATCTTTCTTCAAAATGACTTTTAACATTAGGAAGGACTTTAAAAAGTCTTAACCAAAAGGATGTACATATTGCTATCCCTCATGCACATTTCCTCACTATTTCTTTCTCAACCTATGCCCACAAAAGGATGTACATA	138	CT	C	5	0	2	2	5	0	6	4	5	0	4	0	1	0	2	0
comp157557_c0	GCGGCCGCGCTTGCAGTAGGTCACGGCGACTGCGGTTTTCTTGCGGCCGAAGCACTGGACCGACTCGACTGGGGCTGCTGGGGTAGCCATTGTTGGGGTTTTCTGAGAGGTGTGGAGGCTCTCAGCTCGGGTGGTTTCAGGGAAATGGTTTCGGAAGCGGAGGAGACTGAGAGGGAGAACTGTTTATATTGATTGGGTTGTGTTAGGGTTTTGGAGGGTTCCTCTATTTGCGCAACATATTTTGTCCCAAAGCATATCATT	94	T	TG	29	123	0	203	0	160	0	213	37	119	38	185	0	162	0	170
comp157561_c0	GGGAAATTCAATAGGATAGTGTTGTTAGGGCTATGTGAACCTAACATGAAATTCACATCTGAATCATCAAATATGTAAGGTTTATTATTATGTTAATTAATAAGAGGGCACAAAAGCCCAATAACACCCTTCAATCGGATTTGTGCTGGCGGAGGGAACCCTAGGCCTCGCTAAAATCTCACTTATAACCGTGGTGTCCCAATCCAGTCCTACTCGGAGACGAACTCATTGTTACAAACCATGGACGCACATCAGCAACAGAGAGCGGCGAGTCCACCACCACCTCCTCCTCCTCCT	172	TA	T	27	16	6	1	8	0	17	0	14	0	37	0	30	0	20	0
comp157573_c0	GGAGTACTCATGTGAAGAGGCCACCAAGCTTCTACAAATGAATTTGGAAAATGCTAGAGCCAGTTTAGAAGTTCTTGTTGCAGATCTACAATTCCTGAGGGATCAAGTGACAATTACTCAGGTCACAATCAATCGCATATACAACTGGGATGTTCATCAACGCAGAATCCGACAAGCACAAGCCTCACCTGCCAAAGACTCATGAGAAAAGTTTCGCTACACCCAGATAAGAGCTGGCAGAACCTGCTATTCTAGCCAAAAGTATGGACCTAGTTTCTCTTTTCCATTGTTTTAGGTAATGAGGTTGTCTTTACTATTTTATTTTTTTAGTTTGTTTTTTTATAATATTATGAGATGTGTTCTCATATCAATTGAGCTTCTCGTTCCAGATTTTGATCG…	334	G	GT	35	0	11	1	11	2	24	0	22	17	45	0	18	1	9	4
comp157760_c0	GTTTCAGAGTTGCAGTGCTGGTGTGTGATGGAATGGATTCCCTTCTCGCGATCCTTTCGCTCTGACAAAGCTCATGCTAAATCTCATATCTGAGATCTGTGTGCGTATGTGTTTGTATAGATGCGTGTTTGCATCTCAGATCTAGGGTTTTACATATGTTATATGTGTGTGTATGGATATAGATATGTGAAGATCTGAAAATATGTGTTGTTGAGGTCAAATTTTTTCCTTCTATTTGTTGTTGTTGTTGAAGGCTCAGATTTGTGTTCAAGGCTCAAATCTGGAAAGTCTTCAAAGTCTTCTTGCTGATGATGATGATCATGAAGACTTTCTAGAATTTTGAACATTCAGCATCAAAAAA	163	A	ATG	3	1	0	1	0	2	0	2	2	0	2	0	3	0	1	0
comp157762_c0	TGGATCTTACATTTACTATTAACCCAATCAGTTTATGGGATCAAAACACAAGAAGTGAATAGAACGATTCAATACACACCCCCAATCAGATTGAGGGAAAGAGTGTAGAGAAAAGGGTATAGATAGATTAGGGCATAGAAAGCATATAGATGAGAGAGATTACGAGAAGAGAGAGAGAGAGCGAAAGGAGAGGAGACAAAAAATGAAATAAATAGAGGGAGAGAGAGAGATGTAGCGAGA	108	GA	G	3	5	1	0	8	0	4	0	2	0	4	0	2	0	1	0
comp157954_c0	GCGCAGGCCATTTACTATAAAGGTGAGCATTTAGGAGATCAAGCTTAGAGTTTGCCTTGGGAGTCCACCTTTTTGAGAAGCCAACCCGTGGAGTGTCTTCGTGTCGAGGCATTTGCTTGGATTTGTGTTGAACCAAGCTTTTGTCAAATTTTTTTTTGTTAAGTCTTATGTTTGGACTTGTATGTGTATAAGATGAAGTTTGCACTTATTGTAAGTATTATTTAGTTATGATGCGTTCTATGGAGGTTTTTGGTTTATCATTTAAGCACAGCTT	148	A	AT	6	3	13	5	16	2	11	1	10	0	1	2	1	0	6	0
comp158094_c0	ACTGCATCGCCATCCATTGTTGTTGTTGCTGCTGCTGCATCCACAGCTGCTGTTGCTGCTGTTGATTCAGATCAGCACCGTTGGTTGTTGATGGCATCATCTTCACAGCCTCAATTTCTCTCCTCGAAAACACAGTGAATTGAAATTCGGCAACAAATGGTAGAGAGAGACAGAGAGAGAGCCCGGTCCGAACCAGGGCTAGAGAGAGAGGAGGGAGGGAGGGAGGGATCTGAGGTTTACATTGGTTGTGACGAGGTGTTGGGGTTTGAGCCGTTGGATTGGATCATGGCGATGGTCGGTGAAGAGGTAGATCACCGTTGAATGGAGAGGGTAGAGATGATGATTGGATGAGAACAACCAGGGGGCCCAGTGAATGAGGC	171	C	CAG	45	49	5	14	14	7	21	13	40	15	77	13	5	29	15	20
comp158124_c0	CACGCATATATTATATATAATAGACAGAATAAGTCTAACAACACAAAAACCGATCATAGAATTGGACACAAAATGTATATGGATGGACAAATTTTTTGCAGAAGTGAGCCATATTATTTTTTTTGTGTGTAAAATCATGTCCATTTATATTTATTCTGTGTTCCTTTCTATGTTCATAGCAGAACTACAATAGAAAAGGGCGAGGGGGAAAAATTGGACAGAGGCGAA	123	TTG	T	1	0	4	0	2	4	1	0	6	0	2	0	1	2	1	1
comp158644_c0	GCTCCGGATTGGCCACGTGGTGGTGATGGTGCTTCCTCCGCCGAAGCAGACCCGACATTGGCGACCCAGTTCGCGCCGGACTCTTGGCTCGCGACCTCGCCGGCGATAAGCCTCGCACTACTTCTTCCTTTAAAGCAGAAAAGAATCCCTGTTTTCTCTCCATTTTTAAAGTCTGAGATTTTTTACAGAAAACAAATCGATCTCTCTATAGAGAAGAAGAAGAAGAAGAGGAATGCGAGTGAACTCTCTTCATAGACGAATTTTCTCTCAGATGGTCGAAGCGAGGTAGTCACTTTTATGAACTGAAATCCAAAAAATCTTTAGTTTAT	211	G	GAGA	5	0	0	1	0	4	2	3	0	1	2	0	1	0	2	0
comp158656_c0	AGAGAGAATACAAAATCTTCCAACTTTGGGAAATTTGATCAACAATTTTAGAAAGAAAACAAATTTTAAAATAAAATAATTAAAAAAATTGATTCAAAATACAGATGAGTATACATCCTAACATGCGTCGATGTCGATAGTAAAAGTAACCATTTGTTCAACTTGAGAGGCTCGATTCTGGTTTACTTGCTTAACCATATTTTTTTATTTTTATGAGGCTGCTATTTTCTCAAAGAGGCCAAGCCTATTATCTGCAAGTCTTGAGTTGTATGCAGATGTCTTGTACTCAAACCATGTAAA	199	A	AT	3	0	18	3	3	0	14	5	3	0	2	0	0	2	2	0
comp158744_c0	GAGAGAGAGAGGAGAGAGAGGCAGAAGCTTGGAGATACATGGCTGCTGCCCAGTAGTCGAATCCGACCTACTGTTGTTCTGAATGCATTTCTTTCTCACAAATCCTTCGCAGTTCTGTGTGAATCCGATCCGATCCGATCTTATCCGATCCAAGAATTTAGATGCAAAACACCCACCAGTTTCATCAACATCCACGATCTTTGATTTGAGTTATGCTAAAGGATTTATCAAATATTTTATCAAACATATGACATGGGTGTGAAATCCACGCAAATTACTTGTGTGTAAATTTCACCCGATTTGATAAAATATTTAATAATT	122	A	AATCCG	5	1	0	2	0	1	2	1	3	5	1	2	10	0	3	1
comp158896_c0	TAGAAGAGCAATCATGAATTTCATTTTTTCAGTTAATTTTGTTAAATAAAAAATACTAACAAAGGTATTTATAATTTTTCAAACTACATGGGCAATTTGTACTTCAATCAAACCTAGGGGGTGTATTACCCTACTTTTTTTTATGAGCTAGCAATAGCGTTAAAAAAGTTTTCATGAGCTAGCAATAGTGTTAAAAAAGTTTGGTCAAGCACTATCACAACTAACAGAGAATTGCTGAAATAAATCATTTTCATGTTCCTCATATGAAACCAGTCAGATCAAAGAAAACAAACAACATATTCATCATAAGAGAATGCTGAAAAAGGGACATTAGCTACAAATTCTGTTTGTAAATAGATCATTTTCATTTTCATTTTTTTTTAAATATATAAAACCAGT…	597	C	CAA	5	0	6	0	1	0	0	2	3	2	3	0	1	1	6	0
comp158904_c0	AAAAAATACATGGAAGAAAGGCGAGAAGGAGATCCTGATTTCCGGCCCCCACGGTAACTTCATTTCCTCCCTCCATCCCTCCAATCGTGGTCGGTGTCCCTCTCTTGCCCGCGCTGACCGCTCAAAATCAGATCACCCCTTGCTTTGCCCCAACAAACTGCCCGAACCATACATATCTCTCTCTCTCTCCCTTCTATATATACACACCCCCAACTAC	85	T	TCA	2	27	22	0	19	4	21	3	8	15	8	0	9	11	0	2
comp158905_c0	GAGAGGGCGTTGCTTTTTCTTTTGGTTGCAGTGAAAGAGGGGCATTGGGACAGGGAGGGGAGAGTCAAGCACATGAAAAGGAGAGAAAGCAAAGAGAAAGATGCGCTGGTCTTTGTTGTTTTTGCTCACTTTGTTTACTCTCTCCCTCTCTTTTTACTGTAGATGTATTTTTATTTATTTATTTGTTAATTTATCAATTTGTTATAAATCCCATTCTTCTTTTGACGAAAACCCACTTCTTCGTCTTAAATTTC	103	G	GC	13	0	6	0	8	0	5	9	5	0	5	0	8	0	5	1
comp159113_c0	GGTCAGTGAAGTTGAAGGTTTGTGAAGTCATACTAGTCTTGTGACTCGTTTATCACTTAGATCAAAATGACAAGTGTATATCTAGAAAGTGTTTGTTGAATTAAATATCTTATAATCTGACAGACAAATATATGTTGCATCAAGCTTTCTTGGAAGTTTCCAAATTTTTTTCCAAAATGATGGGAGTTTTCAAACTTTTATTTGTTTTTGTTTCCGAAAAATGGAAAAGAAGAAATTTGTCAAATAAAAAAAAAACCCCCCGAAAACACAACCAAACAGACCCAGATTTTGCCGTCAGGATTTAAGAGGTTCTTTGTCGCTTGCTATGTCTTTCAATTAGTTATTTGTCTACGAAACTGAAAGAATACTCATCTGTTGCATGTTTTCCATTTTTCATAT…	245	T	TA	1	0	5	0	5	0	7	4	1	0	2	0	2	0	1	2
comp159159_c0	GTCAATTTCGGTGTTGGAATCGGTGATTGGCATCGCTGATAGTAGCACTACTGAAATAGCAACTGAAGTGAAGAGAGGGTTAATACAGCACCACCACTCTCTTGATCGGATTCCCCCAAAAGGGAGAGAGTTCGAAAGCAAACCCTAGCGACCCTCTTCCTTCAATAGTGAGAGTCTTGTCCTTGTGAAAAGAGTTTGTTATGGCTTCAAAGAGGATTCATAAGGAGTTAAAGGACCTGCAAAAGGATCCTCCTGCATCTTGCAGT	128	G	GAC	49	81	41	26	8	68	0	128	29	31	46	64	20	54	23	20
comp159399_c0	GCTTATGTTGTTATTGGAATAAAGAGAAATTCATATTTTACAGCCCCATATTTATTAAAAGGGAAATTTGGTTGTTAATTTTTTTAAAATAAAGAGAACATAAGTTAGCTGTTATGGTATGAAATGGAGTTCCATGAAGATACTGCATCATCTGATTGTGACCAAATTTCTAGCTCTTTATACAAATGCAATAAATATGGATAAAAAAACAAACCTTCATCACATACTGTTTTACTTGAGCTAATATTAAAAAATAAAAGAAAATGAAACCCTTCTTCAAAAACATGCTGATGTAATTTAAAACCAACATCATTCCTTCATTTCCCTTTCCATTGACCCGAGTCTTTTGAGCCAAATCATTTTATCACCACAACCCCCAACACTAGCATTGATAGAATT…	541	T	TG	1	1	0	2	1	2	0	2	0	1	0	1	0	2	0	1
comp159474_c0	AGAATATGTGCTGTGAGTGTGCGTGTGTCAGTGAGAAAACGGAGAGAGTGTGTGTTTAGTGGGTGTAGGTGTGCACTTTTTTTTTGTTTAAAGAATAATCTGGGCCGTATATTCCTTTAAAGGTGATGTGGTTCTATCAGAGCCGTTGCCCGGAGAAACCGCTGGAGAGAGCCGCTGGAGAGGATCCGGACTCCAATTTGACATCGCGGCACAGAGTGAATAGACAAACGGAAAAACCTGAAACAAGCTGAAGCATTGATTTTATCGCCTCGTTCCATTCACTCTCTCTCTCTCTTGCCAGATCTAATTAAATTAGGGAAGACACGCACGCATGTATGAGAAAGCAATTCAACAGTTGTTTCTCAATC	244	C	CA	3	0	11	0	9	0	33	0	9	5	2	0	49	0	22	0
comp159508_c0	AAAAAATTACCCAACACTGAATAAATCCAATAGAATGACCAACCATTTAAAACTAAACTACAAAACCATTAATGCACCAATCAATACAGAGCACATACAGATATATACACACATACAAACATTAACCACCTCCCTTTGAACTCAATTTGGAATTAGACAGCCAAAGGTAGACAACATTGAACTCTCTCTCTCTACACAAACACACATGCTTTCTATCTAAATTACCCGCTGTTATGATGAGTGTTGTATTCAATCAAAAGGCAGACTAAAATTCACATAGCAGATGTAGACTAAAATTCACATCTTTCATCTACAAACATGTATTTTAAATAATGAGATAGAAATTCAACCACAATTGAACACAAAATCACAAGCATACATGAATTAAAGCAGTGCAAA…	181	A	ACT	1	0	0	1	0	2	1	3	0	3	2	2	0	1	1	0
comp159708_c0	AGTTCCCATCAACTACCTTCAACTAAAATATCATGGCGAAAATATTTTACCCAAGTTAGCCATGAATATTGATAGAATTATCAGGTAAACTCAGAAAATCTTATTCCAATTTTTTTTAATATATAGATGAAGCTGCATTGCATGAAAATTCAACTGCATTTTTTGCACATATTTAGAGATAATTTCTGCTTGTCAGATCCAATAAAATAATAAGATGAAAATCTTGTCTAGTGGCCTCCAAAAACAAATTCATCATGAACTTGCATAATCAGCCAAACCAAAATTCACAAGATGCCTAGAAATAGGCCAAGCAGTGTCGTGTTGGTCTCTCAAACTTGATGCCAGGGAAAGATGTCCTCTTGTACACCAGCTAAACAAGAAGGGACTGTGAGAGATAAG…	493	G	GGA	0	10	0	3	2	6	2	1	2	7	2	0	0	3	0	1
comp159878_c0	GTGAAATTTCACTTTCATCATTTGAACCACCATAAAAGAGAGAAAATACAATCCACAAACAATGGATCTAAGGTAAGTTAGGCACCTAATTAAGAAGACAAACATTAAACTAGCGACACACCGAAAGAGGTTTAGGGCATAATAATAACATGAACATGACAATTAAAGATGACAAGAAAAGGCAGTTCTTGATCTGAAGCAACTGTGGCACCTTGAATTAGGAGGAATTTGCTTCCTTTTCTTACTTTGTTTTTTGATGAGGAATTTGCTTCTTCTTTTTCTTACTTT	99	C	CAT	4	1	3	7	3	2	1	2	2	0	3	2	2	0	2	0
comp160062_c0	TAAAAGTTCAAGCTGAACACGACAGTGATATTTCAAGCTCCAAATCAAAGTAAAAGAACAGTAATAATGCATTTTTCTATAGCAAGATTCTATCATATATATATACATATAAGCACCAGTCTTTACAAATTTGTATGTGCTTAACTCTAAGCTTCTAACGAAGAGGCCTACTTTCAATTACATATAGCATGGATCAATAACTTCCATATCTGACAGATACGGGAAAAAAAAAAAAAAAA	144	ACTCT	A	21	0	2	0	9	5	19	6	11	0	6	0	10	0	5	0
comp160475_c0	AGGAGCACCATCCATGCTGACCTTGACAAAAAGAGTACCAGGGCCTGGTTTTCCGTCAACTTCATCGTTGTTCTTTGAAGTGGTAGCCAGTGTATTCTTCCTAAATGATCTTATAGGAGGCCAGCCAACTACCTGTGCCTTTGCAGCAGGTGCATTGTTATTGTTGTTAGAAGCCTTTATTTCGTTATGATTAGTTCCATTTGTGGCACGAGGCCGTTCCTGTAACATCTTTGAGGGCACTTCCTTCGTTATGTTTGGTTGAGCCCCAGATGGCCTAGAGGTCAGCATTACATTTTTTCCTGCATTACCAGGAAACTTTCCTTGTCCCACAGATTGTGGAGTCTCAGAATCAGACCCAGCTGCATGAAACATCCACTTTCCTTCAGCATACACAGAACC…	863	A	ATTCAC	148	0	115	0	115	0	123	0	45	83	50	75	110	0	63	11
comp160605_c0	GAAGAAATTATTGGGATCGGCATCAGCTCGCAACAATGCGGCAGAGAGGTTTCCCCAACCGTGCTCTAGTGCCAACATCCAATTAGGGGGTGGCAAACTGCTGTTGAATGTGGCAACGAGATGATCGGAGATACGAGTAAATCTAATCGATTCGCTAATCATCTGGATCACGACGATCAGTGACCTCGCGCGATTTGTGGGGGTCGTGGAGCGAGCGAGCAGATTTACGGCATTCGTGAGTGGGGTCTGGCCAAGTTCTATGTTATTCATCGTTTGTCTGGCAACACGTTGCAGGGCATTGTAGCCACCATCAAAACCTAGGAAAGTGGATCCGACAATTAGATGTGAAGTAGAAGAGGTTGTCCCGAACTCCCACCACTGGATAGAATTGTACATTTG…	346	T	TGGA	0	5	0	3	0	1	44	0	0	2	0	1	0	1	0	1
comp160937_c0	GAAGGTGTGGCACTGGCAAAGGCAAAACACAAACACCATAATATTTCATCTCCCAAATACCTCAAGAAACAATCTTTTTAATTCAGCATAAAATAGAATCTAATATCTTCCATTGGGTTGAAAATCAACCCTAAAAATTCCCAAATACTGAGGATGATACAAGAAAGAAAACACAAGAAGCATTCATGAAACATACATAGACCTCTAATTAGCATGAACAAGAAAGAAGCCTGAAAATTCATCTGCTTTATGTTCTATATATACATTGGATTTAAACTACACAAAACATTAG	151	A	AG	3	0	6	0	2	5	16	1	6	0	15	0	5	0	4	0
comp161082_c0	GGTGGTGGTGGTGGTTGGTACAGGTGCGGAGGAAGTGGCGCCGATGGCATCCCCATTTCGCAGCACCCACTTCCAATCGCAACCGATTGAAGCTTTTTTTTGCTTTTTTCCTCTGGACTAGTAGTGATTGCAGATAGATATAAGGAATTTATATATGGGATGAGGAGGAAGAGAATTGGGTCAGAAGGGTTTGGTCTCTCAGTGGAAGAGCGGGAAACTGAAGAGTTTTTTTTTTTCCCG	93	C	CT	7	0	2	1	4	6	5	0	2	1	2	0	1	1	1	2
comp161133_c0	AATTGAGGTTCCTCAAAATTCGATCTACTCCTCCAAAAATCAACCTACGAAACTACTAATCATTGTTCTCGGTGTTTTCACTTGTTCTAATCGAATCTCTGTAATTTGTACACCATCTCTAACACTAAGCTCTGTTCTCTATATATGTGATTTCCCACTCTTTGAAGTTTCATTTTCAGTCATATTCAACTTCTTCACACTGATTTTTTTCTTTTCTTTTTTCTTTTTTTTCCCCTTTCGATTTAT	82	T	TG	2	8	0	3	0	9	0	2	0	13	0	17	0	8	0	4
comp161212_c0	GCTTCCTTTTCTAGTGTCCTCTCCACGGTTCCCACCTCCTTATATATGTATATATAAACCCCTCCCACACCACTCTTCACTCCAATTCAACCTTCCCACACTCCTCTCTCTCTAGAACTGATCTTCCTCTTCTCTCTCTCTCTAAAAGTCTGTGTGTTGTTCATCTCTCTCAGCTGTTTCAAGCTTCTCAGCTCTGTTTTTTACTAAGTTGTAATGGCTCTCGAAGCTCTCAACTCACCCACCGCAGCAACCTCTTCGTTCCACCATGAAAACGTGAGCCATCGGTATCTGGAACAGTGGTCCAAGGGGAAGCGCTCGAAGCGTCCGCGTATGGAAACCCCACCCACTGAAGAAGAGTACCTCGCT	130	TTC	T	146	0	19	4	130	0	33	0	69	10	244	0	211	0	83	0
comp161263_c0	TGGGCTGCAGAGTAGGCATGGGTCTTGGGTACTGTGCTATCGGAGTGTAGTGGGAGTTTAAATTATTTGGGTTCTAGTTTGATTTTGTGGTTTGATGGTAGTGGGTTGATTTTGTGGGAAATCTTGTATTTTTTTATTCTGTTAAGTTCTTCTTAACTTTTTTATTTTTATTTAAAAAAAATCGTGAGGCCGAGGGGTTGGTTGTATGGTTGCGAGTAGCAGTAGTAGGGGTATCTTTATACTACCGAATCTCTCTCGATGCTTCTCATCTTCCTGTACCTTTAATTTCATGCTGTTAAATGAAATTTTTCTTTGCTGATCA	241	A	AC	30	0	34	0	4	0	53	0	7	0	16	0	14	0	7	10
comp162089_c0	AAAAAAATATGGAATAGTGTAGTTTGTGTTTTTGGGCGGAAGATTGAAGAGGTTGACCAATCAGAATTAATAAGAATTGGAATATAGAATCGGAATTGGGGAAACCGAACCACAACTGCGTTGCGTTGCAGAGAGAGAGAGAATGACGAAGGAGGCGGAGTGCAAGAGCAGCAGTAGCAGCGACGGAGGAGGAGGAGGAGGGAAGGCAGTGATAGGAATGATATGCGGGAGTCTGGTGTA	129	C	CAG	13	0	12	0	7	2	13	2	10	6	16	0	3	0	12	0
comp162303_c0	GAGTGAAGAGATGCACAACCCTGTATGTCCTACTACCATTATGTTTATATAATGAAGACTTGTTTACCCAAAGTAATTCGCTTCATTTGGTCTGTAATGTACTGTATTTCAATTTTTTAGTGATGTAGTATAATAAATAGACTTAAGAGTTTGTTAAATAGCTTCTTAGTTGTAGTATATAAACAGGTGATGTAATACCCATTGTATTTAGTTTTGGAATAAAGTATATATATTGTAATTGGAGTAGAGCTTAGTCTCTCTCTCTCTCTCTAAAA	142	CT	C	0	3	5	0	3	1	11	4	9	3	16	0	13	1	2	0
comp162554_c0	TGGGTACAGCAATCATCCATATCATCCGTATCATTCTCAGTTTAAGGTCAGTGATGTTGTACATGTGGGGTTTTGTGTTTTCCCCTTGTTTGATGAGAATTTGAAATGTAATCTGAATTGTAATTGTTGTATACTTAAAATGATACTGGGTTCATTAATGTTGTGGAAACATAGTGCTCATAATGTTGATCAATGTCCTTGTATATGCTTTTCAATATGTTGTTTGGAAAGATTTGAATAAAAACAGTGACCACAGATGGTGGGATTTATTATTGTACAG	164	TG	T	11	8	18	4	15	1	13	8	11	4	6	2	9	2	8	1
comp162741_c0	GTTGAGATCATCCTGTGACAAAAAATAAAAATAAAACACATCATCACGGTTTAGTTTAGCCTCAAAAGTTTCATCTAGATTCGTAGATATTTGAAGAAACGAGATCATTTTTGAAACTGACACGACTTATTTATGACAAAAATGAAAACTAAAACTAAATTAAAACAGAATGAATCGGATCTGTGCGTGTATGGAGAGAAAAATGAAATCGAGCTAGGTCACATAAAAAGGGATGAAATTCGTACGTCAGAG	119	GAC	G	2	5	1	0	10	10	29	7	17	13	16	3	12	15	17	2
comp162757_c0	AGGATTTGCACAAACTAAGATCATATATAAACTGAAATGATATATACGATGCAAATACAAAAAGCATATCAAGCAACCCACTTAACCAGTTTCCCCACCCCCTAACCCCAAAGAAAAGGACAAAAGTGGAAGAAAAACAACCTTTTAAAAGAAAGAAAAAAAAAACTTGAATGTAAGAGTTAAGTTTGCTTTCAACCCTTTTTTTATCAGCTAAGTTTCCCTTATGTTGTTTTTCTACCCATGTGTGGGTCTAAGAATATCAAAACGTCATTTCTTTGCATTGTCCTTGGGACACGTGAGTGTTGATGGGAATGGCATAATATAATAGGGACTTTCTTTTCTCTTTTTTTTTTTTCTTT	155	G	GA	2	0	0	1	0	1	1	5	6	0	3	0	0	2	2	2
comp162977_c0	GATTACAGTAAAATTAAAGCCTTGAAACATTAGGAAACAAATATCATGTAACGAAACTAAAAAGAAAACTACTAATGACAATATTATTTTTCCAAGGTTAAAAACAAAATAAGTACCAGAATATTAGTAAGACATTTCTTCTATCAGCATTAATCTGCGTCTCTCGTACAAAGAATTCACCTTCTTCTTCTCCTCCTCCTCCCTCCTTGAAGGGTCAGTGGAAGTGGTAACAGAATCAGAGTTCAATGGGAATGTTATTGGAATCAATTGGGTTTCTTTGTTTTTAACCTTTTATTTCCTGATGATCAGAAACTAAAGAACAAGATGAGAAAAGGGAGAATAGAAGAAACAATGGAGTGTTTTACCAATCGATCAGAGCTGGACATGAGAGCAGCGTCC…	269	T	TG	0	6	4	1	0	7	0	1	0	2	0	3	0	2	0	3
comp163069_c0	AAACGGCCTGATAATGGAGTCCGTATTTGGATTGGAGGAACGTATTTTGGAATCAGTCCGTCAGCGTTTCTCACCGGAACCCTTTCTCATCCTCACTGGCGATCCGGCCGAACTGCGGCGACTCATCTGTTTCAGTCAGAATAATGCCAAAGGTGAAGACGAATCGTGTCAAATACCCAGAGGGGTGGGAATTGATAGAACCTACACTCCGTGAACTACAAGGAAAGATGCGAGAAGCTGAGAATGATCCACATGATGGTAAAAGAAAATGCGAGACATTGTGGCCTATTTTCAAAATAG	87	TC	T	129	0	94	0	51	17	87	0	87	0	87	0	57	0	53	0
comp163182_c0	AGCCAAGAAAGCATATACATATATCATTCATTAAGCAAAAATATCCGAACACATCAAGGCAACAATACCAAAGTAGAAACAGAAAGTACAAAGGCCTACCAGACATCAAAAGTGTGCATTTTATTCATTAAAAAAAAGGCATCTACAGAACCGAAATTCATCCAAAATTCAGTCCAAGGAACATGGAATCATTTCCACTTCTTGAACTTTCCACGCCCAAACATCCCGTGCTTTCCGCGCTTGCCAAATTTCCCATGCTTGAACTTCCCGTGCTTGAATTTCCCATGACCATGGCCGTGTGGAAAGTAACCACCATGCCCAAGATGGTGACCACCGTGTGTCATATTGTGTGCACCATAAGCAGCTGCAGCCCCAGCAATGAGCCCACCAATGCCAGCT…	129	T	TA	2	0	0	2	6	3	0	2	0	1	0	2	0	1	7	0
comp163332_c0	GGAGGAGGAGGAGGCGGCGGCGGCGGTTTCTTCAAGAGCTTAACTTGATGGTTACTACTACTTCTTTGTGTAGGCAAAATCGAATCATTCACAGAACCGACATGGGATTATATGTGTTCGATCGCTTTATATCTCATACCGATTCCCTCCGATTTTACTAATTAATTGGTCGAACATAATTAATCCGACACGCGACACAGTTATCATAATTTGTTTATTTATTTAGATTGGAATTTGGACCTCAAATAATGAACGAATTTTTGTATGCGGCACTTGGTAGAAAATTTAACAAACTATTTGAAATCCCATCTATTAAATTTATTTAATGGATAGAAAATTTAATGTTTATCGG	165	A	AT	12	0	5	0	7	0	2	0	11	0	11	11	10	0	5	0
comp163508_c0	CGCGTGTGCGTGTTTTAGGTTTTTCATCACTTGTATGGCTTCATTTGTTGGTTATTTGCACGTCTCTGTTCTTGTTCATTAGGGTTTGGATTAGATGTCTATGCCTGTTTTGTAAATGTTTATTTGGGAGATATGGGATTAGGTTTTCAATAGATTTTTATAGTTGTCATTATTCATTGATTCACCTTGGGGGAGTGAGTCCAAAATTGGTTGTGAAGTCCAATAATGGATCATTTGTATATTTTCCTAAAGAAAGTAACTTTAACTGAAATGTTTCAATTTTCTTACCACTTTACTTTTGGTGTGTTCGTTGAACTTTTACTCCATACATATTTGTATTGCTTTGTGCAAGCACTTTTATGGACACATAGTCATGAAAGCTACAATTGGTGACTATTG…	367	CAT	C	2	1	2	0	5	0	0	1	1	3	2	2	0	1	1	0
comp163671_c0	TGATTCCCTGTCCTTCATGCGTTGTGCTTCATCAATTATAATATATTTCCAATCGACTTTTGAAAGCTTTGAACGGTCGTACATGATGAACTCGTAAGTTGTCACAAGTACATTAAATTTCATGGCACAAACTTGAGAAAACAACTTTGACCGTTGTTCCTTCACACCAACATAAAAAATGCAGGACGCAGATGGTAACCAATTATGTAACTCACTCTTCCAGTTCACCAAA	131	A	ACCT	5	16	1	16	4	19	2	12	1	12	3	10	0	10	0	10
comp163735_c0	TCTCAACATTTCTTTCTCCCTCTTTTCCTTCTCTTCCAATCGAATGACATTCAATCTGCGCCACTCCCTCAGTGCGAACCCTTCCTCCGGCTCCATATCCGCCGGCGGCGGAAGAATCGGGCCGTCCGACGCCACATAGCCACTGTTTCCATTCAGTTCCGGTGAGAACACGTCATCACCTGCGGCGGCGACGTAGGAGGAGAAGTCGGACGGTTCCTCCGCCGACTCGCCGTCGGCGAAGTTGGAGGAATCGAACCGCTCGTAGCCGCCGTCGTCGTCGTCGTCGAACGGCGGAGCGGAAGAGCTGGCGGCGAACGACGATGACATGTCACTCCGACTACACTACTGTTTCTCTCTCTGTCTCTCTCTGTCTTCGCGAGATTTTCGTCGAATG	295	A	AGTCACG	7	7	41	4	17	2	8	20	23	6	45	0	23	0	28	0
comp163820_c0	ACAAAAAAAATAAAATAAAATCAAGGGGTTATTTGGATGTTTATGAAATCTCAATTTCCTCATATAATACATGATTATGTGTAGCAACAAGAACTAAGATTTTCTTGCCTAACAATGTCTAAATTTCCAAAATCATTGTCACTAATGTGCTAAAAGTAGTTGCACAGCCAAAAGCTATCCAAAATATTGTACTAATATTCCAAGGGTACAAACCTCGCAAAGCAGAGCCAATATCAG	151	T	TA	1	1	2	0	3	0	4	0	4	2	1	0	0	2	2	1
comp164206_c0	AAAAAAAAAAAATGCAGGTTAAATGATGGGTAGCCACTCAGTGCATTTGAAGTGTTTAAATTTATCGAATTGAGATGGTTTGCTGGACAGTCGGTGTGGAGGAAACCTTCATTGGACGAACAACTTGTCAGCAGAGATTAAACTACAGCATTTTTTGTTTAGGATGTAGCTAGATACCAGATTGGTGTGTCACAGTTGAAAAATGATTGAACGTACACAGAGTATCTATTTATTTTAAAAGTTTGTGGTAGTTAGATTTGAGGGTAGAAAAAATACAGATTCTTTTTAGATTCCTTTGTATAAAGATTTGTTGTTCTTTATAGATTCTTCGAGGACAATGTTATGTATTGTAAGTGACTCTTGAATGCTTATGTGTTTTCTGATAATCTATATAGAATG…	214	T	TAC	21	0	1	0	10	2	5	0	13	0	9	6	7	2	12	0
comp164666_c0	GGAGATTCCATATTTTTCCTAAAGTAAGTGAAACTTTTAAATTTTCTCAATTTAAATGAAAGTACCACAAAGACAAGAAATATAAAGCATGGTAACAGTTTTATGTGATTTTTCAGACTTCTAATATGGAATACTAAAAGACCTGGTCAACTTAGAACATCAAGTCTTCAACATACAAAAAAAATATTATTAAAAAAATGATTAAAAGAGTAAGTGACCCGTGAGTTTGGCAAGGTATTGACCCCCCACCCAAAAAACCAAAACATAACAACTTCAGCAAAGATACTACAGAGCTGAACAACTTACCTTCATTAGGAAGCCAGG	203	TA	T	2	0	1	0	1	4	2	0	2	0	5	0	1	0	0	1
comp164740_c0	ATGATTATGGGGTTTGATGCGATATTTTGTTTGGATTTATTTTTTTTGGTTTTGTAACCAATTTGTCTTTTAGCGAAAAAAAACAAAAAACCAAGTTCCCAAACACCGCCTATGTGTTTATTTTTCAGTAAGTGATAAACTTTGTTACCAAAAAATAGGATATTACAATAAAGCGAAGTACACAACCGTAAACGGGCATCGTTATACTCTTCATCCTGTATGCTCCACACCTCCCCTCCCCACCCAACTCCTCCACCGAAAGCACCACACTTAGCTATGATGGTGCCACGCATGGCACACCGCTTCATAAGGTGCCCATCACCATATAAGTCTATTGTTATCTTATTCATTCATACGAGTTATTTTCAAAAATAGAAAAAAGGTTTCTTATGAAAAATA…	491	G	GT	4	0	0	1	2	2	1	0	2	1	4	2	2	1	0	2
comp164789_c1	GGGTTGACTGTCACGATTTCATGTCTAGGGATCAAAGTGAGATTTGACTATAAGTGCAAAGTGTCAACTGTCATGATTTCATGTGTAAGGGCCAAAATGAGATTCGGTATAAAGTGTAGGAGTGCTAAGTGTAATTTATCCAAAAAAAATGAGGGGGAGAGTGAAGATTTGTTTAAGCAAATTCATTCTTTGAAGGAAAGATATTCAAATTTCTGCGAGCAAGAGAGGGAGAACTTTTGAGATGATGGAGTTATACTGATCTTGTCTCTGATCCATTAACTTTTGGTCGAAATTTTGCAGATATTCAGTTCAAAAGATG	178	CA	C	5	0	4	4	3	2	3	0	3	0	0	2	2	0	1	0
comp164857_c0	GAGGCGACGGACGATTGACGAGGTTCATTTCATCTCTCTCTCTTGTAACACTTAATGGGTTTGATTAATGGGTTTCATTTCATCTCTCTCTCTCTCTTCTATGATTAATGGGTTTGATTCAACTTTGGTAACACTTAATCTGAAATTTATCTCGAAGTGCTGTTATCAAAGTGTTGATTTTTGTGGCCTCTTATTCTTTGTGCTCTTCGGCTGTTAATCTGAATTTTTGTGTTTATCAAAGCTGAGGAATGTGATATAACATGATTGAGATAGAAAGTATCATCAAATATATAATATAATATATATTAACATGAATGAGGAATGTGTATATTGTTAGCAGTTTAGTATCATCAAATATATAATATAATATATATTAACATGAATGAGGAATGTGTATAT…	82	ATC	A	1	0	1	0	3	0	2	3	1	0	3	2	4	0	1	0
comp165295_c0	TCCCCAACCAAACACAGCATAAAGGAATCTGATTGTTCGTTCGAAAAAGCATTGGATCACAGAAGTGGCCTGGGGCGAAGTGATTGTTTGAGTTCTCTTGTAATATTTCTCTATAAGAACTAGGGTTTGATGACCCTATCCCTATCCGACAACCCGTTAGTTTTTATTTTATTTTATTTACGTTAAAATAATATGAGAGGGGGGGAAAAGGAGCATTTCTGCAGTTAAATCTAACCGAAATTTGCTTACCAGAAGTGACGCAAAAGCCCAAACTGTACTTTTTTTCTTTTTATTTATACAGGACTCTCAACCAGGGCATTCTTTGTTTGATGTACGGTTTGTAAATAATCGCATACATAATTTGTGCTGAAATTGTTGTTAAAAGATTGTTTTTTATGT…	133	ACCCTAT	A	1	0	2	0	2	6	4	0	0	1	2	0	1	0	1	0
comp165471_c0	GTCTCTTTCCGCATCGATTCTCAGGTGAGAAAAGTGTTTCTCTCTCTATATATCACTTTGTGTATAGTATAGATATATACGCATATATGTTCGTTCTTCGATTGATCGTCATGTTCTACATTATCGAGATTTACAGTAGTCTTCACTCATTGTTTGGCTGCCGAGAAAGCTGAGGAAAAGGAAAAAAAGAAAAAGAAAAAGAAAAGAGAAGAAATGGAAAACTAAAATTTCGAGACAAATTATACTTCAGCCCACATCATCGTTTCAAAAGG	181	G	GA	1	10	5	1	1	4	6	3	4	6	4	2	5	5	0	5
comp165862_c0	GAACTTCAAAACATAAGAATTAGGCATTATGAGAAGAGCCACTTTAAAAAATGGCATTAATTCTATTCAATTTTCGCATGTCAGCATGAGGGGTGCACTACAATGTACCAATTACACAAAATACCTGACACTACAAAATCTATTCATTTATCTTCTAACAGTGAAAGCATCAAGTTAAGTTTTTTCCAAATGATTGATGGATGCCAACAAGAGATCCATTAACTGAACCACCTTCGGAGGATTGAGAATTTTGCTACCCATTGTCAACACGCCCATGACGGATTGTG	179	G	GT	0	1	1	0	1	1	0	3	2	4	0	1	5	2	2	1
comp166132_c0	GTGAGAGTGAGAGTGAGAGAGGGGGTGTGAAGATGAAATTCTTCATGCGACATGGCATTGGAAGTGAAAATGTCACTAGCCATCATTTGTCCCTGTCAGATTGCTACCAAACAGATACAATGCTGTCCTTTAGCCAGAAGAAACTCTCGATTCTTCTTCAAGCAACATGTTTTGAACAGCAGTGTGGCTCTAAGTTCTTTCAAACTAGAATATGTTGCTTATGCATGATACTTGATATATGATAGGTAGGTGCTGCAGCAATGAACTTGTCTTTGGTGAGTTCGGGCCATGGAAGGCTAATAGGCTATGTTATGCCTAAGTTGACTTTCCACTTAACACTTTTGGGCTGAAGGATGATGATACCAACAATTGTTTGGTCCATAGGTAACTTTTCTAGGC…	136	A	AG	0	3	0	1	4	2	0	1	0	2	0	2	0	2	0	4
comp166391_c0	CAGCAATAATGTCTTACTGGTATGTTCTCTTCACTTCCTCATCGTATAGTAAGTGAATATATCTCATCTGTTTATGGGGACAAATTCCCCTGGAAGCATAGTTAAAATGTCTAGGTAGTTTAAACTTCTCTAAATTGGTGGTTGTACAATTTTAATTTTCTTTAGACTTTTTTTTGATAAGTAATTTTAATTTCTCATAACTATAGCTTGTTTTATGCAATGTCTAAAAAGAAAATGTTGGACAAAATTATAATTTGTCCAATTCAGATAAACACGATATGCCTATTTGTTACTACTGTACATGGTGCTAGAAGATAATGTGTTTTGTCATGCATTTGAGCAGGGATCTAAGCCAATCTG	167	C	CT	6	3	1	0	0	1	0	1	2	2	1	0	2	1	2	0
comp166453_c0	TTTGGTTTTTTTTTTTTTGGGGGGGGTCCCCTTTCAAAAATACCCTTGACATCTGTTTAACTGTGGCATGTGATGAACGATTTTTATCATTTATCAAACGGCCCAAAACTATTAAATGATTTTACTCATTCATCAGACCGCTTCTCAATCATCAAACTATCCAGAAGTTTAAATGTAAAATTGCAGCCACATTGCTTTTGCAAATTACTTTTTTGTTAGCAAACAGAGCCTAATAAAAATTACTTTGTTAATATTTGAGAAACTTTTGTTTGTTTTTAAGGGTCTGTATGGGAAAAATTGCAAAATTCACACATTTAAATCATTGACAAAAGGGAATTTCATTAAAAGAAGAAAAAGGTACAACAAGAGGACAAGGAGTCTGCCGGAAGAAGTAAAAGA…	586	C	CA	8	3	2	0	1	0	1	0	4	2	1	0	1	0	1	0
comp166781_c0	ATGAGCGTCGCCGCAAAAGCTCATATGAGTCTTATGGAGAAGGATCAGGCTGAAAAGGGAACAGCCCTCTCAACCATCCTTGCTACCATGCTCTCTATCTTCTGTCAATCATTCAATTTCTTTACGAAGAAATTGTTACCTATCTATGATGTGTGCTCCCAATCTTCTGTCAAATCCTAGAGTTCTAGGAATCCAGATTGTTGTTGTTTAATTATATGAATTTAAGTGTTGTGTGTGTTTGAAACAAAATAGCCTAACGGCACTGTAGATTTGGTTCGATGGATACTGATTATCCTGAACCACGCTATCCTCTGCATAATTGTACTCTCTAGGTAAGACTTGGTTTCTATAATACTTATTTTACTACTTCTTATTGTATCTTTCTTTCCTCTATTCATG…	171	CA	C	13	6	3	0	2	0	8	0	4	0	1	0	4	0	1	0
comp166897_c0	AAAAGATTAGTATGAAATTAGGTAGAAGATGAAAAAAAAATTAGTACAACCAACCTTAGCTTAATAACTAATGACTTGTTTAGTAATCATTCAGTTTTTTATTTATATTTACAAAAATTTTGAGAACAGTCATATAAAAACTTATTTGGTAAGCTTTTTAATTTATAAACAGATCCCTCAAATTTAAAATTAAGCTAAAAATCATAAACTAAAAAAATGTATTTACAAAAGTTTAAAAACTAAAAAAAAAAAATGTGGAAGGAACACCGAAGCAATGCAGAAAGAATGCGAATTCACAAGTTAGCCGTTCGAACATTCACAGAGCAGTTTTTGTTATTATTATTTTTAACGTACAAAAATTTAAAATTTGAAGAAAAAATGCATAAGGAACATGGAAGC…	299	A	AG	5	0	0	1	9	5	3	0	3	0	4	0	2	2	1	0
comp166904_c0	GGGCTCGTCTCGTGAGAATAATAAAAGAGAGATCTTTAAAATCATCCTCCGTGCCACTGATTCACACATAACCAGAGCTAAAAATCAGTAGAAATAGTTAATTTGAGCAGAAATTTTGCCCAAAACAATAATGCTTCTTTATTCTTACAAAATATCCAACTTCAATTTTTTTTTTTTCTACTTCCCACATCCCAATTTTTTTTAAGGATTATTTACACTTTACCACCCTCGTCTATCACGAAATATCATCTTACCCCCCTCAACTTTAAAATCGTCCATTTAGATCCCTCCGTTAACTTTCTGAATAAAACTGTATATCCAATTGTGTTTTAATACAATGTGTACATTTAATATATAATTCTAGACCTAATCCTAAATAAGAAACAAGAATTAAACTAA…	165	A	ATT	4	0	2	0	0	2	3	2	1	0	0	1	1	0	0	2
comp166976_c0	CTCTTCGCTTCCATCATCATCATCGTCGTCGTCGTTATCATCGTCATTGAAAATTCCTGTGTTTTTGTTGTCCGCTGCCATCGGATTCTGGATATCTGCACTTCTATTTCAGATCTCATGAAAATAAATTGGCAGCCGACAAATGAAACTATATGATTCATTATTAGCCGTCATTGATTTTTTTTTGTTATTATTATTTGTTTAATTTATTCCAATACGTTTCATCTTCCCTCGAGAAGTTGATTTTGAAATTTCCACGAATTTGTTTGTACAAGAGTTTTGATGATTTGAGTATGCAATTATTTTTTAGCAATTTAAAACAATAAGATTTGTTCTCTTTCAAGACTAATGTCTA	177	A	AT	7	0	6	1	2	0	0	1	13	2	3	0	8	6	12	3
comp167164_c0	GCACCAAACCTGGAGCTCAAGGTTTGTGAAGGGATTAAGCTTTACATTGCTGTTGCGCTTCTAGTTTGGATTCTGTAATTTTAGTTGGAGCTGTTTGAATTATCAATGAAATGATACTTTAATTATGCCTTTCTTTATTTGTATGCCCGTTAAACCTGCATTTTCTTTTGTATACCGTGTCATTTTGATGATTGATAGTGCTTCTGTAGAGATCTATTTGGTTCGGTTCATCTTTATGAATGATCTATTACTTTCTAAACTATATCAATCTTGCAGTAGTTCATATAGCCTTTATGAAGATCAACTTTCATTACTGATTTTCTTAATTAGGCAGATTTAGAATGTTTAACTCAATCACCCTCATTTGTGAAGATAGTTCACTCCATTTGAAAAAGGTTT…	245	C	CTAT	33	0	8	0	4	1	23	2	20	12	16	0	8	5	3	2
comp167893_c0	AGAGAGAGAGAGAGAGAATAACGAGAGAAAAGATGTCGATAGAGGGGGTGGTGGTGGTGGGTGATGATCTGGTGCTTTTCGCGGCGGCGTGTTGTGGTGGCTGTGTGTGTGGCGGTGGTCCGATGGCGGTGCTTCACGGTGTGATCTGACACTGTGTGCGATGATCATGGAGAAGAACAGACAACGGAAAACGAGGGTTTTAGGTTAGGGTTTGTCCTTTCTTTTTATTT	140	T	TG	26	0	8	0	8	3	6	0	5	0	12	7	6	0	5	1
comp168044_c0	AGTACACAGACTTTCAATTCCAGGTTAGTTTCTATGCTTTGAAGTCCAGTTTTTTTAAAATTGATTAATATTTTATTCACCGAATTTGATCAGTCGGAATGAGACTTTTATCAAAAGAGTCTTTCATGAGTTTTTAAAACGAGAAACTTTCACTGGAAAGAGTCTCAGACAAATATAAAGTTGGACTAATAAAACTTTAATCGGAAAAGTCTCGGACAAATTTGAAGTGAACAAATTTCGTGAAGGTGACAATGTTGTTTTAAAAAAAAATTAACATTTATTTTTTGTGTTTT	187	T	TA	0	3	0	2	0	1	0	1	5	0	0	1	0	1	2	1
comp168206_c0	GGGTGGGGTTGGGGTTGGAGTTTTCACTGCTGGTCCTTTTGACTAGGTTTCTGTTTATGCAAGAAAAATGAGGTTGATGATGTGTACCATTTGTGAATGAATTATTGTTGGAGGCAGAAAGTGAGGTTGTGGGGCATTTGGTTCCTTGAAGATGTAACATTGAATTAAAGTTTTTATCGTTATGAATATTTCAAATTTTCATATATGCCTCTTATTCTTTTGTCATCTTTGGTT	109	T	TG	81	0	29	10	44	0	113	7	65	0	103	69	74	5	55	0
comp168327_c0	TGGGATTGGGATTGGGATTGGGGTTGGGGTTGAGGAATGGGTTTGGGGGAAGGGCGGGTCAGGACGAGCATGTTGCCATGGATGCGAGAATTGGAGAGGATGGTTTTGGTGGAAGTGGTGAGAGGAGATGATTGGGAAGAAGAGGAAGGGTGTTGTTTGTTGTTGGTGGGATTGATGATCTTCTTCTCGTAGATGTCGTTGAAATTGAGGGAGGCGTATTTGTTGGCTCTGCTTGCCATCCACCGGATACACCACCACCGCCGCGAACGGAGGAGAGAGAGAGAGAGGTTGTTTGGAGGTGAAGTTTGGATCTGAGGTGAAACAATTCGCGTTCTGGGACTCTCTCTGGGTCTGGGGTACCGTGTCTGTACTATTGGTCCGACGGCCACATCCCAAGCA…	344	CTCTGGG	C	22	0	9	3	1	2	4	0	5	2	1	3	4	2	5	4
comp168473_c0	ACCGATTTACTTTCCCAAAAAAATAAAAATAAAAAAAATGGTTACAGATTTGTCTCCTCTTTATAGGAGCTGCTGTTATGCTAGTATGAGAACTCAATTGTGTGGTGCTTTTATTCATTACTGAAACTTCATACGAAGTTGAATTCGTGTAAATGTAATTGAATTCAAATTTTAACTTGCCCTCACTTTTCTGTCATATGGTATTGTGTTTTAATTCTCTCATTGCAATTGCATTATGTCATTGATTTTGGCTCCTCTTTGTAGGAGCTGCTGTTGTCCTAGTACCA	148	T	TGTAAAA	2	0	0	1	1	1	1	0	2	0	1	5	1	0	2	0
comp168652_c0	GGAAGAATCCGACACAAATTTCCCTCACCTATTTGCCTATTTCCCTCCCCCTCCTTTGAGTCGAAGGTGCCATATCCATGCGGAGAGAGCTCTCTTGTTGTGATCGAATAGCTTTTGTCGACAAGCTTCACTCTCATCCCATTCCTAGATTCCAATATCTGCTCTTTCAATCTCTTTACACCTTAAATTACACTGTACTACCCAATTCAAAGGTTTGTACTTTACTCTGAATTTATATCTACACGACAAGTATCTCAGTCACTGCCAAGGGTGCTTGCTTAGATCGCGAGGGAGACTCGTTTAATTGCTTTCTCGATCCAATTCGACTGATGGGTCTGATTATGATTTCTGGTTATTTCGATTTTTTGATTTATTAGAGAATAAAACTCCAACTCAATA…	349	CTGG	C	39	0	22	0	19	0	17	0	45	0	44	0	26	0	12	9
comp168680_c0	ATTTTTTTTTATTTTTAAAAATTTTTTATATATCGGAATTCGACCAAACATGTCTTCGATTCTGAGCTCGCCTGGGGTAGTGTTGGCGACCGCCATGGCGGTCTCCGGCACCGTGATTTTCCTCTCGTTTCGCCGGGAAAAGAATTTCCCAACTACCCAGTTTTCCGGGAATCGTGATTCAAAGCAAATTCTTCGGTCCTGCCTTTCTTCAGATGACAAGAAAAAGCAGAGAAAGAAGAAGAGAGTTCAATTTGCAGAGAGTGTGAAGGACCAAACAGGGAATGGAGAGGAATACAGAAAGGAGCGCAACAAGAAAACCTCAGGAATTCAGAGGAGTTGCCGTCGTGGAATTCCTGGGAATCGGATGGCTTTGTACAATGGAATTCTTAGAGATCGTGT…	210	C	CAGT	3	12	1	3	0	9	21	50	9	32	4	27	11	35	0	21
comp168756_c0	GGGCAAAATTAATTAAGATTTAGAATTCAGTAAACTGAAAAATTTGGTAACGGAATATAACTCAAAAAGTCTTTAACATTGAAGCAGGCACAACAGTACACAAGGGCCATTACCTTCATAATATCTGAAGGGCACCTCTACGTGCACAACCCTCTTTCTTCTTTGTCATGGACAAATAATAATCTTCTAGCAAATACTTGCCTACTCAACAAAAAATTAAAATTGCAGAAATGTCTCCAAATATTTCTTTCCAATGTGTATATGCAGCACATAGACAAGACAATTTCTGGGCTCTTCCTCCCTTAACAATCACCTTCTTGCTACTCTCTGCTGTCCTCAAATGCTCAACGGTGAGTGTGCCTCCTCGGTGGCCTATAATCGACAATGGAATGGGAACGA…	188	T	TAGCA	33	0	14	5	20	0	21	0	21	0	13	0	17	0	22	0
comp168943_c1	TTTAGAGCTGACTGAATCATAATTACATAGAAGAATCTACAAATCAAAAAAACCCTAAATTTTTGTTGTTTGAAAAAGCGAGTTTGGAGGACAAATCTGGTTCAATCTATGACGTGAGAGAGCTCCGGCGGACCGTCTTTCTTCTCAAACGATTTCTTCCTCTCTCTCTCTCTCTGCTCGACAACAAATCGATGTGTAGTACGAACACTCCCCGAGAGATCGATCTCAAAGTAAACGATAAAAAAAAAAAATCAATTAACCGCAGAGAGAATCGATCAAAACCTGTGAAGGGGGTGAGATAGGTACGGCGGTGACTAACGTACGCCGCGTAGAAAGAGATGGATACGAGAACGTCAGAGAAACCCTACTACTTTAAGCCTAAGCCAGAAGACACACACA…	239	TA	T	13	5	5	2	14	0	7	0	10	4	9	3	2	3	8	0
comp169228_c0	TATCACTTTGAGATAGTTCCTCCTTCAGGAACTAACATAGATTGAGTAATCCAAATTCTAAAGCCTATCCAATCAAAAAAATATTATCAAAAGCAGACACTTGGCAAACCAACCAAACAAAATACTATCATGGACTTTAATTGTTTTCTTTTCCTAGTTGATCATAATCTTTCCTAAACAATTCCAGAAATCCCTAACAATATGCTAAAAATTAATGCTTTGAGACATGAGCCCCATAGTAATGCCATTAATAGGTCAAAATCAATCCAAATCAAGCCAAAATTTACAAATAACCTCATCAAACCCTAGAATTTGCAAAACATAAAAACCAAAAAGTAGAGAAATCAGCATTAAAGAGAAATAAACAAACCCTA	263	CAATCCA	C	8	0	7	1	4	0	5	5	6	0	4	0	4	0	8	0
comp169316_c0	GTCCCTTTTGAGCAAAGGCCGGTATGTCCACCTGCAACTTCGTTGTATAAGACTGTGTTTGGATCTTGAATTTGTAGGACTTTTTTTTCCTTCCCCTTTCTTTTCCCATTTTCCTCCACAAATCTCTCTGCAAATCCAAGATTCCGAGTCTATGTTACACTAATTCTTTCCACTAGATGTAAAAGCAGAAAGAATGATGAAATAACTGGCTTATGTTACTCAAATAAGAATTTTTGCTTCACTGGTCCAAATAGAAAAAGTAAGATTTGGTTTATGCAGTCTTACCATCGACAAATCAAACTGATATTAATCTGGGTTCTA	92	TC	T	5	0	1	2	13	5	1	3	9	0	8	0	1	0	2	0
comp169319_c0	GAGCAAGAGCCTTATTGAAGGAGAGGTTGGGAGCGGGGGCAAGGGAAAGAATGAGGCCCTCATAGGAGTTTCCTGCTTCCAAAGGGTCCTTGAAGGAAATTTTGAAATTTTTATATAGTTGGGTCACAATAAAGATGTAATTATAAACCATTTGTATACAATTTTTTGAAAGTTGTAGGGTGTTAAAGGTTGTATATGGCTGTAGGGTTAGAGTTTTGTAATGTTTGTTGTTTATTTTTGGGTATGGTTTTAGTTTAGAAGGGCTTTTCCCCCTAGTTATTGTTTCAATAAAGCATGCTTGTCAATAAGTAATTTTGTTTGTTAAATAAGTTGGTAATGCCATTGGGAGATTAGGCTTGTGTGGTATATGGGCATTTTCATTTAATAACAATTGCACTG…	161	A	AT	5	0	2	0	8	0	3	0	2	5	7	0	1	0	2	0
comp169338_c0	TCCCCAACCGTTTGTAGGCTGTGTCGCTCCACAGCCGTTTGTAGGCTGTGTCCCTCCCCAACCAGTCGTAGGCGGTGTTCCACCCCAAGCTTTCATCGGCGGTGTTCCTCCCCAAACAGTCGTAGGCGGTGTTGCACCCGAACCTTTCATAGTCGTTGTTCCACCCCAACCTGTTGTGGGCGGTGTTCCTCCCCAACCGTTTGTACGCGGTGCTCCACCCCAACTTATTGTAGGTGGTGCTCCTCCCCAACCTTTCATAGGCGGTGTTCCACCCCGACCTGTTGT	154	CGTT	C	82	0	17	6	56	0	60	0	38	11	35	27	28	0	12	6
comp169373_c0	AGCTCATTGAACGCATTGAGTCGGCATTACAAGTTAAGCAGTAATTTCTTTGGTTAGACTGGGAAAATCGTGATCAAGCATATTCAATTGGAATACTGAGCTGCTAGAAAGAAGACAAAAAACATGCTCATTCCCTCTCCTCCAACCCTACATAGCTGGCATTGTGCCTTAGAAATGTGATAGTGTTTGTTCATGTTCTGGATTATGTCAATCAAGTCAAACAAACTTGATAACCAATAGTTTAAAGTCTCTGAATTTTCATAGCCATTGACAATATTATACAAGTTGAATGAGAAAGATAATGAT	138	TC	T	13	5	3	0	5	0	9	0	13	0	7	0	6	0	2	0
comp169417_c0	GTGGTGGTGGTGGTGGTGGTGAGATGGTGGTGGTGGTGGGTTGGTGATGGGACTAATATTGGAGTTGAGAAAAGAGGAGATTGATTCGGCGCGTGAATCGTACTCTTCATCACCACCACTCGATGACTGTATGCTCCCACTGTTACCCGAATCCATGTCTCTGTTAGAGATAGAAAATAAACAAGTGTAGAGAGAGAGAGAGAGGAACAAAAAAAGGAATATAACGTATGGGAGACAGAGATATGGAGTGAGAGATTTGCACAGCTGCAATAGAGATTTGCTTACTTACAAACCCATTTAAGAAGACGCAAGTAGAGAGAGAGAGAGAG	157	G	GTC	0	21	0	13	0	23	0	17	14	14	2	8	5	9	6	0
comp169457_c0	CATTACACCAATCAAGGGAATAAAATACAATCAATATTATTTCCCATTCTAACAAACATAGGTCATGACCTAACCTACTCAATCTTGACATGACCTATTGATGTGGAACGCATCACCTATTCATGAGCTTTTTGGGTTTATATGGCTTGGTGGTTAGAGCCAAGAGCTTTCCATACTCACACCTTGACCTTGAGTTGGCCAATCTCTGTGTGTCCCTATCCCCAGGGGATGCAGTCATGCTTTGTACATCCTCTGTACCTGGGAGCACATTTAGTGTACTCCATTACCCATGTCTCCAGTCTTTGGTTAGGTCTTGTAATGGCCGTCATGTCAGAATCAGCCGAGGTTGCCACTTGGCAAGCCCCGTTCTGTGCTGCGTGTCTATACATCGAGAGGTCT…	328	A	AC	0	2	0	2	3	1	1	0	2	2	0	4	1	1	0	1
comp169523_c0	AAAAAATTGTGAGAAGCGATGGGTATTCTAATTCCAGTGTTTGAATTCCTTTGAGAATCCTGCTCCCGCAAAGCATTAAGTTCAGCTCAATATGAGAGAGAGGGGGAGGAGAGAGAAGATGATGACGATGGAGGCAAGAAAAGAAGGTGGAGTTTCGAGGAAAGCGAACAAGCCTCATGAACAGTATCATCGCTTCAGAAAACAAAGAAG	93	T	TGA	5	2	2	0	1	0	19	0	10	0	12	6	7	1	5	0
comp169585_c0	ACTAACCTACACAGAGTTCACTCGACAGGTTCAGAGACGCATACTCTTCTTCGTAGTTTGCCCGTTTGACGCTTTTCTTCTCTTTCTGTGTCGCTGTTAAACCCTTAGAGATCCCATTGGCAATAAGCGTCGTTTCAGAATCCATCTGAGTTGTTTGATTTAGAGATTGTTCAATGGAGTTTGATGAATATGATTATTTAGAGAAGATGGTGGAAAATACGGACCCTCAGAAATTGAAGGAAGCAGCAAATGGTGGGGAAGAAACACTTAAATCTGAAAAGAAAGAACGGACCCGTAGTTCAAAGCACAAAATTGATGAGAACGATAATGATTTGGATCACCGGGCAAAGCGATCAAAGTCCAGAGGTGAGTCTCGTGACCGTGACCTAGAGAGGGCCT…	84	TTC	T	110	0	32	0	60	0	80	0	51	16	115	0	43	0	42	0
comp169715_c0	GGCGGAGGAGGATGGGGTCGGGGCAGCTTTAATGGGGGGGTGGCGTGGGTGAATTAAATGAGAGTTCTGAGTGGGCTGAATTTTGTAAGGCGGTCATTAAATGATTGGTATTGGGTTGGGAAAAAGAGCATTTAATGCAAAGTTGACGAGAGTGATGAGAGAGATAGAGAAGAGACAGAGAGTGTGTGAATGTGATGACTGTGAACATAGACCGATGGATGGAGAATCACACTTCCATTTCTTCTCTACCTCTACCCCATCTGCGTCTCTCTCTCTCTCTCTATTTATAGAAGCTAAAATATATATACACCA	176	CAGAG	C	27	0	5	5	8	0	32	0	32	0	111	0	37	0	12	0
comp169767_c0	GCCACCTTAAAAAGGAAACCACAAAAGAAAAAGAACCCCAAAAAAAAATCCATTATCTTTTCCCATTTATTGTTTATATAACATTTGAGAATCAATGAAAAAAAGGAAGTAAATGGATAGAGCAAACAGAATCGAAAGCTGAAAAGACACTCTGCAAGAGGCTTAGACAAGTAAAACAAATAAGTGAACAAATTATGGCAACATGGGAACTGGAAACTTTAAATTTAGTTAATGTCTTGTTAGAAAAACAAAAGGACAAGACAAGGATTTCAAAAATAATTGTTGCCCAAGTAGGATGCAAAATATCAGGTGTGGGTGATCTCAACCAAAAGCCGACAAAATTGAAACTAAACTATCATAAAGACATGAATTTTTTTTCTTCTAAATATGGTGGCATCA…	370	A	AT	3	1	2	0	7	3	1	7	2	4	6	3	1	4	2	0
comp169794_c0	TAGAATTTGATTGATCTGCAACACACAAGCAAAAAAATATCAAATACGACACAAAATGTGGAGCTGCTGATGCATCAAAATCCAAATAATCAAATTTGGTGTGCAAAAAAGAAAAGACCCTCACATTAAGGCCCTATGCAAAACACCCAAGGCCACATTTCTTACTGATAATCTGCTTTCAAATTACAGACCGAAACTTAGGCATAACAAAGAATAATGAAGACTCATAATTCTCTTTCTTCCACCTCTCATGAAAAGGAAACCAGGAGAGTGTTACATACACCCTGAGATGAGAGGTTATTCCAAAGCAGATGAGAGGCACAATCAGAGGGAAAACAAAATAGCATTCCATTATTTTTTATTCCAGTAGATAGCATATTGATA	286	T	TGA	0	7	0	2	0	4	0	6	0	4	0	8	3	1	0	2
comp169798_c0	AGAAAAAGCTGCTACCCTTCCAAAGTATACTTTCTTGCCCATCGTTGCCTATTTCGTTATTTATTTGATTGGTTATTTAATTGATTTTGAACTATGTGAGTTGCCTTATTATAAAATCAGCTAGATGAAACCCAAGAAATTTTTAGTTAGGTTTTAAATTTTGATCCTTCAATACTTTTGCCATATTGGGAGTCTGAACTTGACTTTGTTTTGAAATGGTGTATTGTGGAACTTGACTTTTCTTAATGCTGACATTGATACATGTTTAGGAATGTAG	112	T	TAA	3	1	0	1	4	0	2	0	2	5	2	0	4	0	12	0
comp169844_c0	TACATTGATTTTCCTTCAAGTTTCGGAAAAAATTACACAGTTTTGGTCTTTCTATCTATCTATAGTTTTCAATAAGATTTGAAGCAAAACTTGAGTTTCAAGACCACCTAAAATAATCATCAAATGCATAAACCAAGATCAAAGACAATGGGTATAGCAAGTATGCCACCAAGGATGTCCAAATGGGAAATTTGGAGCTGAAACTTGCAGTGAAACCCATTATCACACAGACGATCAAAATCATCAGTACTTCGGCTGAGAAATCCCATGACAATCCGCGGAAATAAATTAATGATAAAAGGACTGAAAATCCAAGAATATTGTTCATGAACACCGAACCATAGATCTCTGAGAATGTTAGAGAAGTAGTTCTTGGATTCTTCCAACTCGCGGCTTTGA…	628	A	AT	5	2	0	1	1	0	2	0	4	3	2	0	0	3	0	1
comp169850_c0	GGCTGATGTGAAGGGTATCTCTGCCATTGCTAGTGGATTCTTGGGACCAAAGCTGTTCAGAAGAGGCACTACTTAAGTGGTAATAAAAACACTTCTTATTGGTATACCTGGTACATGGAAAAACAAGGACAATAAAGAAGAGAAGTATTGTTGCTTTTGAATTTTTATTTATTTTTTGTGAAGAGTAAATTGTAGTTCATCTCATCTAATCTAACCCAAGGGAAAAGGGGTGGAGTTGGGAACTTCTGATATGCTCTCAGTCCATTGAGCTACATGACTATTGTCAGCAGAAATTATCCAGTCTTCTTGGAGCACCACATGACCGTGTACTCGTCTAATAAAATAATATATTGTAATTTCTCCACCATCTTGTTTTTTGGGCCATGGAAGCATTTAAAC…	185	G	GTA	1	3	5	1	9	0	2	0	2	4	3	2	3	4	0	1
comp169886_c0	GTAAAAGTCAGTCAAGGATTACATCCACATATTACTAGAATCATTAATGTCCTTGACCAATTTTTGAAGCTACAAACTACCATATAGTATCTGAAAGAGAGGAAACTTCTGGCGTCCAACAGTGCTGTAGCTGGAACCAAAGCACCATACAGCAAACCAGCAGAGTCATCTAATTCATGGATGCAACTTATTCAAGTCACAAAAACACTGATCACCGACAAAACATGTGTATGCATATATATATCGCACACACATAAGCCAAAGTTTGATAATTTGTTCAACAAGCAACAAAATGAAACTGAAACATCATACATAAAATCACGTAGCATTGAGAAAAATAGATTTTAAACTAAAGATCACCCAATTGCACGAGATGTTTAAGAACTTCATAAACTTGGA…	142	G	GCA	1	0	6	4	5	6	3	8	5	2	0	2	0	10	1	5
comp169908_c0	GAGGATTTCAATTTCATTTTACTCTGAGTTATCGGGGAAGAGAAAGAGTTGGGCGTGAGAAAGTGAATCAGTTCAAATTCCAAACCCAGCCTGCTTTGCAGAATTCAGATCGCCCCCCGACAAACATTACGAGCATATACCCATACCCTCCCTCTTCCTCTTCGTTGTCACACAGAAAGGAGCGTTTTAACAATAACCCACCCTACCCTTGTATCATTGTCGTCGTCATTAATAATTGTCTTGTCTTGTTGTCTTTCTTCGTCGTATTCTTCTTCTTGTTGCTCATATATGCGCTCTCTCTCCGTCTCTCTGTGACTGTGAGATCTACCTCGATCTACA	128	TAC	T	48	0	32	0	26	11	17	0	45	0	27	0	41	0	16	0
comp169991_c0	GATGGAAGAACGAGAGAGTGAGATTAGAAGAGAGGTTGCGCACAGAGAGACACAGATCTGAATGCCTACAAAAAAAATCAGAATTAGAGAGAGAGAGAGACAGAGATGGAACCACCTTCGGCACAAACCATGACCCAGGAAAGTGGACAGGACAAAATTGTGGACGACTGTTGCTCTTGCTGCTATGACTGCACAGACGGTTGTGTTGATTTTTTTTGCTGTTATTAGTTTTATCGGACACTCTCAATTTGTTTTTCTGTCTAAGTACTTGTAATAGTTTTAGAATTATGATCTGTTTGGATCCCAAAAAAACATATTTAATGGAACGATGAAATGAATTTCAATTCCTATGTC	82	A	AGT	12	12	1	6	4	10	3	5	0	3	2	3	4	9	4	8
comp170061_c0	GAAGAAGAAAAAAAAGAAGCTTCGTGGTGTTACGCGTCAGATAGCAGAATAAATCCACTCTTGGTTCGGACTAGGTCGCCAACTCTTTCTCTCTCTCTCTCCAGAAACTTCCACCCACTTCTCCAATTCACCCCCCAATCCTCCTTATATAGCCCCTTTCTCATCAGAGCTTCAAACAACAACAATCTCAATCTTCTTTAACTTTTGTACCTGTAGATCGATCGATCAATCAA	145	T	TTA	0	24	0	7	5	12	5	24	0	7	0	35	0	10	0	5
comp170128_c0	GAGGAAAAGAAAGAAGAGAAAAAAGAAGAAAAGAAAGAGGATGACAAAAAATAAAAAGCACTAAATTCCATGTACTTTACTATTCAGGCCTTTCTTGATCGGAAAACTCTATTCATAGAAAGGGAAAAAAAAATTATATAAAAAACTTTACAAAAATATCGTTATATTGTCATTCTCGTAAATAAACTCATTATTACGAGTGTTTCATATTAAAATAAAAAGTTTAATTTGAACTTTATCATCATTTTATATGAATTTTTTATTTGTATATCATTATTTTTCTTCCTGCCATGGCACCATTGCATTAAAATAGTTTGAG	90	C	CT	210	0	32	0	38	0	185	0	122	0	17	17	51	0	40	2
comp170166_c0	GAGTTGTATCACGCAACGATAAGGCTGAAACTCGGGCATCAAACTTCATAAGAGAGTACCTCAACTACTAGGTAAACACTTGGATCTCGAAATATTCCACTTTATGACAGAAGTATGCAAATGAAAACAAGATAAGATCCTGGTAAGAACTTACAAATGCATTTTCATGCTACTCAATTCTGCAAAGAAAATCCCATACACAATACCAGACCTGAAGGATCAAATACAATTAGATTTATGAGATTTGAATTTAGTGAATCATGGTGAAGATTTTGTATAGAAGAACACAACTTTTTATTCACCCTATAAAGTTAAAAAGGTGAAGCTAAATTATGAACATGGTTGGAGAAAACTAGCAGCTCTAGTTTGTTCAAGGTTGAGTGAAATAATACTAAACAT…	419	C	CG	10	0	0	1	4	0	4	6	13	0	8	7	13	2	2	2
comp170278_c0	CTAACACGGACAGATCTAACCTACAGTGGAGAACAAAAGGAAGTTGGATACCATCAAAAGAAAAGTATGACAAACAATATAATCAATAATAAATATAAAAGTGTCTCATGTAAGTTTCAAAAGATTCTGATGCAAACCGCTTCTGGAAGATGTTCGCACTGCAATGAAGCCTTAAAAATAAAATCCATGGTTGCTGCTAGAGGTTCATCATTTGAGTCTGCCAAAAGTTCAAAGGATTGAGAAAGGGCGCGCTCCCACACTTCAGTGCTACATTCCAACAGGCTGAGAGCACCAAAAACAGGTACTCGCAATGCAGGTTCTGCATCAGGCCTTAGAAGTCGATCAAGGAGTGCGCAAGCAGCAAGTGGATGCTCTGAA	131	TG	T	4	4	1	3	12	5	4	2	3	5	0	1	1	6	2	1
comp170301_c0	AAATATGTCAACCAATTTGGAGTGTTCATATTCATCCCAGCAGTAAAAAAGAGAGGAGAACAGTCCTGTGTCTAGTAAAGAATTTTGAAACAAACAACAGATTGCATGAAATTTTATCACACTTGTAAAGAATACACAAGAAGCTATGAGAATAGGCTTGTATTCTCATGCTTATATACTCAGTTTTCACACCCAGAAAGGAATCATAACATCTATTGTGAGAGAAGG	122	C	CT	8	0	2	0	5	0	4	2	14	0	9	0	2	0	4	5
comp170333_c0	GAGCATTATATTTTTCACAATATCTTTACTTATTTCTAGTATAATTTAAGCTTATTTTGTGTATCCTTTATAAGAAATGTTTATTCAAATTAAATTATTATGTAATTTTTCTTTTTGGTATAGGTTCCTATAGGCATGACATGGCAATTCACTCATGCTAATTCACTCACAATGACATGACAAGAGAGTTGAGTTTATGACAAATCAAAAATTGACACATAACATGCCATGTCATTGTGGGTACAATTGTGGGATTTAAATTGATGATCTCAATCTTTTTCCTTTTATTAATTTGAGGCCCAAGCAGAACATGTAAGAGTCTATATAAATCCTAGGTGCCGATGTTTTGATTAAATGGAAGAGCTATTGCATTAGTAACAATGAAAAACAATAATTCCA…	302	A	AAGCAG	5	4	1	0	1	2	1	1	1	5	0	1	1	0	2	0
comp170401_c0	AAAAATGTGAGAGGTGATATGATTCAAAATAAATTAAAAATTAAAAGATAACTTTTAACAATCAATCTAAACAATTATACCCTTTAAGCTATTGACAGAATTGATCGCAGAAAAAAAAAAAAATTGGTAATCCCACTCAATAAAAGATAGGACCTGTCACTAAAAAGACTCTTTCACTTACATACACCTTTATTTTTTGCGGTCAATTTTATAGTGAGTTCTGTATATGTAGTCAGTGAATCCAGTGAGCAAATTTTTCGGAGGAATGTTATTGGGAAAACGAGGGTGGAA	110	GA	G	12	7	0	1	6	2	4	2	8	1	3	0	1	4	1	1
comp170645_c0	GGGAGAGATGTATGATTTCATCCTCAAGGGAGGAAAAAAATGTTTATAGTTCTTTAATTTTTATCTTTGTCAAGAAATTGACGCAAGTATTCGTTTTTTATCTTGTTTTAACCCACCTTGTTCTTTTGTGCACCTAGCTTAAATTGAATTATCCTCTATTTCTCTTTCAATAATTCAAGACCAGAAATGTTCAACATGCATAATGCATAAGTCATTACAGATGCACCCTTCCTCATTGTATCAAACCCTCTCTTTATCAATTTATCCAGTTATTGTTCTCTCAACTGAAATAATACAAGAAGATAAAAAACAAATGAACATTAGATTCAAGTCCTTAATAATGTATAAAAAACATACCCCAAGGGAACTCTTTGTTG	229	TTCC	T	18	0	1	0	4	0	10	0	19	0	7	0	4	5	2	0
comp170697_c0	TGAGAAGGATGAGACAGAAGGGCGATGTCCAGCATGCCGTACCCCTTATAACAAGGAAAAGATCGTAGGGATGGCAGCAAACTGTGGAAGGTTGGTGGCTGAGATGAATATAGAGAGAAAAATGAAGTCACAGAAGGCAAAAAGTAAGACTGAAGGAAGAAAGCAACTCAGTAGTGTGCGAGTGATTCAACGGAATCTCGTCTACATTGTGGGGTTGCCTCTAAATCTAGCAGATGAAGAGCTTCTCCAGCACAGAGAGTATTTTGGTCAGTATGGA	149	A	ACAT	3	17	0	1	0	11	0	6	2	5	2	8	1	6	1	1
comp170727_c0	AGATCACCTAAAAAGTGCAGACCAATCAAAATTCCATAAAAGTCTATTCATTGCGCATGATCAATCACCCGTTTGGTTGCTAAGGAAGTGTACGAACATAAAATATATTGAAGTATTGATTCTTTCATGATCCATCATCAGTCATGTCCAAAAGACAAAAAATAACAAAAGTTCCACACACAAACCTTATGAATCTTTCACACAACAGTTTGCGTTAGCTGAGGAAAGTTTTTCAGCTTTCTTTTCCTGGGAAGTTAAAGACACTAAATTGTATTTCAATACATCTTTAATTTGTTTCTCCTCTGCTTTCTCAGAAACCAAACAGTTTATTCAGAGAAACTAGTCAATTGAATCTCAATTTTTCCCTGGCCTCACAAAATTCAGCTATACAAGGCAAAA…	219	C	CT	3	0	3	0	8	5	5	1	3	0	1	2	1	1	2	0
comp170731_c0	CAGGCAAAAAAAAAAAAAAAAAACTCTAATTAAATTGCATTTCATACATGTCAAAACAAACTACCCTATCATTATTATACATCTCGTCAGTCATCATTATGTTTAGACATTTCTCTCCACCAAAAAAAAAGAAGGGCAAAAGAAAAAGTTAATACTCTTATAAAATCAAGAATTAAATGCGATGAAAAAAGCAAATTCTTTGGCATTATAGTATTATATTATACAAATAAAAGC	121	C	CA	5	2	0	2	9	3	16	3	2	1	11	5	1	1	2	0
comp170809_c0	ATTTTGTTTTTTTTTTGTTTGTCGAAATTCTAGTTCTTTTTGATATACTATATTCTTTGCAAGTCGACGAGTACTCAGAATTGTACTCTCTTCCTTTTTTCCATTCTCTTTTGGGTCTTTTTTTTAATTACTTACATATATGTTAAACCTAAATGTGAAATATTGTAATGTTTGAAAAGTCACATTTTACAGATTGTGATTTTTAATGTATCTAATGCAATCCCTTTTCTACTACTCAATGTACAATCTTTAATTTCTTTGTTTGCAGAAA	117	C	CT	6	1	5	0	2	0	10	0	1	0	3	4	2	2	1	0
comp170887_c0	GGAGAATGGAATTGGTGATAGGGTCTTACTTCTTCTTGGTGTTGAGCTATGGAGTGCTACTATGTGCCTGCAAAATCATTGATCCAAGACCTGGTGTCCCATTTTGTAGATGAAGTGTATTCAATGCACTGGATTAGATTAATTAAATCATTTAATTCATACAACATCTCACAAATGAGGAAAACCATTGTAAGTTTCTTCAGAAATGCATGCAAATTGGACACCTAATGCATTCAAGCAAGCTAAACTCTGCAGACTTGAAAACACGACCAATTTGTGAAACTGATAGATGGTAACAAAGGATTTAGCCTTTTCTCTCTGGAGTAAGTATAATTAAGTGAAAGATTT	93	G	GGT	3	0	2	0	1	0	1	4	2	3	1	0	1	0	2	0
comp170953_c0	AGGCATCCTGGAAAACACTAATAAAAAGTTCATTAGAAATAGAAGACTACGATAATTCAATACTAATAAAATAATAAAGCCTAATATAAAACATTGCCAAGACTCATGTTCCCCATCAACACACTTTGCAGCCTACGACGTGTTTGACATGGTTTACATAAGACACTCAAGAAACCTACGATAAAAGAATCACAACCTAGTTTAAGATAAGGGTTCTATCACGTCATATCCACTTAAAAGCTTAAGCCTATAAGTGGAGAGCCCATCCAATGTTATTAAGAGCCACTATGTTTATTTTTTATCCAATGTAGGACTCTATCTTTATACATGCTCCAACAAACTCCCCTTCATGTTTGAACCAAAACTATAGCTATTCGGCATATTCTTTCATTTAAGAAG…	537	T	TGAG	0	2	0	2	0	3	0	4	7	1	1	2	0	1	0	2
comp171059_c0	GGCAGTTCAAAGTTTGTGGCCTTGTTTTCTGGGGCTTTGGCCGTGGCAGCAGATTCCATCAGTTTGCCATGACAATCCTTTGGGGTTTTTTTTTCATACCAAGCCCTAGTTTTGCAGGCTTCACCTATCTTTGAACTGTATTTTGCAATCTCTTTGCTATGTAATGAAAACCAAGTTTCTTCTTTGTATGATTTCTGTTTATGTAATGATGATCTTAAATAAAAGTTTGCTAGCTTTTATGTTATAGTGAAAATTGTGTTCTGT	128	TC	T	69	0	68	27	64	0	128	0	102	0	157	0	73	0	61	12
comp171102_c0	CTCTCTTGCCTGGCCAACATTTGGGTCCCGGGATTGGCGGTGGCGGTAGTGGTGGTGCGGTGGCGGCGGATGGGCATCTGGGTATGCTAGCGGCACTCAATGCGTTTAGGCCGCTGGCAGAGACGGGCGGTTCTGAGTCTCAGGCAAGTGGGTCGAACCCACATCATGGAGGAGGAGGAAGAGGAGGAGGAGGAGATGATCATGGAAATGATACTACAACTAGTCACCACCACTCCTAGATCAATTACAAAGTGTATGGATTGATGATTTTGCATTTTCTTCTTTCTTTCTCTCTATAATCTATATATATATATGTTATATGGGTTTGCAAGTTAGAACATGAGGCTCTCCAGTCTGATTCCTTTGAGTTTTGAGTTTTATAATATTCCATTTTGGTGT…	180	AGAG	A	0	2	2	0	6	9	13	7	1	3	16	9	0	3	6	0
comp171137_c0	TCTCTCTCTCTCTCAATTTCTTTGAGAGATGGATTGTGTCAAACACCGAAAAGTCTATAGATAGAGAGAGAGACAGGAGAGCGATATTTAAGAAGTATCTTCTTCTTCTTCGTCCTGTTGTTCTGGACAGATCATAATGGAGGCCAGAGAGTATGTTTATAGGTGATGTAGATAGCACATGTCCCTAACACCTTGGGTACAGAATTACTGCTACTGCTATTA	97	A	ATCT	26	0	32	0	36	0	27	0	19	0	33	0	46	0	16	6
comp171143_c0	AAATTCTTGAACAAATTTGATGAATAAAAAATGCTGAAGGGTCGTAAATGCTCACAAAACCCACATCTTCTTTCATATTTACAAACAAACATTCAACAAATGGGTCTCAAGAATCACAGAGATGAGATGAGCAGCATCAGAATCCATGTTTATATCAGGCATATAAACAAATCTCTTAATCACAAACAAATCCTCAAAAAACAAACAAAACAAGCATATATATTGATGTAGGAAGAGAGAGAGAGAGAGATGAG	133	AG	A	11	0	0	2	5	0	1	1	2	0	9	4	1	4	1	0
comp171281_c0	GAAAAGAATGGGGTAATGGTTCTGTTAAACCAAAACAAAACAAATCAATGCAAGTAGGCAGTTAAACAAAATGATCTATGAACTTGTGCTAAAGAGGAGTAATAGCTCAAACAAAATTTGGAATAAGGATAAACACAAAACCGATGCGAGCACAAAGCACAAGTCATAGTTTTGATTGGAGGAGAGTTAAAGGGCAGTCTGTCACCTAATGTGACACACCCTGTGCTGCACAATTAGTGCTTCAATTTTCATGATTCTCGTGCTTAAAAGACCAAAATGCAAAAATAATCAAGGAAGAAGCAAGGACCTCCAATCTTTTTGCCATGT	96	G	GGAGT	16	3	5	0	3	3	6	3	17	3	1	12	5	4	3	0
comp171295_c0	GATGTTGAGGACGAGCTTCTGGACCTTGATCTCCCTCATCGGGTTCGATAGCTTCCTCTCCGAAGCCATGGCTTGCGGTTGAGGTTGCAGTTGCCGAGAAGATGTGGGTACTTTGAGGCAAAATAAAGAAGATAATTTTCTGTGTATTTTGAGAGGCATTTTAGAGAGCATGTTGGAGATGCTCAAATGCGACGGGGCGGAGCAAAAT	111	C	CTTTG	21	8	12	9	0	1	3	0	13	13	8	0	11	0	21	0
comp171317_c0	GCCCCTCCTTTCTACAGCAAAAGACATCAATCAGTGACTCTAGACAGGGATCAGAAAAGAGAAAAGCTGTGCATAAATGCAAAGATGAGATAGAAGTACAACTCTGTTCACATAAATAATAAAGAATTACAAGAGAGAGAGAGAGAGCAGGTTTGATTTGATTCAATATTCATCGGTCTAACTACCAGACCCCACCCAAGAACACACAATGCCTAGTAGTATTTGAAGTAAGTGTTCACTTCTATAGGGTAAATAAAGGGCACCCCATATCTACATCAGTTTCAGCCAGAAAGTTTTTGCAAGCTCATGCCAATTCAATTTTAGAACCACCCCTCATTTCAGTTGTGTTCGTCTTTTGTTCTGGCAAACTGAACATGTGACCTCTCTGATTCAGATACA…	226	A	AAGTG	1	5	1	5	1	3	3	0	1	5	0	2	0	1	0	5
comp171375_c0	CGAAGACCAACAAGGCGGCCCCTACCCTACTTGAACATTAGTCCAATTAAAATTGTCACTTAAAGTAAGGTCAAGTGATATTTCAAGAACTTACCATTAGCGAGCTCCTTCTCTTTGGCCTCCTCAGTGGGAGCAAAGTTGAGGGGGTTAAAAATGCCACCAGGGTAGCCACACTCATTGGGAGGCAAGCTATAGCTCTTGAAGATAGGATCTTGGTTGA	91	T	TC	2	10	12	7	2	11	4	1	2	3	10	8	3	6	7	2
comp171402_c0	ATATATATATATATAATTTTTTTGTACCTGAAGAAAAAAAAATTCCAAAATTTTTTAAGGTCTCTCTCTGAGAAGAGAAGCTAATCCAGTAACGATCTTGGCTCCTCTCTCGCAGCTCTTCGGTTTGATCGCCGGAGGCTGCCACGTGGACGCCACCGCTACCGCCATCGGCTTCTTTTCTTTGCCGGAATTAGTCACCGGCGATGAGGACTCGGTCACGGAGACATCCACCGACGACGAAAACGACGACGTTTTCTCGCCAAAAATCAGTTCCAACTCTCCGCAGTCGCTATCCGTTGTTGCCAAACAAGGATTGTTCTCGGTCGGAGTGTCGGTATCGTCGTTCGGTGGTGGTG	231	C	CCGA	0	6	5	3	0	5	0	18	0	31	0	24	0	8	0	3
comp171454_c0	ACCACCTTGGCCCCAGTTTGAATATCCGTCATTTTCTTGGTAGTTTCCATATCCACCTCTGCCCCAACCTCGTCCTCCTCTCCCCCTTCCCCTCCCTCTCCCTCTGCCACGATCTTGTCCTCGACCATATGAATCTTCATTAACAGCATTATAGGGTGCACGCGTTTGTCTAGGTTGTTGTTGCTGCATCTGATAATTATACTGTCTAGGTTGCTGTTGTTGTTGCTGTTGCTGATGATAATTATACTGTCGAGGTGGTTGTTGCTGCTGATAATTCTGCTGTGGCTTTGGTTGGCCCACCTGGGATGGAGCTTGGTACCCTGGAGAATTCTTGTCTAGCTCCCTGGTTGACAAGGTAACTGAAATCATTGAGACATGGCGAGTCTGCTCCACAGGTAA…	220	T	TTGTTGC	71	40	26	14	77	7	93	11	65	7	78	16	48	0	19	18
comp171483_c0	ATGCTGCAAAGAGAAGGGTTTTCTTTAGTTTTTGTTTCGCATATTTCTTAAAATAGAATAAGGTTACATATGCTGCAAACTAAAACACTCTCTGTGTTATGTCCTCAAATGCTTTCTATTTATGTAATAATTTGCATTGGAAAACGTGTAGGAATAATTTCGGCAAAATTAATTTAAGTAAATCAAATAAATGAAATAAATAACAAAATAAAATCTTACAGAATTTATGCAGATTGATAATGAACACGTTTGTGATTG	140	G	GA	0	39	0	15	0	9	13	46	16	53	0	15	0	28	0	32
comp171640_c0	TCAATTTGTTTTTTTTTTTTTTTGTGTCGGTTTTGAGACTTTAAAGGAAAGGGGGAATTACTGGAATAATAGTTATCTTCATCAAATTGAGTTTCCTCCCTTCCATGTTTTGGTGTCATAACTTCATGATGGCTAGTTGGACGAAAGTTTCATTTTAAACAGAACCTCGAGTTAGATATTTGCAGTTGTAGTTTGTCATTCAAAAAATGGTTTTTTAGTATATCTTTATTGTGGTTGTTGTGTGGCTTTTAGTTTTGCATTTGGGCTTAAGTTGCATGTTTGTGGCTCTGTAAGAATGAGTTTGGCTCTTGGTGCGTTTATTTACAAAATAGGATTTCGGATCTTCTGTTCCATTCTCTTGCCACTTCGTTCTCACTCAAAAGAGTAATGGGATGAGAA…	226	TTA	T	6	7	3	0	16	0	13	0	5	4	16	0	12	0	6	5
comp171711_c0	GGGGATCAGGTTTTCCCGACCCCGAAAATTCCCCGGCCAAAAAAAAAAAAAAATCAAATTTGAGTTTCAGATCTACAAGAATTCATCAACAATCACCAATTAGATAGGATCTTGCCAACAGATCAAAACAGAAGGCCAACAATCATCAAGAATTCACCAAAACAGATCAAAAATTAAAAATTAAAAATCAAAAACAGATCTGAGCTCAACTAGATAGGATCTTGCCACCGGTGGTGACCAAAATTTCCAGATTTGAAGAACAAAATCGAAAACCAAAGAG	168	CAAAAATT	C	37	0	12	0	25	0	12	5	7	4	11	0	23	0	7	0
comp171806_c0	GGAAATTTCAAATTCATCTTACCTCTTTTAGGGGGTTGGATTGGGTGGGTTGGGGGAAGGACTCACTTGAAATCATTTGAAATGAATATGTTGAGATTTGTCTTTCGTGCTATGCAATTATAAATAGAAATTTAGAAAATTGATCAATGTTAAATGAAGCGTATTTATATGGGAGTTATACCATATATTCTCCTTTGCCCTCATTCTAGCCATCCTTATGTTAGAATTTGCCGTGTTAGTGATTATTAATAGTTATTTTGTGCACGTGTCTTATGTCTATCTACTTCTTATGGTCACTCAAGCTGCAGACTAGCTGCAGCCCAGGTGATTCAGAGTGCAAAGAAAGAGCATAAGTGGCTCAAGAAACAGAAAAATAAGGAGGCTACTTGTCTATTTGTT…	176	T	TA	2	2	0	1	0	1	0	1	0	4	1	0	1	1	3	0
comp171826_c0	TCTTACTGTATATAAATATATTTATATAAAATATATAAACACTCCCAACCTTGGACTCTTCTATGTGCCCTTGTTCCCTTACGCCCACTTCCGCTTCATGCAACTAAGTTGAAGGGTTATTTTTCATCATTATATATTGAAAGATATCTAAGTAAATTCAAAATAAGATTTCATGGCATTAAAAGATAAGAACAATATGCTTCCACTGTAGTCTGGAGGATGTTTATAACACTTTAGTGATTGTGCTTATGTTGTGTTTATCCATAAGTATTGTGTAATTCATGAATAATAAGTGAACTATTGGATGACATGCAATATTCTCTGGCTTCAATATTTTGAATTGTCCAAAAAAATTGTCAATATTTCGAATATAATGGGTGTTTGGGTTGCTAATTCATT…	346	CA	C	1	3	0	1	4	8	2	2	2	3	1	7	0	1	0	2
comp171834_c0	TTTTTCGCACTGCATTATTACCAACCTGACAATTGATGAAACTCTTCATCCATTGTAACAACTGTTGTTTTTGGTAGTGTTGAAGACTTTTGTTCTCTTTATCAGACACGAGGGGTTTCTCTTGTTGTACAGTTGCCTGTAAAGTAGGTTCTTTCCGCTTTACACCCTTATTATTTTCTTTAGAATAGGGTGCTTCTAGTCATCTCTTCTTGTTGTGAATGACACAATATGACTTTTAGGACTCAGTTTGTTGTGCTGTTGTATTAATGACCCTTTTCAATGTTGAAGACTGTTCTTATCTTAGGGGAAACATTGTTGTGTGAAATGAAGTTATGGTCACTGTAAGATGTTTTTTTCAATTTGATTATTTTGAAATTTGGC	204	CTCT	C	49	38	41	26	123	0	133	16	107	18	112	23	77	10	55	0
comp171876_c0	GCTTGTTTTTTTTTTTTTTTTTTTTGTCTAAGATTTTCAGGGAAAAAAAAAGGAACTCGTTTATGCTAAAGTGGTAAATGACTAGTTCTAGAGGCTAACGTTTTAAATGAATGTTTGTTATTCGTAGTATGGTTGGTGTTTGCGGTTTCCTATAATGGTTAAATTGTAACTCACTTGTAATGTTTAATATATTTAGCCAGATATTAAACAGTATTATTTAATAAAAAATAATTTTTGGGGATTA	117	G	GTTAT	29	0	7	0	4	0	30	0	19	0	13	13	10	0	15	0
comp171904_c0	GAGAGAGAGAGAGGCATGGGTATATTAGCAAGAATCTGTTGCTGCTTTTATGGATCTGCAGGTGTATATGGCAGCGGCGGTGAAGGTGGTAGAAGAAGAAGATCAGGGAAAATTGTTGAAACATCAGAAACAGAAGCTGAAGCAGAAGCTGCTCCTATTGTTGTTCCCCACTTCCCTGTAAATTCTAATCTCCCTCGTTTATAACTCTTCCGAGAGAGAGAGAGAGAGTATGTTCAGTATATATATGTTCTTTTTCAACCTTTGCAGCTTGAGTAGTGATCATGAAGTTGATGTTCTGTAAATTATTGTTGATGCCCACTGTTAGTATTATTAATATTATTGTTGTTGTTGTTGTT	216	G	GAA	21	3	2	0	8	14	11	8	5	0	12	0	15	0	4	3
comp172047_c0	TTTTTATTTATTTTTTAATAAAAAGCATGTTCATCTTCTTCTTATGTTATATCCCAACCAAACAAAAGTGAACAATTTTTTTATCTGATTTTATTTCTCCTTTTCGTGTTTCCCCTGATTCTTTCCTTTTCCTTTATCAAATCCAGGTTTCAAACATAGCTAAGTGTTTCTTTATTAAGGGGGTTAATAGAACGAGTCACACTTTCACCACTAAACTATACCCGGCACATTGTGATTATTTGCTTGATATTCTGAATCCTCATTACTAATGGAATCCTATTATGTACTGTTAATGACTTACTTTAATCATTTATGATATGATACATCCAAACAAGCACAAGCTTATTGCTAAATGTCTCTTCTGTTACAAGGACCACCTAGTTGCAAAGCTTACCCAAG…	404	G	GT	13	0	1	0	2	0	0	1	4	2	6	0	4	2	8	4
comp172058_c0	CTAGCTGCTACTTGTTCACCCTTAAGACTAGCAAGAGCATCCAGTTGGTTTCGCATTGATGGAGAGAGCCTCAGGATATCTGAATCAGCCTTCATTCGTTTCTTTTTCTGCTCATTACCTAAGTTCTTGCATACACCTATCCTTCTTCGTTGTTGCCGAGGTCCAGAAGGAATCAGAGCATCCAGTTGGACTAATAACTGATTTGAAATGTTCACTTCACTTTCTGAAAGTTCTTTGGCTTGTGTATACAACATCTTAAGCCTCAACAAGGAATTATCGCCAGGCTTCTCAACCACCTCAGGA	118	C	CCTT	1	17	0	3	0	3	2	9	1	3	0	8	2	6	1	4
comp172143_c0	GGATTTAATTTTTGGAGGCACTTCTACAGCCCTCCTCCTCTTGAACTTCATCTTGAAATCAACCAACTGAAACCATTGCACGGTATGAAGATTCGACGGCGAATCGATCGATGCTCCGCTGAGAATCGACCGAATTCAAAACTGTGGTTGATGAAGAAAGCTTAGACTGATCGGAGTGAATAAAAATGAAGTAGAATGGATCGGAAAATTGAGAATTGAGATTAGGAATGCTAGAGAGATGTGAGTGGATTGAATATAGAGGATGAAGAGGTTTTAGAGATCAAAATTTTCTAGGGTTTTCCGATAAAATACAGAGGGAGAAGAACATCTAGGGAGAGAGAAAGTGAGAATAAAGGGAAAATAATTACTCTGTGGAAGCTCAAGGAGTATATGTAATAT…	175	A	AG	16	0	8	0	20	0	10	5	7	0	5	1	5	0	6	0
comp172263_c0	AATCTCTTCTCAAATCCCCCAGCCAAACACAGTGTAAAAAAACTTACTGTTAGTTCTTTTCCTTTTTGTTTTTAGTGGCACAGCTAGATCTCATTGTGGAAATTATACACATCTCTCATACTAATTTATCATACAACCACCATCCTTTCTCTTATGGAGTGAATACTAACGGTGTGTTGAGTTGGGGAATTTGGGAAGAAAAAGGGAAACGGTGTGTGAAACTAGGTAA	142	A	AT	0	2	0	2	0	3	0	7	0	3	0	3	0	2	1	6
comp172268_c0	TGCGACCCATTTACAGTTTCGGTGATCGATGTCGAAGTAGTAACCGGAGGCGAAGACGGTGATGACGACGACGATGGCTTCGAGGTTTCTCTGTAAACCCTACCCATACCCATGCTCAATCGGTGAATGCAATTGCTCTATGAACTCAATGAATTACGTGAAATTGTGATCAGATCTAGGGTTTGTCGGAGAAATATGCACACGATTTGGACAAGAATTGGACTTGGAAATAGAGCTGGTTTATGATGTGAGCAAATCTAGGCTGTGTGAAACGAAAGTTGTGGGATTCGGGAAGATGAATTTCTAGGGTTTCGATATAGAGAGAGAAAAAGCCCTTTTGGAGAAGAGGAGAGAAAGAGAGAGAGAAGTACTAGACAGGAATGATCGTCGATGAACTAT…	353	GAA	G	16	24	10	5	10	9	7	6	34	0	25	4	24	10	15	4
comp172280_c0	AAGGAGCAAAAAGATAGGGCTGAATTGCTAACATATAGGATTTCAGCTTGTTTCTGAACCAAAACTTTCAAGAGACTGATGTGTCTGGCTCTACATCTTCTGAAGCCGAGAAGCCGTTGACTCCTTGATTACGTTCCCAGTCACTATTCTGCGCTGAAGGCTCGGACTTTCTTCGTGACCTGCGCTGCTTCTTCTCCGATGTTTTTTATTATTAATTGCAGAGCGAGTCAATGCTAAGAACTCATCCCATTTGAATTGCCGAAGATCTTGCTTCTCCTCCTCTGGGAGTTCAAAGTTGGGTTCTCTCCCACACATAAACGCAGCCCTGTCATACAAATGAGCAGCTTCTACTTGAGTGCCAACAGTTCCCAAGTGAATTTGTTTCTT	177	G	GA	0	5	0	6	0	2	0	7	0	3	0	8	0	3	0	6
comp172290_c0	GTGACATTCAAGGAAGAAACTGAAGAAATTTTTTTTCAAAAGTTACCAAAAACAGAACTCGAAAAATAAGTTCAGAAAAAATGGTAACAAAAGTGAAAACTCTCCTGAAGAAAATTGTGACATGAAAAAAAGTGTATACACAGACATAAACTTATGCGAAGTCAACTACAACCAAACAGTAAAAGAACACACAAAACTTGATTTACGAAACAGAAATATGAATTCAAAGGCTGGGCTTATCAATCTAAAAAGACTAAGTTGATATCAGAGTTGTCATGTAAAATAAAGTTATGTGCCCATGATGTATACAGTATACTTATACAGAAATGTTAAACTCCTCCCAGAGAACAACATCCGATTTTAAATTATTTTACCTCAACAATAGCCTCAGATCCATTT…	124	G	GA	0	6	0	2	0	5	0	5	2	4	0	5	0	2	0	4
comp172395_c0	GTTTGATCACTTGGAAGAGGTCACAATTCGATTCTTTCATTACATTTCTTATAGATTTATACATGCATATACACATCTGCGTATATCTATCTATATACATATGTAAGATCGCGATTTCGAATTTCACGATTTGAACTCATTTTTCGTATCGTCATTCGGAGAAATTGTTTGATAATTTTTGCTCGTTTTTGTATGTATGTCTCCTGAGAAAAATCGAGAAACGAGATAGAAAATTGAATTATTGTTGCGTATATTGGACGTGCAATACGCTAATTGTTGAACCCTAACAAAAAATTGCATGCTCGACTCCAATTTCAAGAACAGAGAACATTTTGTGTAGTTCTGGTTAAAAAAAAGAAAAGAAAAGAAGATGGCGATGCCTTTTTAGGCAATCAATTG…	352	A	AAAAAG	0	2	2	1	0	2	3	3	1	3	0	4	2	3	0	2
comp172538_c0	GCAACTGCTGTCCATTGTTTTGTTATGGTTCTCTGTTCCACATGGCTCTTTTTGGGAGAAGGTTCTTGTTGTTCTCCGCGTGTAATGCTATGGTTTTTATTGCTGAGATCCAGATGACTCGTGTTTCTGTCTGTCAGCTTCTTGTTCCTTTGTCGGCTTGTGGTTCCCATTATATGTTCCCTTTCACCTCGATGATGGTCAATCTTTAAATTTTCTGTTGGGAGACGACTGCCTCTTTTGAGTCCTGAACTGTCTTTGAAGGAAAATGATTCTTGGGATGGTCTTGAGTGTCTTTTTGTTTGTGGAGGAAGGTGCTTCTTTTTCGTTTTCTTGGCCTTTTTGCTTTTGTAACACACTTTTGTTTAGGTCTTCCTTTCATTGATTCATGTCAGGGCTGAG…	346	T	TTAGC	20	58	0	24	0	24	0	37	0	19	0	25	0	19	0	10
comp172583_c0	TGGCTACCTTACTGGCCTATTGTAAGTTTCATGAGAATCTTATAAACTATTATATTAATTTAGAGTTCTCTTAATACATCTTCTGTGGTTGTTGTAATTAAAATCTCCTTTATATCAAGAAGCAACTCCCATGATCAAAATATCCACCTGTAAACCCATGTTTTAGGGATTAACAAGTTGTGGCAGTGGATGTTATTTAGCAAGATGAACTGTTTGATAATGATAGACTGTTTGCTTAAATGGCTGCATATTACTGGAAAGATGTGTGGCTGCTGATGCTAGCTTTTGTCATGTACTCTTGAATTTTCTAGATGATTATTTTGCACCATACCCTGCTTGTAATTGTTCAATTTCTGACTGCCTATGACTCCCTTTTCGTGTATTTCATAACTGCAAAGC…	303	A	AT	0	12	0	5	4	2	0	6	0	2	0	4	0	2	0	1
comp172618_c0	GTAAGCTTTGTGAGCAACAATTTTATTCACAATTTAGCATGAAAGATTGCTTGAACAATAGAATAGTGCTTCGAGCCTTTACAAAAAAATCACAGAAAAACACGCGAGATGTATGTGCCATTAAACTGTTTATTGTAAAAAAAAAAACACTAAACAAACACACACCACCGCCCTTCACATACATGGCCAATAACAACGCAAGCAAATATGCATCTAGACATAAAGATGAGAGGAGATTAGTAGTATACTAGTTTAAAGAGGAAAGTAAGTCGAGCAAGGATGCAACAAATTGCATTTGGGTCTCCTCATCTATTGCTAAGAAGAGGGGCACATGTACAAAGAGTGATTTAATCCCATTTTGCTCTGCAAAACGGAGAGAATGGTAATATACATAGTTGC…	136	T	TA	12	8	3	5	9	2	1	15	2	7	9	0	3	5	4	7
comp172639_c0	AAACAAAAAAAGAAAAGAAAAATGAGAGAATGAAAAAAAGCACACAAAAAATTTAGAATCTTCTCTATTCCAATATGAAAATTTGCATAATCATAGTCAGACAATATTTAGCTTCAGCTTCGATATCAAATTCAGTATCCAAACGGAGCCAGAGACAATCTGTGCATTGAAATCACATGTTAAAAACTGAAAGTCCCATACTAAACTTTATTTTTGTTTTATTATCTGTGGGCCACAGGACCAACCAACCCACAGGATGGGCTCACAACACACCCTCTTCTCCTTCCCCCAAGGGTATTCAAACACCACCCTTCCCAATGGGAAGGGAAAGGAGATACAGTCAGCTTAGCTTACAGGTTACCTGTTTTTAACCTCCAAGCTACG	269	C	CA	3	3	3	3	4	0	2	2	18	0	6	3	3	3	1	3
comp172686_c0	GCCATGTATGCCTGGCCTTGGCGAAACAAAGCTTTCACATTGTTTTCTCCATCACGCATTGCAAAATCTGTGTCCAACAGTGCTCCCTTTAAATCTCCCAATTTCAATTTACAAGCAGAACTGTTGGTAAATATCTGTGCTTTTATCTTCCTTAACATGAACTTTTCTCTTCGTCAATCCCTTCCTTCTCCCAGCAGACATCCAAATAAAGTAAAGCCTTCCTATACTTCCTAAGAGCCATCTTATAGTCTTGCTTCTTGAAATGTTGATTTCCAAAAGCCTTCACAGAATCTACAGCATTCATCCACCAAGACAGCTCATCGGAATTGTTATCAAGGTCAGACGGCCAGTCAGGATACATATCACCGTCTTTAAAAAAATTAGCTATCCCATCATCTG…	153	T	TA	0	5	0	1	0	8	2	4	0	1	0	6	0	3	0	1
comp172758_c0	TTTTATATATAAAATGATATATATTTTTTAAAAGTTCTATGCAAACAATGATGTTTACACAAACAGGGGCCATGCCCCCAATAGTCTTTTCCTATTCTGTCCCTGCTTTCAACAATGTCATTCAGACCATTCATCGAACATGTAATCTACATGATGCCCCCATTAATCTCTCCATCAACACATACCATAAAGCCCATTTACCACAAAAATTTTGAAATTCATTCCATAAAGAAACTAACCAAGTTGAGAAACAAATACAAGTGCAAAACTGAAATTGAATTTGAAAAATGTTGGGATTCAAACCGCCTCTGATGATGACTTCTGGTCTCCAACAACTTCACGGGAACTGGGTGAACCGTCAATTACTACAACAGAGTCAACACCAGTGCGTTCTTCTCC…	168	C	CTCTCCA	12	5	19	0	10	0	17	0	4	0	5	0	13	0	3	0
comp172777_c0	GTAACTCGTATCAATCTAAACTTGGTACATTTCTTTCTTCTTTCTATCATTGATGCAGCTTGTATTTCTTAAAAGATGTGTGTGACCTTTTGTGTTTTAAATTTTTTTATTATTTTTTTTAAGACTCAATTCTATTTTTGTATCCATGTTGTTTGATGTTCTAAGTTCTTGTGTGCTTTTGTAATCTTCGAGTCATGGAACAAAGCTAACGACCCTTTTTGTTGATTGTTTGGTAAAAAATATTCAAGTGACAAGAATGAAACCCCATTCA	120	TA	T	40	0	12	2	14	1	5	6	47	0	31	2	9	0	3	2
comp172782_c0	GCAAGTAGAAAGAAAAAAAATGTTAGCATCAATATTTTGAACGGTATATTTGAGGGAACATTTACATAAACCTCTTTTCATATTCTCTTTAGAATTTACACATCCAAGGCATAATAGCTAATTGGCCATGCATGTGACAAAATAAAATACATAATTCACAACTACCTCCGCACAAATAGTGTGAATTTTCACTAATCACGCAAAATACATTTAAAAAACTAGATGCTGAATGCATGACCAATCCTACTTTGGGCAAGAAACCACGCTCAAACATGCCAAAGATCCTTTATTCTCAAAATTCATACCCTCCTATAATCAAAGCACCCTCGGCCAGATCAAAACACAGAATTTCAAGATATGATATCCTCGTCAAAATATTGAACCATACAATTTTCATGG…	360	G	GAT	1	0	1	1	3	2	3	2	1	2	0	1	1	4	0	1
comp172848_c0	TGGGGAGATGAGTTGAATTGCTGGGCGGGGATTGAAGGTTGCAGGACGAGGGCGCTTGCTACGAGCACGCTGTGGACCGTGTTTAGTTGGGCTGAGCTGCGTAGTCTTTGTCCTGGAACAGGAACTGCTGCTGCTGCTGCTCTCAAGAACAGAGACGGGACTGGATGTTTGAAACTGATTGTGTGATGACTTGTTGTTTTTTTTTTGATCGGCATGTGATGACTCGTTGTTGACGGAAGGTTTTTCTTTGCCAAGGGTCATGCCTCCACCAGAGA	190	CTTG	C	4	9	2	0	4	1	1	0	3	0	4	0	4	0	29	0
comp172920_c0	CAAAAAAAAAAAGACAAAATAGTATTTGTGTTCAATTCAACTACTTTATATAATTTAAAAGAGCTGAGAGATTATTACAAAATTGCTACAGAACAAACAATTCTAAAGCTGTGTAAAAAATCAATCACCCCAAACCCCGTCACCTCATACAAATTTTCTTTCTACCCTATAAGAATCTTTTCAAAATATCAAAATGAAAATGAAAAAAAAAAAAATTATATAGAAAAAAGATAGAAAAAATCTCCTAACGAGGCCAAAATTTCCTGCATCTGACTCTACAATAACGCGGTTACAGTTTTGGAGAGTTGAACGTATTGAAAATGCATAAAATTTACCCGTAATTGAGAGTGTGAACGTTTCAACTTG	212	AAAAT	A	22	2	12	1	4	15	27	15	47	0	42	0	42	0	8	11
comp172987_c0	TTTTTTCACCAAATCAAGCTTTTAACCCAAATTTGATGAAAAAGAGACAAGGATTGGAGATGCTCTAATTTATGAGCTTTTCTCCTTTTTAGAACTTTTTTCTACTCAGACAAAGACCTCGCTGGAAAGATTTGAGCACAACCTCTTGTTACTTAAATCAATTGAGCTCGAGCTTGTTGCTACAACTTCTCCTTTGGTGAAAATTTTCTTCACTTGGACCAATTGAGGTGGACCTGGTTTGTTAAATTTGAATTTCTTGAGCCTGCCAGGTTTTGTCCCCGTTGTATGTCTCAATAGTTCTTGTAATTTGTTTAAATTTTTTCAATGTGTTTTCCCATTTTGTATTTCTTAGGTTGAAGTCACTAAGGCCATGTTTGTTTAATTGGACTGGAATAGATG…	243	T	TA	0	3	0	2	2	0	2	0	4	3	2	0	1	4	3	0
comp173073_c0	CTCTCTCTCTCTCTCTACTATATACTCTCTGTCTGTCTCTCTCAACTATAATAATTAAACTCTCTGGCTTTTTGTTTCTCCTCTTTTTTTTGGTTTGGTTTTGTTGTTACTTCCTTTGCAGTGAGGCGGGAAGTGGTATTTGAAGAGTGGTATTTGAAGAGTGGTTTTGAGGTATTATCATGGTGAGGAAGAGGAGAACTGAACTTCCTGGTGGGGGAGAAAGCTCTGAGTCTCAGGAAGCAAGTGGAGGCCGTGGTGGTGGTGCCGCCCAACGTCCGCCAGCTCAACAGC	83	C	CT	10	2	1	0	3	3	6	1	2	6	2	0	3	2	1	0
comp173089_c0	CTTCTTCTTCTTCTTCTTCTTTCTAGGGTTTCTAATTCTCCGAATTGATTACAGTTTTCGAATGATGATTCGATTGAGAGCTTTCGGATTTGGAAATTTGGAAATGGTTTTTGGTAGTTTCGCTGAAACGGTGGTGGTGGTAGTGGTGGTAGTGGGGGTGGAGTCAGTGGAAGAGTCTCTTCTCTGGTACTGAAACGCGAGCCGTGATGGATGAGCTGATCTTGTGGCTCCAAACCGGCTCCAGCCCAGCTGACTTCTTCTGTCGCGTTGCCATTGTGTGAGAGAGAGGGTGAGGTGTA	129	C	CGGT	25	0	5	8	6	4	19	3	28	0	13	10	16	2	9	2
comp173232_c0	GTAAGCACTCTTCACCTTCCTCAAACACTTAGCCAATGCAATCACACCTTTCACATAATCAGTATTCCCTGCTAAAAATGTCACGTATGCCCTTTTTGAGTAACCTAAAGGTGAGTTTAGGGCCATTGTGACAAGATTTTACTATGTAAATTAAGAGGCTTGTGGTTTGTGAGTTGGTGTGTTTGATTAAGGTGTGATCGGAAATGCCAA	124	C	CAT	102	31	18	43	129	25	234	0	110	20	213	11	9	151	217	2
comp173428_c0	AGTGCACTTATTTGGGTCATATTACCTCTCTACTTTTATGTACATCTTTTCATAGAAAGTAAAATAGTTACTAAAATAGTCTATTCCCAAACAACCCCTTAAACATTGCAACATCTCAAATTATAGGTTGGCATTGTGATTTTGGCAATAACCAGTGGAGTTGTTCTAACGTTTCCAATGCAAATGCTCTAATAGAGAATGAAGATGTTAAGGAAAGGTTAGTGGCAAAAACGTTTGTCAATTAGTGGGAGAAAGTTACTTTGGTAACTTAGATGGATGCAATTATGGACTAATTCTGTTTTAGAACCACGGGAAGTTCTGTACTGTTTTCTTGGTTGTAGTAGATGTGTGAGGGAATTTAGTCCTAATTTTTAACTCAAGATAGATCTACAAGAGTGC…	259	C	CT	4	3	1	1	0	8	0	6	2	0	0	3	1	0	0	1
comp173464_c0	CAAACACAAACACAAACACAAAGAAAGACAAAAAACAGGGCACAGAACACGGATCTTTATGCGGCTAGTTGAGCAGAGAAAGACGAGGAAGGAGAGAGAAGACGGGTTGAGAAAAGGGGGGCTTGGCCTCAGAAACAACAAAAGTTATTCTGAGGAATAGAATGGATTGTGTTGAAGAAAAAAAATAAGATTAAGGACTGGAATGAAAATCCCTTGATTTTTGGGTTATCAATGCTTGAATTGGATGAATGAAGAAGTGGGAGGGGTCCAAAATCAGAGAGAGATTAATAAGTTAATTGGAGGGTGGGTTGGGTTGTTTTTGAATTTTCATTTTTTATTTCCAAATATATATTTAGGAGGTTACAGACATGACTGACTGAGTACAGAGATTTTAAGATG…	192	T	TA	2	4	2	2	3	2	0	2	3	2	1	0	0	3	0	1
comp173479_c0	GCTGGATTGAACCGGCCCAGTTTTTTCACAAACCGGAGACAATCCAATTACAACTAGGGTTTAGGGACAGAGACACGCAGACGCAAACTCAAACCAACCAAAACGCTCCTCCAACGTTGTGGAGAACCGAGGATGGACAAGAGCATGCTCGGAGATCTCGATTCTCTTCCCGAGGAAGACAAGTTAAGGATGTCCTCCATGATCGACCAG	84	CA	C	38	13	32	3	11	11	24	3	12	4	10	3	7	5	26	5
comp173617_c0	TCTCTCTCTCTCTCCATATTCAAATCCTAGAGGGGGTGTTGAACAGATCAAGACACTGGAGCAATTTGGCAACTTGATAAAAAGTGAGTTTTTTTTTAACTTTTCACCCAGTTCTCTCAAAAAAAATCACAAAAAAATTGTTAAAAAAGTCAATTTTTTTGTCCAAAAATCAATTTTTTACTAACTTTTCAAAACATCTCACCGTGCTCTACACATATATATCTATAGACACATCTATTGAGTTAGAGAAAGAGAAAGAGAGAGTGAAAGTATGGAAGAAGAAGGTGTGTTGTTATTGAAAGAGGGAGAAAAGAAAGGGGGTGGTTTAGTAACATGGAGTGTGTTTGGTGAGGAGGTGAAGAGGTTGGGTTGCATAGCTGCACCCATGGTGGCTGTGAC…	316	A	AG	28	10	9	0	13	0	21	0	34	6	25	0	2	15	9	10
comp173703_c0	AGAGTTAATATTACAAAAGATATCACATGCATTACACTTTCATAAATATCCATCTTGAAACCATAGCATGTAACTCTAGTTTAGAACAACAAAATAAATGTCCTAAGGGCTTACATCTTTCCAAGTAATCACTTGGTTACAACAAAAGAGAGAGTCAGAAGCTCTTTACAATTAAAGCCCTCGGCTTAAAAGAAGACATATAAACACAAAAATGAAATCACAAAAGTAGAGCCTTTAGCCTCTAAGCCTCCTAAGCTATGTCCTTGGAGGTGGCACGTCACCTGTACCTGAAAATGG	211	A	AAC	1	0	4	0	1	0	6	0	6	0	5	2	5	0	4	5
comp173729_c0	ACAACAACAACGACGACGACGACGGAAACGGAAACTGAAACTCCGGCCACACAGACAAAAACCCTCCCAGCATCAACAACAACAACACCAACAGCAACAACGACGGACTGAAATGGAAACTCCGAGCCCACGGACGAAAATCCCCCAGCATCATCATGAATGTCGGAGAAATTACAACCCTATATTTAAATAATCTCTGATGTTATTATGTGAGAAAAGTAGAATAATGGTGGTTTTTTTGCTGTTTATGCATGTCATCTTATTTTGCTTGACCACGACGACTACTACTACTACCTTGGTAATTGTATGACCAATACTTGATTGGAAATACAAACTGAGTTGTTCAGATATTGGTAGTTGTTGCATCTTCAGTTTAATTGTTAAAAGTATGTTATATTT…	335	C	CT	0	7	0	1	2	0	0	3	4	15	12	9	1	0	13	1
comp173806_c0	GGTTGGGGTTAGGGTTAGGGTTTCGGGGAGGGCTCATTAGGGATTTGTGATGAGGATGAGGATGAGGATCTCTGAGGCAATCTTGAGGGTGAAGGACGGCTAGTCCTCCCATGGGTACTACTGTGAAGGTGATTGGTGAGACAGAAAAAGCAATGATACCTCAGAAGAGAAGAGAAGAGAAGAACAGAAAATTCAGATCTCAATAATTTATGATGGTACACTAGCATCTCAATAATTTATGATGGTACACTAGC	144	G	GA	38	27	18	21	9	29	53	17	43	43	53	16	23	15	10	17
comp173885_c0	CGCAAAACTCGGAATGTGGTTGGGCGTCGTGTTGAAGTCGGCTCTCTCCTTGCATGGAGATGCGTGTCCATTGCTAGTGCCACTGGAAGCTGTTTCCCCAACCCTCCACCAATAAATTCCTCTCTCTCTATACTAATATATATAATACCTATCAGACCCAGATATTAATTAATATATACGAGGACGAAAGATAAAACACAGAGTAACAGTAGTAGTAACCGAGATCTGGCGGAATTCAACGCTTTTGTATCCCATCTCGGATCTCAGGCTTGCTCCTAATCAATCAATCAATCAATCAATCGACTATCATCGACATGCTCATCAGATTGCTGACCAGAGAATTAAAGTTGATCTTCAATGATTTTTCCCCTAAGGCCGCCAGATATTCTTCTGCGACTA…	119	C	CCT	11	0	1	2	1	1	2	3	3	0	13	0	17	0	8	0
comp173938_c0	GACAATTCCATAAGCACCACGACCAATCGGCATGATCGGAGATCGGTACTTGGCCGTGATCTCGAAGAGGTTTCCGAATATGTTGTGTTGAATGAACTGACCTCCGTGAGTCGGAATAGCCGGGAATTCCGGGAATTGACCTGCGGCTGTGTTTAAGTCAGCCATTGCTTCTCTCTCTAAGTTCTCTCACTCTACGCTCTGTATATGAAAACACAGACACACTCTCTCTGTCTCTCTCTCTAGGATTTGGGACTCTGATTCTGAGATGGGAGAGGATAGAGATGGAGTGGGATTTATAGGGATGACTTGGTCTGGGATTTTGGGGGAGAGTTCTTCAGAGTAAGTGCGAGGAAGGATATGAGAAAACGCGCCAGGACGCGTTTGGACT	210	A	AAC	178	21	15	11	65	0	24	0	95	0	42	42	122	5	86	51
comp173950_c0	GAATAAAAAAAACAGAGAAGAGAAGGGAGGGTTGGAGAAGGGAGGTTTAGTAACATGAATCTATAGGATAGGGAGGCTTGGGGAGGAAGAATTTTCATATATTTTGTTCTTCTTCCTCAGTCCTCTCATTCCAATGGCTTCATGTGCTTCCTCCTTTCTTCCCAACTTTCCATTTTTATTTTTGTTTTTTGTTGCAATTTTTGCTATAATCTACAAAGATGTGAGAGGAGCAAGAGGTAAAGGGAGATCGATTTGCAAGAAATTGTGGGTGTGGAGAGCTTGGGGAGGATTTAAAGTAAATCCTTCCCAAGACCCCCCATACCGATGATTTTCTGCAGATCCTCCCCTTCCCTACCTTGTCCTGCTGTTTTTAGGTCTCTCCATATTTTGCTAAGGTAA…	184	G	GT	2	2	0	9	3	3	1	4	4	1	3	3	1	0	2	2
comp174011_c0	GGGTTCTTGGGGTTTAGGAACTCCAAGAACTCATTCGTATCCTGGATTGATAAAATCAAAGCTTATAAAATTGTTCCTTGAACAAATATAAGTTCTCAATTCTCATCATTAACAATGTAAAAAAAAATGTTGAAACTACCACCAATGGATTTCACAATATGCTATGAGCTCTTTGTGAATCCAATAAATGTTTCACTTGTGTGTCTCTTGATTTAAATTAGTGTTTATAGCCATAGTCAAGTTTGTATGTTTCTCTTGGGGTGTGTTTTATCTTGTGACATTTGTTTGGACTTTTTTTAGTTACGAGGCTCAAAGCTCTTCTTGTACTAAAT	118	T	TA	14	4	5	2	2	0	2	0	1	0	1	0	1	0	2	0
comp174044_c0	TCTGCCCTTGCCAATCCATCTATACACACACAGTTGCAGATATCAATAGATATGTAGATTATACAAACGAGTGAAAATGAATCGATCGCTAAAGATAAACCCTAGAATTCAACTACAAACTGTGGATCGGAGAATTACATACACTATATGTATATATATGGATTAGAAACCCTAGAACTGTGATAAAAGTGAACATGTTGATCGAGAGAGGACACTTG	90	TA	T	8	1	3	0	4	1	2	0	6	1	0	2	4	0	4	3
comp174226_c0	GCTGAGCCGTATCTTGCTGGTAATGGATTGATTCTTGAATCTTGCTTGGTTTAGGCGGGTAAGTGTTAAGAGGCTCTTTAAGGCTTTCATTAGGTATACTACACATAGGACTTTCTTGCAATACATAGTGGTTGGCTTCGAATCACATGAAGCCCATATAGATGTCCACCCCTATTCCCTCTAAAGCTCTCCCAGTGGGGAACTTAATCAGTCCATACAAGGACCTACTGAGTCATCAACCCTTGCATCTATTTGATGCATCATCACATGGCCGTCGTGTAACTCCTTGAGAATCATGTCATTCGCCTGTCACGTGTTGCCACCAGAGTCATAAATACTCGAAGTAAGCTCATGGCTCGCCCCTTTAGAGATAGGGGCGAGGGCGGCTTTGATGAGAGC…	716	A	ATGGAAC	0	15	29	0	14	0	6	0	1	0	0	7	2	0	20	0
comp174233_c0	ATCCACGAGTTCAAACTCAAACCCAAACTCTCGGAACCAATCGAGTCTCCATTGTTGAAGCTTTGGAGGACGAAGGAGGGTCCGGAGTTGTGAGTGCCCATCCAGAACTCAGCGTAAGGCTTGGCTTCGTCGACGTCGACCCCAGAATTCAGAGAGAACAGCCTGGCAACACGCGATTGGCGGCCGAATCGACCCCAATCGTAGTTCTGCATCGAACATCTCAGTCTCTGCACCCTCCTCTGACTCGCCGAACCATTCGCCTCCATCAACGTCATACAAGAAAACCTAGAGACACAAAGTAGAATTGTTTGGAGAAGTGGAGTGGGCGTCCTCCATGCAAAGAAAACTCTGGTATTTATTTAAAGAAGAGAGGGAAGGGAAAAAAAAGGTGGAGAGTAT…	280	G	GA	0	24	0	20	2	11	0	7	0	13	0	17	2	11	2	8
comp174309_c0	ACTTCCCACATCCTTGGCCTTCACTCCCTCTCCCTCACCACTCTTCAACTCCATTTTTGTAGACTCAAACACAACAATATAACTTCAAGCACAGAGAAAAAACTATCAAAACCCAAAAGATATAAACAATTGATAAAAGGAGGGTGAAATTTCAAAACCCAACTCGAATAATTGAATACCAAACCATTAGATGATGTAACTCAGGTATAAAGGATGATTAAAAAAAAACTTACCGAACCCATATCAAAAAAACAAAAAAATGGACCAAATATAACAGGAAAACAATCAAAATCAAATCCTGGTAAAAGAAGGGAGAGAGAGGGGGGGGGTGGAAAGCGGAAAACTGAAGCTAATTTAAAGGGAGGAGGGAGGGGATGACATCATCATCATTAACAACAA…	219	T	TA	12	3	9	0	7	3	5	2	3	4	0	1	3	0	0	2
comp174341_c0	GATCTTTTGGAGTTATCTCCAAGAAGGGTCGTCGCTCCCTTCATACGCCTTGCTGCTTCATCTAAGTAGGTTTGGGCTAGGTCGTTGCGCTCCTCTCTTGGCAAAGTAGGCTGATGGGCAAGCCCCCTCCTGTCGCAATGGTGTGGGGCGTCAGAGGCTGTTGCCCCGTGGCCAACTCGAAGAGGCTGAAGTTCGACGCAGAGCTTTTTGGTTGTTAAGTTATAGCAGCACTGAGCAACATCCAACAGCTCCAGTCCTTCTGGTTTGCACTAAAGTGCCTTAAGTAGCCCTCGAGGAGTCCGTTTATTCTCTCCGTCTGAGCTTTCAAAGATATACCGACCGTAGGTATCTGACCATCAGATACCGACAGTCGTCTTCTAACATTACCGACCTTTAAAT…	961	C	CT	3	18	33	1	15	2	10	0	10	2	0	6	18	0	14	3
comp174356_c0	TATTGAAGGGTTGATTACAATTTGCCCATGTTTTCATCTAGTGAATAATTAGGTCTGTGTTCCTTCAGACTTGTTTATAACGTAATCCATGTGTAAAAACATTTCATTCTATCGCAATATCATTTACATATACAATCTCACCCTTGTTTTAGATATAGTGTGTTTATATTTCAGGGTTGATTACAATTTACCCTTTGTTCTAAAATAGATTTATAATCACAAAGAAAGGTTTCTTTTATGAAGGATTATGACAACCTGTTGATGGTTCCACGATAGGTTCATGCACTATGAAGACCTTATATTGCCCCCCAAAATTTAATTTATACAAACCGTAGGATATAATTAAAGGTGAACTTATGATCATTTAAATTACAATGGCTCCATTTGGTTGAGTTTTCA…	156	T	TAG	3	5	0	2	0	3	1	2	2	2	2	2	0	1	0	1
comp174364_c0	CCAAGTTGTTGCAGACTCGGCGGATTTGTTTGGTATTTTCTTCTCATCCTTTTATCTCTCTCGCTCATATTCTTTCACTTTCTCTCTCTATTTGTCTTCTATTGATATTCAATTTTTCTCTCTCTAGTTTCCTCGAATCTCCTTCGGTTGATTCGGGTCCTGAGAAAGCCCAAGTTGTTGCGGACCCAGCTCAGTCATGGATTCCTTCCTAGTGGCTGAATTTCAACCTCTCTTTTCGGTCTTGCTTCAGCCAAGTTGGGGTTTTGATGGTAATGTGGTGGTCTGAGTGGTTAGTTATTCAACAACAGCCATGAATTCTTCTTCCTTTGAGGGAGTCGTGCTTGATCCATCAAAATGCAGT	244	G	GGTTTTT	12	20	5	10	6	5	1	4	4	8	10	1	3	6	1	6
comp174365_c0	GAGGGATCCAAATTTTGACGTACACAGCTCCAGCTCCACGCCTGAAACCTGAAAGTTTAAAAAACAAAAACAAAAACAATCCGGAGAAGGCTTTTCTATGGCGGGAGAGGAAGAACAAGAAGAAGAAGACAGTTTAAAGCAATCATGGTCCAGAGAGAAAGAGAGAGACATAGACACAAATCTAGAGTGAGAAAGTCAAAATCCAAAAACAGCAGAAGGAGGGAGG	120	A	AAGG	27	0	2	1	10	8	3	8	24	0	8	1	6	0	5	0
comp174435_c0	GAAGAAGAAGAATTGGGAGAAGAAATAGATGGAGTAAGCAGAGTTGGCCAACTTAGTTGTTTCATTTTTATTTATTTTCTTTTATGGTTTGTGAAATATACATGAATTTTGATGGCATTATTACCCAACTCTGATATGTTTACTCCTGGTCTTCACCATCTGATGTAAGGTCTATGCTCAAGGGCTTTGACAGGTCAATAGGTCAGTCTTGGGCTGGATCATCTTAGTGCATCTCCGAGAACATTATTTATTTATTTATTTTTTCTCAAATCTATTACCATTATATAAAAGAGGCAAGACCTTATGTGAATC	93	G	GA	0	38	2	0	24	24	22	6	0	21	7	6	0	38	2	14
comp174466_c0	CTGACATTGAAGGAGCAGAAGCCAAAGAACTAAGCATTGAATAAAGAATCAAAGAGACAGAATTGAAAGCTCATTGATTCGAACCAAAAAACACAAATGTAAATACTTGTATATAGGGACAAATTAGGGTAGGAAAACGATAGATTGAAGGAAGAACTGAAGAAAGAATCTAGAGAGAGAAAGAAAAAGTTTGAGAGAGTATAGAGGAGTTGAGGGAAGGCCACAAGAACAGGGTATGATAACGAAGCCAGTTGTTTG	85	C	CA	66	16	31	0	34	9	28	1	37	9	36	1	16	1	15	8
comp174605_c0	GGGGGGGCGCATTTAGTCATCTGTGGAAGTTGAACATGCAACACTCTTTTCCATAGCTTTGAAATGATTCAATCTTCTTGTTCTTCACAGCATTAAATTATGCAATCAAGTCCTTTTATTTCCATAGGATATCTGGAAGAGTGGAATTCAGGAAGTTTTTATCAGAAATTTCTATCCCATGGGTCATTGGCTCATTGCTCATTGCGCATTACCTTTCAATAAACCTCTTTAACTCATTTTATACAGTCAGCTAACAACGCAGCAATATATTTTTACAATTTATTAAATGTGATATGTAGCATGGAACTGAGCCATGCTTGATGATGCCTTCCTATTTATTACCGACCTGGAAGAAACCATACATGGAAATTGGCCTAGTTAAGAATGGGACTCAAACTG…	189	G	GGCTCATT	16	2	5	11	9	9	4	9	8	1	0	4	18	0	5	0
comp174606_c0	TATTATTGTTGTTGTTGTTGTTGTGGTGATTGAAATTCAAAGAAGGTTTGGAGTAAATAATCCCTTTGTTGAAGCCACCATTAAGCCCAATTGATCCCAAACTAGAAGAAGAGCCTAACCCATTAAAATCAGACCCACCACCAATCTTCCAACCATGGTTGAACCCATTAAAATCCGACTCATTTGCCTTCAAACTGTTGGACGAATTGACTGAATTGAATTCACCGCCGACATTGACATCAAAGTTACGCCTCTCCTGAGGCCTCTTGGACACATACGAATTGCTCCATATGGAATCGTTGAGAGAGAGATTGGCCAAATTGTTTGTCTGGTGCCTAAGTTGATCGCTGAATTGCCAGAATGACTGTTGATTATTGTTTTCCATGATGTGGGTAATGT…	424	A	ATGTG	23	69	36	2	43	0	32	0	67	0	88	0	45	15	47	6
comp174615_c0	GAGGAACAGGAAGGATAAGGATTCTAAGTTTAGATTGATTCTCGTCGAGAGTAGGATTCATAGGCTCGCTCGCTACTACAAGAAAACTAAGAAGCTCCCTCCCGTCTGGAAATACGAGTCAACCACTGCCAGCACTCTTGTGGCTTAAGGCAAAAAGCGTGTTCGACCTCAGCAAAGTTTTTGGATAATCATCAGGCATGGGTTCAGTAAGCAAGATAGTCTTCATGTTAGTTTGGATATTTTGTTTAAATGAGAATTGTAACTCATAATGGTGGGAAGATTTCATTATTTTGATTTGAAATGGATGACCAAATAGCAGCTTTTCTTTTTATGCTTGAAATTGAATGGTTATTTCCATTTGCTGTTGGAGGAAGTTTGTTTATGTTGAACGTTTTGCAG…	146	TA	T	205	22	247	0	130	103	244	0	241	0	245	0	247	0	147	87
comp174637_c0	GCGGCATTTCCACGATGATATCACGGTGATTGTGATATATCTTGATCATCAACAAGGCTCTCCAAGCAGCAGTAAATGCAAGGATTATCGCATGGTCGATTGCACTAGCACCCCGGTTGATATTTTCTCACTTAAGTCCGATGAAGGAGATAACACACTTTATACATCTTAAACAGTCCTTGGCACTTTGTGTTGCCTTGTAAATACAATAAATTTTATTCAAACCAGGGAATATATGGAATTGAAGGTAATAATTAGAGGAAGGAGGTGTACATATAAATATTGTGAAGGAGGGATGACAGACTGAAGCTGCTGACTTCCCCGGCTTGGGTTTCGACCTCATTTGACTTCTTTTTTCTTTTTTTTTTTCTGTATTTATTGTTTCATTTAAGTGAGATT…	167	T	TCTC	0	32	0	11	0	6	0	46	1	13	0	20	8	35	6	17
comp174689_c0	GCGGAAGCGATGAAATCAAAATACAAATGGTCCTTGAGAGCAGTGCATAATTCAAATGTGATGACATACATAACATGACTGCACTTCGGCAGCTAACAAAACAAAATTCAAGTTACATCCTGATCAAAAGGCTTCTCAGCCGACATATACAAAATACAACGATTACAAGCAAAGAAGCATAATTTTCAAGAATCTGCCGACGTAAATACACATCGCCGAGGTAATCACAAAATAGCCGACATAAGCAAAGATCCCAATACAAGCTTTTCAAATACATCTAGGCGTCGCCGCCGTCCTGCT	154	A	AT	1	0	4	0	8	0	9	0	2	0	0	0	1	0	8	5
comp174691_c0	GGGAATTCAGAAGAAATAAGAGTACTGATGAGAACAGAAAACAACACTAAATCTATTCCACAAATATATAGAAACTGCAACAAAATTTATTTATGAAACAAAACAATCATCGGATCGAACCAAGAAAAATCCAATCAATACCATGACTCCCACAGCACCAACCCCTGACCTCATACACGACAGAACACAAATGACAAAGGCAGGCACAATATAAACAACAGAATGCAAAATAAAAATAAAAAAATAAAA	124	GA	G	12	5	9	0	2	0	32	0	13	0	35	0	16	0	74	0
comp174793_c0	TGAACAGTTCAGATTATAAAAAAATAATAATAATAAATCAGGAAAAAAACCCCCACCGCAGCAGAATCCCCAAAGCCGTAGTTTCTCAATCTCATCGTAAAGTTTTCATGTTCAGTTTTTAACGATTACAAAATATAACACCAAAAGTCAAATTATTTTCATTTTATACTTTTCACAGCAACCAAACAAAGCGCCCAGAAAAGAGTTAAATTGTTTACCAAACCTCTCACATGATATGAGACCTTTGTGTGATCCCATTTTGGTAGAAAATTTGATAAATTATTTGGGGTTCATAGCATTTTCCTCTAGAAAATACTCACGGAGGAGAAGATTATACCTTGGTTAGAATGATG	142	CA	C	3	5	1	0	2	0	3	0	3	0	12	0	0	3	2	0
comp174796_c0	AAGCCAAGGGTCAAACGATACAAAATCTCGAATCAAAAGCTAAAGGACTTGGGTTTGGAATTCACACCGGTGAAGCAATCCCTGTACGAGACAGTGAAGAGCCTGCAAGAGAAGGGTCACCTCCCAGTAGCTCTGCAACAGGATGAATCTGTTATTCGTATTCAGTCTTGAGTGTTATCTTATGTTGTTGCTGCCATGAAGTGAGAGCACTAGTCCAAGCCTTTAATACAATAAAAATTGTAGCCACAGAGAATACTAATCAAGAATGAGGATTTCTTTCTGTTTTGTATCAATGCCATGATCCTCTACTTGATTATGTACTTTCAAGTTTAATCACATATATAAATATAATGTATGGAAGGTTGTGGTGT	265	A	AAT	1	2	4	3	3	2	17	0	0	2	0	6	0	3	0	2
comp174818_c0	TCATGTGATGGTTCTGGTTCACAGAACGATGGAAAATGCTGAAACATGCCGGTTATTTGTGGAAAAGTCGGGGATTGAAGCCTTACTGAAACTTCTATTGCGTCCAAGTATTGTGCAGTCATCTGAAGGGATGTCTATTGCTTTACATAGCACCATGTTTTTTCAAGGGTTTTTACTCAACATCATTCTGCTCCTTTAGCACGTGCCTTCTGATCCTCTCTCAAGGATCATCTGAAGAAAGCTTTGAATGGATTTAGTGTGGCTCCAGGATCCTTTCTGCTGGATCCTAGGATTACTCCAAATAGTGAAATCTTTTCTGACCTTTTCCTGGTTGAATTCCTTCTATTT	157	GT	G	5	28	1	2	5	18	5	14	5	9	2	6	0	15	0	4
comp174841_c0	GGGAGAAACATTTACAAAGGTCAAGTTCCTGTGCCCTGGGTTGTTTACAACTTTCCATGCACATACATTGGCATATATGCACTTGCTTTCGTAAAGGCATATGCATACATACAATCACATGAGTCCTTGTTACGCATCCCCTTTTTTTTGTTCCTAATATTAGTGCAAAGTTTGATATTTATTTGTTTTCCAGTGCATTTGATTAATTGATCGAACTGGTAGCTTTTTGTTGGAGTGAAGTTGGTTATTTCTTTTTTCCCTAAAATTTATAGGTTGAAGCT	141	C	CT	0	7	0	3	1	3	0	6	2	3	2	5	2	2	0	1
comp174966_c0	AATCAGTGACAAGATGGATAGGGTTCACTTTGAAGTACCTTTGATAGGATAATGATCCCTAATGATGCTCAATAGGACTTTGTTTACACACATACCCAATTCCCTTTTTGAATAAAAAAGAATGAGTCTGAACCCATGTGTGAATTACACTTCTCTCTAAAGTTGTTGGGGGCAAAATTCATTTTACTCCTTGTGATTTGAGCATTTGCACTTCATCCCTCTATTGTAATAATAGATAATG	161	A	AGTT	0	2	0	2	0	2	1	1	3	2	4	0	0	1	0	1
comp175047_c0	GGGACATTCATTATACTATTTTCACATATTTTTCTCTGCAACAACATAGATGCTAATGAAAACAATTTAAAAACAAATATCACAAGTTTCTAGTTTGTAAGGATAATAACAAGCTTGCCTTAATTTCGGTCATTTTGCTTCATAATTAAATAACAAGCTATATATTTTATCTTCACCTACATATAATCACTTCACTCATACAACAACATTTAACAAGGTCTTGTTAAACTATAGATATGGGTATTGAAATGATGATCATTGATCTTCAACTCAACTCTATCAACCAACATTCCTTTGTATCTCCAAACGACACACCGTCTCAATGAATGTTTTCCATGGAACATCTCCAGCAAGCAGCCAATCTCCTTCTTTGTCTTGGTAGGTTAGCGTATAACGTTC…	776	T	TCTC	0	10	0	1	0	2	3	10	0	1	0	8	0	1	0	2
comp175107_c0	AAAAGAAAAAAGAAAAGAGAAAAGAAAATGCATGTGGTAAGTTTCCAAATCTGAATATTTTTATCTTGAATGCCAATTGAATTCATCAAATTTTACTAATTCATCACATGAGTTTGAATGAAAACATTTAATATATCACAAGCCTTTTAGGCGGAGTGATATCGATTCGTTCCTCAACCAACATTAGGGGTTCAAGTCTGGCTCATTGTCTTCCCTAGCACCTAGTTGTAGTAGAGTTCGA	107	CAT	C	11	0	16	0	1	0	3	0	12	0	6	2	0	1	0	2
comp175181_c0	AGAAAAGTAGGGTAGAAGACAGGAGGAAACGGCTTCCTTGTAGCGTCTACAACTGCCACCCATTAACCATACACCATACCATACAGCCACCCACACATAAACATAAACACACACCACTCACCCTCCCCTCCCCTCCCCTCCGCACAGCACAACCCTTCGTTCGGTCTCTCCTGTCTCTTCCAATCCAATACTCTCTCTAAATTCATTGATTTGGGGATTCTCATAGCCTTCTCCATCTGGGTTTTCTCATTCATAGACAAACCATCCCGATCTCCGATTTTCCGATCGATTTCTGGTGTGTTTGTGCAGTGAAGTGTCTGAACTTTTCGGCGACTTCAAGTTTTTTCTGGGTTTCAGTGAGTGATTGTAGTGTGTGTGTGTG	261	A	AC	0	9	5	10	12	9	3	4	0	2	0	4	0	7	0	3
comp175331_c0	CAACGATCCAGAGATGAAGAGACGAAAGCGAATAGCCAAGTACAAAGTGTATACAATTGAAGGGAGGGTTAAAGCTTCTATCAGGAATGGTTTGCGTTGGATCAAGAACAAGTGCTCTGAGATTGTCCATGGCTTCTAAAATCTAAGCTTCAGCGATAGAGATAGAGATGGACAACGAAAACCAACGGCGATTTGTTTGGATTTTGATTTTTGATTTTTGGTTTTTAATTTTTGTTTGCTGTTTTTGGAGAAAATGAGGCCATTTTTTT	150	T	TCGCGA	0	3	1	0	2	7	0	4	1	2	1	1	1	4	0	1
comp175351_c0	TAAGATTTAGGTTTATGAAAGTCTAATGAATGTTTGGATACACACTCACACTTGGTACTGGTACCTGAGTCCATGTAACTTAGTCCACGCCTTCTAGATTCTTTTTTTTCTCCTCTCAGCTGGGTTGTGGTTCTTTTTCTTATTTCACACCTCTCTCTCTCCCTTCCTCCCTCCCTCTTCTATTGGGTTGGTTCTTTTCTTTTTTTCACTCCCTGTTGCAATGATTTCATGCCTCCGGTTTTTTTTTCCCTGCCAAGTTCCACTTTTAATGATTTACACCTGTTCCTTTTTTCCTGATTTTTAACTCTATTTTTCTTCTCTACTTCTGTAAATGAGTTCCTCATCTTTTTTTATTCTCCTTCGTTCCTGTAAATTGTAAATGCTTGTAATAACTAAACT…	238	G	GT	2	0	1	0	7	1	0	3	2	1	0	2	2	0	1	0
comp175399_c0	GCCATTTTGGGAATGGATGAGCTTAGTGAAGATGACAAACTCACTGTTGCACGTGCTCGTAAAATTCAAAGGTTCCTGAGCCAGCCATTCCAAGTTGCAGAGGTGTTCACTGGCGCCCCTGGAAAATATGTTGAGTTGAAAGAGACTATCACAAGTTTCCGGGCTGTTTTGGATGGGAAGTATGATGACCTGGGAGAGCAAGCATTTTACATGGTTGGGGGAATTGATGAAGTTCTTGAGAAAGCCGAGAAGATTGCCAAGGAGAATGCATGATTATTTGATCTTTTCGCCTCTTTATTTGTTAGGTAAGTTAAGCTATACTTTAGTTGTTGGCGGTGTCCAATGAGAGCTGGGTTAGCCTACTTGTTTTCTGGAGATCAACTGTGATTTATATCCTCA…	321	C	CT	0	20	4	7	2	2	0	11	0	28	0	21	0	27	0	32
comp175542_c0	GGTCTCCCCGACGCATAGGATAGGATAATTTCTGGTGGGATTTTAGGATGAGATGCGGGATTGATTCATCGTTTTGAAACCACTCCAGTTTGATAGAAATAACTCGGCCCATACACTACAGTACAATACAATACAAGCCGTAGCAGGAGGGGGGGAGGAGAGGGTTCGTGGCCCTGAAGACCGGAGAGAGTAGCAAGCAGAGCAACTGATTTGAAACTATATATATATATATAGAGAGAG	148	AG	A	73	0	15	8	31	0	37	0	16	0	23	0	8	0	5	0
comp175555_c0	AATATACTTACATTTCTCCTTGTTTCAAACATCTTTTCTTTTTTTTTTTTCTTCCAAATCCCTTTCTAAATTCTCAACCAAACACAGCAGTAGAGTTCTACAGTATCTACTGCAACTCAAATACGTGTTGTGAGTTTTACACACATTTTCCAGTGCCTATTTTACATTAGGGTTCTTATCTGATATATAATTATAGGTTTGACAAATTTTGATCGGTCTTTATGACGTAGCAGAACATGCACATGAGAACTGTATATTGTTTTAGTAGATAGAAAGGGGCTCTCAAATCATGAGAAAGAACATTGAATTCACATGGAAGAAAAATTCTCTAAATAATATTTATTGATAAAAGGTCGTTTTGTGCTTAGGCTTGTATGCGGATTTATACAAAACAAAGTA…	296	A	AAGAT	0	1	2	0	0	3	0	1	0	3	0	1	0	6	0	3
comp175600_c0	GCTAAGGTCAAGGAACGGATTTTGTCAGGAAAAAAAAAATGTCAGAAACAATTCTCAAAAGTGAAATTTTTTTATAAAACAAATAAATAAAAAACCTAGCAAAAAGGTTAAAAGAACAACTATGAGAGGAATGCCTGGTATTAACAGATCTCAAGGTTTCACATAGTGGCAAACCAACATCTAGATTCACATCTACTTCAGATAGCTTTTAAGATTTTTGTTCGGATACTTGAAGATATACCATTTGAGTATATCCATTGAATACGGATGCCTCGAGTCTATTCAAACCAAGCCGCTGAAACAAGCCAAACCTTCCATCCTCAACAATGGGACTGGATGCACGAGCAGGATCATATCTGGTTTGATGAGTAAGTGAAGGACCA	175	C	CA	0	11	15	6	0	13	0	35	0	9	0	12	0	10	0	12
comp175782_c1	GGTAAAGGGTTTTGGGGGTTTTGGGGTTTTGCCTTCCTCGTCCAACCCCAATCACTGATTTTGCCTCTCTCTCTCTCTGCGAGAAGAATTGAAAATGGTTTTATCGAACAAAAAGCTGAAGCAGAAGCTGAGAGTTGGTTTGGCCGAATCGTTAACAGCATCAGAGGCTAACAATGATTCTACAAAACCAGACCCGAACTCGCAGATTCAAGACTCTTTCAAGTCCCTCCTCGACTCTGCAGCCCAGAAACCCAGGTTGTCCAAGCGAGAAAAACGTAGAAAAACTCTATCTTTGCAAGGTCCAGAGGATGTGAACGCAAGTGGTAGTGGCGATTTAGAGAAAGAGATTGAGGAAGCTGGGTCAGAAGGCGTGAATGAGAAGAAGAAGAAGAGAAAGAG…	197	AACTCGC	A	26	0	2	1	9	0	32	0	17	0	26	0	13	5	6	0
comp175803_c0	TGTAAAATTTTCCATTTATAGTAGTTTAAAAGGGTGATTTCATAAAGACAAAGACCAACCACCCATGAAGAAAGAACCCGGTTCTTTATGTGCGGAGATGGAATATTCGTTATCAACAATTGGCGGTGGTGGAACATTTCTCCTCTGAAATCGGAGACGACGGGTAAATAAAAAAATTGTGTTGCTCTCCGTCGAAAATTCAAAAGCCAATTTCAGATCAAAATTTTTAACTAATTAGAATCTAGAATTCAATATCCCCAACCAAAAAAAAAAAAAATTTGCCCCAATCGAGAGACTCATA	201	CA	C	4	0	4	0	2	0	0	2	4	0	2	6	1	2	1	0
comp175833_c0	GTGAACTAATGGCTCCTGTGGACAATGTTGTTGTGTCAACTGAGAAATTGAGGCAGCTGTTATTGGTAGAAGGTGTGAGTGAGGCAGCCATCCAGGACAGTGAGCAAATCATGAGAAACGAGTTTGCTGCGCTGCAGAATCAACTTATGCTGCTCAAAGAGAAGCATTGGCTCCTTCTTGACTCACTGCGGCAGTTAGAGGTACATGTAATGATTAGTAGAAAAAATCTTGCTAATCGCATTCGGAATTCTTCTTCAGTTTCTTCTGCACAGAATCATGTACATCCTAGCTCTTCAGAAATCCTTCAAATTAATTCTCCTTCAGCTTCTTCTGCACAGAATTGTGTACATCCTAGTGCTTCAGAAACTCCCCCAAATTAGCTGCTCTGCTGCTGGGAAT…	420	G	GT	4	0	1	0	0	1	3	3	3	0	7	0	0	1	5	0
comp175842_c0	TTGTTATCTCATACAAAAATAAAAATAAAAACCTCTGGCATAACGTATAGGTAATTGAAAGCAGCCAACGAACCAGCACCACATGACGTATGTAATTGAATAGCCAACAATGGAAGAACAAGACCACCACCACTCTCTTCCAGTGAAAACCTCTCTCTCCTCCATCTCTCTCTCACTACACCTCGCTGCTAAACTCTCTCACACCTCATACCCACCACCATCATAAACACGCACACACACACATATATAT	122	G	GACC	12	0	6	0	13	0	3	0	3	0	2	0	7	4	0	1
comp175859_c0	GGAACTTGCTACGCTGCAACAGCCTTGGAGTAATTTAAATCCAGCACAGGTTGTAGCAGCGGTTGGATTTAAGTACAAGAGGCTTGAGATTCCAAGCGATTTAAATCCTCAAGTAGCTTCAATAATTGAAGCTTGTTGGGCCAATGAGCCCGTGAAACGGCCTTCCTTTTCCAGTATCATGGAAACCTTAAGGCTGTTGATTAAATCTCCGTCACCTCAACCAATTCATGCAGACATGCAATTACTTACATGAAGCTGTACAAGATGTGGGAAATTTTACTTATGCACATATATATCATTCTTTGGTGATCCGATTTTTGGCGAGACATGCTGTTCGGATAATCTCAGGACCTTTTTTTTTGTACATATAGTTCTGTTTGCATTCCTTTGAGAATATTG…	352	C	CT	3	0	1	0	6	1	2	0	1	2	1	0	1	3	0	1
comp176045_c0	GAGAGAGCAAGAGTAAAAAATGAGGGAGTATAAATGTTTACTGTGACAAATGACAACACAGATAGCTTGAGTCATGGACAGGTTGGTCAAGTAATTAGGAAGATGAAGGTGGAGAAGAAGATTGAAACCTGTACTAGCCTTCAGAAGATAGATCTCATCAGTTCAACTATTCGGGAGAGATGAGATTTAGGAAGATGAGATAAAAAAATTAAAAATTAAAAACTTCTAAAAAGGAAAGGGAGCTAAAATAGACTTCATTTCGCGGCTAACCCCTTTTTTGTTATTTTCATGGATAGGAGAAAGTTCAGAGATAAATATCTGGAAGTTCAATCTACTGCAATAATTGGGAACACAAATGGTGATTTATGGAAACCAATGACAGATAATGAAAAAGCTTCT…	305	T	TTA	1	0	2	0	3	0	1	3	1	2	0	3	0	1	1	2
comp176120_c0	GTCATAACTAAAAAAAATGAGTCATAACCAAACACCACATAAGATATAATCAAACACTTTTTGAATCATACCCAGAATAATAATCACAATAGGTCATAATTAACACTGCAATGAGTCCTAACCAAAGACTACAAACTAGGGGCATTGGTACACACCCCACAATGAGGTGTATTATAGAATTTCCACAAAAGAAATGTATTATGGCCTCTATTATTTGCCAAGAGGCACAAACTTGGTGTGAGATTCGGACCAAAACAAAAAACAAAGCGATCTCCAAATGTCCACTTACGAAAAGTTAAACTTGAGACTCGGATGCAAGCTATTCCCAAATGAGAAAGAAGATGACAAGAACAGAAACTACTTCCCTTGAAACTTACTTTGTAAGGAAACAAAATCTGG…	256	C	CA	0	1	0	1	0	2	26	0	2	0	0	4	1	0	0	1
comp176168_c0	AGTCTCAACAACAACAACAACAACCAAAACAACAATAACAACAACAACAACCACCATGTCAGCCAGAGGATGGTGGCGCCGTCGTCTACGGCGGCGGAGCACAGCGATCAGATGGAGGTGAAGATCAATGATATAGTGGGGAATGGAATCTCTGGAATTCTGTATAAGTGGGTGAATTACGGCAAAGGTTGGAGACCTAGGTGGTTCGTGTTGCAAGATGGTGTTCTTTCGTATTATAAAATTCACGGACCTGACAAGATTGTGGTCAGTCAAGAGACTGAGAAGGGATCTAGAGTCATCGGAGAAGATTCGCTCCGCCGAATCTCTCGTCACAGGAATGCTGACGTTGGTGGCTCTTTTCTCCGCCGGAAACCTTTTGGTGAAGTTCATCTCAAGGTT…	852	T	TGAA	22	163	6	75	10	77	9	107	12	157	20	112	19	97	14	63
comp176253_c0	TCCGCCACCCACTTCCCCCACTTCCTCATCCTTATCCCTTTGTACGGCCTCTCGCTCTTCCTCTTTCCCCCTCCACCCTCCATCTCTCTCTCTAGAATCTATACAGAATTGGAGAAATTGTTAGAGACAGAGACAGAGAATAGATGAGAAAAAGCATGAGGTTGGGATGTGTTGTGGTGTGGAGCTACATGGGTGATAGGGTTCTGGGTAATCCTCCACGTTGATTTTGTTTACAGAGAGGGAGAGAGAAAGAGGCAGAGAGAGAGAGAAGAGAGAAAG	198	AGGGTTCT	A	29	0	49	0	36	0	8	0	49	0	37	0	16	5	23	0
comp176451_c0	CCGACGCTTCTAGCATTGGTCTGGTGCCTGTACACCTGTAATCTTTCTGAGATCTTCACCTTATGTATGCATCTCAAGTTTCTTGTAGCAATTGCTCTTATCCTCATCTCTACCTTTCTTGCAAACCAGAGCCGGTTTATCTCCTTGACTTTCTACTTCCATGCACTTGAGACTCGCTGAGCTCCCATCTCTTCTTTCAGAGTTGAAGAGAGAGAGAGCCTTCGAAACAGGGAATCGAAGAGAGAGAGAGAGCCGTTGCCGTTGTAACATACTGGTTGGAAATTGGAATTG	106	ATC	A	1	6	6	1	0	1	2	1	2	0	0	1	0	3	2	2
comp176480_c0	AGCAAAGTAGCAAACCTAAGGAAAAAACACCACATGAATCCATAAATATGCAGTGTTTCATAAATGTACAGACATGCAGAGCTGGTGCAACTGTGCAACCCAAATAATTCTACAATTCAAAACTTAAATATACACTGATAGTTAAGCAGATGAATCAACAATCGAATGTAATCTCTCTCTTTTTCTTCTTCATTTTGTCACCCTAATTTTCAATTTCAGTTTACAAACTTCATTAAAATTAAGTGACAGTGCAGAGCACACAACTATAGAGAGAAAAAACAAAACAAAAAAAGGTCCAAGAACATATTCAGATTGGTATAACGAAATCAATTGTGGTCAAAAAAACAAAAACATCAATGCATGCCAGGTCAGACTGCTTGCATGAAATAACAAGTCATT…	417	A	AG	0	1	3	2	2	3	0	2	0	2	0	1	0	4	0	2
comp176568_c0	CGAAACCCAGAGAATAATGAATTGAGGCTTCTTCTTCACAGAGAGATGGGATGTACCTGAGGGTGGTCGCCCCTCTCTGTATACAAAAAAACAAGAAGCCTATGATTTCATTTCTATCTCCAAAAATCAATAACCCTTTGGGTGTGTGTGTATGTTTCTGATATCTGATCATTGCATCCATTGTTTGTTTAGTATCACTCACTCATACATACGCATACATACATATATCCATGTGTGCAGTTGGGTCGGTTTATTTCCAACCCTTTTGCACCACCACCACC	166	TG	T	3	1	5	1	3	0	8	0	1	0	5	15	6	7	4	2
comp176602_c0	CGCTCTCGCTCTCTCTCTCTCTCTCACTGGTACAAATACGATGTGTATCACAGTCGGCTATTTCAGCTTTTTCTTCCCGAATTAATTATCTTCTTCCAATTTTTATGATTATCAGTGAAAAAGCGTCTTTTTGTTGATTAGTTGCTAGTCTTGTTCCTAATTATATACGGTGTGACTTTTATATTTATTTTTTTTATTCTTCAAGGGCTTAATATTGGGTATGCTTTTCTAAAATTGAGGCATATATTTG	137	A	ATTAG	5	0	7	3	6	5	10	0	6	1	9	0	4	0	6	0
comp176720_c0	TCCACTTTTTTGTAAATATTTTTTTGTGTGTTCCCCACTGATGTGTAATTCCCCCCGAATTAATTAACATCACCATTAAATCATGCTATCAAGGTAGGAAACAATTCACTGACATCTGTGACACCGCCCTATGGTTCTTCATTCACAGCATGGAATCACAATATATATTTGACAACCCAAGCAAAAAAGAGCTTCAGAGTCCACATGCTAAGCCTTAAGATGTGGAAACAGTAATAAATGTCTATGCAACCACAAGGAAGATGACAAAGCCATATTCTCCCCAAATGAGGAGCAATAGTACATTGTCTAGGGTGTATGTTAATAAATTCATTTAATTCCGAAACACATCATTTAATTTGTTTGAGAAACAAAAGAAGTAAAAAAAATAAAAAGTGTGCT…	111	G	GACA	0	14	1	2	2	4	1	4	0	8	3	0	0	2	0	4
comp176802_c0	AAAAAATTTAACAAATTAAACCAACTTAATTAAAGAACAGATGGTTTTTTGAACAGCAAATTAGTAGGAGAAAAAAACTCTCCTCTTCTTCTCCTTTCATGATTTTCATCTCATCAAAATTTACATTTCCTGGACACTCTACATCAAAAACCCATTACTACACCAAAAACAGAACCAAAACAAAATCAAACAAAATCTAAGGACCAAAGAGAAATCTCTCTCTTTCCTCTCTCTCAAAATTGATTTCAGCTTAATAAACTGCACTTCACTGGGTTCTAAACCTGGTTCTCTGGATTTTCTTGAGACTCTGTAGCACCATGTATTGTTGTTGTTGTTGTTGTCGCTATTTCTGTGTGATCATCATGACCCATCTGTTGTTTTGGCTTCTCAATAACTTGA…	226	C	CT	1	1	2	2	1	2	5	2	0	1	1	2	3	6	0	2
comp176913_c0	TTGGAAACAAGTCAGTATGCCTCACAGTTGCAGCAATATATTGCAAATCATCAAAATCCAAACAGCTCATTATCAACTATGCATAATACCTTTCAAAAAGAGAATTCCTATTGTCTGAGAAACAAGATTGGTTATGAAAGTAAAGAGAGTATTTTCCCACTGGTATAGTCTTGCCAATATAACATCATAACTTTTGTGACAAAATCCACTTTGACAACATCAACCAACACCTGTGTTGAAAAAAGTAAAGATTATAATCTTTTAGGTTCAATCCTCGGTTGCTGCAGATGAATGAGTTGGATATTTCCACAGCACATCAGCCCATGTGCTGAAACCATCGGTCACCTCCTTAACGACAGATGCCACCTCCTCTACGCTGACACGAATCTGTTGCTTGCT…	238	G	GA	233	0	161	3	171	60	189	41	234	0	235	0	225	3	147	0
comp176923_c0	GATGAAACACTCACTGGGGTAAGCCTTTTTCTTTTTTTTTCCTTTTTCCCTTAATTACGTCTTTTCTTCCCTACTACTCTGTCTGTAGGTTTGCTATTCTCTAAGAAGGGTTGATGATGAAATTTTATAGTGTTGGATTTTGTCTAAAAAAATTTGGTTGATTGACATTCTGTCATTGGGGCTATAGAATATTGGCAGCTAAACACAAGTTGAAATCTAGGGTACCTATCTATTTATCAAAAAAGGAAATCTAGGGTACCTATCATTTGCAACTGGCTGCAGAGAAAGGTCCCTACAGAGTTTAGCATTATAAATTGAGTGCAAGCAGGAAACTTCCCATGTGGTGAATTAGAAAGTAAAGGATAAGCTTCAACTAAGCCAATTGTTCTTATAGGTCAT…	238	C	CA	0	7	0	1	1	3	4	5	0	9	0	1	0	1	0	1
comp176989_c0	TTAGAGTCTCCAATTTTCTCAAAGTCGACAGCTTTTCAAAACCCTGTCATCTGTGGCGAAGAAGTAGAATTCATGTTCGAAGGCGGTTGTCGTCAAGCGGTTTCCGATGGCGAAGGATGAGATCGAACATCAACCGCCGGTGTTGAACATGAAAAAGGGATTCGCAGCGGAGGCGATGAATCCACCGTCGGCGCCGGCGAGAGAACGCCTCCTTAGCCCAGAAAAAACGGCAGTGAAA	137	C	CCGA	2	7	0	5	10	0	10	0	5	0	1	0	1	0	2	0
comp177062_c0	GAGAAACGAGAAGAAGCCCTCTCGAGTCGCGTTGTCAGAAAACTGAACAAAACTGTAGAGAGAGAAACACAGCGAAGAGAGAGAGCGTCGAAATCCTTGGCAGCTATGAATCCAAGCAAAATAGAAGACGATCTCTTTCATCACCATCATCACCACCTGGACCCTCCGATCATGGACCATCCAAACGAATCACAACCGTCGATTCTCGATCACCACCACCATCATCAAGAGCCCTTCTCGATGTCCGAGTTCGTCCTCTTCCGCTCCGACGACGACGACTCAGTGAGTCACACTTCCTCCGACGCCG	101	CA	C	70	0	41	0	51	0	29	0	21	16	38	0	43	0	20	0
comp177158_c0	GTGATGCAAGAAAAGGAGGTATGAGTTTCAATATGGCAATAACATGCACATTAATTGCTCCATATGCTTGACTAATTTGGTTCTTTTAGCTTGAGAATCAACTGCATGTTCTGATCTCATCCTCGAACCAACAAAAAAGAAAAGAAAAGGAAAAGAAGTACATTTATTTTGGATTGAGCTGTTGTCAACGAGTAGTAGACAAGTGAACTTTTGGCTAGATAAGAAGTTGAACTTTGTTTATTTATTTAATTTTAATGCCTGTGCAGGTGGAAAAAAGGCTAAAGGAA	205	G	GAA	1	5	1	0	1	1	1	1	2	4	0	2	1	0	0	2
comp177246_c0	AAAAATTATAAGCAATTAAAAGTCATATGGAATTATAACATAAGAACACTGAATTAATCATTTTGCCTATTAATGATTTTGCAATATGAAAATTTCCAAACATAAATGTGCCGAAAAATTATAAGCAATTAAACGGCATATGGAATTATAACATAAGGACACTGAATAAACAACCAACAATCAGCCCAAACCATCTACATTGAACAGAACAAAGAATTATTAATCATTTTGCAAGATGAAAATTTCCAAATATAAATGTGCCGAAAATTATAAGCAATTAAATGACATTTGGAATTATAACACAAGAACACTGAATAACCAACCAACAGTCAGC	92	AT	A	0	3	1	1	5	2	2	2	1	0	2	0	3	2	2	0
comp177405_c0	GGGGGGCTGGGGGTTTGGTGGTAGGAGGTGGAGGAGCTGGCAGCGGGAGGGAAGGAGGTGGGGCATGAGGGAGGCAGTGGGAGAGGTGGTGGCAGTGCTTGGGTGGGTAGCTGGAGTAGATGAGTGTAGGATTGGGATTATTTGGGGTCTTCAACAAAATTCTAATTTAAGTTTGTTGTCGCTTAAGAAATGGTGTGCCCAACAATTTTTGTGGGTGCGATTAGGGGCTTCCATACAATCTGTGGCCTTCCACTTTTAATTTTCTTGTTCTGCCACTGTTTGGTGCTCAATTGGAATTCATATGAATGTTTCGTTATTTTTTTTCAATTATTATTTGTGTACAAATGATTGCTAAATACTTTGCTATCTTTTAATTTTTTTT	196	TG	T	9	0	1	1	8	0	8	0	24	0	2	5	3	1	2	0
comp177539_c0	GGCTCATTTAATAAGATTGAAACTCTCATAATTAGCAAGCTCCAAGAAGAACAGAATTATTAGTACGAGTCAACGAGAATGTTAAACCAAATCAAACAGAGATATGAATCTATGATCAACAAAGCATCATTACGAGGCCATTCGATATTCAATTCAACCTCCCAACAATCAAAACAACAGGTTCATTCGTAGTAAGATCTTCATTATCTCTCATTCAAAACAGAACTAAACGAAATTCAAAATTCAACACATGAACGCTAAAGAAATTTACAAAGCAAATTTACTCGTGGCGTTTCCAATTACCGAGAAGGCTTCGTTCAATCAAGCTTCGGGGGCAGATCGGTAGCGGTAGAGCTTGC	279	AT	A	20	2	21	5	12	7	30	6	9	8	9	16	26	8	24	0
comp177561_c0	AATTATTAAAACACACAATTGAATAAACCTCTGCACACTAGATTGCTGAACAGTGGACAGACTCATGATTTAGCATTCTAAATAAAAGAGATGATATACAAGAAACAAATTAAAATAGTAGTTCATTGAGAGAGAGAGAGATTAACTAGAAAATTTGAATGATGTGTTGGGTGGTTTCAATCTCCTTCTGTAGTAGTGGCTGAGGACATATAACTGGCAGCAAGGGAGGTCTCATCAGCTCGTGCAATGGATGTTGTTGTTGCTTGGAATTGTTGCTTGCAAGAATGGCATGTAATTAGCAAAATGGTGGAGCTGATTTTCTTTGTAGCCTTCTCTTTCAAAAGTTGAGCCCTTTCAAGCTCAGCCTGTGCTTGTTGCCTAATTCTCTTGGCATTGGCA…	251	A	ATGT	7	0	0	2	1	0	0	2	2	0	2	3	0	2	3	1
comp177645_c0	CTCTCTCTCTCTCTCTCGAACACCTCCGATCAGCGAAGAACTAGAACAAAGTCCGACGAACTCGTTCGATTCGTTTATTGGAATCAAGAGTTGACTCAGAAGCCTTGGAAACTCACCGCCATAGCTATAATAGTAGCAGTAGCTTCATTACTAGAAGCAACCTCTATCATCTCATATTCATCTCCATCTCATCGCCTGAAATATAATAATATTGTCGATACATATATAATTAGAGAT	92	T	TA	38	0	26	0	4	0	25	11	28	0	46	0	26	0	17	0
comp177658_c0	TAGAAGAGATCGCAGGAAGACTGACCGTCGTGTTGACAATACTTCAGTTAGAGAAAACACTGACAATAGAGCTTTGTCTACTGATAGGTGGCATGATGTTGCTAATCGCAGTTCTGGGCATGATACACGGCGTGATAGCAAATGGTCATCTAGGTGGGGTCCAGAAGAAAAAGATAAGGAGTCTCGGGCCGAAAAAAAAACAGACGTAGAGAAGGAAGATGCTCACAGTGATAGTCAATCATTTGTTGGCAGCAATCCCCGTGCAGTTCCTGAGCGTGACTCAGATTCTCGTGACAAGTGGAGGCCACGCCACAGGATGGAGGGAAATTCTAGTGGG	191	G	GA	61	4	10	2	39	5	19	8	10	3	26	1	11	4	4	4
comp177672_c0	AGCAAAAATCAACTTTTTTTAAATTTCTGAAGAGCGAAATTGCTTTTTTAAGGAGTAATTTTTATGCTTCTTAAAGTACTCTATTTAAGACTACAGGATCAACTAATTTTCAACATCAACAATTTCCACTTCCATGATGCCATATAAAAAAAAAAAAAATTATCTTTCTACTGTTGAATTTAAAAGTACTGGGTTTTTGGTACCTTATATGGATGGGGACAATCAGGCCATGTGGAAATTTGATGGAAAGACCCTGATAAATGAGATTGGATTGGGAGCCAAGACATTAACGAAAATATATATTTGTTCTTAGGCCTTATATAGAACTTGGTTATTAATATACTCCATTAAATACTCTTTTGAAGTGTTGACTTTTTACTTGTATTGCATCTGATAGAT…	143	T	TTAA	1	8	1	2	1	8	4	9	0	10	2	8	2	12	2	7
comp177761_c0	AAAAAAAAAAACAACACCACACACAACCGCCACCCCACCCTTACACCAATTCCAATCAGAAATCGAAAAAATATCGACCTTCTTCCTCACCCCTCTCGATCTCTCTCCCTCTCTCCTCTTGCTTGGGCGGTACGAGAGAGCAAACCAATTTAAAACCCTCTCTCCTCCACCGCCACACACAACACAACACAACACAACACCACTCCAATCAATGGCGGCGACACCACCCTCCTCAACCCCAGCACCACCATCACCGCCAACATCACCATCACCGCAGCCACAAGACCAAGACCAAGACCAAAACCACGAACCCTCCTCCTCCCCATCACCAACACCAACACCAACA	157	C	CCT	0	20	0	8	0	17	0	19	2	16	5	17	0	32	10	4
comp177780_c0	CAACAGCCCTCTTCTCTCTCGTGTGCCAGTGGCGGCAACCCACCACCACCATCACATTTACACTCACCGGCCGGCACCGCCGTCGCATCAGGTTCGAATTCCGGTCACAATCTCCAGGTTGGAAGATAAAGGATTTTGAAGAAGAAAAATGTCAGGTGAAGAGATTGTTGTCGCAGCTGAGGCACCTGCACCTGCTCCAGCTCCAGCTCTTGGCGAGCCTATGGACATCATGACAGCCTTGCAACTTGTTTTGAGGAAATCAT	114	C	CCAG	25	32	27	26	24	37	25	35	16	48	62	63	10	34	15	27
comp177819_c0	GGAAGGGCTTGCTCCTGAAAATAGTGTAAATCAAAGCATGTTTACTACGCTAGTAATTCTACAAATAAAAAGAACAACATATGGGGGTTCATGGTCGAAGTCACGTGGTTGTGTGATGTTACTTCCAATTGTTTCAATATGTTTCAGAGATAAGCAAGCTTATCAGTCCATCAAAGCTATATAGGGAGGAGATAGCGTATGGAGTCAATTATTTACGTTAACTGCAACTCGACATACACGTTTCTTTAAAACAAGTTCGCTTTTTAATTTCATGATTTATTGGTGGTTTTCAATCATGTATTTGTTCTGTTATTCATAATGCAAAGATGCCAATGCAAAACCATAGTTTTTTTTTTT	183	AG	A	1	1	2	0	2	5	11	4	4	1	5	0	0	4	0	1
comp177850_c0	AGCACTTAACATAGTCCCAACGAGCACAGGTGCAGCCAAGGCAGTGTCTCTGGTGCTACCACAGCTCAAGGGCAAGCTCAATGGTATCGCTCTGCGTGTGCCCACGCCTAATGTATCTGTTGTTGACTTAGTTGTGAATGTCGAGAAAAAGGGAATTTCTGCTGAAGATGTCAATGCAGCCTTTAGAAAGGCAGCAGACGGGCCATTGAAAGGTATATTGGCAGTGTGTGATGCCCCTCGTGTCGGTGGACTTCAGGTGCAGTGATGTTTCGACCACCATTGATTCGTCCTTGACAATGGTCATGGGAGATGACATGGTCAAGGTGGTGGCCTGGTATGACAATGAATGGGGATACAGCCAA	239	C	CTT	0	223	0	240	0	233	62	155	0	242	0	195	0	136	0	141
comp177873_c0	GGAAATGGTCATAATCAAAGAGTTGTATCCTTTTTACTACATAAATTTAGCTGAATTTCTATGTAGTTTGTTTACTTATACATATCTATGTTGAAATCTGGTTGACATTTGTTGAAGATTTCTTTAATTTTCTTTTTCCTGCAACATCATCATCTCTCTCTTTCCCCTCTTTGCTGATCAATTTGGTTGCTTAGAAAAAAACGTTGCAAAATGAGGGAAAACCTAAGAAATTGAATCTTAGTTCTTGTCGTTGTTGTTGTTTTTTCCCCTGTAATTGGAATTCAGCTGGGCGTCATATCGCTATTTGGAGGAGTTGAACTTCTGATTTTCGTAGCCAAACAACACACCGACACAAAAAATATATATGCAAAATAAAAGTTGGGAAGTTTGCAAAATGAG…	433	CGTT	C	7	0	4	0	8	0	5	0	10	0	2	4	7	5	8	0
comp177938_c0	ATCGAATTAGGTTCTCTCACGATCCACAAGTTCGTTACATACACACATATATATAACACTAGTACTAGTATATATATATACATCGTAATCTATATAACTAGCGATTTGGGAATTTAGATCTGTGTCTCTCTCAAATCGTCTTTGACAAAGATGTATGGATTCGAAGCCATGACATTCAACATCCATGGCGGTTACCTGGAAGCGATCGTCAGGGGATACAGATCTGGTTTGCTCACCGCCGCCGATTACAACAATCTCTGCC	124	G	GTT	9	9	13	0	15	1	12	1	19	4	24	0	39	0	21	1
comp178023_c0	GACGACGACGATGATGATGATGAGGATGATGAAGATGATGATGAAGAGGAGGAAGATGAGGGTGAAAAGCAAGCTCAACCACCTTCTAAGAAGAAAAAGTGAGAAACCTCACTGATTCTTTTCTTGCTTCTTTCTTCTTCTCCGAGTTGGGTCTTAGGAAGTTGGTTGTCTTTAATGTGATGAAACATGTCACATTTCTTTTTGTCACCATGATATCTCCTTTTTTTATTTGGCTGAAAATATGTTAATTATGTTACAAATATCTTGGCTTTTTATATTCAAATGAATGGCCATTTTATTATAAAGTATGGTTTATTTGGTCG	179	G	GATGAA	41	0	9	0	14	0	23	0	20	15	19	0	8	9	5	0
comp178026_c0	AATGGATTCGGTGACGAGAAGGAAATTGACAAGATCGGCACTGCCAATGTCCCCTTTAACAAACTTGAAGTTTGGGGATGATCGAGACGGAAGTAGATTCTTAAAATTTGAACAGTAATCAAGCTTGTCAAGCACGACAATCTTGTATTCAGGGTAACTCCGGATAATCCGGTTACAAACATGAGATGCAATGAATCCAGCAGCCCCAGTTATGAGGATGTTCTTGGGTGTATAAGTAGCCATGTTAGAGCAGCGAATTGGGTTGAGACCAGGATCAATTAGGATGGAGAGGAAGAGACAACGAGACTTGGGAAAGAAAACCAGAAGACTAGAGAGAGAGAGTGTG	254	C	CCT	0	20	0	3	1	5	0	2	0	3	0	10	0	9	0	1
comp178031_c0	GAATAATCAACAAAGAGTACACAATAAACAGAAGCCATAAGTCAAAATCCGTTTTTTACGTAACAAATTCCAACAAGAGCATAAAATTGTTAAATGTCAGCAAAATCACCTGAGTTTGTAGACAAATTCAACAATACTACAAATATGTAACTTTTATTCTGTCTAAACAGATCTGGGAGAGATTCAAATCAAACCCTAAAAGAGAAAATCGTGAAGTCCCATCAGCCTGGAAGGCCAATTTTGAACATGGAAAATCAAAAAATTGAAACGAACAGATCAAGACACCAGATTCGTTTCAGCTCAATGTAGAAATCTCTAACATAAATAATACAAAAACAAAACTACGGATACGTTCAACATAAAATTGGATTTTCGCAAATCACTCCAAAAAAATAGAAT…	369	A	ATCTC	3	4	1	2	0	6	2	0	1	0	2	0	5	1	0	3
comp178032_c0	TTCCCCTAACACTTCCATCTACTGCCACTATCTCGCATCTTTTCACTACTGTCTTTGTTGGACAAATGAAGGATTCGCTTATAAAAAAAAATGGACAAATGTAGCTTTGCGTATGCAAGGACCTATACAAAAGAACATGAAATTCTGATAGGCAGCCTCATATATTTAAACTTCATTTTGTTGCATCTGATTAGTAAGATAATGCTGAAAATACCACAATATACTAAAGTATAATAACTTCAACATAACATGTTTAACAAACATATGCCATGTCATATGATAATTG	82	TA	T	0	3	0	2	0	4	2	0	0	2	0	1	0	1	2	0
comp178183_c0	GACACAACACACACCGCCCCCCCAACAACACACACACACACACATCATTCATATTCATAAATTATATATATATGGATACACATATATACATGTGTATGCATGAATATGAATGATACATAGCATAATTCGATTCAGTAAGACTATACAAAATTTTACATTCAGCAACATAAGATCACTTGACATGCTCTGACCATTATTATGCAACAGTAATCCACAAACACAAAAAAAAAAGACTCACGAATCTTCTGCTTAAGTGGGGTCTGGCGAACGGTTGGTGTGTATATATATAAATAGATCATGAATCGTAAAAGTTATCAGTGAACTTGCTCTTGATCCACTTGAAACTGTTCCTGAAGGATGATTTGAGCTTACCTTCCATAGTGTACAAGTTGTAGGAAG…	282	TA	T	2	9	6	5	13	0	9	0	9	10	8	2	7	1	2	37
comp178208_c0	GGTGTCTCTGCTTAGTTTGCTCTTTAGGTTTTAGTAGTTATATGGTCTTAGGTTTTAGTAGTTATATGGTATTATTATTATTATTATGTGTGTTAGTATTTGACCCAGAACTAGGAAAGTTGTGTTGATTTGGTAATGTGGATTTGTTTTGGGTTTGGCTTGGCTTGGCTTGGGTTTCTTGCAGACATGGAAGTTTCATGCATTGTACACAGCTCTTATTGGCATATATAATATATATATATTCAAACTATAGTAGTTTGTAAGTTTGTGGTTGTGTTGCTTTCAAGTTCTTTAATGTCATGCATACTTGCTCTCTA	230	AAT	A	1	0	1	7	9	0	7	0	2	2	6	1	1	0	6	0
comp178222_c0	AAAAAGTTTGCCTAAAGTGTATCAAATTTTGATACTATTAATCAAATTCCAAAAAGTTCATAAAACAGAGCTTGGAAACATGAACAAGAAAGTTTACTGCTGAAAAAAAAAAGAAGACCGATTGTAGCGCAGAAAATATCCGTCATCTGTTTTAGTGAAATCATAGGGAAAAAGTTAAAATAGAACAGAAACTTACATCTGAATACCATAACAGTAATTCAAGTGGCCTCAGCAGTGGGTTGGGTCAGCCCAAAGCTCACCAGCAACTTACTCAGCGACTCAGGCGAGCTCACCTGGTACTTCACCTTCCCAGAAGACAAGAACACCTCAGCAAGTTCAAGCTTATCGGATGTAAGACTCGTGCTGTCCATAGTCTTGCTAAGCACCTTCAGCGCAAGC…	115	AGAC	A	76	0	127	0	158	0	131	0	61	167	193	0	0	223	163	0
comp178229_c0	CACATGATCGAGGACGATTGCGCCCACAGCGTCATTCCTCTCCCCAACGTCACCAGCAAGATCCTCGCTAAGGTCATCGAGTACTGCAAAAAGCACGTCCAGATCTCCAAGACCCAAGATCGATCCGCCGAGGACGACCTCAAGACCTGGGACTCTGACTTCGTCAAAGTCGATCAGCCCACTCTCTTCGACCTCATTCTGGCTGCAAACTACTTGAACATAAAGAGCCTGCTGGATCTAACATGCCAGACAGTTGCGGACATGATAAAAGGAAAGACTCCAGAGGAAATCCGGAAGACCTTCAACATAAAGAATGACTTCAGTGCTGATGAAGAGGAAGAGGTTCGTAGAGAGAACCAGTGGGCCTTTGAGTAAGAAGAAATACATGGCCTGATGATG…	384	A	ACATG	20	212	35	190	0	244	83	145	0	244	0	241	40	192	41	187
comp178240_c0	CTGACCCAAGAGAAGAAGGGTCAGACCCTTGCTATAGCCAGAAGCTGAAGAAGAGAAAAACCCTCCTCCTTCCACTGCCAATAACATCAGTTTTGCTCATCTGGGTATCATACAATTTCTGTAATCTGTACAGTTTCCCTACACCTCCAAACTACAAAAGCCACCAACACCGTACCTTCCAGAGAGAGACTTTCACAGATCTGAGAACGAAGAAGACAAATCTCCGGCAACTCACGACGGCGAAACCTCGCCGGTCCGGCCACTCCGTCTGCTCCGATCGGTTGTCGAAAAAATCACCTTCGGGACAGAAAGAGATGGCACGTCCAAAATCGAAAGGCTTTTATAG	180	CAG	C	53	13	81	0	52	6	57	13	43	7	31	54	20	13	59	0
comp178272_c0	TCTCTCTCTCTCTCACTCTCATCTCAACTCTTTCTCACTCTCTCGTTCTTCTCTCTAGCCCCGACCCCCCCTCTCTCTCACCGATGGCGACATCACCACCACCGCTGGCCCCGACCACCCCTCGCTCACCGACGGCGACATCACCACCACCGCCGCACAAGGTCTGTCTCCACCACCGAACCTACCGCCACAGCCAGACACTCAATCTCACGCCACCACCACCGAACCTACCGCCACAACTAGTCACTCTGTTAGATCTGTCTGTCTGTGTGTGTGTGTATGTGTGTGTATGTGTGTGTGTGTGATCTGATCTGTGTGTGTGCGTGATCTGATCTGTGATTAATTTTTTTTTTTTTTAAGTTTAAATCTGTATTTGTTGATAATGATAAAACATAGTGA…	116	CA	C	7	20	17	6	2	14	43	36	0	11	1	18	10	4	0	3
comp178287_c0	TTTTTTAAAGAAAGACAACCATCTGAACACACTTTTTATTTATGATCCACTGTCATCAACATATAAGATGAGAAAAAAAAGGCAAACACCACACAACATCAGATCCAGAAGTAGCAGATGAAATAAAGCCAAACACTACACGAAATAAGATCCAGCAGTAGCAGATTAGATAAAGAAGGCAAACACATCCAATGTCCATTGTCAAGCAACAGGAATATAAGACAGCATGAAAGATGCTCCGTAATACAGGAAGTGGGGGATGAGATGGACTTCAACTTTTGGAACTGTAAGAGGCCTCGCTTGATGATGAGCTGTCTTGTTGGAGAAGGGGGACTGAGAAGGCCTCAACTTTCGGAACTGTAAGAGGCCTCGCTTGATGATGAGCTGTCTTGTTGGAGA…	221	G	GAC	0	235	0	239	30	196	0	241	0	232	0	236	0	229	98	135
comp178303_c0	ATTTTTTTTTTTAAATTTTTTTTCAAGTCACATTCTTAAATAAGGTTTAACATTTAATTTTTTAGTTTTTGACATCGTGGTCATTACAAAAGCCTAGGATTTGTTAATCCCAAATGAACAGGAGGCTGAAGAAAAAATTGAAAACTGAGTAAGGAAAAAAAAAAAAAAAAACTGAAACATAGATCAAAGGCCTCCAGGTACAAACTCATTTCACTCAGCCAAACAGCCCACCAGTTCCTAATTCCCCTTGCTGCAACTCCTTCCTTCGCTGCTCCTCTAAAGGATCTGGGCTCTTCATTATCCTTCGCAACCGCCTGTCCTGTGCATGTTGAGCTGGAAAAGTA	164	A	ACTG	23	35	5	14	10	12	26	19	12	8	10	5	7	6	7	1
comp178305_c0	GGCAAAAATAAGCCTTTGCTGGTCTGGGGGTATTCCTTCTTTGTCCTGAATTTTTGCTTTGACATTGTCAATGGTATCGGAACTCTCAACTTCAAGAGTTATAGTCTTTCCAGTGAGGGTTTTAACAAAGATCTGCATCTTGAAGGAGGATTGGTGAGAAGACAGAGAGACAGAAAGAGGACGTCAATAGAAAGAGATTGAAAAAACCCTAGAGTTTAGGAAGAGGAAGCGCGCAATATGAGAATGAAAATTGAGAAGGGCATTGGGGAGAATTTATAGAGGGCGGTGGATTGTGGGTAAGGCTAAAAATTCCAATTTTAAATAATAGGAGTTGTACACGCTTGAATTCCTTTTCGCGTACGCTATTCTTGTTCT	239	TG	T	3	2	3	0	3	1	2	0	6	4	4	0	1	0	5	0
comp178311_c0	AGATCGTCTTTCTCTCTCTCTCTCTCAGTTATGCATTGGCAAAGCGATAATCAAAAACTTCGATAGAGAATTTCACAGTCGATCGATCTTCGAGTTGTTGAAAACAATCGAGAAAAAAGCGTCAGACAGAGAGAGCGAGAGAGGTGTGTCAATGGGCAGGGCATTTCCGCACGACAGAGAGACACTCCGGTATGATTGATCAGATCAGAGGCTGTTTTGAAGTGGAAAATGATAACTTTACTCTCAAATTTT	112	G	GA	14	5	6	2	10	4	7	2	8	1	15	4	10	2	2	2
comp178313_c0	CGCAAAATGGTGAGGGGCCTCTCTCTGTGTCTCTCAAATTGGTGCAGTGTTTTTACTATGATAGAACTATGGAAACCAAAAATTGCTTTTATTCAGGTGGAGATCAAATACTGGAAATTGGAAATATTATGGAATTTGATATGAAGATGTTCCATTTTTTTTTTGGTTCCAATACATTCTAATAATATTCTTTACACACCCATTGCTCAAGATTAACTAACTCGTCTTTTGGCTTTCAGGTTTGGTAATGGATGCTGAGGCA	136	TTGATA	T	24	0	2	0	3	2	1	2	11	11	5	1	4	0	2	7
comp178314_c0	GATGCCACGAGTACGTTTACGTGTTCGGGTGCTGATTATACCGTTACATTTTGTCCATCTATCTCCAGCCAAAAATCTTCTGACAACTCACCAGCGTTAGGGTCAGAATCAGAGTCGACAACAGCAACAGCAACGTTAGCAAATTTGGCCACAGGAGGCTCAACCAGAAAACACCCTTCTTGTGGTGGTCTTGTAACTCAATTGGCATTGTCCCTGCTACTATTATTTCTCTATCACTCACATTCCTACAATTGTAGTCTGTCAGTCACTTTCCATGAAGATTGACAAAACCCTAGTTGTAAAAACAACGACTTCAAATTTCTGCACAATTAAATATTATATAGAAGTTTATTAATTATTATGTGTATAAAGTTTTTTTGAATTAATATTGGAA	306	C	CA	44	0	66	0	35	0	53	0	42	0	44	0	12	0	14	5
comp178336_c0	GCGTGAGTGGGTTGTGCCTATTTAAGGTAGGACCACGCCCAGGAAAGTCCCCGGGCTTCTTTCCGCAGAGATGCGGCCTTGGAGACAAGTGAGCTTCGAGCGTGAGTCCATTTCGCCTTCAGTGTGATAGGGCTGAGACAAGTGTGGAGCCTTTGGACTCTCGCCGAAGTAGATTGGCCGACGACCCAGTTATTCACGCGGTCCAATGGACCAACTGAACGGGGCTTACGATCTTGTGGTCG	103	T	TGA	0	106	95	80	0	81	128	77	0	73	27	144	0	126	0	158
comp178385_c0	GAAAAAATGAAACATATATTATAAATTCAAATTTAAAGTTGCAGGAGCCACACTTTATTTTTTGACAGATCCTGAGATAACTTTTTCAGGCTTTGTAACATTGTTTAACATTTGGACACAGAGAGATTCAATATCATAAAAATAACAATTTGGTAGAGTTAAATGTACACCCCCCATAGCATTACAAGCTTAAATTAACTCCCTTGGGAGAAAAAAAAAAAAAGGTGGAAGAGG	103	G	GT	89	0	30	0	17	18	152	0	53	0	72	0	45	0	38	0
comp178387_c0	GGGCGGGGTTGTGTGGTGTTGTGTTGTTTCTTGAGTATAGTACTTTTCATAAGTACTAGTCTGGCTGATATAAGGCTGCCTTGTAATTTGAATGTCGCATTTTATTTAAAGTTGGTGTCTTTGCAATTTCATTTTGCAGTTGGAACATTTTAGGCTGAAGGATTTACTTGCCCTTTTTCATTTGCTGAAGATTTAATAGGCAAATTGCTAACTTGTAGACAATAAAAGTTTGATGTCACCAAGAAATGCTGCAACACCATAATGGCTTCTGA	99	A	AT	0	38	7	6	8	8	20	20	8	10	12	16	13	8	2	10
comp178410_c0	TCCTGAGAAGAAGTTTGAGTTGGTAAGTCTCTCACAAGTAATAGATTTATCAATCAATGCTTTAGACATGCTATCCCATGTTGACTAAGAGTCATTCTTGTGTTTTCCATGGCATCGTGATTGGTGGTGACCAAATTTTCTCAGGCTAAGGTATGTCCTATTTTCATTATTACCGTATTCTTTACTGCTGGGACTCCAGGATGCAGATTATTTTATTACCATTGCTGTTATTTTTCTTGTGTTACATTACTAGAACTTGCATAGGATGGATTAGGAGTGTTACATGCCAGAGATTAGTGAATTAGTGAACTATTACAGATGGTGTGATAGATGGACCAACATTGGGCAACGGCCTTTTTTTATGTCATTATGTTAACAGATGGAATAAGAAGGGACTTA…	354	C	CT	8	3	3	2	0	1	1	0	7	5	4	0	6	1	2	0
comp178417_c0	CTGTCTCTCCTCTCCATACGCAAATATATTTATAAGCACATTATGATGCATCCATAACATTCATTCACCAAAATGTATTAATTTTTTTTTGCGAAGAATATATGTATTTGAATGTAGATTGATGCGTTGAATGATATTATTGATCAGGTATTGAATTGTCGATTGTGGGTTTTGTGAGAGAAGCGAATTTGATATATATATATAGAGAGAGAATGATGGAATCAACA	81	A	AT	18	4	2	2	2	1	3	0	14	0	7	6	7	5	6	2
comp178451_c0	AAAGAGCAGGGAAGGCAACACAAATATTTTTCTCTCTCCTCTCCCCCCGTTTTCACCCTCTTTTGTCCATCGACTTCTTGTTTCCAAACGTTAGAGAGAAACCACAAAGAAAAGAGAAGAAGAAGAAAAACGATTCGCTCTATCAAACGCTGATCGATACAATTCAACGCTATTTCGCTTTTTTCTAGGTCGTTTATCGGTAGATCTGCTCACTAGTTTCTGTTCTTTTCCCGAGAAAATCTTCGGACTGGGCGAACTCAAGTGAGATGAAGCGATTACGAGATGATGTTCATGTAAACTCACAATTTAAGCGGCCGTTTGGTTCTTCACGTGGGGAATCCTATGGGCAGTCCCAGATCCCAG	114	G	GAGA	16	13	8	0	28	7	10	11	13	0	18	0	15	3	9	0
comp178510_c0	CCACCACCACCACCACCAGCAGCTCTTCCGCCACCAACACAACTTCGAGGTCTGCTGACGTCATCGTTGCATACGTGTCAGGATCACAGCTCTTATCTTCTCATCATATCACATCATGTGTTTGACACTTCAATGTATTACACACTCTTTCTCTCTCTCTCCCTCGTTACCTTATCGAGAAACTTTTTTTAATTTTCTTTCATTTTCTCTTTAATTTTAAAAGTTTCAATTATCATAGGGTCTTAGAAAGAAAAAATTTCTAAATAAATGTGATAGAATTTATTGGTATTATTAATTAATTAAGAATTTT	149	T	TTCTCTCCCTC	7	2	11	0	4	0	20	0	5	14	35	1	20	0	19	0
comp178548_c0	CTCAAATATCAACCATACAACGAGGGGTAACATGTCACATTTCAAAAAAAAAAAAAGACAGAATAATAAAGCCATGAGAAGGGGGAAAAAACCCACACTTGGATCACAAGATTCATCATAACAACAATACAACTTTCTTGGTGAATTCAATTCACACGATGAGGAATATGAGAAACAAAATAAACAGCCAAAAGCATGAATCCCAATAAAACTAAAACACTACAGTTCTACAAAACTCAACTTGTGAAACATCTAAATTAGATATAAAAATTATTTTCCAGCACAAAATGTGATGAATGTACCTACCAAAACTTCTGAACTTTAACTACCTCAAAATCTCTCCCCAAATCTGA	165	AAT	A	29	11	26	0	30	0	63	0	29	0	46	0	38	0	16	0
comp178561_c0	GAGAGAGAGAGCTGCTATTTTATTTGATTTTATTTTTCTATCTCAATGGAGAAAAAGAGAAGATATATCTTGCAAAGTATATATCACAAAATTATTTGATTCTCTCATTTTTTCCTTTAATTGTTTACCACTTTACTCACACAAGCAAACCAAATTATAATACTAAACACAACCCAATATTCCCCCTATACATTAATCTCTCTCCCCTTCTGGTCCCTTTGGACCAACCTAACAAACTGCATCTCAAGTCCACAACAATCTATAAATAATGCAAAAGAAAAAACAAAAACAAAACACATTAACAAAAAAAAAAACAAAAATGACAACTAGATAATTTATCAAAAAAAAAAATGACAACTAGATAGATACCTCTCTTTATGTTGATCATCCATGAAATCA…	115	C	CT	8	0	2	0	14	0	16	3	6	1	11	5	6	0	0	2
comp178563_c0	GAGAGAGAGAGATAATTAGTTTCCATCATTTTGCATAATAGTGTTGTAAATCTCTAATTAGGTGGGTTTTAAAATTCTTATTTTTTACCAATGTAATGTCATTTTGTAGTTAGAAATGTATGAGCAGACAACCAAGGCTATTTTTCCAAATGACTACGATCATATTCTATTTTGTATTCTGAAATGTTTGAGCTGACAATCTTGACAAGGGTTATAGATGAAATGAAGATTTTATTTTAATTCTTCTTCGAAAAAA	118	GT	G	37	11	13	6	22	0	30	0	40	0	26	0	27	0	22	0
comp178581_c0	TTTGGTCCAAGCATAAAATAGTATTCAAATATGATCAGTCACCCTAGCATTACTCATATTCTGCAACCAATCTTGAACCTGCCACATGGCCCAATCCAAGCTTGCCACATAAGGTACAAACAGACAGTTCCCCAATAAGTACCTAACATTTTTCATGGAACTTAATTTTTGTATGATTCATCCATTAAAAAGGAGAATATCCCATGATCACATCAAAGAAAGAGAAGTATGTTTTTTCAGGACTCTTGCATTCTTGTTTTGATTCCACAAACATCATACAGGCAAAATCACCGAGATGTTTTTCAACATATGTACATATATTCGAATCCTAATACATAAGATGATATAGGTTTAACTTTACCAAAGGCATGCAAATTTCGCTGGAGTGCCTCAACAACC…	324	G	GC	233	0	187	6	95	0	226	0	246	0	131	29	55	23	86	0
comp178583_c0	ACCACCAACACCAACACCAACTACAATACCCAGAGGCAAGGCATGAGTGACACAAGGTTTGTGGAAAATGGGAAGTACTATTATCATGTCCAGAGTGAAAATAATTACCAAAATGGGTACAACAAGGGGTATTATGGGAGCAATGTGAACTCATATAATCAGTACAACAACAACAACAACATGGAGGGGTACCAGAACCAAGAGGAGTTCCAACAGAGTCAAGAAGAGTATGTGCCTTGAGATTTCATCTACAAGATATCAAGTGATGTTCAATGCATGGTTGATTATATTATATGGTTTACTAGGAAAAGGAAAAAAAAAAAATGGGAAGTATAGATTAATTTATGGGTTTGCTTGTGTTTTTTTTCATAGTTTTCATGCTTTGGAAATCAGAAGTAT…	324	AT	A	21	13	11	0	20	2	3	4	3	1	2	0	9	2	4	0
comp178630_c0	CTGTTTGAACCAAAATATTTGCAAGGAAACCGGTCCACCGGTTGGTCAACCGGCTAGTCGACCGTTGGTCTCTCCCAACGGTAACGCACAGTGAAATGGTGAAATCTGGAGCTGTTCTCATTTTGGTGAAACTTTTGGTGAATTCTTAATTTGATATTGATTTGGTGAAACCGTTGGAGCACTAAAAAACCACTTTTTCACCAAAATTTAAATCTGATGCCAAGTTTGGTTCACCGTTAGAGATGGTCTTACAGGCTTATAGATGAGTTTCCTGTAAAGGTATGACTAACTACACCAAATCCCCATACAAAAATTTCCCAATTATTACTTCAAATGCGCACAACCATACAAACATGGATGTATTTTATGAAAACTCAGAAATTTCATATCAAGTGGAGA…	528	C	CAACTCT	2	0	3	8	3	3	0	5	0	10	0	2	0	5	0	1
comp178631_c0	ATGAAAACTGAGGATAGTTTAATTATGATGAGATTCCAACAAAAAGAAGTAATGCTTGTGAGAAGATTCCAACAAAGGGAATAATCACTGTAGAGGTTAATTCTTGAATGAATAGAGCATTTCACGGTACAATCATGATGAGAATTCAACAAGTAATGATCAATCTATTCCACTATCTACCTAAATCCACTTCACCCACTTCAGATCAAACCCAAAAAATGAATACAATTATCATTTCAGATATCTGATTAAAAAAACAAAAAAATCAATACCCAAAGAAATACCAAATTAATCGACATCAGAACCTGACCCAAAACAAAAACCCCATCAAACACACGCATCAACACCACAATTTAGGATTGTAAGAGACTAGTAATCTCATTGAACCAGTAAATTAGT…	461	C	CAA	1	0	0	3	0	5	0	8	0	2	2	2	0	1	0	3
comp178634_c0	CCGAACTCCAAACCCCAAAACTCACCACACGACGCCGTTCTCTCCTCCTCCCTCTCTCTCTCTCTTCGCACACACGACCTCTGCATAGGGCTTCGCATCCATCGTTCCTCCAAGCTTCTCTCTCGTCCCATCATCGGATCTGAGTTTCCCAAGTAAAAAAACCACTACATAGCTTCGATCTTCGTTATTGTCCGATCACTCTCTCTCTCTCTAAAACCTCTGTTAGCCCCCAAACGGATCGAACTGAGGAGAGAGAAAGTCGGAGGGATTCGATCGGACTCGT	167	A	ACACACACTTT	0	24	2	10	0	8	0	6	2	8	5	7	1	13	3	0
comp178653_c0	CGACGACGACGATGATGATGATGACGAAAGCAAAGAGGAAGACCAGAGATTCAGGCAACAACAGCTCAAGGGATCACAGTCTTGTTTTTCTTTTACAGATCTGCCAAAGTGAAACTTGTGCCTTAGCTGTTTGTTTTGTTATCTAATATGGTAAATGGAAGCATATTTCCTTACTTTTTAATTTAAAAATAAAATAAAATAAAAATCTTGGCTTTCAAGTTAACTACTAATTCTTCATTTTTTTTTTCTCTTCAGTTGTGTATATATGTCTAGGGGAAGAAAAAAAAAATTGCATACATTATAACGCTAATATTGTAGTACAATTTGTGATTGTTATGAATTATATGTAGTATATGAAATTTTGTAATCCTTTTGAATTGTGTGTTAAGGAGTGTTTGT…	115	CT	C	70	0	26	0	45	0	68	0	83	0	91	58	145	0	64	0
comp178660_c0	ATTGGTGGACAAAGATTTAAAGGGCAATTTTGACAGGGTGGAGTTAGAAGAAATGGTTCAAGTTGCCCTTATATGCACTCAATTCAATCCTTCTCACCGCCCCAAAATGTCTGAAGTACTAAGGATGTTGGAAGGTGATGGCTTGGCGGAGAAATGGGAGGCCTCACAGAATGTTGAGACACCAAGGTATCTCCGGTCATTTGAAAATCCGCCTCAAAGATATTCGGATTTCATAGAAGAATCTTCTCTTGTGGTTGAAGCAATGGAACTTTCTGGCCCACGGTGACAAAAACCCATTTCTCTCTCCTCTCTATACAGTTCCTTTTTCATGTCATTTAGAGTTGCCAAGCTTTGAAGTGAAAAATTAGTTGTTTGGTGTTGATAGTTGTTGAATGAGCG…	287	CA	C	22	0	11	8	11	1	2	0	7	1	39	0	5	4	10	0
comp178678_c0	GCAGTAACCAATTTTTTATGGTAGCTACAAATATAGCTAACAAAGGGAGTCCATGGAAATGATAGCTCCAAATAATACAAGTATATTATATATTTGAAGGGGGCAAAAAGCAACATACAAAGATGAGTGGAATCCCCTTTCTGGTCCAAAACACAATTGTAGTGGTTGTTATTGTTACAACAAGTTTTTTACAAAAAAAAAACAGAATCACAATCATAGACTAAACACAATAAACTTTTTCACTTCACCCACTTAGATTATTAGACTAAAGCATTAGCTCCAGCAACAATCTCCAAAATCTCTCCTGTAATCTTTGCCTGTCGCTGCCTATTATACACAATTGACAGTGACTTCTTCAACTCGACTGCATTATCGGTGGCATTGCTCATAGCACTCATC…	194	A	AAAAG	147	18	43	119	44	132	14	104	1	27	3	4	15	8	4	2
comp178679_c0	AACAACAACAACAACAACAACGACAACCATTATTTGCAACCAACAACTGTATGATATATTGTTTATTTATTTGTTCATGTGTGATCTGATGCTATGCTATGCTATGGGATTGGGAGTGAGGCTCCAATTTGAGGTAATATTTACCTCTTTCACCCAATCATATCTGCTGTAAATGGTTTTTTTATATTCTACACTTTTTTTCATTTTTCATCTCCAAACTGTGGGATTTTTTATTTTATTTTTT	98	TATG	T	13	0	3	2	3	1	1	6	1	6	28	6	11	8	1	6
comp178703_c0	TTGGGATCTCACATTGTCTGCCCCGACTCGCCAATAACTCTTCCAAACGCTGGACCCTCCGAGAAAACCTCACTCAAAGTCACTTTTTTTCAACCCCCCATGTCTCTCTCTCTCTCCTCTCGCTGTGGGTCTCTCTCTCTATATATATTGGTGGTGGGGAGTGAGTGAGCTCCATTGGGCACAGTGCACACCAACAACCTCCACTCTAGAACGAGATCACAGCTTTCGCTCTGCTGTTCTTGTCTCTCTCTCTCTCTCTACACATCTCGCTTTCAAAGTGGCTTTCATCGAAGCTAATCAATTCTTCAACTCACTCGGTATCAATCTTCAAAAACACGCTTTGAAAGCCATACATTTCCAGCTAATTCATTGAGCTTTTGAGAAGACTCAGAGTAATGA…	83	C	CT	14	3	2	0	0	3	2	1	4	0	3	0	6	6	4	0
comp178708_c0	CCACCGTCCGTTCCTCTCCGGTTCCGACTCTGCGTTTATATACAGTTTCACCTCTTTCCTTCTCTGATCAACCTCATCAAACACCTTTTGAATGTGCTGCAAGTAGGGACGAAGAATTCGCCTCTTGTCGGTCCTTCTGATCTTCAAAATCAACGCTCTCGAACCATCTCTCTCGGATTTCTCGTTCGTCCAGTACACTTTAGCGCTGAGAAATGTGTCGAGAACAGTCTGGTTCGAATCGAGGAGGAGAATGATTTCGTTCGATTTGTTTCCCGAGAAAAGGTTTGCGAAATCAGATTCTTCGACGGAAGCGAGAGAATTCATGTACGAAGCTACTTTCCTGTAGAGCTGGTTTTCCTGTTTATGTTCATTGAATTGAGGAATTTTGTAAAATTGGTG…	557	A	AAG	10	7	2	0	7	0	1	0	4	0	17	0	3	0	4	0
comp178722_c0	GCTAATCATCAAACCAAAACCAAGCATGTTATATATATATATATGTTATATCAAATAGCAATAACTTGGAAGAACTGTCACTGAGCAAGGGCACAAAGCATACAGAATGCATTGGCTTGCCATGCCCATGGCCCAATGAACTCCCTTAAAAGGCCTAGCATTTGATATTCAAGGCAAACTGCATACCAATTATGATTTCCTGTCTGATTATTGCCAACTCGAAAATTTGGGCGAAGGAAAAAATGTATGAGAGGGAGGGAGAGAGAAGAAAATAACAAAGATCTTTACAGGGCGGCAGCAGCAACAAATCTATTCTCTCTTCAATCGTCAGGCCCATTACTGACCCTGATCTCCAAAAGCCTCTCTACTGGTTGCCGGCAAATAGGGCACCGGTTCGTT…	133	C	CCAATG	13	19	35	0	4	35	2	35	47	0	30	4	18	10	25	0
comp178726_c0	GATGGGGAGTAGGAGAAGCAACAGTTGTGGCAAAAAATGGAGGAGGAGCACCACCACCATAATACGCCTGCATGGAGCTCGACCAGTCAGGATATGAAGGCATTGTTGGGGTTTCCTGAGCTGAAGAATTTGGCTTGGAAGCCTTAGCAGGCGTGCTGTCTTCCCCAGCCCCCATTTCAACCAGTACAAATAATCCTTTCCCCTCACTTCTAACTGTTTGTCACACTGGAGGAACGTGGAAGTCCAAGTCGGACGAACACAGGTTTAGTCGTCTCCTCTTTTTGCTCGTATGTCGTGTGTGACAATAGATCTGACACAGAGAGAGAGAGA	212	AACTGTTTGTCAC	A	3	7	0	2	2	4	0	6	0	1	2	3	0	1	2	2
comp178727_c0	GCGCCTTGTTGCAAATCACAATCGACACGGACGAAACCACAGACAAGCTCAGAGCACCAATGGTCCCCAGCTGAAACCGCTTACCCTCACTCATCTTCACACCTTTATCTAATTGCCCTCTCTTCAATATCTCTCTCACAATCTCATTCCGAAATGTATCAAAATTAACGCGCGAACCAGCTCAACTGAAGAGTGGAAATTAGGGAGAAATTCTAATGGATCTATATATATATAGATAGAGATATAGAAGGGATTGTAGGCGTTATTGCAATGGTGTGTGATGTTTATGAGCAGAGAGAGGGAGAGGGAGGTTAAGAATGTAGTATAATTTTATGAAGAATTTA	214	T	TAA	25	0	7	0	4	5	6	1	16	0	19	0	5	0	5	0
comp178739_c0	TCAGCCCTTGACCCAGGCCTTGTATACGATGCCACAGTTGATGATTACCTAGGTTTTCTCTGTGCCCTAAACTACACTTCAACTCAAATTAAGACAGTCACAAATCAAAGTTATACCTGCGAGTTGGGGAAGAAATACAGCGTGGGAGATCTTAACTACCCCTCTTTTGCTGTTCCTCTGCAGACATCCTCAGGTCAAGGTGGTGGAAGCAGTGCAGTGACTGTGGTTAAGTATACAAGAACCTTGACTAATGTCGGCACTCCAGCAACATACAAGGTTTCAGTGTCTTCAGAGACACAGGCAGTGAAGATAATGGTTGACCCGGAATCGCTGACTTTCAGCGAACCTAATGAGAAGAAGACATATACGGTTACCTTCACTGCTAGTTCAATGCCATCA…	509	A	AG	0	8	0	8	2	5	2	5	0	12	0	7	0	3	0	1
comp178747_c0	TGGAAACTCTCTTCTTCTTCTTCTGGCCTTAACCCATACAGTAAAACATCTTTCTAATGTCATTTATTTTCACATAGAACCACGTGATAAAGGTGTGATGCTGACAATATCTTACTGGTTGGCCACTTAGCATTTTGGGTCAATGTTAGTGCTGAAAACATGGAATTTGTGATAATCTTTCATTATAAACCAACCCCTGAAAATTCAAGGCACAATATGTTTTGTCATTTAATGGGGTTAGCAATCAGTGTGTTTAGCTTCTAATATTGTGTTTATATTTCAGTTGTAATAATTGATCATTAAGCGAAAACATATATGTTTTTACCTACATAGTCTTCTAAACCCATTTTCCTTGTTTATTTATTTATTTTTAAACATTTCTTTGACAGTCTCTATGAT…	182	A	AT	23	4	5	0	10	2	9	1	1	2	2	1	3	3	3	0
comp178784_c0	CCCTAAAACCATTCACTTTTGGGCTCCAACATTCAAATGGGTAATCAGTATAGCAAATGTCGCCGATTTCTCAAAACCACCTGAACAGCTCTCATATCCTCATCAATCAGTTGTTGCGATCAGTGGACTCATTTGGACTCGCTACAGCACAGTTATTATCCCTAAAAACTGGAATCTTGTTGGTGTCAATCTCACAATGTCCGGGACAGGCTTTTATCAATTGTCACGCAAAATTCAGCATGATTACTTTTCTGAGACAAAAAAAGAAGATGTGGCAAAAGAATGATGATGACAAGTTCGCAAAAAAATGTTCGTATTGCCTAGTACAATTGCAGAAAAAAACTGTCCTTGTATGTGATTTCCCCATTTGTAAAATGTGTAAAATTTACATTGTTTGTT…	258	C	CA	185	45	100	21	34	10	191	40	174	53	181	50	167	62	186	43
comp178798_c0	GACATCCCATATTCTCATTGATGAGGTAGGTGTATTGCCTTGATAACTGTTAGGAGTAAGCTGGCTTGTTTTCAAATCTATTTGCATTCTGAGCTCTTCTCTGTTTTGATTTTGCTACACATGTGATGGAAATATTGCTGTGTAAATTGCTTGTCAGTTTTAACCATTTATATGAAGTTTTGTTTTGAAAGTGTTCCTGTACTACTGTCAAATTCTTTTTGTTTCCAAGCTCATGTTAGATGTTGGCTCTCAAATCTTTTGTGGCTCTTTTCCTAAATTTCCTACTCATCGTATTACTAGTCCATTTTTTTTACAAATATCCTTATGATTATATCATCGCTAGGTAAATGACAATTATTGTTTTTTTAACTTAATGAAGGTATGGGATTTCAGCTTCAG…	138	C	CTG	0	13	1	5	9	12	0	10	3	8	0	12	0	3	0	2
comp178808_c0	TTACATCTCAATCTACCTCCAAATCATGGACCCTAGAGGCACCTCTTCTTCCAAATGGGACTGCTTCGCTAGCTATCGTCTCGCCGTTGTCAATCCCCTCGACAAATCCAAATCGATTCATAGGGATTCTTGGCACCGCTTCTCTAGCAAGAAGAAGTCTCATGGTTGGTGTGATTTCACTCCCTCTGCCTCGATTCTTGACCCTAAATCTGGTTTTTTGTTGAATAATGATTCAATTCTTATTACTGCTGATATACTCGTATTGAATGAATCGGTAAACTTTTCCCGTGATAACATTGAAATACAATCCAATTCGATGACCTCGTCGTCGGTTGTGAGTGGACCGGTTGGTGATGTTTTGAGTGGAAAATTCACTTGGAAGGTTCATAATTTTAGTTT…	85	CG	C	15	0	7	0	18	0	3	7	11	0	9	0	8	0	2	0
comp178868_c0	AGATGGGTTGATTTTTAAATTTAATATAAAAAGAAATCGATATGTCCATCAATGTTTGCATTTCGCCCTAGACCCCAAGGGGATTATGTGTCAGTTCCTAAACCCGAAGAAGGTTGTGTGTTTTCGGGTTAAACAACAAAGGGGCAAATTGTAACTAACCCTATATTAAGTGCCTTATACCAGATTCAACAATCCAATCCCCAGAATACCCTTAACTAGATTCTGCTAAAAAAAGGCAGACAACAGGGTCCAGGGCAATATGTAAACCAGAATACTATCATAACCTCACTCTCATTCCAATGATTTCATCCTACAGTAAGATTCAAAG	227	T	TA	11	3	1	0	14	1	6	3	4	0	4	1	3	2	1	2
comp178891_c0	ATCAAACCAAAAAAGTCCCTCGCTCCGCAGTTCTCTCAGTTTTTCAGCTTCCCTCCCAAAAGTCCCCTCATTTTTTGCTGGTATGTGAAACCCCTCATCTCTCTCTCCCCGATTTTCACCCTTGCACAGCCGTTCTCTCAGGATTCGTAGTTCTCTCCGTGGGTTTCCGCTTCATTCTGGAAAACCCTAAATTCAAATGGCTGCACGGAGAGG	90	AC	A	4	0	5	0	6	0	6	0	3	0	1	0	1	2	2	5
comp178903_c0	GTAACAGAGCTCGAAGAGAGAGAGGAGTGAAACAGGCGAAGCGAGAGAGAGAGGTGTTGAAGGTCGTTGGAGCTTTGAAGGTCATTGAGTTTGTCGTCTCGTCTGGTTAGGGCAGATACCAGGTCACTCTTCTCTCTTTCTTCTCTTCGATGTCCCTTGCTGTGTCCCGTACCCAAAAAAGAAAAGAAAAGAAGGGGATACGCCAAATGGCGTGTCGCGTACGTGTCCATGGTGTGTCCCCATGTCCCTGTTTCCGACACCGCTACAGCACTGAGTTTGCCGTGTCCATGCTTCATAGCCCACATGTGAGTGAGTGCTGTGGTTTTAATTTCCCCCTCATTTTTCCAAACATGTAAATGTCGAAAACCATTTCTGAAAGATACTAGTTAACATGGATGC…	186	G	GAAA	0	1	0	6	0	4	5	8	1	3	6	4	1	3	0	1
comp178904_c0	TATGGTGAAGAAGCACTCAAAGTTACTAGGAAAAACCATTGTAGATGAGGATGATGCTTCAGATGTTGAAATGGAACACTTTTGGCATGATTTCATGGATTTGTATTTCATTCGTGGTAGGGAGTCGAGGGGCCGCCAGGATGATGACCTCGTATTCTTTGTTAGGAAAATGAGCTTCCATGGATACAGTTCCAATAATATGGAAGGCAACTCCCCTTACTTTGTACGCAGGTGGGCTCCTAAGTTGGATGATTTAGTTGATAAGAATTCGGTAGATGTGGATTGGAGGCGCTCCTTTTACTTGAACTTAATAGCTCACACTTTGTTCAGTGTAACAGTGGCAATTTGCAGTTATCAGGTCCTTAAGAATCACCAGACCGGCCTAGACACACCATTGTC…	242	A	AAGC	21	7	4	0	6	2	15	1	14	5	10	6	9	1	3	4
comp178948_c0	ATTTTAGAGGCACATCCTAAGGTACTTAAACTGCCTTGAATTCCATTCCCGTCACTCACTTTTATCCCAAACACCCGAACTACAACAACCAATAAGAAGCAAAATTTTTCTTCTAGCTTCTTTTCAGTCCCATTTGTTTTCCTGTTGGTTTTCATTCTATTGCCATGACGCTGCTTATGCCATTTATTATTACCATTGTTATCATTGTCATCATGATTTACAGGTGAAACACGTTTATTATCCGG	107	T	TTTC	56	0	5	5	5	4	21	2	24	0	11	5	2	4	8	1
comp178961_c0	ATGGTTTCTTTCTCATGCTTGGGAGCATAGGTTTCCGTGCAGCACTACTCTTTGTCCGTCACATATACCGCTCAATCAAGTGTGAGTAGTGTGTCAGTTGATTAGTATTCTATTTCCAACTGTTATGTCTTACAAATATGGGATGGAATCGTCCCTGATCAAAGAGGAACATTAGGACTTGTAAGGAGGAAGCTTGTACTAAATACATCTGACGTTTGAGAAACAATTCTTCTGCTTTTCACCTCTACAGGTTGACAATTTATTTACCATGATATGTTTTAGTTTAGTTTCTTTTTCCTC	214	G	GT	28	115	0	81	0	51	21	52	0	117	7	72	0	111	0	78
comp178990_c0	TGAGAGGCCCATTAAACCAAAGCATTTGTAACACATTACAAGGTATTTAAAAAAATTCGTTGCCATAGAACTGTCAAAAGTACGTAACAAAATTGAAAAGGAAAAAGAAAAAGAGAAGTATTATCCTCCTAATCAATTGCAGCTATATTGTTACACACAATAGCTTTAACCAGAATAAAATAAAAATAAGAGAGATGGACAGGTGAATGTAAATAAGAATATTGTTTAACATACATCCTATGGTTTAGGAAAGCTTCTATGCCCAGCCTTTGTTAAAATTATACTTTCCAAGATAAAACACCTAAATAGTTTACAACTCTCTCTCTCTCTCTGTGTGAG	173	GAAT	G	35	0	5	1	39	0	14	12	15	1	14	3	17	5	15	3
comp178995_c0	GTATGCATAGATCGAAGAGGTGAATCCTTTTTTCCCTTTTCATTACTAGTAATAACAAATCTCTTGTGATCCCTTTTTTTTTCTGTGAGATTCAAATACAAATGGAGTAGTGGTGCTAGTGGACATGCAAATCGCGGGAGGCAATTTTGTAACCACATCTTTTTTACTTGCTATTAGGTTTGCATTTGGGAAGTTTGTTTTTCTTGTTTTTGAATATTTGGGGACTTTTGTTTTCCCTGGTGAAGAAATGATAGAGCAGTATTTATCTACTAATTTTAGCCAATATTTAAGTACATAAACATATTTCAGGTATGATGGCTGACAT	230	G	GT	2	12	0	3	0	1	4	9	0	8	0	5	0	3	0	2
comp178997_c0	GGATGGGGACTCTATGGACAGGTGAGTTTTTCTGGATCATGAAATCTCTTGTTGCATGCTTTGTGTGATTTATTTTTCTCATTCTTTTTTTGCTTTGTATCTGAATTGTTAAATTAATAATTTAGGAATATGTTACCACTTCTTTGTAAATGCACTATTCTAGTGTGAATTGGGAATAGTGTCATGTGATTTTGGAGTACATTATAAACAAGTGGAGTGGGAATAATATTTTTCCTAATTTTAGCATGTGTGGCCCCTAAGAAGCATGGGCTTGCCAACACGGTAATTTTCAAAAAATGTAGGACACAGACACGTGGGGAACGCATGCAAAATGATGGAAAATGGCAGCAGCCAAT	84	CT	C	2	1	1	2	13	6	12	6	6	2	1	4	1	0	1	0
comp179000_c0	CAGGAGTCCATTCCTCTCCTTCGCTGGAGAGAAGCTGGATATTTTTTTATATTTTTTCTGGAATCTACAGCACTTTCATCAGTTTTTTTCTTTCCTCTCTCATCCCACCACCACCAATTCCTCCATTAATAAATATACAAGCTAGCACTTGTGTTTGGCAGGTGTTCATACACTGCTTCTCTTCCTTTGCTCTTCAATACTCATCCCCTCTAT	82	G	GT	21	0	9	1	11	1	11	8	8	0	14	0	1	3	3	0
comp179025_c0	GTCAAAGTTAATGATTCTTTACCAGTCTTGATACAAAACTTTAGAATGAAACATACCACAGTTTACAGCTTGTTACATTCCCATAAATAAGAAAGCTCTCACAGCTTGTACAAATTTTCAACTACTGAAATATTTCCACAGAACCAACTGTTAATACAAATCTCCAAGTTTCTTCGCATCCCAATGATCAAAGCCAAGAAAGAAAGAGGGGGAAAAAAAAAACTCTAGAAGCAAAATTATTCCTCACCATG	113	A	AAT	47	0	10	0	26	0	34	0	28	0	24	7	13	0	6	0
comp179034_c0	GAGAGAGAGAGAGAGAGCATGGCTCAAACTGAGTACCAAAACCTGCAAAGTCTTACTCAATTCATTACCCCTCAATTTGTCAAAAAAGTTGCACAGTTGCTACTCTCAGTTTCTTTGTTTTCCTTCTTTTTCTCATATTCGTCATGCTACTCTTTCTTCCTCCATTTCAAGTCCCACTTCTCCACATTCTCTTTCCATCTCCTAGGCTACATCATGGACAAGAATTGCATTTTTCTCATTTGCAATGGAATCCTAGTCTTCCTTGCTAAAACTTCTGGCTTCATCCGCTTTTCGCGTACTTCTAATGATCCTAACGGTCATTTATCCAAGAAGATTGGAAACGGAGATGGAGATGGTTTTCAATCAGCACCGGAGTTTAGACAGTCATTGCTTGAGAAA…	81	C	CA	8	0	3	4	7	1	10	0	3	1	10	1	2	0	1	1
comp179043_c0	TTCTCTCTCTCTCTCTCTCTGGTACAAAAGTACGAACCGTAGCAACCACCACCGTCTCCGAGCCGACTCCGCCGCCACCATCACCGTCGTCTTGTTCTCCGGCGCCACCGCCGAATCTCCGAAATTTTGGTCAATGGACGTCCAATCTGTCGAATTACACAACTCGCGTTGTTAGGGTTTGGAAAGGGTTTTTTTTTTTGGTTGGAAATTTGCGATTCGGAGAATAGCGTAGGGTTAGGGTTTTTTATTGGAGATTGAAGAGCTGTGATTGTTTGATTTGAT	188	GT	G	6	1	9	4	13	6	7	8	18	3	11	0	14	1	4	1
comp179045_c0	GCAGTTGTTGACGCAGAGGGTTATGGTTTCGGGGACGGCCTTGAATTCTGTCTCCTCTTTCTCCGTCCTCTGAGCCATGTTTGTTTGGTTCAACGATTTCTCGATAGAGAAATTGGATAGAAGATAATTGATGAGATTGAGAGACAGGCGTGGAGGAGGTGGTGGTGATGAGGAGTTTTATGGGATGGAGAAAGTGGTCGGTAATGGCGATGGAATGTGGACATCAAGACACGCGTATCCAGACATTTTCTTTCTTTCTTTTTTGTTTTTAATTTCCTACTTTTTCCAATCGTGACTTTTCTCAAATTACACATTTATTTATGGGTAAATTACACTGATTGATTTCTGT	225	C	CA	0	1	0	1	0	8	2	10	0	8	2	1	0	4	0	3
comp179087_c1	GTGACCAGCCTTTCGCATTATGTCCACCACACGTGCATGGTCTACACGAAGGGCAAGCACATTAAGAAGATCGTTAATAAGATCAGGATGTTCTTCCAAGTAGAAGTGTACAGCCTTGTAGTACAGCTCCACACTTCCAACTTTCACCACAACATCTTTAAACTGCATGTGATCCCACGCTTCTGGGGAGTGGTTCATTATGGTAGCTGCAGCATTGTCAAACTCGTCATATTGGATATACAAATAAGTTAGTTCCTTCCAGTGCTGCTGTTCATCACAAGCTCGTATGAGCTTTGGAATGTTGAGACGGGTTGAGAACAGTTTGATGTGCTCCATAAGCTTCTCATGACGAAATCTTGCATAAAGAATGCCCAATTCAGTAAATATGCCCATATGAGC…	219	C	CAAA	50	0	22	0	15	5	31	0	37	0	35	0	27	0	15	0
comp179098_c0	GGAAACCATTGGCTACAATTTGCATAAAATACAACAAAGCATTCTTGTTATCAAAAAACAAAAAAGGCATTCTTGAAGTGAAATAACTCTTTATTACAAGTATTGTTTCAGCCAAATTCAACAACACAAACCTATGATTTCTATTCTGAAAATTATGTATAAAAACTTTGACATATTGACTACAAGTAAAACCTGGAAAGCAGCCGACGCGGCAGAACTCAGTTGACACTCAACATAGCACTACTGCTTCATGAAACTAAAATATCGAACGATCACCCAAATGAAAAAATGAATTTAAAAAAAGAAAAAGA	215	G	GA	36	0	23	0	24	0	26	0	15	4	24	0	20	0	8	2
comp179153_c0	GAGATCGAACATGAGCTTCTCGCGGACCGCCTCGATTCCGTTGCTATCATCAACACCGTCGATAATCGGCGGTACATTCGACGGAGATCTGGGCTTGATCGTTTTGGAGCCGTCCGATTGGGAACCCAAATTGTCGATTTTCATGCATCTGAGGAACCTCTGGTTGCCCCATTTCAAGCGGGGCAAGGCGAAGTTGTGAAGAGGCCTCGATCTCCCTGGTTCTCTACCCATTAACCTCTACTCTCTGTCTCTCTGTCTCTCTCTGTTTCTTGAATTGCACAAGTCAAAGATCAAACAGAAGTGAGAGTCAATAAAGTTCAATGTTCTGAAACCATACCCAGTTTGTGGTATCGATCAGTGTCGAATTGCCAATGAGAGAAAGCAAGAAAGAATCTGTGA…	341	G	GT	79	0	20	0	30	0	27	0	27	3	27	2	26	0	14	5
comp179197_c0	CAAGATGACCGGTAAACATCTGAGTAACAAAATAGAGCATGTAATTGAAAATGGAGACGATGATGGATGAGCCCGAAAGCAGCCATAGCAGCTTCGATTCCCAACACACGAGGCGAGGGTACCACCGGATCGGCACGGGCTTATTTGTTAGTAAAAACTCTTCCACCGCAATCGACGTCAAGTCCGGAATCCGAGCATGCGAGTCAAGTCCTACTAGCAGCGTCTGATATCCTTCTTCATTACTCCCCATGTTTTTTTGTCAATATCATCAGACGCCCTGCTGCTAGTGTCACTCATCTCCACTCTCTTTTTAGCACCTGTAGTGATGATAAACAAAAAAATCAAATAAAGTTTCAAAATATCAAATTATGACTAGTCAACTCGACTCGCTT	251	G	GT	72	12	42	13	52	30	43	21	30	10	39	27	50	5	32	15
comp179201_c0	TACAAGATGAAGATGAGAATGCAAGCTGAGATTGGAGGCTTGTTGGAGAGAATGGAGGCAACAAAGCAACAGTGGGTGTAATTCCTTTTTTTTTCCTTCTTCAAGTAGGCATTAATTTCTAAATGACATGACAATGGTATGTAGTGTGTTGCTTTTTTTCCATTTTGGATGCTGGTTGTTTCTTCAAATGTGAATTGAATGATTGTTTCTTTTGTAAAATTTTGGATTTTCTGCTTTATCTTTTCTTCGCCTTCTTAGTAGTCTGATGTGCAAATTGATTGTTGATTAGAGAGCTCTAAAACTTGTAGTATTGAAAAGAAAGAGCTGATCAGAGAAGCTATGCAAATTTTTTTCTGTT	85	C	CT	28	5	17	8	25	4	50	7	45	8	45	32	32	15	30	0
comp179225_c0	TTGCTCACCAAAAAAAAAAAACTATGTATATCTAAAAAATAAAAATAACTTAAAATATTCAAAAAAATTTACTAAAAACAAAACACTTCCATGCAATATTCAAAAAAAAGAAAGAAAAATTTTAATAAGCATGACATCATGCAACAACGAACAGCCCTAGTATCCACCCTTGAGATCGTTCACCACGTCATAGGGTATCGGCGTAACGGTTTCCAAGGTGGCACCTTCCACCATGAAACCAGGTTTAGGGCCCTCTGGCTGCCTTTTAGTGCTTATGACTTCACCTCTGGCCTTGGCCGCTGCCTTCAGTTTATCATTGTTCATTTTCCTTAGTTTGAAGTCTTCGGTGCACCTTGA	101	C	CA	136	6	60	9	90	6	89	2	121	51	89	61	85	109	41	58
comp179226_c0	TGGTGGTGGTGGTGGCGGCGGCGGACGCGGCGGCCGTCTGCTGCTGGTGGCGGTGGTGGGGGACGTTCCATAACTAGATGGTGATTTGTTTGACATTTTGGATCCACAAACAACACAGATCAACTAGATTCAGAGAGAGAGAGAGAAACCCTAACCCTAGAGGGGCTCTGTGGGTGGTGGGTTTCTCTCTGATAACAGCGGTGGGAGGAGGGAGGAGGGGACGGAGGCCAG	95	A	AT	52	5	36	1	25	2	40	6	22	5	20	3	12	12	41	3
comp179243_c0	GCCGTCCTCTGCTTCCTCTGATTCTCGCCATTGATTGAGCTCAAAACCAACCAATTCTCTCTCTCTCTCTCTACCAGGTGAATTCTTCAATACCCATCTCTGGAATTTCTTCAATCTACTGTTACATTGAACTTCTCTTTCAGGGCTTAATCCATTTTCCATTCTGAAAAACCAAGAATTTCCAAGAAAGCAAAAAAAAGGGAGAGAGATCTTGGGCAATCTAATCCAATGGCTGCTGCCGTAGGAAGAAGAACTCTTGATTGTATTTCAGGTTTTTCGATCTCAGTTTTCTTTTTATGTTTGTTGTAATATGTTCTACTTTGCTGTTTAATTGTGCTGTTTGAGTTCAACTTTGGAACTCCATGTTGGTCTGCTTTGTGTTTGTATGGTTGGCACTGT…	191	C	CA	50	10	36	6	50	13	68	2	83	14	107	15	42	24	47	5
comp179247_c0	CAAGGTTCTGGGTACTCAACGGTGAGTCTATGCTATGCAACTCAGGAAGCACGATAATTTTGCTAATATTCAATTTACAACATCTCTAAAATTGAACGAGAAATAATTACTACCTATCCAAAATGCTCTCTTTTTGAAGAATTCTGTGTCTTGCTGGGCTAGATGGGATTTCCACGGGAATATCACTTAAGAGTGTACTATTACAATAAAGATCCATTGATGAGTCTTCACAAATATGACAATATGCTAAAATGTTTTCTGATCTCCTCAGGTCAATCAAGATGGGG	189	A	AT	3	16	1	3	1	1	5	10	10	10	2	6	3	4	1	1
comp179257_c0	GTTTTCAGAAATTGATGTGGCGAGGACACTTTCTGAATGAGAATTAGATGCCTTGTGACGAACCGCCGATATCATTGAAGCTCCTACAAAAATGTGGAATGTAATGTTTGGTTGAAAATATGTGATCCAATAGTTTATTGAATTTATTGTGTATATGTAGGCAATTTGTAAATTTTAGTAGGTAGGCATTTATGGTCAAGGCACTCATTGATCATCTTGTCTACCTTTAGTATGTATTGTGTTGTCTTGATCTTTGTGTTAATGCATAGCAATCAGACATAGAAGGAGATAGACACAGGTTTGTGATTATCTGTTCATCTTGTCCACCTTTAGCACATATGGTGTTTGTTATGGTTTTTGGGGGTAATGGAGAATAGTCTATGTGCATAGAAATTAAAC…	232	A	ATGTAT	36	0	18	7	19	13	60	4	54	0	22	13	60	6	42	9
comp179337_c0	AATGGCCCTGTATCATTTGGTGCTGCCGATACTTCTTTTTGCTCATCGTTTTTTGAGTCAAAGTCATCAGAGTCTGTTAATAATACTGCAGCCACAGGAGGGCCTTCCAGGAGGAGGAGGACCAAAAGAAGGGGTACCCAGATGACTCCATCTCAAAGATTTTTCCGTGCCTTCATTCCAGCGTCGGTTGGATTATCGATGGAGTATAGAATAAAGGGTAAAGGATCTGGTTCAGAGGTTTTTCACAGCAGAAGGTAGAGAAAGTATTGGAGGAGTTATAAATTTCTCAGATTAGGTGCTTTTCTCTTCCCTTGTTTTTTAAATGGTTTTTTGTTCATTATTTCTTCAATTTATTGAGCTTTTTGTCATTTTAACCATTTGGTGTATAATCCACACAAG…	108	CAGG	C	30	2	20	5	21	14	50	12	27	0	22	16	22	0	10	1
comp179354_c0	GGTGGTGGTGGTGGTGGAGTGGCAACAACTGAAGGTGGAGTGGTAGACCATGTTGGTTGAGGAAGAGGTAAAGACTCCAACAATGAAGAGCAATATTGAGAACCATAGTCACAAGATGATGATGATGATCTATGGAGGTGAAAGGCATTGACAATCTCTCTCCTAGCTTGAGCTATGTTGATGGAAGAGTGATCTTGTTGTGTGGCTTTTTTTCTTTTGTGAAACCTTCTTCCTAAGGGTTTTCCATTGGAGTCTCTTTTTCTTGATTCTGAGTCTTCTTCCATGGCTATACCACAAGAAGAGAGAGAGAGAAAGAGAG	114	A	AGAT	45	0	37	0	67	0	69	0	17	0	59	22	66	0	67	0
comp179359_c0	TTTTGGATCTACTTTTGTATATGGCTATCAGAATGTTGCATTCGAGGTTATGAAGAATGGTTATATTGCAACTGTAACTCTCTTCCAGTCATGAGAAAATTGTTCTATGGGTGCAGGTCGGTTTTGTGCAGATAACAATTGTAAAGCAGCCAATAATGCTTGTAATGAATATCATGGTGGTTTCCTCTATAATTGTATAGTTATTTAAGGATTTGTACAGTTGATTCAGCGAAACATGCATGATAACTTCTGTAACCATGTATTATGAGAAGTTTGCATGGTGCATTGCTCCTTTCTCTACAAAATTCATGTATTCTTTTTGCCAAGTTTTACTGGCTTCTTGCTGTCTTACAGTTCAGAAAAAATTATATGGTTTGATTTCTGAAAAATTGAAAGACT…	281	G	GT	11	0	13	0	10	0	22	0	26	0	4	5	10	0	12	0
comp179371_c0	ACTGACATGAAGACATCTCAGGATCAGGATACAATGCAAGGGTTCTCTGCAAGCATGGGTACTGAGATAGGAGACTAACCGACATCTGCTGTCCAGGTTCACACTATGGGCTCTTTGCCGACTCCATCAGGTGCTACCCAACAACGTATTTGGTTTCCTCCAATTCCTACTTGTGAGAAAAGAGAGGCAAGTTTTACTTTTATAATGTATGTAAAATGTTGACCCCAAGTATTCTTACAATGTATATGGCATGACCCCAAATTATTTCAATAGTTA	136	A	ACG	0	11	0	14	0	2	17	14	0	20	0	13	0	34	0	2
comp179376_c0	ATGTTCATTATGTGAAATAATTATTTGGTGGGAATAAATTATTTTGTTCGGAAGCTAATAGTTATTTCGCAAATGCGGATGCCATTAACCTGGCGAGAGAACAAATTTTAGCACTTGTAGCAGAAACAGTTAAGGTAGTTGGATTTTGTATTATTTTTAAGGTGGTGTAGTCTGCAGTGAACTTTTGTCCAAACAGTTTTGTATCATATGTAACTTTCTCTTTTCTCTCCCTTTTTTTTTTGTTTTTTTGA	114	CT	C	47	0	22	7	12	0	30	8	18	21	20	14	31	8	30	0
comp179380_c0	TAAAAGAATGAGATCTAAGTTCTCAAGTGCCTCCTTCTTGTCCACATTGCCCCTCAGGAGAAGACCAACTGCATCAAAAAACCCTTGAAGAACAATGGACAAGATGAGCTCATTTTCATCATCACCGCCAGTAACAAAGAAGTGAAGGTCTTGAACAAACTTGTAAACAACAATGTTGTTTTCAAACATCGTAATCTCCGCTTCTGTTCGGGCATTTGTCTTTTGTGTCTTGGTAAATACAGTTTTCTCAAAAGCTTCCTTTGCATTGTTTGTTGGCCAGTCATCTGAATAATACTTAACAGCAACACGTTTCCCTTCCGAATCCAGAAGAAGAATGTTTTTTACTTTAGGGCATGACTCCATTGTGTTCGATTGTGGGAAAAAAATCTTCTGACAGTG…	379	G	GA	128	55	73	12	54	17	74	4	119	57	155	6	109	21	72	8
comp179392_c0	TGATTTTGCTCTGTTTTTTGTGTTCAAACTTCAATGTCATGTGTCCTTTTCTCCTAATGATTACTTTGTTTTTTTGTTTTGTTTTTGTTTTTGTATATATAAGCATAGAGATAAGAAAAGAAAAAAAAATAATTATGTAAAAGTTGTGTCATGGCTTCGATATTGTGTTGATGACTCTGAACAGTTCTGGTTGGATCTCGGTGCCCGAAAGTGGCCGGAAAATGGGCACAGTAGCCGGAAGTGAACTTTTATTGGTTTTGAGCTTCATTGAAGTGTGCTTCTAGTTAAAAAATATGAATGGAGGCTGTAATTTTTGTAATGTGGATGCCTAGAGAGAGAGAGTATTTTTTTTTTCCCAAGAGAGATTGGTGTTGAGAAAGATCCCACTTGTACTGTTCA…	286	T	TA	7	0	9	0	3	2	10	4	6	0	6	12	5	0	4	0
comp179398_c0	TAATATTATAGAAAAAAGAAGAAAAGGAAAAGTTCTGCTCTGTTCTACCTTGTTTTTCTTCTTTGTTTTTTGCTCTGATCTTCGAGTTGTTGTGGTTTGTTGATCAATGAACATGATTTAGACTAATCTGGACTAAATCGGAGAAGAAGATTTTGTTTTTTTTTTTTTTAAAAGGTTGTTCGATCATGGCGGTCGTAGAGAATGCTGGCTCGTCAAATCGGACTGACTCCGATGTTGATCAATCGAAGTCGAATCAGACGGGGACACAGAACATCAGCAGTAACCCTATTTTGAGGTCAAATGA	169	T	TA	158	0	85	0	64	11	35	25	130	0	52	14	76	45	60	6
comp179432_c0	TTGAAAGTTTATATAGTGCCGAAATAGAATTACCCTTAATAAATATGATGAACAAACTAACTTAAAAGCAATACCAAAAAAAAAAAAGAGTAATACAAAAACTAACACTTTGATAATACAAGAATTCCTTTGATCATTTCTAAAGTATGCAGTCATAGAGGACAGGGAAATTGCTTCACCATCCTCTCAAAATGTCTCAATACATGACAATTGGGAAAGAAAAAAGAAAAACAGTAAATAAACCAAAAATATAAACTACGAGAAAATAAAATTTAAAAAAAAAAAGAAAAA	188	CA	C	39	0	24	0	24	0	51	7	26	0	18	0	39	0	14	5
comp179446_c0	GTTTGAGTTTGAGTTTGAGTTTGAATTTGAATTTGAAGCGACGGCGTTGGTGAGGTGGTTACTGGTGGAAGGTCTGATGGGCGGAGGACGAAGAAACTCCTTCTTCACGGGGGCAATGGCTTTCGCCACCAGCTCTTCTGCTGTTTTCTCAGCCACTACGCCGCCGTCTGATGGAGGTTCCTCCGCCGTGGAAAGGTCCATTCCGGTTGAGGAGGCTTCTCTTCTGTGTAGGGTTTCTTCTGTAGAGAGCAATAGAGGAGTGGCTGATACGTG	99	CCTT	C	56	0	18	0	43	0	31	0	23	9	58	15	43	0	14	3
comp179470_c0	AAACCACCGTCACGTTACATGAATAAAAAGTACTATAAATTGCGTCTCGGGTACTCCAGATCGTCAACTTCGAACAGCAGAAAAGAAAACCCAAACAGCGGCCAAATCACAGCAAAGGAAGGCGACGAAAGGCGTTATCCTCAGTGAAGACCACTAAACCCTCATTCACGGCAGTGCCACCACGTGTCATCCGAAACTTCCACTGACATCAGATAGCCCCCTATCTCCCACATTAGTCTCTACTTCATTATCTCTCTCTCTATCTTTCTATATATATATATCTAGTTATTATCATCGTCTACTCAGCATATGCCAAAAGGTTCGTGTCCAGTCCTCGAAATGCGTAATTCATCATCATCATCTCTCTATATATAGAATATAGCATAGAATCTACCAATC…	352	TC	T	6	12	28	4	12	1	14	0	10	1	40	1	16	2	20	6
comp179500_c0	CTTAACAAGATGATTTGCAATATTTAAGTCATCCCTTTCGATCAACAACAGCTTAGTAACACCAAACATGAACATTATAATTGCTAGTTTTGGTAGTTGAGGTTACTACCATACACATGAACTAGAAAATTACTAACCAATAACTTCTCTCAAACATAAACACAAACAACAAATGAGAGATCTCTAACTAAGTTTACAATACCTTAGCCAGATTTACGACCAACCATAGCCATCAAAGCTTTCTTCATGATCATAACTGAATATCCACCACTTCGAAGCCCATCGCGACTGACTTCTCTACCAATACCAAAACAAAGAGTTGAATTAGGCGATCCGATGGACACTTCTTCCTCATCTTCCCTCTCATCAAATGACATTGAACCCGCACTTGAAAACTGG…	157	T	TAAACAC	2	7	1	3	9	10	0	7	12	4	4	0	4	0	5	0
comp179511_c0	GATTTCTCACTGACAAGTCCTCTGGGAGGAGGGCGCCCTGGTAGGGTAAAGAGAAGGAACCAGAAGGCTGCTGCCAAGAAGGCTTCAGGTGGAGATGGAGATGAAGAGGATGAAGAATGAGCGCTGGTATCAACCTTTGCTTTTAGTAAATAATAGGGTGTGTTTAAACTTGTATTAGACACCAACCTATTTGAGGATAGTTTAATTTATATCACTGCATTATTGTTCCAGTTTCTGGACCCTCAAACTCTGGTCTTGGCCAAAGTTTGCTTACATTTTGTTGTATGCAATGACTGGCGTTTTGACAAATTATTCTTTTAATGTGGTGGATTGTTATTTTCTTTTTGGTTATGGAG	265	G	GT	7	65	27	62	10	51	0	35	0	62	0	41	0	80	0	45
comp179548_c0	GAACGAATCTATATAGTTTAAATAATTAATAATTAATATTAATGTAGGAAAAAGGTTTTCGAACTTTTAAACAAATTACTGTAAATCAAATTTTTTTAAACTTAAATATCCTTAAATTCTAGTATAGCGCACCCAATAATAACAATAAATTAAATAAAAAAATAAAAACTGAAATTCATGTCGTAACTCGGAGATTGCTTCAACTTTTGCATCAAATTGCCAGGGTTTTAAATACAACGTAATTCTACTTCTCAACTCGCCGATCATCGCAAATAATGTTGAGCAACATAAAATCCGGATAAAAACAACAAAAAAACGCATTCATAATCAAGTCGTGATCCCGAATTCACGGTCATAATCAAGCTTACCTCAACTAATAATTAAAAAAAAAAAACTCAT…	438	CA	C	33	0	5	0	20	16	13	0	24	0	14	0	3	0	4	0
comp179564_c0	CTTCGAACTTTCGCTGCAGCGACAAGCTTCATTGCTTCAGTGATCTTCTGGGTGTTTTTGACAGAGTCTATGCGTTTGCGAAGCTCGCGGAGGCCACAGTGAATTGGGTTCACTGAGGGTGATTTGGAGATGGAAGTGGGTGAGTTTTGGGTTGGGAGTTGAAGAGGGTTGAGAAGAGAGCGAAAGGAGAGAGAAGAAGGATCGGAGAGAGATGGGTTTGGAGAGACTAACATTGTTAGATTTGAGCAAGACATGGTTTGGTGTTGGTGGTTTTTATTTTTTATTTTTTTATGCAAAGACTCAACAATGGAGGAGATGGGGAGAGGAGTTTTTTTGGAGTTTTATCTTGATGTGGAGGTGGTGTAGTTGCAAAGGGTTGTGTTGTGT	275	TA	T	193	34	115	110	242	0	138	24	41	10	8	1	13	13	8	2
comp179574_c0	GTCTGGATGTTGCAAGCCCCCTACCGAATGCGGGTACACTTACGTGAACGAGACAGTTTGGAGTGCCGGAGGAGGGCTCGTGGGAAGCGACATGGACTGCACCACGTGGAGCAACGACCAACAGCAGCTATGCTACGACTGCAACTCCTGCAAGGCCGGTGTTCTGGCCAGCCTGAAAAAGAGTTGGAGAAAGGTCTCCGTCATCAACATCATTATACTGATCATCATGGTGATTGTTTACGTGGTCGCTTGCGCAGCGTTTAGGCACAACCGTCGGATTGACAACGATGAACCCTATGGGGAGACCCGGATGGAGAAGGCACGGCCTAGTAGGATAAATTTCTAGCAAAGGTGTTTGGTTGATGAGAAACTGTGAAATTTGATGAAGCCTTAATGTGT…	447	G	GGTT	3	11	2	9	0	10	2	16	6	16	1	8	10	7	0	13
comp179603_c0	ATGCTTATTATAGTTGGCATCGTAATCAAGATGGGTATGCTGTTGAAGCTGATTCTTTATGGTTTTCCAACCAATTTTGGCATCCAGTCGATGATTCTACAAGCACCCGATGATGAAGATATTAAGTCCAAGAAGAAAAAAGAAACCAACAAATAAGGAAAATTTGACGGATGATATAATATTGCTTTTGTTGTGTACTCTAGAATAAGTACCCACCATTCATAGTCACTAAAGATTTCAGGCTTGTCTTTGTTGAATCCTTCGCTCATTTCATCTCTTTTTATGTGTTCACTGGTTGTACATTGTTTGCCAGTCTATTGATGCTTGTTATTGTGGAACTAGGGCCATAAATGAGCCAAGCCCTAGCTGAATAATAGATTGTTCAAGTTTGGTTCAAAT…	221	CAT	C	0	9	9	2	6	3	5	0	2	9	1	2	2	7	2	1
comp179604_c0	GACTGAAATCCCTAATATGTCCCCGGTGCAGAGCGGTGCAGCCAGGGAAAATGAGTTGCCTGCAACGGCTGAGGCACCCCCTCTGGTCGCTGTTGTAGATAACGAGTTATATGCAGCTGATTATGCACGTATGGAGGTGAGAAAATACGAGAAGGAGAGGAGAGTGTGGGTTTCTGTGGGGAGATTGCCGGAAAGGGCGGCCTCAATGAATGGTTGGGGTTTGGCATTCAGGGCATGCGGACAGCGGCTTATTTGTATTGGTGGACCTAGGTCTGCCGGTGAAGGATTTATAGAAGTCAATTCATGGGTGCCAAGTGAAGGCCCCCCAGTGTGGAACCTGCTTGACCGAAAGCAGTCTGTGAGCTTTGTTTATAATTGTGCAGTGATGGGTTGCTGAAG…	422	G	GA	67	13	38	0	27	0	57	0	22	23	33	14	29	0	1	19
comp179612_c0	GTATGTTGAAAAGATAAACATTCTTCATGTATTGGAAAACAAAAACAAAAGTAGGTTGAAAAGATGAACATTCTTCATGTATTGGGAAAAAAGTTTCTCAGGGTAATTTATTATTTAAACTTTGCTTGTACATTAGTCTATGCAGAAGCCTCAAAAAACTGCTTAAAACTACCAAGTTTTACATATGATATAATTTAGCAGTCACTTTATCAAAGACAACGCAATTTAAGAACACTCATCTGCTGAACTTTTTGAAGGCTTTCACGATGAAACCACCAGTCTTCATGCCATTTGGAAATCGATATCAGTCCATCAAGTAAGAACTATGCGGAGTCTCAGCACCATTTTTGATGCGAAACCCGGTATGGCACATGTGATGATGCAGAAGTTGAAGCAAAG…	152	C	CA	23	2	13	0	24	1	45	4	53	4	46	25	31	13	32	7
comp179677_c0	TGATGATGAGGTCTTCTTCATCTTGACCAAAGTTGCCGTGTTTGATGTCTGGCCTAAGATAGTTTATCCACCTCAGTCTGCAACTTTTACCACAACGATGCAACCCGGCAGCCTTGGGAAGGGTGCGCCAACAACCTTCGCCATGAGTTTGAATGTAATCAATAAGCTTTTGGTCTTCTTGCTTGGTCCAAGCGCCCTTGTTGGTGTCCTGTTTGTCACAGCAAGGCTTCCTCATTGTTGTACTATTCCAAAAACCCAATGGAAATGCAGAGAGAGAGAAGGGGGCACAAATTTGAGGGGACAGAGTGAAGATGGAACAAAGGTAGCCTAAATATAACCTCGACCGATGACTTTGTG	268	CAG	C	9	0	10	0	5	1	4	5	1	0	6	10	1	0	2	0
comp179680_c0	GGAAAAGGCTAACCAATCTCCCATTTTGTATTACACCAAAAATACAACGCTTTGGCAGCTTCATATGTGCAAATGTAAATACTAAATTTACAAAATCTGAACATTCGCAAATAATCAGCCAAACTTGAAAGCAAACACATTGATATCAATCTCATATAAATTTGTCAAGCAAATTTCAATGAATTTTGCATTGCCCAAGTACAGATCCAACTAGTTGAATTAAACCTCAAGTATTCAGTTTATTATGCAACAGAAAACAGCAGGTTTTACAGGGTAGCTTCTTCTGGGTCACTTTCAATTGGTACGGGAGGCATATTATTGCCACCTCTCAA	112	T	TA	36	40	54	46	71	22	7	62	65	14	33	89	8	49	55	8
comp179689_c0	GGCTTGAATTTCGGCCCATTAGGCTTAGATTACGGGCCGACCCACTAACCCATATAATCAAAGTGACTTGGGCCTAAGGTTTTTAACTGGACCGGGCCTGAAAAAACCCATCAAACTTAACCACAGACAGACTTGGATACCAATTTCATGGGTTGGGCCGACTCGATACCCTCATTTCATTTGTGTGGCGATGGAGTAGTTATAGAAAAGAGTAACCGGAATCTTGTTAGTATATCTCTACGACAGTTCTCTCTCTCATGGCGTCTCAAGGCGGAAAGCGCTTCTCTTTCAGTAGATCGAGCAGCAGCGGTAGCGAAGGGATTCTATCTAGGGTTTCGAGCGCCGTGTCGCAGTCTCCGATCGTGTACAGGGGGAAGCAGGCGGCGTCGGAGGCGGCGT…	247	TTC	T	3	0	7	0	21	7	4	0	6	0	5	0	8	0	4	0
comp179709_c0	AGGATCCTCCAGTGGATATTGAGTGAGAGAGAGAGAGAGGTTCAAAGGCTCCCACTTTATTGTCTGTATAGTTGATCAATTTACATTGACTCATATGCAACACCAATGGTTGGATTTGTTGGTTTGTTTATTAGAGTTTGGACAAAATTTAAGTAGAATAGAACCATTATGCTCCAATTTGTATGACTTTTTGCAATTGTATAAATTTATAGGAGGCAAATCCGGACACAGAATTTGTTTGTTGTGCAAAAA	147	A	AT	12	8	9	1	2	7	11	10	9	8	3	16	3	4	4	1
comp179732_c0	TCTCAAATTGTCAGCAATGCTAGATGAAAATGTGAAGTAGTCTACAGCCAGGCAGCCACCTTCTCCGCTAGACTTGGTAGGGATGTATGACCCACGGCCAATTTGAATAAGAAGTTGGGTATACCCTTTGTTAAACAATTCCCGTTTAACTTCCGGAGTGTCCACCACTTTAACAAGAGCGTCAAAACAAGTTGTTCCTACAGTCACAAAAACTATCCTCTCAGGCTTTATACTATCATCAATATAATCCATTTATGATTGCGTATCTTTTTCCTCAAAGTGTCACAAACCCAGGCTCAGCAACTGTTTGGTTGACAAATTTGAGTTTAGGGTTTGTGCCTGAGAAACGATGGGAATGATCGTACAAGAAGAAGAAGAAACGAGCCGAGCACACCGGCG…	351	TG	T	1	1	3	1	3	1	2	0	4	0	3	3	2	2	3	2
comp179734_c0	GCAAAACCCCCCAGACTGTCGAACAGACAGACAGAGAGAGATGGGGGGAGTTGGAGCGTTTTGGGGGACAAGAGTGATGGAGATAGTGAAGAAGCATGACTCGGGAGGACTTGTATGGAAGAGAATAAAGCTCACAACCACCAGAAAAGCTAACGCTAAGAAGAGACTTCTTAGGGTTTGGCAGAATGAAGCAGTGTTGAAAGCATGTGCTGAACCAGCTCCAAAACCTTCAGTCGCTGGTGCTGCTGGAATTGTGGAGGAAGATAGCAACAGTACCCAATCTCAATGAACAAATGGATTAAGAGCGTAAATTAGCCTGAGAAGTTCTACAGATTAAAGTTTTATGCGAGCAGACTCTTTTTGTTTTTCAATTTTTTCTCTGGGACATGATTGTCAAAT…	468	C	CCA	0	32	6	23	0	16	0	44	12	18	5	18	3	22	0	28
comp179765_c0	TCAAAACTATGTTCTAGCTTCTACATCAACTTGGAGGCTAACGAGCAATTCATTTCAATTTTAAAAAAAAACAAAAAACAAAGAAACCCTAGAACGAAGAGAGTTATGGGGGAATAATCAAATCCAGTAAGACATTGAGAGAGTGAATGAAATCAATGGATGATGAATGGAGATGCGAATGTGTGTTTTGAGTGTTGTGAATTTGCGTCTGTGGATTTGGGGGGGTTTTGCGATTGCAGGGTTTTAAAGGGATTGGAGCGTAAAAAGTGAAACGTTGACGACAGAGAAACAAAGAGGAGAGAGAGTGAGAAGTGTGAGAGCGAGGAAGAGAGAGATGATTGGGTGTTGAG	133	CATT	C	16	16	26	5	51	0	13	0	69	0	57	0	46	0	25	0
comp179767_c0	GAGACTATGAACAATTACTACGTAAAACACATACAAGAATCACTCGTAAACAGAAAGAAAGACCAAATACATGGCAAAAACAAACTACATTACATGCATCAATTGTTTTTACAAAAACCTGTGAAAGATTTTATTCACCGAAAGCCTAAAAGGTTTACTCTGCAAAATGATTCAACAATAATATAGAGATGTAAATAGTAAGTTGTAAAGCTCTAAATCACCATTCAATTACAAGCAAAGAACCTCTAAGAATCCCTTGTAGCACCTTCAATTCAATCCAGCTAAATATCACTCACCAAATCATCATAACATCAAAATTATGTATAGAGTGATGAATGTGTTGCAATAAATTAATAACAGAATGAGAGACAAAACCAGGATTATAAGTTTCTTTGACTA…	662	CT	C	85	0	95	0	101	0	104	0	101	0	116	0	78	0	54	20
comp179775_c0	TCTCTCTCTCTATCTCTCGTATATATAAAATAGATTGTCTTGCAAATAATTGAGAAAACAATAGAGTTTGATCTGTATCACATCTGTCTTTTCGTTGTGTTTTGGTCTTGTGGTCTGGTCTGAATAGTGTGAGAAGAGAGATGACTGGGGTTATGGAAGGAGATGAAAGTGTAACCCTCGACCTTCTCAAGAACAAAATGGCTGACTTTGCAAAGGAAAGAGATTGGGACCGCTTTCACAGCCCTAGAAACCTCCTATTGGCTCTGGTGGGAGAAGTTGGGGAGCTGTCTGAAATATTTCAGTGGAAAGGAGAGGTACCAAAGGGACTCCCTGATTGGAAAGAAGAAGAAAAGGAACATCTTGGGGAAGAGCTTTCAGATGTCTTGCTCTACCTTGTCA…	584	A	ACCACCTC	0	33	82	94	0	36	0	90	0	70	1	16	1	34	1	7
comp179778_c0	GAAGAATGCTCGTAACATTTTCCAATAATAATAGGCAAATTTCCATCATCCAATTGGGGTTTCACACCAATAGCCACAAAATAATGAGCAAAAACCAACATGAAAGATGAAAGAAAGAACAATGTTACGCTAATACAAGTTTAAGGAAAGCTAGAAGGCCAGTAGTATAGTACTGAAATTGATTATTCTATTAGAAACAGAGTACTTTAAATAATTTTTCCAAAAAAAAAAAAGGAGAAGAAAACAATGCTCAGCCAAAGAAGGGCATAAAAACAAACAAAATGTGCAAGCGCATTTGCGACTTTGATGATATAACGGCATGCATTCTGCTGATTGCAAAGCTGAATGGACATGGCTGGCCGTTTTTTGCTATGCACCAGCAACAGATTCAGAAGTCGA…	221	CA	C	0	5	1	4	8	5	5	10	6	1	7	3	7	7	0	9
comp179781_c0	TGTAAAAAAAGCCAGTAGTAAATTACTGATGATGAATGTCAAAATCAAAGAAACATAATCATGGCATTATAATAATGCAGATTTGGAATCTACCCTTGCCTCTCTGTCTGCTTCAGCTAATACCAGTACCAAAAGTTAGCAGAAGGACCCAAAGATTAACAGCTGCTAGATGATGACAAAAAGAACCCCAAAACGGAGAGCCATAACACAAAGATACTCAGCAGAGTTTAGAGAAAAACATAATTTTTGGTAAACCCAAACTTACTCCTTCAGTACCATTGGCATGACAGCTATCCAGATCCACATCTGTTTTTTGCATATCATTTTGAACGTCTGCACTCTCCAAAAGTTGATTGTGATGATTCTGCTCAATGGCATGACTCTGATCTGCATTAGCTG…	364	T	TCTG	0	22	3	3	2	10	0	15	3	10	1	26	6	3	0	3
comp179789_c0	AAACATGAAAGTCATGGAGATGGTCAAACGTAAAACGAAAAAAGGAGGTAAGTGGTGGAGGACTAAAATTGTGAAAATAAAAAGGAAAAAAAAAGCAGAACCAGCCATGTGGGTGGAAATAATCTGTGGTCTAGTAATCTACAGATTGTTCCGGCGAGTCTTCTACGACGACCACCACCACGATCTCCTCACCTCCGATTCCATTGCTCTTTTCTCCGTCGCCACTAGACTCGAAAAGCTTTAT	85	G	GA	170	39	92	20	104	30	120	23	140	35	195	30	156	57	80	22
comp179802_c0	TGTCCGTGCCATTTTGTGGTTCAAACTTTAAACTTCTTTCCTGGCGCTGTCAGAAGAAGCGGACGAGGAGGAGGAGAGGAGACAACGGCGGTCGTGAGAGAAGAGCGCGAAGAGCAGTGACAAGCAGCAAGGCTTTGGGCTTTTTAACTAGTTTAGGGATTGTTTGGGCTTCTCCATTTTTGGAGACTTGCAAACTGGTAACGAAAG	100	GAA	G	33	4	17	0	19	0	2	4	23	0	24	0	10	0	10	0
comp179827_c0	AAAACAAAAAAGAAAAAGAAGAAAACGAGAAGAGAATCAAAACAAAGAAATACAAACAACTTTAATGTAGCAAGGTATCAATGCTATACCTCGAACACCACTCATCATTTTCCAACAAAAAAAAAAAAATTTCAGCTTTCCTCATCAAAATAACCCCATGCAAAACAACACAATCGAAGCAACCAAACCCACCCTCATTTGTAACCGTCCTGAGCCGCTCGCCGGAGAAGGCGGAGAGGCCGCTGATTTTGTTGAGTTTGAGCTGCTGGAAGTGACGTTGGTAGTCGGAGCCGGTGCCGGAGCCTTAGCTTCATAGAATTCCTTAGGCAACAAAACTTTATCCAACGAATAAACCGCCAATGGAAAATTAGAACGCAAAGCAGTGTTGACTATAGTCTC…	127	AAAT	A	1	0	0	8	5	6	7	0	3	0	0	1	5	0	7	0
comp179855_c0	GGTGCTTCTTTGCGGCGGGTACTACCGTGCTGCCAAAGTTTTTATTTTATTTTCCTACTTCCCCTGTTTTCAACCTCTTTTCGTTTCTGTCCGGCTCTTACACACTTCAGATTGAAAGACCAGTACATAAAGACGAAGAGGAGGGCGTGGCGGCGAGGCAACGGCAGCGGCGACTCTGATGAAGATCGAGTTTCTCCTTGTTGAAGCACTTATCAAA	90	T	TC	0	3	0	11	0	28	0	21	4	0	1	6	15	2	0	1
comp179858_c0	AGCTGCTTTTCTAAGAGTATTTTTAAACAAATCCTTTCTGCTAAGCATAGGTCTGTTATCTTTCCGGAAGACAGGATCGCTAGCAACGAGCTTGGAAATGCGATTGGAGACTTCGAGGGCTTGTGGAGAACCAGCCCAGACGATCTTCATGGCTTCAACATCAAACTCTGCCTTACTCCTCTCCTCAGCTAAATGATCCACTACCTCCATTTCTCTCTTCAGATCAAAATTAACACAAACCCTAATTCACAAATCGCAATATATATGTGTGTGTATAGATATCTATTCTACAGATAGATATAAATAGAGAGAGAAAATTGGACAATTGGGTCGTGTAGTTCTTTGTCTGGTAAGAAGGTGAACAAATACACTGAGTATATACTAGCAGTGGATGCTTCT…	258	AAT	A	19	0	12	1	24	0	3	0	7	6	7	0	24	0	8	0
comp179872_c0	ACTGATTCAGCAATACATGTTAATTCAACATATGAACATGCTTTAAAGGATCTAATCAATTATTAATTATGTGTTTTTAATCATCATGCATGTATAAGCAGCTAAATATTACACAAGCACATGGGTTTTTATGCCATGTAAGGGGAGAAAAAAATAAAAAACACAAGATTAAATATAAAAATTTGTCACAAAATTCCAAGCAAGCAAGGCGATGGGGTTATGGATCTTTCAAGATATCCCACTCCTGTGTAAGAATTCTTGGTCCAGAAAATGCAGTGACCTAGCTCAAAGTTTACTTCATACCCCACATCCACTCTGTGGT	213	TG	T	3	5	9	0	9	0	11	0	7	0	4	0	11	0	2	0
comp179879_c0	AAGAGCTTCAACATCTTCTTGGTCATCCTCCCGTGGCAGCAATGGACGACGATGCATCCTTCTACCATCATCTTCATCCGGTAGCTCAGCTCCACTGTCTACTATGAAGCCGTCTTCGCCATCTTCGTCCTCCTCTTCATCACCGCTAGCCACCCCCGCAATATCGTCAATGAATTCAGCACCGGACCGCCTTTTCGCGCGGCGACCACCACCGGCACGACCACCACGGCCACCGCCATCTAAATAGTCCTCATCGTCGTCATCTTCGTCGTCCTCCTCCTCCTCATCGTCGTCCTCCTCCGCAACGTCGTCGATGAACTGTGATCTCCGCCGCTTGTTACTAGCCTTACCGGCTCCTCCATTGTCATCCTCATCATAAAGGGGCTCGTCTTCGTCTTC…	513	GAT	G	51	0	10	0	27	0	20	0	10	0	17	13	7	0	14	0
comp180025_c0	ATTATGGTTGTATGGTTGATCTCTATGGCCGAGCTGGTCAGCTTCAAAAGGCTTATGAATTTGTAATTCAAATGCCAATATCACCCAATGCCATTATTTGGAGGACTCTCCTTGGTGCTTGCAGCATTCATAATGACGTTGAATTGGCTGAGCAAGTGAAGGAAAGGCTTTCCGAGCTTGATCCCAACAATTCTAGTGACCATGTTTTGTTATCGAATATTTACGCTGTTGCAGGGAAATGGAAAGATGCTGCGACCGTGAGAAGATCTATGACTGACCAGAGGTTGAAGAAAATTCCTGGTTGGAGCATGATTGAAGTCGACAAGGTCATGTATAGTTTTGTGGCGGGTCAAAAGCAAAATAAGATTACAGAAGAGGCTTATCAAAAATTAAGGGAAA…	765	G	GA	3	3	2	0	2	0	1	1	3	0	3	0	2	1	1	4
comp180095_c1	ACTTGAGTACTTGGCCTCTCAAACGAATAAAGTGTCACGGATGAGTATATCCCACTCTCCCCAACCACCATCACCTTTGCATCGGAAAAATGGCTTATTTCCTCGAGGAGAAAGTTTTGAAAGTTTTGCTTCCATTTGAAGGTGGTTGCTAGAAATTGAATCACTTTAATCACTATAAGGCCCCCAACCTTCTTTATACTGGGATTTTGCATAATTTGG	137	T	TGAA	0	18	1	8	0	9	0	15	0	18	5	16	0	10	0	4
comp180119_c0	GTTTAGTCATCAATCCAAAAACCTGGAAATGCACATAAGGGTTAAAAAGATATTATACGGCCTCTTGATGTTTGACAAAAGAAATAAACTTTGACGGGATGTGATGTCTTAACTCTCCCATCTTTTTAGAAAAGTCCGGGCTAAATCATCTCAAATATGGCACTACTTTACATTCCATTCAATTGTGAATCTCAAGGAAACTCAATGCCGAAGCATTTCTGTGGACACTTGTTTTACCAGTTGAGACAAGTTCTGAAGAATCATGCTCACATTTTAGAAGCTCCATCAAACTATGGCCTCATTTGGGAAGTTAGCTATTTTAGTAGGCTAAAGTTTTTGTGTTTGGGAAGATTGTTGGATTTTTTTATAG	106	G	GT	5	3	1	0	6	1	8	2	5	0	0	3	1	1	3	0
comp180210_c0	ATAACATAAATGGAAAGACTTCACAATTTGAAATCAAGGGTTCAATGTGAAAAAATAACATAAATGGAAAGATTTTTTAGTTTCAAGTTCATGAAAAAAAGGTACTAGTGTGCAAGATACTCGCTAATCGAGATCTGTAAAGAATAAGATGTATGCAGTCTTGTACAGTTTCAGAAGAGGTCGTTCCGTGAAATTTGAAATTGAGATCCTTCAACATCATGATGATAATAAATGCATCAAAAACCCATTGAAAAAACACTATAAAACTAAGTTTTGATCATGGGGACTTCAAAGTGAAAAAGTACATTAAAAAAACAAAATTTTACTCTAGTTTAATGGAAAAAAAAATGCGAGCCAGACCATGAGATTCTCGCTAAATCAAAATATATGAAAGGCAAG…	339	G	GA	0	3	1	0	1	0	4	6	9	0	3	0	5	1	5	0
comp180247_c0	CCCAACACCCATAGTCTATTATTATACTCTAACCCAACACAAAATAAATTCAACTCTTTCCTATCAGATGAGTCATCTAATTAGTAATATAATCTGAAACTGAGAATAAAAGGAATTCTAAATTTATACAAGCAACATATGTTGATTTGTTGCAGGCATGCCATACCGCTCATTCAGAAAACTTACCAGGAAAAATAATAGCCGTAGGTTAGATCTTTGTACAGAGTCATGAATGTTGGATCCTCCACAATATCACAATTGGCTCCGCCATCAATTTTGAAGTATAGAAAATTAGAATCAAGTGCGAGCACTTCCTCGTGAAAAACTTGGAACAAAATCAATGAATCACCAATAGTCTTTGCAAGAACAAACACCACCACGGAAATGGTGGAACCGGTT…	245	C	CCA	0	3	2	0	1	0	11	0	2	2	1	0	1	0	2	0
comp180403_c0	GAGAAAGAGAAAGAGAGACAGAGAGAGTGCCGGCTGGTGACGTGCGGATTGACTAATGCAATAAAGATGAACGGACGGTGTGACGGAGATATATGGGTGAGGGAGTGACAGAGAGAGATATCTATGGTTCAATTTTATTTTTTATTGATTTTAAGCATTTGGTGACGAAATTTGGTTTTCCTCTCTAAAAATAATACATTTGGAGACGAAATTATTTCCTCTCTAAAATTTTTTACAATGGTGACGACAAATTTCGTCTCAAAAATGGCGCCAAATCTTCCACCAAATTTTCCAAGGGCGGGAAATTGTTTTGTGACGAAAAATAAAATTTAGAGACGAATAAAATTTTCGTCACCTATTGTTTTATTTGATTTTAAGCATTTCGTGACGAAATTTGGT…	144	A	AT	4	0	0	1	5	3	3	1	1	0	2	1	0	2	2	0
comp180458_c0	TTATGGTCTATTGGCGTCAAGTGCCCATCTCTTCAACACCATCAGACCCTCTCTATATATTACTGAGTGGATTGTATGCTTAGTTGCCTTGTGTTTTTATAATTTATACTTGTCAGGAGAGGAATTTTGACTTTTGGAAGTTTTCATGTAATTCCTTCAGATTTTTTTTTGATCAGCTACATATTTATTTCCTATTTTTATAGTAGTTTCTCCCTCTTTTCAAAATTTTGGAAAGATGAGTGGCTTGTCAATTAATTTTTTGTTACACATATATATAGACATTTCCATAAAGCTCCATTCCTTGGCATTGGTTAAACTTCATCTAGTAGGGACTGACCAGAAAATATTTATATTAAAAAAAAAAAAA	161	A	AT	3	4	2	0	2	1	5	0	1	1	5	1	2	1	2	1
comp180591_c0	GAGAGATTCATTTCATATATTTATCTGCATTTATCCCCTTTTCTCATCAACATAGATTTTTGTTTTCCTTTTTATTTTCTCTTGAAATCATCGGATCCAAACCGGTTGCTTCAATCTTGTTCTCCTCCGACCTCCGCGCCGGCCTCCGCCTCATCCACCGCTTCGAGCTCCTCGACCTCATTCCCGCCAAAACGACCAGTTCGATAGAATCTGCGGTTTGATGAGCAATCACGATAAATTGATGTCTTGCCTAAACGAAGAAGAAGAAGAAGATGGCGACGTTTTGGCGAGGATTAGGGATGG	180	A	AT	0	5	0	3	0	3	3	0	0	14	8	2	8	1	0	5
comp180723_c0	AAAAAAAAATTGTTTGGTTACCAACAAAAAATGAATGTGTATAACTAATTTCATTTCCCTTGACAAATCCAAGATCCATACATAATATTAGGTTGTGTTTGGATCATGGAACGGAAAAGAAAAGTGAAAATAAAAAAATCGAAGCCTGACTTTTCCCTTCATTTTTCCTTTATTTTCACAAATCCCTTCCCAAATTCATAATCCAAACAGTCATAATGTTCCAAGAAAAGGAAAATAAGTGATTGACCAACAGAGAAAAGGCTCAAGAGTGATCTCTTTATTTATTTATTTGATGAGTAAGGAGCTATATCAAAAGTATTTTCTACTCATAAACAGGGAAAACCAACTAGGTCTGTAGGGAAATCGAAATGAAATGAAATGAAAGAAGCTAAATTCATT…	131	T	TA	11	8	4	0	4	0	3	0	9	0	10	0	11	0	2	0
comp180776_c0	GCCTATATAAAATTGGAATTCTTTATCTTTATTTATGGTATGAGACAATCCAAGCTCAACATGCATCATGGTTAAAATTGCATTTCTTACCATCACCTATTGTATGCAATTTTGAATCCTTTAAATAGTATCTCTGGACTTAATGAACAAATATTTATTTAATTCTTTTCAGAAAACAGCAGCAACAAAAATTAATTGAGCGAGACTAACTTACCCACATAAAAAATTAAAAACATGGATACAAAATTGCCTCAAAACCAACACTAAGAAGTTTCCAGCATTCCCTCAATAATCTCCTC	218	CAT	C	5	0	6	0	3	1	21	0	9	3	7	0	4	4	2	1
comp180812_c0	ATCTGTTTTCAAAAATGATTTGCCGGATTTGGACTCTTTGATGATTCATCGGTCTTGCATTGCACTCTGCGAGATTAGATACAGGACCGTGACATTGAGTCCTGAACTGTAGTGAGCCCAAATGAACAAAACGGGATTTCCCTCCTGGGACGTTTCGGGGACGTCTACAATGAGTAGCATGAGATTACAAAGGATTAATTGCGGATTGATTTTGAAAACAGACAAAGTGA	119	CA	C	2	2	2	0	2	2	5	0	6	2	4	0	0	1	8	4
comp180887_c0	GGTTCTCCTCAAACAAAGAGTATATTTTCCTCCCTTTCTAGTCGTTAATATGAAATACTATTCTCTACATGAATATAATTATGATAGCTCTCCCTTCTCCAATAATTAGAATTTGGCAAACTTGGTGCACTAGTTTTAGTTTTCTCTCTTTTTATCTCTCTCCTCTTTCCCTTTGGTTTGTTTGTTTGTGGATAAAAGCTTTGATTTCCAACCAAGGAAGTACTCTGCTTGGTAATAGTGAATTTTAGAGGACAAGCTGTAAATGTGGTGG	139	G	GT	0	9	1	2	4	6	0	6	5	2	4	4	0	3	1	0
comp181010_c0	GATGAAACTATGGTCTGCCCATCTTCCTAGTGAAATGACGATTATACCCTTTTACAGAGACCTTCTCCGAAAGCGAGAGAGGCAACTTGCTGCTGGGATCGATCAACAAATTGGGTGGGGAAGGGTTGATCAGAGAGCTGTGTAATGGGTTTCGATTGCTGATGGACGGTGATAAAGGAGTCATCACGTTCGAGAGTCTCAGAGAAACGCTGGCGTTTTGGGGTTGCAGGGATTGAACGACGGTGATCTGATGAGTATGGAAAGAGAAGGTGATTTGGACGGTGATGGGGGACTCAATCAGATGGAGTTTTGTGTTCTCATGTTCAGATTGAGCCCCGATTTGATGATGGAGCTGTCTCAGTTTTTGTTAGAGGAAGCTCTTCACTACGAATTTAACGC…	200	C	CA	0	5	0	1	2	4	4	4	5	0	4	0	0	1	3	1
comp181254_c0	AAAAAAAAAATCATTTCAAATTGCATTAAGATACTAGATCTATGGACATGTTTACAGATTTAATAAGTTGCTTCAGAACATTCTTCTAAGGAAGACTCGACTCAACAAAACCTTGTCCTCAAATGTGTCGTTTGGACCACTCCCCCAATCACTTTCCATGTTTCAACCACAACCCTCTTCCACGAACTTTCCTTTTCCAAAGTAAACATCCGCAACTATTTTCCAAATAGAGCCTAATTAAACAAGATCATGTCTCCAAGCCCACATCACCTCCTTTCCTTGACAAATGCACCATCTTGCAATCAACAAGGTGGTTCTATCTTGGTGAGCTAGCTAGGGCGCTCTTCATAAGAGCCACACTTCAGCCCATTGACGACTATTGCCACTTCATGTTTCATA…	492	G	GT	0	1	0	1	0	2	0	6	3	1	5	3	0	2	0	3
comp181295_c0	TCTCTCTCTCATAGTTAATTTCTGCATATCTTCGGCTGTTTTGATGTGAGAGCACAACACAGCAGAGCAAAAAAATGCAGTTGAGTGAGAGAGAGAGATCATATTGATCGACACACGAAACCCACCATCATTGATTCACGTTTCTCTGCAGACCCACAAGCAACCTCTCTGTACTGTATGTTTTGCAGGTGTGGAGTTTGATTTCGTGTTTTTGAGAATTTTAGAGAGAGAGAGAATGAGAGATTATGATGATTAAGCTGTTCTGGTCTTCGTTTCTGTGATTTTTGGGAATTCGTGATGTTGAGGCTTCTGAGTTTTAGAACTTTGTCATTATCCATTTTGATGCGAAGAAAAAACAGTGTGCACTTATTTTTTTGTTGGATCTAGAAACCAGCTCAG…	98	A	AGG	0	1	2	0	1	0	2	0	2	2	4	0	0	4	1	0
comp181518_c0	GCACACCATAACCAAACCCTTAAATACACTTGGATCAATACTTTTTTCAGAGTCTATAATCAGTGGGTATTGATCCTATTAGCTAAAGCTGGATTTTTCTTGGCCTTTTGGCCCCTCATGTAAAACCTTTATCTATCCTGATTTAAATCCCTTTAAGAAATTAATTAGTTGCCTATAAAAAATGGCCACTCTCTCTTTCTTTCTCTAAACATACCACACTCATATTCCTTGGCTCTCTCCTCTCTTTTCCAGGAAAGAAGGAAAAATGGAAAAAGGAAAAATGAAGAAGAATGTGATCAGCTTTTCCCCTAGATATTCCAATGATAATAGGCATTAAGAGATGTATTATCATTTATCCAAATTCCATAAATTTTGAAACCCTCTGTAGATTTTTCTTGA…	175	A	AT	0	6	0	4	0	1	0	2	0	2	0	1	0	1	1	2
comp181691_c0	TCCATATCCAACAAAACCCTTTTGACAAAAACCAATGTATGGAAAGCTAATTAGTAAAACACAAAGATGTACCTCCTTTAGAACAAAAAGAAGCAAGCGAATCCTAATATGCTTCACTTTTGACAACCAAGGGCAAATAAAAAAGTTCCAACGACTATACACAATCCATATCATAAGAAAAGCAGCAATTTTTGTGGTGTCAGTTACAAACAACTGTGGTTGTGTTGTAGTAAGGGGCACACCATAAGAAAAGTCTTACTTACGAACCATCCTGATTACATTACAAACTGATTTCATGTTATAAATTATGAATTTTTGTTACGAATCTATGAAAATAAATAAAAACTTCTTTCAACAGTGAATTTAAGATCTAATATCCTCAATTCAGATTG	231	T	TTATG	1	5	0	7	0	2	0	2	4	3	0	2	0	2	0	2
comp181906_c0	CAAGTGTAAATCACCAAGAAGGCATATTTATTAGATTGATGAATTCCTGAATATCATTTGAGAAACCCATATTAAAGAACCCAATTACAATTGCATCAACATTATGGAAATTACTCCAAATGGGTAACTTTAAGTCATAGAACTATAAATGGAACTATGGAGTGAAATGAAATGCACCAATGTCTACCATGCCCAACTCCTTCAACTCAAAACTACCACATAAATCCAACCCCCAAAACACATACACACGTCTACAGACTTACATATAGAACGAACAAGCCTTGCCAAATCTCTCATAAAACCCTAAAATTTCAATTTTCTACCACAATCAAACTTTTCATAACCAACACAACACAATTTCAACAACAGCTCCAACAAGATCGAAAACATAAAATCGCA…	334	C	CG	0	3	2	1	1	0	0	1	3	0	1	0	1	0	0	3
comp181920_c0	GTCTCACTCTTTATATACTTTCTTTTATCAAATTATTTTCTGGGTCACAAATTTTGAACTCACCCACTCAATAATTTTCAATTTTAACAAGTTTTGAGTTGTTTTGGCTTCTGGGTAATACAGAAAGTTTAAATTTTGGAAGTAACCAATCTTTGGGAGTTCTTGCCCTGTTTTTTGCTCTGTTTTTCATATTAGGGAAGATTTGGCTTTGTGGGTATTGTTGAAATTTTATCTTTATCCAGTTTGTTTTTATTTTTGTTTTTGGGATCAAATTTCAAAGGGGGGGTTGGAGGGGGAAACATCATAAAGCAAAAATAGTGAATTTTTAGAGGAAAATGATTCCGTTGCACAACGGGTGCATTTTGTGGAAATTGTTTGCAATTCTTGAGAAAAAGTATT…	141	A	AGTT	0	1	0	10	2	6	0	7	0	8	0	3	0	2	0	2
comp182158_c0	GGCGATGCCAAAAAATTGGAACTTTCATCGGATCGGAATATCTCCAAACACGCGCGTGGGTGCTTATGCTCCGCCACGGATGCCCAAAATGAATGTGGCGCGAAACACAAAACTATGTTGAATTTGGAAAAAGCTCCGCTCCGCAATTCAGAATTTCAAGAGCCCAAAATAAAAATTTTTACTTCCCACAATTTTCTCTCTCTTGGCGCCAAAAACCCATTAATTTTTCGCATTATTAGTATTTAATATCATCATAACATAACAT	175	AT	A	2	0	2	3	2	0	4	0	4	0	5	0	0	1	0	1
comp182325_c0	GTAATATCTAGGAAGGGTCAGGTAATTCTTTTGTTCCATCTTCTTTTCTTTTCTGAGGAGTTCCAAAATATTTTTTTACTAAGATTGTGAAAAATATGTAGTTTTGTTTATGACGCTTCATTTGCTTTTCCATGTAGGAAGTAATAGATGGTCCAGTTTGTGAGCTATTGTTCTTTTGGGATCTAAAGAATTAACTGTTTGTTGATGAATAATGATATTTACATTGGTAATTATTGTACTAACGATATCAACAGCCGTTGAACACTTGGTACTGTCATGAGAATGGTGTGCTTGTTCTAGAATGGATGGTTGAGACAATTTTTTTTTTGTTGGGGATTTCATGTAGAGGATGTAGCAATTACTGATCTTTATTTAACAGGCCTGAGCGCTTTTAAGTGC…	318	A	AT	4	2	1	0	2	0	0	5	6	4	3	1	2	1	0	2
comp182364_c0	CTATACCATTCATATTGTTGTAAAATAATGCATGGTAAATAATCTTCTACGGAATGACAGAAGTAAGAATAAATTGCTGCTAAAACAATGTCTATAGAAAAAACCGAGGGCATGTTTGATTGCCGGATTGGATACCTTGAAATTGTGATCAGGATTAGGGAGGATGAGTAATACCATGGGATTACAGTTTTGCTGCTTTCAACACCAATTCAAAAAAATAAAATTCCTTGATTACTCTTTTTACCACTTTGTTGCTTTTGACTCTAGAATCTCTAACATGGTTTAAATAAAATACATGTTTGAAATAATTATATCTGTTGTGATGCAACTGCCTGTTAGTAGTCCTAGAATCTGATTCAAAATAATTCATTAATTATTTTTTTCCTAAATCATTCTCTT…	488	C	CTTT	1	0	0	1	7	3	13	0	0	1	1	0	2	0	2	0
comp182424_c0	GTGGAAATCCATGTCTGGAGCTGTAAGTACTCAAGCATTTTGTAAAGAATTTAGAATCATCTGGGATGTATCATTACAATAAAGTTACCTGATTTAATTTGGCATACAACTAGAGATGTTTCATTTCCTGGTGAATACTACTTGGGTGCTATAAAATTAACCACTGACAGGGCCTAAAGGCTCAAATGTCTTATTCACATTACTTTTTTAGGGTTTTATGCCTTTATTTATTTATTCATTTAAGTTATAGTCTCAGTATTTCAAGTCATCTCAGTCAAATATTTGTGAGTGATGAAATTAACTTATTAAGGGAGGGATTGAGCTCTAGAGCGAGTCATGTGTAGACACTTACAAGTTAACTGTGGTGTAAAAAGGCTAATTGCTCTGTCTATCATTAGT…	325	C	CTAAGTG	1	9	0	1	0	5	2	1	0	3	0	2	0	1	0	2
comp182449_c0	GAGCTCAATGCCAAGCACCGAAAGGTTTCACTTTTTTCACAACCTTATTGTTTGTTCAATTTTCGATTTAGCCCCTATTTTGCTACGCTTTATTCGATTTCACATAGATTTGATCTAATAGTATTGGTTTTTGATTGATTTGTTCAATTGGGATTGTGCTGATCCAACGTCTGATCAGGGATCTCCTATTTGGTTGATGTTGAAGTTTCTGGTTTTCCAGATTAAGTTTTCAATATGTTTCTGGGATCATCCATGGATTGAACATTATTTCTGGATGTTAAATTTATGATTTTCCCATAAACTTTAACTTAAATCACTAATTGTCATATCTGCGCATATGTGTCAAGGTGGTGGTGGTGAAATTCTCTTGGGAGTTACATACTCCGTAGGTTTTGCATT…	474	G	GC	0	4	1	3	0	2	0	3	0	1	0	5	0	2	2	0
comp182484_c0	AAATTGTTGGCAGCAGTTCAAAACAAACCAAAGAATGGGGCCCATTCGGATATTGTCAACAGAAATAATAATCTTTAATAGATGAGATTGAAGTTTGAAACTCTTAAAAGACTTGCTCTTTGCTAGTCTCTTGCTGTGTGCTTGTGAGGTATTTATATATTTACATCATATAAGTGAAATGAAGTTCCACATGGCCTAGGTGTGACAGTAATGTGCAGTATATAAGGTTGAGGCGACTCTTACCTCATCAACTAACTTTTGAGGTTGAGTTCTATCCAAGACTGTGTAACAATATATTCTCAAGAACTCCACATAAATATGTGGTAGACGATTATTATGGCCAATTTATATTTAAATGTTCCTAATTTCTGAGGAAAGTAAACTGATCATCTTAAAACT…	385	G	GAAC	3	3	1	1	7	2	2	2	2	0	1	0	2	0	1	0
comp182512_c0	TAAAAGGATAATATACTCAACAAATCTTATAATATGAACGATTCGAATAATCAAAATAGATTCAGAAACACCTTCATAACTCAAGAGCTCACAACACCACCTTCTCAGGTTCCGTAAGCTTTAGCTCAACAAGAAATCAAATGGTCTTTTTTCTAACAATCGGAAAGAAAGAAATAAAGAAAGAAAAATTACAGTCTAATAATAAAACTTCAAGTTGTATTATGTTAAGTAAAAGGAAAAATCTCATTTACTAAGTCAATCAGTGACCTTCAAGCAATCAAATAGTCAATCATCCAAATTACTGAGAGATTTTTATATTTTTAAATGTTGGGTGGTGATGCAAATATTAGGCAACAATTGA	252	TA	T	2	0	2	0	1	0	3	0	15	5	3	4	6	3	11	0
comp182566_c0	ATGAACTACACCACCAAGGAGTTAGCACCAAAAATACAATATAATAATAACAAAAAAAAATTATTTACATTAAAAAAACGCTACACATGCACAATAATAGTGCATACTTGCATGAAGGCATGCCCACGACTCCATTCGGACATAATTTTCCTCTCATGCAATTTTCTATACAAATCTAAACACAAGATATAGAGAAAAAGCAAGGAAGATTCCAAAATCATGAATCTTCATCATGTTCCTCATGCCTTTCTTCAACGATAGTCTCCAGTTCTGGAGAATTAGAAGGCTTATGAGGGTAGACAATGAGCGATGGAGCAACCTCCATCCAAGGATTTGAGCTCCTAATCATCTTGTTAGCCATTGTAGCTTAGCGTGACAACAAGAAGTTTCTTTGGACTA…	413	G	GA	5	0	0	1	7	1	2	1	1	1	3	8	1	2	0	2
comp182664_c0	TAATAAATAAAAAAAAAAAAACTAACCAACACACTAAGAAAATAATATTTAATAAGAATAAGTTAGAATAAAAAATTTGATGCAATAGGTGCTAAAAAGCAACTAGTTAAAATAATAAAATAGCTTTACTTTGATTAAAAATTTAAAAAGATTGGTGTGGATGCTCTAACACTATGTACCCAGCTAACCCACAAACATGGTCTTGAAAGTTGCCATATTTTAGGGAAAAAAAATTCACCCAAAAAAAAAGAGGTCTGTATTACAATTTGATTACAGACTCTGTAATCAAATTGGGAGATTATATGGAATTGAAAAATTGATGGGTATATCTAGCCTTTTGTATGATTATTTGATTATGTATTTCAAATGTGGTGGTGGTGCAGTGGTTTCCATCACTGA…	240	C	CA	0	2	2	0	0	1	4	5	3	2	1	0	2	2	6	1
comp182817_c0	AAAACAAAAACAAAAAACACAGCATCAGAAATTGAAGAAGAGAAAGGGGGGAAGAAGAGCCATGGAAGCTGAAGAAGTGTTCTGAGGAGCGATGTTGAGGGGAATAATCAATGTTGAGGGGAAGAAGAAGAAATCAGTGAGACAATATCAATTTAAAAAAAAAAAAAACAATGGAAATGAAATTTTGAGGGGAATTGTTTTGAAAAAAATAAATTAGGAGGAAATAAAGTCGAGAAACAAGCGTACTGGTACGTTTTTCACAGCAAAATTTTCATGAAATGCCAGAAACTGTTTGGCTTCATCACAGAGAGAGAGAGAGAG	202	G	GA	5	0	1	0	3	0	2	3	4	2	5	0	4	1	3	1
comp182840_c1	TGAAAGAAAAAAGTGTGTTATTGATGGGAGAGAAATATCCTGTTTTGCTTAGAATAAAATTTGGGCTGTTAATATTAACTTTCTGAAATGTGAAAATGTGGGTTAGAATGCTAGGTATTTGCTTGTCCAGCTTGATAACTTGTTCTGTGGTTCTTTTCTCTTTTGGTAGGTTTTATAAACAGAGTGAGGCCCAGTTTTATAGGCTTATTCCTCACTTAGTTGTGCTATTTACATTAGAAAATTTCTCATTTTGCATATCTGATATCTAGCCATACTATTAATTTTCCATTAGATCAACTAATTGTCATCAATTTACATATTATCTTTTCCTTCTCAAGGAGTTGTCTATTTAGTTCTTGACTTCCTAACCTGTCTGTTATGTGGTTGGCGGCTCTGTTG…	153	CT	C	4	0	1	2	2	2	1	0	0	1	2	0	1	0	1	0
comp182887_c0	AAAAAAAAAAAAAAGGAATCTAATTTTTTTTTTCGAAATCAGATATGGGGTAGAAAAAGAATAAGAATCATGGCTTACCTTTCGAAGAAGATGAAGCGAAACGAGACCGAGAGAGATGTGAAAGCAATGAATCTTTGAAGAGAGAGAAGACACAGCAGCCCCACTTTATTTGATGTATTTATCTTTCTTTCTTTTTTTTCATATTTTATTTTGACCTAGTTTATTGTCATGGGCTTCATTTAAAAAGTTCAATGGGCTTCATTGGGCCTATAGTTGGTCTTAGCTTGCAGATTTTAAAAAAATTGGATACTAATTATATTGCAATCAAAGCCCATTAAAAAAAGGGAGATTGATCGATAAGTCTCATATTTTGGACTTGTAATTCATATAGTTCCATAT…	148	A	AGAC	0	2	0	2	0	1	0	1	0	3	0	3	0	1	2	0
comp183139_c0	GCTCAAAAAAAAAAAAAAAGGAAAATTGTGTTTTCCATTTTACTTACTTCTTTGCCCTGTATTTCAAGTATGTATTTTTCAAGATTTCCCCTTATCCCAGTGCAGTTTTTAACTTTCTGGTATGTTTCCACTATGCAAGATCACCTAGATGTTCATTTGCATGCGTGATTTAACCATTGAAGTTTTGGGCAAGTATGACTTTTGTAATGGAGCTATGCTACAGAGTTTGAATGGGCCAACATGTCTTGCTGAGGTTCTTGTCAATTAACTTCAGTGTTGAAGGTTGAAGTTGAATCAGAGTCTGCTATCTGCTATGCCTTATCATATATTTTTGAAGCAGAAATTTGTAAAGTTCTTTTTCTGTTGCTTCAAAAAATAAAAATTAATTGACTCTATTGT…	199	C	CT	0	15	0	1	0	2	0	2	3	1	0	2	0	2	0	1
comp183164_c0	AGAACTGTATGTGCTGTAAAATTCAAAGGAAAATAGTTCACAAGCAGAGTTTCCATACAAAAAATTCAGTCGGAATGACGCGACAGTGATTAAGAACCAGAATAGCGACTGTTTTAATTTAAAATAAAATTCATATAAAAATTATGTTTCTATATCATTACTCAAATTCAAATCACCCAAAATCCTTACCTGCCAAAGAGGTAAAGGCTGAGCTTAGCCCAAAAAATAAAATAAAAAATCACAAGACAATCGAATGCCACAAAAGGGAAAATTTAGCAAGATTTCATTTTATATTCAACACCAACACGTCTAATATACCAAACCATACCAAAACTAAACTTCTATACTTACACACACACATATAT	217	G	GC	11	0	2	0	0	0	5	2	5	2	6	2	2	0	1	0
comp183237_c0	GAAACATTGGAGGAAGGTATGCAATAAGCACGACAAACAAACCCACACCAACATTAAAAAAAAAATTAGTCAAAAAAGGGAAATGTATCTTTTTCCATCACTTTTTCCGATGTTAAAGCACATTTCACTTCTTGGTTGTCTCGGTTTGGTAAAGAGTGGTCTGTGTTACATGAACCTGGGTATGAGTGTCGGGTCCATGGTATATGTCTAAGCATTTGGTTCTTCTAATTCCTATGACCAAAGACGTGGATAAATATTCATATTACTTAACACTTTTTTTATTTTCTAGAGTAATGGTATATACAAACATAGAACATTTTATGCATGATAAGAAAGTTTTATATATTGTCATATTGTAAACTCAATTACTAGACATGGTTATTGGATGCATGGTCAACT…	122	A	AT	10	0	2	0	2	0	4	0	3	6	2	0	3	0	2	0
comp183264_c0	GTGTTGATGACGAAGGGGGAAGAAAAAGTCGGCTCTTGGCTATGGTGCTGCAGTGATGACACTATCCATGATGCTGTCAAGCAAATGGCACAATACAATGTTGGATCTTTGGTGGTTTTGAAACCCGGAGACCAACAACTGATTGCAGGAATCATCACAGAAAGAGACTATCTGAGGAAGGTGATTGCAGAGGATAGGCCTTCTAAATACACAAGAGTTGGGGAAATCATGACTGATCAGCACAAGTTGATAACAGTGACATCCGATACAAACATTCTTCATGCAATGCAGCTGATGACAGAGAATCACATACGGCATGTTCCAGTGATAGATGGAAAGATTGTCGGAATGATTTCAATTGTAGATGTTGTCCGAGCGGTGGTGGAGCAGCAAAGCGGG…	492	A	AT	2	1	1	1	0	1	0	6	0	1	1	1	0	1	1	0
comp183307_c0	GCGAGTTTGTATAGAAATTAACATGACAGAAGCATTATTGAATAAATTACATAATTGCAAGTGGAACTAGACGCGAGTGTCCTGATTTGCAAACACAGTAAAGACTTATTTCAGCCCATCTGGTTCAAGATATATTCCTTGCCATCACATACGCACACACAGGGGAGATGACACCAACAACAACAAAGCGATCATCCTAGTATAAAACGATTATAGGAAATAAGGAAGACCCTAGTGAGCTTCAAGTTACCACACACATACCCTACATTTTCATGCAATTCTCTCTCTCTTTCTCTCTCT	82	CTGAT	C	3	0	3	0	6	0	1	0	5	0	2	0	3	0	0	5
comp183316_c0	CGAAAGATTTGGTTGATAAATGGGTAATGTAATAAATTTTTTTTGACTTTTTCCATCTGTGCATGTATCAATCATTGTTCATGGTTCCTCTTTGTACCTTGAAATTTTTTACGGTATTTGATGCCACAGTATATAGTATACAAGTGGCATATGGTAGATTTCTTGCCTCCTTGAGATCATTGTGTAGATTCATTCAACAATATGTTGAACAAAATTTATCTGCAAAGAAAAAGGAAAGTTGATCAAAATTTATCTTGAAAGGCTGCTTATTAAAAAAAATGTCCTGGAAACCCAAAGCCATTCTTGTTTCATTTTATTTTGGTCATGGGGATCTATTTCAGTGGAATAACTTCAAGTTTTTATTTTTTCTTCCCAACAATTTTTATTCTGTACATGGAC…	335	A	AT	18	0	2	0	3	0	5	0	3	3	7	0	3	5	14	0
comp183374_c0	GGGTGGTAGATAGTGGTGACATGGAGGTGGTTAGAGTTGGCCCGGCAATGGGAAGGGGTTAGGGTTAGGGTCAGGGTTAGGGTTAGGATTAGGATTAGGGTTCGGAGGGTATTGGTAATAGGAGAGAGAGCTGTAGTCTCCTTGTTGCATTGTTTGCAGAGGTGGGTTTGGGACGATGATGGAGAGAGAGAGAGAGTTTCCTGTTTTATTTTCTTGCTTTGAACTTGTTTTTCTCGGGAAACGATCAGGAATGGATCGTTCAGCGTCTTTTCTTCGTCTTACCGTCTGAACAAGCAATTATTGGGAAAAGTGC	169	TG	T	52	4	11	5	9	10	4	4	3	1	16	5	2	2	9	0
comp183579_c0	GGTGAATATCTACTTAAATGTGATCCACAATGATGGACTCCATATATATGGAAGAGAGAGAGAGGTACGCATTGCAAGGGGGATCAGAAGCATCTGGTCCAGGGTAAAATATAGGAAATATGTATCGGATACACAAATAGAAATGGGTCCTACCATATGGGTGGCTTCCAAATTGGCTATGGCTTGTGTTAGTCATTCTTTGCCACAAAGGGACAAATGTCCAACATGTTAAGTAATGTCGTTTTCCTTTTCCTTTTCCTATATAAGTGCACTTCAATTAATGTCTCTATAGGCTTTGTCATCTTCACATTGACACTTTCAATATCAAGATTTGCTAGAATAAGGGGACTTTCAAAATAAATGGTGTATTTGATTCTTCCAGTAAGATAGGATTCAGGA…	137	A	AATACCAC	0	3	0	4	3	5	3	16	0	4	0	4	0	5	0	5
comp183626_c0	CCTTTTGGTATTGCACACATGATTCTCTTCTCTAGATTCGATTCAAGCTTGGATACCATCTCTCATGGAGTGAGGTATAACAATCTCTTTCTTCTTATATATTAGTTTATTTGCTCCATTTTGTGCTTATAACAAACATGTTCTATTCCCAGTTTTTCATCCCTAAACTGACCACTATTCCCTCGCCGCCCAGCCCTAGAATATAAAAAAACTAGGCTGTCCTGTGTGAACAACTATATAGCTCTACCCTTTTACTTCCCTAACAACAAGAGTAATTTTATCACACTTTTCAATTACATTACATTTTCATTTTCATTGTTATAAATTTATTTCAGACATAAAATTTTGCAAATGTGTATTTCACATACATCTTGG	126	CT	C	5	0	1	2	1	1	1	2	0	2	20	0	1	1	17	2
comp183833_c0	GGAGAGAGAGCGCTAGTTAAGACCTTCACCGGTGCAGCCAAGCCCAAGTCTCATGGAAAGGGAGAGAGAGAGAGAGAAACGTCGGCGTTGAACATATCTTTGCTTTCTTAGTATGTGGAACATGTCATTGATCTTCTTTACTTTGCTTTTACATAATCCATATTTAAGAACCCATCTGTCTCTCTCTCTCCCTCCTTCAGTGGTTCTCAATAATCTCTCTCTTGAAAAAGTCTTTAAAGTATGGCCGCCGAAGATGGTGGTGGAGGAGGAGGGGTGAGTACCCCT	187	T	TCTCTCTCTCC	15	15	6	2	3	3	2	6	5	6	0	6	1	3	0	1
comp183867_c0	AACACAATCATGCCTCTAATAGGATTCTAACTTGTACAAAACACACTCTAACTCAATAACACAAATTTATTATATTCTATATTCTAACAGCTGGATGGTCTGCTAGACGCCAACCGTGAGTAGCCTTAAAAAAAACTTATCATTGGTTCGGTGATTGTGAGTACGCTATGTTGAATTAATATTTTCCATTGTTTACTCCAACTACCGGAACATCTATACTTCTAGTGGATTGACACTTCATGATATAGCCTTGTCATTGGCAAATGGACAAAATCTGGCCACTGGCAGCAGTGATGATATGTGTACTGTATGTGGAGATAGAGGGGATCTGATTATTTGTGATG	202	C	CCA	4	2	0	2	7	1	4	0	0	1	0	4	0	1	1	2
comp183868_c0	GAAAAATTTTATTTAAGTAGTTAAAAAACAAAAAATAATTTATTATTAATCAAAAATACTACATAGATAATGAACAACAATAAAGGACGATATACAAACCGGTTCATTATGAGATGTCACATAACAGATGCATCCAACAACCCATGACCTTGTGCCGCTGCTCTCCAACTCCCATAGTAGAGGTAGTAAGTTAAAGTCAAGCCTCATGTGAGGTGTTGGGAGATAGATCTCCTTTCCCTTTCCCTTCCCCTTCCATGAGATCTAGGTTAGAGTAAGTTTAGATTTGCGACCAAAACACAAATGCATCCAACAATAAAACTAATAAATGCCCATATAAGGTCGGACTCGATTCAGTTTCAAGCAGCAACCCAACCCAACCCAAC	192	T	TA	6	5	3	1	7	2	1	5	2	2	11	0	7	0	4	0
comp183903_c0	AAAAAAATGATAATAAGAATAATAATAATAATAATAAATGACATTAGCAGATCAATTCTCTCTATTTCATTATGTGATTTTTCATGAAAAACTTGTCCACTGCAACATAATTTAAACAAAATGATAATAAAGTGGCAAAAAATCATAAATAAACTATTCACAAGTCTCTTTAAATGTGCATACTTTGGCAATAGTAATCATATAAGTAAGGTCACGTAATATTACAGTTCCCAAAAGAGTGGATCAA	136	C	CA	5	2	1	1	3	0	5	1	8	4	9	4	1	0	2	1
comp183910_c0	ATAATTTGGGCTTCCACAACTTGTCTTTAGAAAATGGCCATCCCGCATAACATTGCTCAAGCCAAAATCAGCTATCTTCACATTGCCTCTGGAATCTAGAAGAAGGTTCTCAGGCTTAAGGTCTCTATGAACCACCATGTTTCTGTGGCAATACTCCACACCAGAAATAATCTGTTGGAAAAAACTCCTAGCTTCATCCTCCTGTAATCTACCCTTCTCTACAATGTAATCAAATAGCTCCCCAGACTTTACATACTCCATAACCACGTATATGTCTGTCGGTGTCTCTATCACCTCATAAAGTCGTATAATATGCGGATGCACAAATAACCTACATATTTTGATTTCTCTTCTCACTTTTTCCTCCATTTCAGGGCTCTTCATTTTCCGACGGTTAAG…	550	T	TTA	52	0	31	0	18	0	24	0	22	9	35	0	25	0	11	0
comp183933_c0	GTGGTGGTGGTGGTGGTTGTGATTGAGGTGGTGGTGGTGGTGGGCGTGATGTGTGGTTGTGGTGGTGGTGGCCGTTCATGTTAGTTCTGGTGGTCATTTTCTTGCTATCGTGCGCCGGGTATAGGAGGAAAAATCTTGATGAAAATCAAGGGGACCTTCTCTCTCACTGTCTCTGATCTCTCCTCTCTTCTGGTCTCTGCGGTTTCTTTGCTTTAGAGAGAGAGAGAGGAGAGGGTAGCGTGGTGGTGGTGAGTAAAGGAGGTATCTGTCTGAAAGAGTGTGTGTGATAGTGTCACTGATCACTTGTTAGTTTGTTGGCTTGGTTGTTACCTGGTTGGGAGGACCTTTTTGCAAATAAAAAAGGAAGGG	149	A	AG	4	8	4	0	2	6	2	14	2	4	0	1	3	1	1	1
comp183947_c0	GTACTCTTGTAACATTAGAGGAAGAAGAGGAGAAAACTTGACTGTGGCTTTTGATAACAGAGAGAGGAAAGAGAGGGGTTTGGGATAAAGGCTGTGGTGTGGCATAGGTGTTTTATGGCCTTTGTGGATATGAGGAAGAGAGAAGAAAACACAGTAGTAAATAACACACAAGGAAGAAGCTGTTTCCATCAAAGATAACCCGGGCCAGGGTTGCAAATAACACGTGTTATTTGCCCAACTTATTCATTCAGAGAGGCATTCAGCTACATCACGACAAACAATATTCAATCCAGATGGAGATTATTCCCATCTAATATATATATCAACAATACTCTACTTCAAACAATCCAATCCAACAGTCAAAACAACTTAATATCAGCACAGAAAACATAGTAGTAG…	390	ATAG	A	16	9	12	6	12	2	28	0	9	5	11	0	10	0	6	0
comp183955_c0	TTACCAATCTGAGGCTCCCAGAGGTCGTTTTGGTGGTCGGAGTTTTGGCAGGGGTGGCAATCAAGATGGGGGTGACTTCAACAAATTACGAGGCAATGGTTTCGGTGGTTTACAATGAAAGGGTCATTGGAAGCAGAGTCACAACATAGAATTTTGGTCTGATAGTGTTCTACTGCCGGCAGTTTCATCCATGTTTTCATGGAAACATGTTTTCTTGGTTTGTGTCCTGTTTTGCATGGATGCTTGTGAGAGACATGTTTATTCTATTTTGTTCTGTTGTTTCAGGTATGCTTTTTTCCCCATTGATTTATATCTTTTCATTCAAGAGGGAATACTCGTCAGATTTTTGAGTGAGATATTATAAGAAAAGTCATGAAATTCTGGTTTTATG	182	GT	G	83	0	32	0	61	0	60	0	65	0	59	0	43	14	29	3
comp183963_c0	CCCTCAACCAAACACAGCGTAAAGCAAAAGGTGCATGCTGAAATCCTAGCTACAAAGACAAACAAACATTTGAAATAGACAATCTCAAACTTCACAAAACTTCTTCCAAACTCCAAGCATCAATCTTGCTTCATGTTAAGGAAAGTTAGATAAAGCGCAAGAACCTATCATCCTGTACTTGGTGCATTGGCTTCAATTTGTAATAACAACCAGAAACTTGAGTAAATTGAATTCAAAAGAAATTGAACTGTAGTTCTTCTAGTACTTAAACCTTCCCCCAATTTTTAAGATTGTGGTTGGATCATAGATTTGGGTAGAGAGAAAGGGAAAAGGAAAGGGAAAGGAAAAGGAAAAGATAAGTGAAATGGATACAAAAATTTAAAACTTTTCCATTTTCCT…	585	T	TA	3	0	7	0	7	2	1	3	13	0	3	7	9	0	1	3
comp183968_c0	GTCAAACCCAAAAAACAAAATGAATAAAATTGTAAATTTGAAGCCATAAAAGACATGTAAAGTGGAAAATGTGGACTTATGATGAAATTTTAGGGATTGTGAGGAAGAAGGGGAAATGGGTCTGGTTGAGCCTTCAATTTCTCCAAAAACCTCAATCCCAACGTAACCCTAGTCTACAAGTGTAAGCACATCATCCATGTCCTGTGTAGTCTTTCTTATCACAACTACCGCCGACCACCGCAAGGTCTCATTTCTTCTCGATTCTTATGCAGCCTGTCTCCTCTCCATCTTCAATTTTGACGGTGACGGCGCCAATATCTCTCTCTCTCTCTCCCCCTACCATAGCCAGCAACGACTTTATCTTCGCCTTGCTCTGGTTCTGCATCGTTGCTATACAAA…	206	G	GT	7	8	15	0	31	0	43	0	16	0	13	0	6	0	3	0
comp184017_c0	ATGTAAATATCATCACCCACGGGACAGGCATGGTGCTGGACCTGTGCCATTCAATGTTTTGGGGCTACCCATGCGCCAGGAAGAAAGGCCATGTCCTTTTTACATGAGAACTGGATCGTGTAAGTTTGGAGCCGAATGCAAGTTCCATCATCCTCAACCTGTGACCGCTGGAACTATGTTACCCATTCCTGGACCTGCTGCCTATGGATCTTCATGCTCACCAATTGTGGCTTCGTCTGGTCTACATTATTTAGGAGTTTCAGCATTGTCATTACCAAGGGCACCATATATATCTGGTACCCATGTACAAGGCCCCCAGACCTACATGCCTTATATTGTGTCTCCCTCTCAAGGCATTG	252	T	TAGG	0	44	4	15	11	11	0	8	0	16	0	19	0	16	0	13
comp184031_c0	TTTTTTGTAACACAACAAACCAAATAGATGATATATTTAACTAGTGTCGAGATAAGTAACCACAGCCATCAAATAGTACTAAAATACCAAAACAACGTCGTAGAATCCATAACATTCAACAAAAGATAAGGTCCAGATACTAAAATAGTACTTCTAGGCAGTGGAAATAACAAAATCTTATGATATGAAAAAAGTTCTCCAATGCAGCTCCATTTGTGCTTGACTTCAACCACTTAGCGATACTTGATGAAACCGATTTCCTTGGCGTTGCTGCGGAAGCACTGCCTGCAACACATGAGACCATACTTCCTGATCAACCCATGAGGGTTCCCGCAGACGCGGCAAGTACGCGATCCAGGGCCATAGGTCTTGGGATGCGAGTTCCAGATGTTCGAGTGA…	225	T	TTCA	29	204	119	112	175	57	145	86	117	115	118	109	21	205	110	122
comp184034_c0	TATTATCACACCAGGATACATCACAACCAAACAGCATGGGCACGATTCTTTGCTTGATTCAGAGAATCCAAAACAATCATCCGAAGTAATAGAGGGAGTCCAGTCATAAGATATTTGATGTACACGTCCAACTTAAAATAAGTTTCTCAGCAAATAACAACTGTAATTACTGGCAAACAGGGTACAGTCCCCCATATCAGGCAACTGAAAACAAACCCTACATCATCATTCTCTCCGTAAACGGTCATAGTTACAATACGATATGAAATAGTTCAAACCAACAATGACATCTCATTGCACAATTACCATCTTTCACGTGACTCGTGGCTTGCGAGGTGGTGGTGGCGAACTGCTGCTGCTGCTGTTGCTAGTGCTTCTTCCTCTCAACGGCCTTCTAGG…	158	C	CAAG	0	118	0	131	10	110	30	164	0	143	0	167	0	93	0	83
comp184037_c0	GGGCTATGGTGCCATATATATATATATATACGTATCTTAATATAATATTATTATTATTATTATATAGATACATGCAGATACGAAAGATCATGATCATGGTCATGGTCATGGGACTTGTTCTTTTGTTTGTTTTATTATCAAAGTTGGGGTTTCTATCTTTTTCAAATAGTAAAATGTTGTTAGTTTGTTTGGATATGAAATTATGAATCAAGGTTTTTGTCTATTCATGGGGATTTCACATGGGGTTTGTTTGACCATTGTGTTGTATATGGAATGGAATAGAATGAAATGGAGAATGTGTATGAGAGAGGGAAACCGAATTCATCAAACTCTGTGTTCGTGTTTGCGTGTATGACTGTGTTCTTTCTTCCTCGTACCGTCTGTTCTTTGATTCTCTAT…	129	G	GT	0	16	0	7	0	16	0	30	0	20	0	6	4	9	0	8
comp184038_c0	ACAAAAATTGCTTCTGCCACTTGGAGAAACCAACCAAATCAGAAAGAAAAATCCAAATTACATACAGCGGACAAGCATATAAAAGCTAAGCACCTCTCCGGTTACTATAATTGTTACACAATCAGTGTCTCAGTGGGCCACACGGAAGTAAAGGAGGTGCAATCATCATATCACTAAAGAAGATGGTTCATCATAACTGATTTGTTTCAACTCGGGCAAAAAAATTCCATCACCCTTCCATATCAAATTGGCAAGGGTGATGATTCTAATCACCCATGCAGGAACTTATATCACAAAAGAATAGAATAAATATGAAATATACTCACAGGCAAGTTCATCA	224	A	AC	21	0	2	0	2	2	1	6	12	1	3	0	1	2	1	0
comp184084_c0	GACGAAGCTTCCTTCCCGAACAATGCCGTATAATAGGATGGGATGGGCGTGCAACAATTTATTCATGTGAAAATTCCTATGCAAGATTATATTTCCAAGATCATAATTTAATTTAATTGAATCAAATCAATCCTCCTCCGTACCATACCATTTGATTTGCTTCAGAAATGAATGGTTGAATGGCGTGTCAACAACAGATTGAGAAATGGGAGAAAGTAGAAGAAAACGCGGGCAAGGAGATGGTGGGTGGTTATCTGTTCCTGACGCAACTGATTCTCATGGGAAGAATGAAGAGACTTCCTCTGATATGTTGAAGAACACTCCGTCAAACATAAGGAGATTGGTGGATGAGATCGAGCAATGTGAGGGTCGCCCCAAGTATCTCGCGCAGACTACAAG…	203	G	GA	0	8	0	1	0	4	0	1	1	1	1	2	1	2	1	0
comp184097_c0	TGCAGAGAGAGTTTGAGCTTAGAGGGGAGGGGACGAAACTAGGGCGTACTCCGAAGATGATCATACCAGTCCGTTGCTTCACTTGCGGGAAGGTCATTGGAAACAAATGGGACACCTATCTTGATCTTCTCCAGGCGGATTACACTGAAGGGGATGCCCTTGATGCATTGGGTTTGGTTCGCTATTGCTGTAGAAGAATGCTCATGACACATGTTGACCTCATTGAGAAGCTTCTGAACTACAATACTCTGGAGAAGTCTGAAGGCAGTTGAGGAGGCTTGTTGCCATACACAACAGCATATCTGTGTTTGTATGGTTGGTACTCTTAAATTTTTTTGTCAATGGTATTCATGTATGGAGTAGGATGAAGCAAAACGGTGTTAGAAAAGACACTTGAGT…	411	T	TAGA	27	69	2	35	28	23	13	48	25	42	4	75	10	96	12	63
comp184114_c0	GAAGTCTTTCACTTCGATAAAAAACTATCACTATTTTCTTTGTTTTCCCACCTCACGATAATGCGAATCCTATCCAAACGAAGTTGGAGCATTATTATAGCCTCGACTCTTGAGACCTTGTTCACGACTTAGCCAGGGGAAAGCATTGGACTGCTAGTTACAGGGGCCCTGGATTGATTCATCGAAGTAGAGCCCACCCAAAAAAGCAGTCCTTTCGAAAGAAAGAAGATGCATCGGATTCCCTTCACGACCGAACCCATGGGAAGATCCATCTACCACCCGCCTTCACTAGTTGCCATAAACTTCTAGTCGTGACCAGGTTCCCTTCTGATCGAGCTAAAAGCCTTTCTTTCTTGGTCGGCTACACTATTGGAAGGGAGGGGCTCAAAGACTCAGATT…	199	C	CA	15	9	2	4	0	3	17	7	7	0	7	1	4	0	1	0
comp184138_c0	TTGCGTTTTTTTTTTTTTTTTTTTGTGAATTTTAAAAATAAAAAGTTCAACTTTGAGATTTCATGTTGATTTTAGACTTTGTGATATAATGAATAGACTTGCCTTGTTTCATATATTAGCAATTGGGTTCATAGTCCCCCTGTTGCCTTGAGAAAGGCTTTTGTTTTCTGGTTCTTAATACAAGTTTGTCGCTTCAAAAAAAAAACACAAGACTTCAATTCCTAGAAGAGAAGAGAAAAAGTAAAAATTGTAAAAATGGATATTTCCCGGAGACTTATATGTAGG	122	A	ATTGGG	75	0	50	0	60	0	53	22	52	0	68	0	24	0	51	0
comp184160_c0	GGGAACTAGATGGCATTCAGGTGGAGCTGCAAGCAACTGACCCAACTGAAATTGGTCTTGATGTTATTAAAAGCCGCGTTGATAAATAGTTATCTGGTCTTGCAATTGAGTCCGACATGCTATATGCTTTACTAGAGATAAATGTTAATAGTTGTGGGACAGTGGAACCTGATTAAGATATGATATTGGTTTGTTGTTCGAGTTTTACGTTATAATATGAACAATTTCAGTGATTTGAGCTTATTTGATGATTTCATTTTGTGCGGAACTTATGAGAGGAGTGTCATTTACAAGATAGTGTGTATCATTTTCTGGGCTGGTTGACATGTTTTGTTTTGTTTTGTTTTTCTTTCTACTTTGCAATGAATGTATGACCCTTTTCATAAT	233	A	AT	28	173	11	88	0	68	0	84	0	40	0	50	0	28	0	16
comp184164_c1	AGCATGAAGCGAGAGTTCAGACGGAAGAATGCCCCCAATGGATGGCTTCATAAATTGGACCCACTTGAGCCAGTTCTGCTGTTCACTAAGCCTGTAGATCCAGAAAAACTGGCAGCTGCAGGCATTGTGCCACCATCAGATTCTTCAACAACGACGACGACGACAATGATGAACAATGCATCAGGCCGCTCATATAACTTTCATGGGAGGATTGGCCGAGGGGGACGGATAGTATTTGACAGATGGAATCCACTTATGCATACACCAATTGACTG	152	C	CAAT	11	3	2	3	9	4	4	13	4	1	9	2	4	2	0	3
comp184182_c0	GAAATTGGTGGTTGCTCCAGCAGAACTTAAATTCTTCATTAGTGGAAAGCAAGAGTTTCCTCTTCCACTGCAGACAGGTTCTGGGTAACATCTACTGCATGTTGTGGACTCATCAACCTCTGGTAAAAGTTCAGGTTTAAAATTCTGCATTCAACAGTGGCTTCATCATTTGTGAGTAAACCATGCCATTGTTACCTTATTGAGCACACCTCGTGATCGTCACTGACTCACCCTTGCGACTTTGTAAATTTCGGTGAGGTAATTTTGCGTTAATTTTAACATCTACATTCTTTTTCTTTGTTTATACTTTAATAACGGCTGAAATACATACAAACATGGGCAACAATCAAGGACTTAATGCTGTCAGAGCTTCCCGTGTTGTACCATCTTAACATCGAA…	487	T	TA	16	5	8	0	17	1	22	0	7	8	2	1	5	0	2	1
comp184193_c0	CTTTATTTTTATTTTTATTTTTCTAAAGTTAGGACTCAAAAAGTGCACACCTTGAAGGGTTGTGCACCATAGTCTTTCCCAAAAAATGGTTAAAACAGATTTTTAGGTTAAGTTTGGAGGTGAGGAAAAAAGAAGAAGAAGAAGTGTTCTATATCATCAAGGTTTAAACCAAATTTTCACACAAATTTATGAAAAAAGAAGAAGAGAGAGCTAAAGATTGGAGATAAGCCAACTACTCTTCAGATTAAGTTGAAAAGAAAGGAAGTAACAATCTGAAATGAATCAATCAAAATTAAAAGAAATCTAACACCAAAACGAAGTCGTCAATTATGTAAGTAATTTAAGTTGCCAAATTAGAAGATTGCGCAATTCGGAGTGCATGTTTAGGATTCTTTTACT…	452	T	TTG	6	20	3	25	2	21	6	28	8	44	8	14	4	26	0	27
comp184241_c0	GGATCATGGATCCATGATCCAAACTAAGGCTTATGGATGAGTTCAAGGAGATATTTAGCAGTGCATAAACTCTCAATTCAGTTGATATTTGAGAACATATTAGCAGTTTGCTTTTTAGAAAAATCAAGTGCTTTATTTTTATTTAGGGCGAGGTGGGCTGTTAAAATAGAAGTTGATGGACTTGGTTCTTCTGAGAAATGTGAACTTGTTATGAGCTTAAAATGTGAATTTATGGATAATCAAATTTCTGTTTTGGAGTGGCAAAAGCTTTGATATCAGTGGATACTCAAGTGGGGCAACTGAG	218	T	TA	0	3	0	3	3	1	0	1	1	1	0	3	3	3	2	1
comp184282_c0	AAACGGGGAGACAGAAGAAAAGAAGGAACAGAAATATGGGTTCGAATGTAGCACTCTAAATTAAATATTAAAATATGTGTATATGTTCTTATGTATATTATTATGATGTATAAAAAGTGTGCAGGTCTAGGAAATTAACTTCCCGCAATTAAAATTTGCAGAAGTAAGCAATTTATGTTACATATTGGATAGAAGGGAACATAAGCGGTCTGAGAATCATGCTACGTGTGGATGATGTCAACAAAGGATTGGTACCGTGGAGGGTATTTTTTTGATTTAACTCCCTGATTAAGAATCGGATAGCTCAGGGCATGTTGACACAGATACTTCGAAGGATTCAAGTGGTCCAAGGAGGAAATGCATCCATTTGAATTTTGCTACATGCGATGGTTTTGGTGT…	317	G	GAC	4	8	0	1	0	3	7	2	2	0	5	3	1	0	4	2
comp184287_c0	TGGAAGGCCAATGGCAGTCAGTAAGTAACATTACAAGTTCTTAACTCGCATGGGTTCCACTCTTATGAGTGAAATTGTGTGGGGTGTGTTTTCAACTCGCATGGGTGGTCCATTGGTCAAAGGACCCCGGAATGAACCGTAAACTTGAACATTTTGGGCAATTCTTCCTGGTGATATGCGTAGACTTACCTAATACATGTGGTTGGTGGGTGATTGCTTGTGTCTGGAGTTTACTCTTTAGGGGTGGGTCCCATTAGCAAAAAAATAAAAAAGATGAAGTAACATTATGATTACATGATCGTTGGATTGTATGTAGAATTCTATGTTTTTAGTCTTTGATCTGTTATGTCCAG	258	C	CA	4	0	1	0	0	3	4	2	5	0	7	0	2	0	2	0
comp184294_c0	GGACAACCACTCCTGAAAACAAAACACCGTGGAGATAGATATTATTAAGTAATCAAAATAATGACTTCAACTTCTAGGATGAGTTAAGTGAAAATTTTCCTTTTATTTTCCAGAATTTCCTCAGAAACAATCAGAGACTAGTCGGAGCGACCTAATTGGAAGTTGAAACTTGATCATATGCTCAGAAGAAGAAGAAGAAGTTACTGGAGATCGAAGACGCGGAGGTCCGAGCCAACGGCGACTGCAACGGAATATTGGGAAGGGTGAACTGCAATTAGGGCTGGAGAGACCTCCATGTCTCTGTTGTAGTCTCCTTCTTCCATAGTCGTCTCCTCCATTTCTTGTCTTCCACTCGGAATTCGTTTCTAGGGTTTTTGAGCGTTTCAGGGTTTTCTTTTT…	203	A	ACT	5	3	0	1	2	1	1	1	5	2	2	2	0	1	4	1
comp184337_c0	TCAAGAATGGTTTATCTTTATTTTATTTTCATGTTTGAATACTGATAAGGTAGAATATAGGTTCAAGACCAGGGTTGTCTCCCTGTTTGGAGGGCTCTGTGTTTCTTGATGTAATTTGATGAGGCCATTTGGTTTCAAAGGTAGAGATTAAAATGTCATACATAGAAAAGTAATGGTTAGAAGATTTAAGCCTTTCGTTAACTTTTGGGGAGTTCTTGTATGCTTCAACCCTCTGGTGCTTGGGTCTCATAATAGCATCACATTCATTATATGCCAATTTAAGTTGCAATCTCTGTAAATTTGGATCCTGTGTTTTGTTGTCTTGTACTCCTGTGTTTCGAACCTTCTTGAAAACTCAATAATGTATTGTGACTACTGAAAAAATTGCATTCTGCATCA…	202	C	CT	48	32	46	0	51	0	111	0	85	0	105	0	61	0	31	0
comp184379_c0	GAGACTAAGAGATTTAACATACAAATCATTAATATGGACAAAATAGAACCAGACCACCAGAAGATCCGACCAGATCACATGATGCTTTAAACACTCATAAATGTTTGAAAGTGACTTGGTATGTCATTTAATTACATTGCAAGTTTCTTGTTACCATTACTTGGGTAAATTGTAGAAAAAATAGACGGTAGGAAAAATTTAACAAATTAAAGGGGAAACAATGAACAAATTTTTTTATGCAAGGTTTATAGAGGAGTTCAGGCTGAATGCAACATACTTCTTCATTGGGATTT	158	T	TA	2	0	4	0	2	0	4	0	3	0	2	6	1	2	2	3
comp184399_c0	TGGAGGGAGAAAGGACTTTTTTGTTCTTGTGTTCTCTATCTGTAACAACAGTGCATACATTGAAAGTCTGGTTTTACTTTGAATTTACGCCAAACAAAGTTGATTTAAGACTCTGTTTGGTGGTGAATTTTTTAGGGAAATCAGACAGCGGCCAGACAACCGTAGAGATGGATTCCACAGATGACTGAATTTTCAATTTTGGTTGTCTACTGATTCCATTCTCACATTTTAATTTTTTTTTAGAAAAAAAAAAATGTTATACAAATTAATAAAATTTATAAATTCAAGTTTGGAATATAACGTTGTGGA	110	ACT	A	34	0	51	0	49	51	150	60	146	51	21	49	111	30	217	10
comp184427_c0	AACTCAGCCTCAAACGTACTGCACACCATCCAGCCATTGAAATGTTAATGCCTTTTGTAAGCCAGAGACAAAACTATGGATAGCAAACTCAAACCAAAACCATAAACCCACCCAATTAAACCCATTTAAAACCTATCTAAATTCATAAACGGGTTTAAATGGGTTGCACCTTACAAACCCAATTATAAGCAAGTAAATGGGTTGGACATGGGTACTCTTAAACCCATTTAAATGGATACCACCTTCTCTACCACACTACTACCGCCAGCATCACCACTCTACCCCCACTACCTCCACCACCACCACACGTCTGCCGCCAGCCCTCCACCGTCACTGACACACCAGTCCACCACCACAAGTATGGCTTAAAAATTGGGCATTCTAAAAATGAGAGAGCCA…	193	G	GTA	2	2	0	1	0	4	0	4	0	4	0	2	0	1	3	2
comp184440_c0	TAAAAAAATAAAATAGATTATAATTCACTTCTCAAACAAAAACAACACCTAAGCGTGTTTCCCTAATCTTTTTTGATTTCTCTGGTATGATTCCATTCGCTCTGATCACTTCGAATTTCGAGCCGAAAAATGTATAATAAATGATTAGATCACGTATAAGGTAATGATTGATGGGACGTTTTGTTTTTGTGTGGGCCAGGTTTAGATCGGGATGAGAGGCTG	125	GA	G	13	2	2	0	3	4	8	0	3	3	1	0	4	0	4	0
comp184444_c0	CTGCACGTTGTAGCCTGGTACGTCTTCTTCTCCCTTGCCTACTATTTTTCGTTAGTTTAGAATTTTCTTAAAGCTTTGATTTGCTTCATGCTTCCGTCACGCCTTTTATGTGTTGTGGTTGTCTTCTTAACCTACTGAAATTTAATCGTTTGTCCCCTCTAAGGTGCTGTGTTATTATTGTTGTGTTGTCCTGTTACAATATCAATTTCATGCTCACTATGTGTTTGACAATATGCCTAAAGGGCTACTTTTCTTATACATACTATAGTTGTGTACTAATGAAGAAGGTACTGATGTTCTATGTATCTCCAAAATAACATTTTTGTTCGTACACACACTGCATCAGCTTTGTTGTATGTTCGAACTCGTATATTAAATTGATGTGGTCCACACTTTCAA…	160	TA	T	0	3	1	0	0	4	0	4	0	2	0	1	0	1	0	1
comp184469_c0	GATTATAGAAATGTCATTTGTAGAAATGACTCTTTGAAGATTTACAGGTGTTTGTATGACAAGCTATAGATGCATGAATTTCTCATTATTTGTGCTGCTAATTTGCTGGATGTCACTTTGTATGTAAACAAAGAATTTACACCTAGAAGTCATCATTGTTCTATCATCCAAAAGAAAAAGGTTGTCATCATTACATTTCCAAGGATTATGAAAATGCTGATTATATTGCTAATCCTTCTTAATGTTGGCAGTGAAACCTCAAACAGGTTACTCTTGGATTAAAAAACAAAAACCCTTCCAATCTAATGCTTTCCCGACCCACACATCTTCTTTCTTCCTCTTTTTCTTCAACAAAATTGCTTATAATTTTCCATTCAAAGAACTAATGAATATGTCAAT…	636	A	AT	3	5	1	0	2	0	2	0	1	2	4	0	1	0	1	0
comp184497_c0	ATCAAATATAAGAAAAATATATGCAACACAGCCATCCCTGAGATAAATTCAATTTAAAACAACTTTTAAGTAAAATAAGGAGGGAAGAATATAAAAGTCACTGATTGATTGACACAATTCTCCAATATTCTTGCAAAAAGAAGCCACATCCAAGACGAGATCATGGAAAATCATAAAGTGGTCAAACAAATGTTGATAATCTAAGAGAAATTAGAACCGGTGAATCAAATCTCTAGATGGTATGTAGCTTCACAACAAAATTCATCCGATAACATCTGGTAACCACAGAATTTACACAATTGCATAATTGCATTGTGTCATGATCTTGAACCAAGTTTGACTCAAAGGCAACACCATACCTCATTACTAAACTCTGGATACTAATCTTAAAATGCAAGC…	487	TA	T	0	8	2	0	1	5	0	2	0	2	0	2	0	1	0	1
comp184515_c0	CCCAACCAAAGTACCCTTATATATGTAGTTTGATATTAAAAAAAAATTAAAAAAAAATAAATTCTGAAGTGATTGCATTGTATGTGATAGGGTTGAGTATAGAATACGAGTATGTAGTGGTTCCAGTGATCTTGTGAATGATGCAGATGAAAAAATTTATTGAGATTGAGTGAACTCTGCATCAAATCACTAAAAAAAAATTTGCTTCTCTGCAAACAAATAGATATAGCCTATATTTCGCAAGTTATGTGGATATAATTGGTGTTTGATCCGTATCTTTCGTGTTGCTCGCGATTTTATTCAAGTCTTTATGTTTGTTTTTGACTGAAAATGTCTCAAAATTGACATCGG	191	T	TA	21	2	14	2	11	0	47	2	74	1	30	35	72	3	11	2
comp184527_c0	AAAAAAAATTATTTTCTTTTGGCCCCTCCGATAATGAAATCTTTGTTATGTCCCTGGTTGTAGGTGATTAAAATCTCCCTTTGTCTCTGCTTCTGCACCTGATTTGTTGTTACGCCTTTAGTAGCATATGATTGTGGTCCTGATGGCTGCTACATTTGTGGGTGTGCGGAGAGAGAGGGAGAGAGAGATTCTTATTTATCCATAAGTAGCTTATGGAAAGAGAATCTGTTTGATTCTTTCTTTTTTATCCGTAAGTAGCTTATGGAAAGAGAAGTGGTATGAGAGGATCAAGTACAAGAATTTTCAATTATTCATTGAGGAAAACTATTTATACTTTTTATTACAAACTGCAGGCA	261	TATGGAA	T	4	9	3	1	3	1	3	4	8	3	3	0	3	1	2	2
comp184535_c0	CAACTATAAAAATGCTGGTTGAAGTTAAAAATTACATACAATTCATAAGTTAACCTACAAAACACTAATTGATAAACTAGTTTTGCTAAGAGGATGCAAATAAGTAATTGATAATTTTGCATAATGCCATAAGCTTGCCATTTGCTGATAAACATTATTATATCCTTCAAAACCAATCCCAAAATACATAGAAAATTAATTTACAAAAAATTACAGACTTCAAAAGGAATTTTTTTTTTTTTAGGATTCATCCGAGGGAAATGGGTTCCAAAGCAAAAGAGAGAACAACAAGAGATTAGGGACCAAAATAGGAATCAAAGGATGGACATCACTTCTAAGCCTCTTTCTTCTCAACCTCTTTCTAACATACTCTCTCTTCTCTTCTTCACCCCACTTAGC…	540	A	AGGT	33	5	20	0	25	16	23	16	23	0	8	0	9	0	4	22
comp184542_c0	ACCAAAATGGGTTTTCTCAGGAGGTGGTGGAGGTTGTGGGTTGGCAGCAGTTGTTGCACCTTGAGTGCTAAATAATCTACTTCCTAGGAGCCACCTCTCACCATGATGCCGAACCAAAGCTGTCTTTTGAAGGGTAAGAATGCCCTTAATGGGTGCCATAGCATCGACTGAACTGTGATGTATCGGCGATTAGTGCGAGTGATTATCAGATGGAGATTTGAGAAGGAGGAGAGCAGAATGAGCTTTTCACGGACGCAAACAATTGGTACGCATAACGGACGGTTGGGATGTATTTATCAGAATTGATTTTGCGGCGAATGGCTTGCGATCACCGGATGTCCGGAACACGGATGTATGCCGGGGGACTTCAATTTTTA	220	GAGA	G	108	28	94	0	98	10	63	0	80	6	69	0	88	8	23	14
comp184546_c0	AAGCTCTCACCAGCGTATAAGAAGGTAATACTTAACAAACCCAATTCAAAACATTTCATTAGATGCTGTCTAGCAGGGAATGCAAACATGGTAGATAAGAGGCTTAATATTGATTTGACTAGTATGACATTGAACGTAGGGCTGTAAACAAGTCAAACATGAGTTGTGCTCGAGTAGTTTGGTTTTTTATGATGTATATAAGCTTATCAAGCCCTGAGTAGTAGGTTGTTCAAACTTTGTTTTAAAATGTGTTCATGCTTGACTTGTTTACGTAGCGAGCTGAACACAAGTGGAGCTCAAGAAAATTAAAATAGAATGTCTTATTTGTTTCACTTCAATGTTTTATACAAAGAGACTTGCCAACTAATAACAAGTGAACCTCTGAGAGATTTTTAAATA…	329	T	TTC	0	11	0	5	0	2	0	10	0	16	2	7	1	8	0	3
comp184570_c0	GGAGGAGCAAGGGAAGAGCAGAGGAGCAGAGGGGCTGGTGAAAGGCTTGGGTGGGGCTGAGTAGAGGTGGATGAGGGGTGGGGTTTTTAAAGGATTGGTAGAATAGGGATTGTGGTGGGTGCTAAATAAAAAAAATGGTGGGTATCAATTTTGTGTGTGTGGGGTTCCATAGAAAAAATGTGAGTGGATATGAATTTATTATGTGAGGGCTATTGTCACTACCTACAACATAATCTTTTATTTTCCTCACATTGATAAGATGACTTGTATAAGAAACTGTGGTAGTGCAAGGGTGCTGCAATGATTTTATGTACCTTTTTTGTGTGTGTGTTGCAATTCATTGGTAGCAGTGTATAAGGTGGTCTTTTCTATTGACCTTTTACTTGATTCAGAAGGTAT…	315	C	CT	1	0	1	1	1	1	1	0	2	0	2	2	2	0	2	1
comp184589_c0	TTTCCTTCGATCTAGGGTTCCAATCACTTTCTCTCTCTTCTGCTGTTTCACTGTTTGAAGATCCGATTCGATTGCTTCTCTCTCGTTATCTGTATATATCTCTCCTGTCTTGGCTCGAGATCGGCGCCAAGCGCAGGACAACCTGTCCCAGAGATCTCTCTTCAACTTCAGTGGCCGGTTAGGGCTTTGGAGTCCGATCACACTCACTGGTTCTCTCTCTACTCCCAAGTGCAGAGAGGATTTGTGAG	98	A	ATC	36	1	7	12	6	11	7	22	23	18	2	40	6	15	8	20
comp184664_c0	TACCCTACACAAAGGTAAGCCTTCAGACAAAATAATAGTTTTCAACTTGCAACAAACGCAAGCATATAAAGAATGTGCCATCTAGCTTAGCCAGTAAAGTCTAGTTGGGCCAAAAACTTGAGATTGAATCCCTCTAAGGCCATGATTTATGATTGGGATTATAGTTTAGGCCCATCATAGTGCTGGGTTGGGCAAATTTTTTTTGCCGGATTATAATGTGGGCTGGGCTGGGCAATTGGCTTCCAAAATGATGAACAGAAAAAGATTAAGTAGTTACCCTTCTTTTTGTCCAAATCCAG	150	T	TAGG	0	24	0	4	0	8	0	15	0	35	0	1	0	5	4	2
comp184773_c0	GAATTTCAGCTTGGACATACCTGAACACAAGTGTAGTAAGAAGGGAAGTCTGATTCGTCAGTATGTTTGTTTCATATCTTCTCCAAAATCATGATGTCGATTATTATTTAATTTTCTATGCAAAATAAATGTATATTGGTATTAAATAGTTTATGCACTACAAAATCGTAAGCTTCATTTACTGGGACTTCCAAATATAGGAAGTTTAGTGTAATCCATTCATCACTAAAAGAGAACATGATCAAAAGTTCAAGCGAGAGTAAATATTACCAAGACGAGAAAAA	165	A	AT	0	10	0	2	0	3	0	3	0	8	0	5	0	2	2	0
comp184775_c0	AGCACTTGTAACGACCAAAAATGACGGCAACTAAACTGCAAAATATGAACCCTGCAAATTACAAGAAAACTAAAAAACACACAAAAAAACCTGGGTTTTTCAATCAAATAAAAGAAATGGGTTTTACACCTGAGGTCAATTCATTGACATCGTATACATGATTCATATCATATATGTATCATACATGTGTACCAATCCAAAAGCTTGTGGTGAAGTTTCCCAGGGATGTTGATCAGCATATAAGTTGTATGATAGAGGTGGTGTTGGCTCTGAAGGAGTTGAGAGAATTGAAAGATAATGGAGGAAACAGAACAGGAAGGTTGAGATGGGTACCATTTTTTTTTGGCTCAACAGAGATAGTTTTGTTGTGTGTTTGGCTTATTATGTGGAATTCTCTTC…	335	A	AT	3	2	0	1	0	1	6	0	3	5	7	3	2	0	0	3
comp184788_c0	GCTTCCTTGCTACATCACCAGCTTTCTCACAATCGTCATCTGCGGATTCGGCTTCAACTCCAAGACCGATCTCACCATCGAGTCCTGGGCTCACCACAAAGCCCTCGACCAAATGAAGTTCTCTGCCTCGTCTGATGAATCTGACTGAGTCATCTCTCTGATCTTTAGAGCGGTATTCTCTCTGTTCTTCGGGGTCAAATTAGGGTTCTGAGAGAATTTGTTGATGTTAGTTGAAATAAGATCTTCTCTCTTGAACTTAGATCTCACGTTTTTTCTTTTTTTTACTTCAATTTTAAATGTCAATTTTGATTTTTGCGATTATAATAGTAGAAGGGGAGGTTATGATTTTCTTGATTTTGATTTTCGAATTTAACTTTTAATCTAAGTTCTTATTCGTTG…	241	ATCT	A	17	0	19	0	65	22	60	0	32	0	27	0	75	0	78	0
comp184813_c0	TAGTTATAGTAGGCATGAAGGAGCTAAATGAGATACGTGTTTTTATATATATATATTTTTATAAAAACTTACCTGAGTTTCCATTTTTGGAGGAAAAAAAAATACCAAGTTTTTGATTCATCTTCTTTCATCGAAGACTATCTACTATAATACTTGTTACTGTACAACCAACCAATTCCTTAAAATGAAAGGATTCGAACAAAAAAACCTTTTCTACAACCATGAAAAGGGGCTTTCTAGATTTCGCATCTAATTGAATTGTGGGAATATTCTAATCTCTTTCATGAATTATTAGAACCCAACTCGTCGGACTCACACCAGATCTTCAGTTTCTAGTCCGAAGCCAGTAATGGAAAGAAAGCCTATACTACAGGAATTTTAGGAATTTTCTATTGAATG…	316	C	CACTTT	16	0	0	17	0	6	0	16	0	7	36	0	0	10	0	13
comp184906_c0	AGAAAAATGAGAGAGAGAGAGAGGGGTTGTGTTTGCTAGGAGGTAGATATTTATTTGTTTTTGTTCCGTTAACGTTGCAGGCTGAGGAGAAGCTGGAAATGAGGTTGTGGAAAGGACAGATTTACAAGAGGCTTCAAATTAGGGCACACAAAGAGGTGAAACTAAGGCACTGGGATAGAGGAACCTAGATTTGTGCCAAATCAAAGTTATTTTTTCCTTTGATTATGTAATGTTGGAATGTGTAGGTTATATGTTAAATGATGCAAATGATTCTATAGACCAGAGTCC	170	CTGG	C	17	0	10	0	8	0	15	5	3	0	7	0	7	0	2	0
comp184951_c0	GAAAGATTTTCGTCATGTATTTCATGATATTTTAATAATATACATTTCGCGCAATCCCCAAATCATCTGAACATTTTTCTTCCGACAAGAAAAATGGCGGAGAAATTGGCACCGGAAAAACGCCACAGCTTCTTCCATGGCGGTCAGAAGGTTTTCGAATGGGATCAAACCCTAGAGGAAGTGAACATGTACGTTACGCTCCCTCCCAATGTCCCCAAGAAGCTCTTCTACTCCAAGATCCAGTCCAAACATGTCGAAGTTGGCATCAAAGGCAACCCTCCTTATCTCAATCATGATCTCAGCTGCCCTGTCAAGACTGACTCATCATTTTGGACTATAGAGGATGATACTCTGCACATAACTCTACAGAAGAGGGACAAAGGACAGACGTGGCCGTCT…	700	A	AAT	11	91	0	89	0	70	17	55	0	143	39	61	31	106	0	80
comp184955_c0	CCCTTCCCTTCATGCCAACTCAGCCAATTCATCAAACAGATTCACAGATTCAAAGGAAAAAAATTATTATCTGTTTCTCAATTTGATTACAGATTCATAGATTCATCAAACAGATTCAAACAAATCCAAATCCAAAAAAATTACAGATTCATCAAACAGATTCACAGAAGAAAAAAAAAACCTGATTAATTCACAAAAAATTGATTAATTCAAGAATAATTTTTTGGGCCCGAACTTGAAGATACAAAAAACTGATTAATTACCCAAATATAAAACATAAATAAAGCAAAAATTGAAGATGAAAATGCATTAGATAGAAATCGATTAGAGGAATGAAATGAAGACCTTTGAGAAGATCGGGGTAGAGATGAGGGGGGTAGTGGATCAACCTGGGCTTTC…	341	A	ACCG	43	0	5	0	34	0	58	0	5	0	75	0	12	8	9	12
comp184964_c0	ATTCAGAAAATCAAAACCAAGTTCATAACATCGAAATCCAAGCTACTCACGATGAAGTTGTTGTAAGAGTTAGCTGCCCTTTGGATACCCACCCGGTTTCAAGGGTCATCCAAGCATTTGAAGAAGCGAAAATCACTGTTGTCGAGTCAAAAGTTGCCACAGGGAATGACACTGTGTTTCATACATTTGTGATAAAGTCTCAAGGATCCGAACAGATCACGAAGGAAAGTTTGGTTGCAGCATTTTCTCGCGAATCAAACAACTTGCAGCCTCTATCATCTGTTGGGTAATATCAGAATCAATCTTTAACATAGTTTCTAGGAGAAATTTGTTTTGATACACAGCAGTTTCAGCTAGAAGTAGAAAAAATAACTACCTATTGAAGTAGGACTCAATTTT…	403	G	GT	1	8	0	3	0	3	0	10	4	5	0	14	0	19	0	4
comp184988_c0	TATCATCAGGTAGGTCTTCAAACTTGTATGATACTTGTATGTATGTTAGGTAGGTCAAATTTGCTTCGATAGCCACAGGAACATCTGTACTGTACATACGGTCTTTGTTATAGCCTAGTGAAATAAACAAGTTGTCCAATATTTCTTTCTGGTCCAGTAGTTCTTTTCTTCATGAATTTGTAGGTCCAGGATTGCAAAGGCCAAG	115	C	CA	11	6	5	0	7	0	5	0	8	0	4	0	5	0	2	0
comp185057_c0	ATTGATTTGTGTTTGAGAGAGAGAGGAAGAGAGGCCTTACATGAAGGGGTAGAGTGTAGAGTTTGGTAGCCAAGGATGACTTGCCTACTCCCACACAAGGGTTGAGAGATGGGTCACTTTGAAATTTTTATTCAACCCTTATTTGATTCTTAGGCAGTCATCTTGGCTAATCTGACTGGCTCTTCTCTCTCATGCTAGGCTTTCTCTTCTTCCATGAACATTGAAGGCCGTTTTTATTTTGTTGATCATTTTGTTGTTTCATGGTTTACATGAAATCAAAACAAACGTTATTTGTGTATGTAGAATTTATCTTATTTAAAAAATAGTGAGAATTTATCATGCTACTTGGAAAACTATGTATATATATTGCTATGCTTATCTTATTAGCAGTGCTACGAA…	168	TA	T	1	5	1	0	4	0	1	0	17	0	28	0	30	0	41	0
comp185115_c0	GTGGAGAGGAAATTTGAGAAGGATTCTGGAGGAGGTGATGGTGGGTTTAGTGTTTCTAATAGAGTTGAGGGTTTTCAGAATGTGGGGTTTAGAGGTCATGAAATGGCTGTGAGGGGGTCAGCTGGAGCATCTTTACCGCCTGCTGCTGCTGCTGCTGGTGGAATGAGGGTTGAATTAGGGCAGTCGATAGGTAAAGTAGCTGAGGTAGAAGAGCAGACTGTCAATACTGGTGTGTCTGGTCAAAGGATTGGGCAGCAACCTCATGTTGCCCGTGTAGGAAATGCAGGGAATGAAGGGTTTGCTAGGCAAGGTGGAGGCCATGTAAATGGTTCTGGTGGTACTGCTACTGGGGTTGTGGCGGGGACGAGGAGTGGAGGTACTGGGTCTGGGGGTGGAGGG…	139	C	CCTGCTG	28	18	8	6	13	10	22	4	8	3	4	4	1	0	4	0
comp185118_c0	GGATGAATAGCATAAGAAAACTTCTTCTTATGAATGTAAACACAAAGCCAAAACAGCAAAATTATAACCATGAATGAAACCCATTAGATTTACCAGTTCATATAAATGTGCTGATAGTAACCATTAAGTGTCAGGTATGATCACAATGTTTGGAGGGAAATGACAACATGAAGTTATACCTAATAATAAAATCTATAGAAATGGCATGCTAAGGGTTGGAAACACGTACTATTTGGAACATCCCA	154	A	AG	8	0	3	0	6	0	5	5	8	0	12	0	8	0	3	0
comp185167_c0	AGGAGATTTTGGGCTTGCTAGATTATACGATCATGGAGCAAAACCACAAACTACCCATGTGGTTGGCACTGTTGGTTATCTTGCTCCGGAACTTACTAAAACTGGCAAGGCTACTACAAGCACCGATGTCTTTGCTTTTGGTGCATTTTTGCTTGAAGTGGCTTGTGGAAGGAGGCCCATAGATCTGCAAGGATTGCCTGAACAGATGATTTTGGTTGATTGGGTATTTGAAAAATGGAAACAAGGAGTTATTCTTGAGACATGTGATCCTATATTGGAAGGAGATTATCTAGCAAATGAAATGGAGTTGGTTTTGAAGCTAGGTTTGCTTTGCTCTCACTCTAATCCA	122	AC	A	31	0	20	0	5	6	28	0	36	0	48	0	20	0	3	0
comp185200_c0	GCTGCACTGGTTTCGACTGCAGAGGTTTAGTTGATATCCCATTTTGATTCAGTCCCACATTATTTCGACTCCATTGTTCTTAATTTTGGAGTTTTCTGATTCAAACCTTGTTTCATAATATTTTTTTCTCCTGGCATCTATATAACCTTTGCACAAAATGAAATTTGAAAACCCTCGCCATTGCCTGGTGGTAGTTGGCAAAGGTTGTTTGAGTTTTTCAGTCTTTAAACTTCTGAAATTTGTTGTGCAGTCCACTGGAACGTTCTA	120	A	AT	10	10	8	0	4	2	3	0	2	1	2	2	0	3	0	6
comp185201_c0	ATTTTTTCTGAACAATCAATCAATATGCACAAATTCAAAAAATACAGACAAACTCAAATTAGCTACCAAATATTTTTCATGATCTTATTTGCCAAATGAGAGATGAGCCACTTCTCTTATGCAACCTTTTGAAAGGGTTTTTTTTCTTTTCTTTTTTCCGAACAATCCTTTGAAAGTTCTGTTTCTATAATAGCGTTTCAAGATTCCAATTTTCCATACCTTTTTGTCTTCCTTCCCCCATAAACAACCAAGCACAGCTAGAGAGAGAGAGAGA	124	AC	A	6	0	4	0	11	0	3	0	7	0	2	0	11	5	3	1
comp185258_c0	GGATTTGTGAAGTACTTTTTTCACTTCTATTCTTATACTTCTCCTTAACTTGCACTTACCTTTGCATAGTGTTTTTCAATCCATCTGCATGGGTATCACTGTATCATGATTTAAGCAAATTCTTAGCTTCTGTGTATCCTTAGTGCAAGTTTTCAGGTAACTTAGTTGGAAGTCTAGTGTGTCCTTTGGATCACAAGACTTGGGAGGTGAAGCAGTCATGGCTGAGGGGACGGAAAATGAGGACCGGGTGGATCTTGACGATGACAATTACATTGAAGAAATGGACGATGAAGTTGAAAAACAAATAGAGGATGATGGAGCAGGAGGAGGTGGCAATGAAAATGGTGAAGACCAACATGAGGACTTGAGAAGTGAGGATAGTGGGAAAGACCAATTGCT…	461	G	GA	11	0	1	0	5	0	1	4	2	0	4	0	0	1	0	1
comp185278_c0	AGTTACAGATACCCAATGGTCATTAAACACTTGCGCACCAAGCTCTGATCTCTGACTTACTAAAGGTATTGGATAATCATCAGGCAGAAGTCGATAGCTAGGAGTACAGCGTTGACAGTTAGAAAGGTCAAGTTCTTGGATAGATTTTCCCATATACTTCTCCTTGTATCTATCCTTTTCTTTTGCTCCCTCAATTTCACGTTTCTGCTCCTTATCTTTGTCCTCTACCTTCACCGTTTTGGATACATGCCCTTCAGTCCACAAAGGTTTTTTATTCATAACTCCTGCAAGAAATTCATCAATATTCTCACAACGCTCCAAAAATTCGTTGAACCCATGCATAAGGTCTGGA	269	T	TCTG	15	8	3	2	10	5	15	8	11	6	12	8	5	7	5	2
comp185299_c0	CTTCATTGTGACATTGTAGAAGATTGTTTCTACAGGAAAAAAGTTCTGGGTCTTGATCCAATTGAAGAAAAGGAGGGTCTTTTGCCATGGTCTCAAGCTGTTGAGCACCAACAGTGAATTTTCTTTGTTGGGTGGGTGAGGCATTTCATCAACCACTTCCAAGAAAGCTTCTTTTGAGGTGTCACAGTCATTGAGCTTCTTGGCAAAGAGCTTGAGGTCTCTGATTTGGGGATTGTAAGAGTGTCGAGACCTTTTGTGGCGTTGGAGGGTGAGGACAGAGAGTTTAGGCCGTGTGGGGTTGACCCAGGTGGATTTAGGCTTGGCTAGGAGGTGGGTTTGGGGTGTTTGTGGTGGGTATTCTTTGGTGGGAGTGTCGGAGAGGGTGGTGGTGGAGAGAGG…	486	TGGA	T	110	0	30	7	36	10	42	0	19	1	9	0	7	0	2	2
comp185343_c0	ATCTCTCTCTCTCTCTCTGTTTGTTGTGTGTTGTTTCAAATATACAATTTTTGAAGTTTTGACAGTTTGTGAGGTCCTGTGTTAATCTGTTCAATGATGTTATAGAATGTAAAGTTGTAAACTGATGGTAAAAGAGATGTGAAAGTTTTTTTGTTTTCATTATTATTTTTTGTCCTTCAATTGTGAAGATGATAAGGAAAGAATGGGAAATTATGGGTTTCAATGGTAGA	97	A	ATGTT	0	13	2	14	12	5	6	17	3	5	8	11	8	13	12	3
comp185346_c0	TCTTGGTATTGAGATGGCCAGAGAGTGTAGTGCGTTATCATCTGAAATGTATATTGCAGAGGAATCTCATCAACTTAATGGAGCTAATGTAAGTGAGGAATTAACTCAACCTTCAAATGCCGAGGATGAAGTCCATGACTTCACAAAGGATATCTCTAGAAAGAATGCAAATTCAGCTATGCCTGCAACAGTTTCACAGCCAGTGGCACAAATCACGAAAGCAAAAAAGCAAAAGGGTAAGAACACTCAAGGATCAGGTCCATCGTCGCCATCCCCAAGTGCTTTCAATTCAGCAGATTCGTCCAGTGAGCCAGGTGTTAGTTCAAGTCTTCCTTCTGCGGAAGCTGGTTTTTCACAAATTATGATCATACAGGAGATGCTTAATCAGTTAACAACTAT…	222	C	CA	12	8	3	1	11	3	10	1	6	4	18	2	5	2	5	0
comp185360_c0	AGAGGAAGAGGAGAGAGAAGCTCAGTCAGCGATTCATAGCTTTATCTGCTATAGTCCCCGGCCTAAAAAAGATGGATAAGGCTTCTGTGCTCGGAGATGCTATCAAGTATTTGAAACAACTCCAAGAGCGAGTGAAGACGCTTGAGGAACAAGAGAAGAAGAAATCGGTGGAATCAGTGGTGTTTGTGAAGAAATGTGAGATCTATGGTGAGGGTGACAATTCTTCCTCGGATGAGAATTTCTCCGGTGGGCCTTATGACGAGCCGCTCCCAGAGATTGAAGTAAGGTTTTGTGACAAAAATGTGCTCATAAGGATTCACTGTGAGAGAAGGAAGGGAGTTGTGGAAAAAACAATAGCTGAAATTGAGAAGCTCCATTTGTCAATCATCAATAGCAGTG…	531	C	CAAT	2	0	1	0	6	0	5	6	2	0	0	1	1	1	0	1
comp185361_c0	TACCAACACAGGCTGCACCCAACACTCGTAACATAGTCCATGTGACATGGCATATATGTAATTTTAGAAGGGAACACAAACGACTTTTGTTTCACAAAGGTGAGAGAAACTTCAAAACCAAGAGCATAAGTATGTTAATGATATTGTTACCAATAAATACAATATAAAATACAAGAAAATATAAGACAAACAAAAAATGCATTCATAACTTTAGAAAACAAATGAGAAAAAGAAGGGTATGGTACCCACAAAAAATAAAAATAAAAAAGGTTTGGTCTTCAAAGTTACATTTGATGCAAAATTATTCTTCACCTTTTATGAGCCAACCCCCACCTCCAACCTCCCCTTTTTCCAAAGATTCACTCATTCCCATTGGCTTTCCTTTGTAAAGCAACCAAC…	262	T	TA	9	1	4	1	3	1	6	2	6	3	7	0	15	4	6	2
comp185368_c0	TGATCTTTTGAGGACAGGTTTGCCACGTAACAAAGAGAACGCGGCCTCCATTTTACTTTCGTTGTGCAAGAGAGATAATGAGAATCTTTCTTGTATAAGTAGGCTTGGTGCTGTAATACCTCTGACTGAGCTTGCCAATAGTGGGACTGATAGGGCCAAGCGAAAGGCTACGTCATTGTTGGAGCATCTTCGGAAGTTGCAGCAGGTCTAACAGGTGTAGTAGCACTGGAAAACTAATTATTACTTGTTTGGGTTTTTTTTTTTGTTTTTGGGTTATCTCTTCTTCTTCTTCTTTTTTCCCCCCCTTTTCTGACCATTAATGTTAGCCGATTCCTTTTGGGTGTGAAAACTAAGGATACAAGCATGAGAATACAAGCATATTCTCGTAGCTTATTGTGT…	449	AT	A	5	0	2	0	3	0	2	1	7	2	2	0	4	3	5	4
comp185375_c0	GGAATGCTTCAGAATATTGTGTCAGATGACTGGCCACCGTTGCAGCTATAACCTGTCTCAACTGAGGAGCTTTATGTTTGTCATGGTCCATAACATAACCAACAGCATTGAAGAGGCAGCTGTTATCTGAGGGAATGACCCTCCTAACAATAGTACCTTCCATCCCCAGAAATGTTAAACGGATACAGGAAAAGAAATGTTGAATTGGGGGAGTTGTAGATTTGTGGAGTATGTACCAAAAATTTTGATTGCTTGAGAGTAAAGAAAATTACAAAGATGAGGGAAGAGA	163	TC	T	17	2	5	7	4	1	3	0	9	1	7	4	4	1	3	0
comp185391_c1	GACTGAAAACAGCCCATGCTTGGATTGTTACATAGACAAGGCACAGAAACAGAGAGTCTGTAGAGCTATCTCTGAGTGTGAAAACCTAGAATGGGGGTTGGGTTGGAGATGGAAATGGAAGACTGGTTTGGAGGGTCAATGAGGGAGTTTGTGTGGGGTGGGGGTGATGACTGAGCTGGCTGAGAGAAGCAATACAGGTGTGAAGAGAGAGAGACTGAGACAGAGAGAGACG	102	G	GT	0	4	0	1	0	7	1	3	0	5	1	10	0	2	0	2
comp185398_c0	ACATAGAATAATTTCTCTTTTTATTTTCTCACTTTTAACCAAGCCAGAGAGAAGAAAAATCATTCAATTTTCTCTTATTTTCCTCCTATTTATCCAAGCAGAAAATCACAATATTTTTCTTACCTTTTCTTTTCTCTCCTAAGTAATAATTTTCTTTTCTTTTCCTTTCTCCCCTAAATTCCCAAAACCTACCCAATTGCTCCATACTCACAAATTCACAAGACCCATTAACCAAAATCATTCAAAACAACTAAACCATGAAGCTTGAACTATTTGCATGCAAGATAGTGAAAACTCATAC	88	A	AT	3	0	0	1	1	0	5	0	3	1	0	4	2	0	1	0
comp185453_c0	AGAAAAAGAAAAAAAGGAAATAAAAAAAGAAAGAATTAATTTTGTGTAAACAATGTGCTTCTTCATTTAAAATATCATCATTGAAAGCTTACCTTGTTTTCTGTTTTCCCTTCTCTCTTGTGGTGCAACTCCATAATTTCTCTTTTTTTTGCCTCCACTCTTGATGGATAAAGTTGCCTTATGACTGCAATAGTTGATAATTCCTATGAGATCTGAAATTTGAATTTTAGATATGCACCACAAATGTCATTTAGTCTGAAGTCTGAACAGTTATTTCTATTTTTTATTTTTAACTTGTAAATGTTGTAATTTGTTTGATTATTTGATGTTGAATTGATCTCTCATTGTGAATTTGAGTATTTGTTTGAAGATGCTATCTGACATATATTGTGTTAATTA…	142	CT	C	1	0	1	0	2	2	3	3	5	0	4	5	2	3	3	0
comp185483_c0	GTGTAACTAACATCATCGGAGGGCAGTGGTCGGTGGTGGTGCTTGTGTGTTTGTGTGAGATGTCAATGGAGAGAAAGGAGAGAGAAGGAGAAGAGAGAGAGAGAGACGTATATACAAGAATGGAAAAAATGTGTGAGAAGAGATTGGCTAATCAAGGGAATTTCTCCTTCAACTGGAGTCCAAGAACAGCAAATACAGGGGTGCTTTTCCGCAACCTATTTC	91	A	AAG	16	0	9	1	0	9	4	3	6	13	0	2	0	5	5	8
comp185500_c0	GAGATCCGCACTTTTTTTGTCCATTCTTGTGTTAAACAAAACGGTCCACTTTATTCATGTATTCTATTTATATCCAGTGCATGAACATAACTTCTTCATGAGACTGACAAATATATAATTTACAGTTAACAGAGTTTGATGGGGGGAAAGGAAAAAAAAAAAAAAAAATTACAAGCTAGGAGTGAGTTTCTGTACATGATCTAACATGAAATTGATAAAAATCCATCCTCTTGAAGAGACGCACTTTCCCGTGTCATTTACAAGAAGAAAATAAGTGAAAACAGATGGTCTATGCAAGGTAGTTGTATATTTGAGG	161	A	AAT	10	0	9	0	7	3	11	10	12	0	13	0	8	1	8	0
comp185551_c0	TTGCTATCTAAATCTACACATAAAAAGAATAATCCCAAACAAATGACGCACCACCTAGCCTACAAAACGACAGACACGAAAATCATCCCCACAAAGTAGCTAAACATCAACATTCTCCACATGGCAAAGTAATGACATATATACAGCACAACCAGAAAATGAGAATCACAAAACATCGGGAAGACAGCCATCTGGTGCAGTTCAAATCATTTTTGTTAAAAGATTCTAGTTGTAATTGCATGAATACGAGCCCTATACAACAGGTCCAGCAATTGCTTACTCTCAAGTTACAGTGAAGTTAAAAGTCCATATTTTCCCCTCTGAAACCAAGGATAAAACTACACCCCAATTTTTTCATCCTTGATTATAACCCTAGTAATACAAGGGAAATCCTGAATC…	435	GT	G	94	0	55	0	65	0	90	0	49	0	35	0	33	13	10	6
comp185616_c0	GGTGGCTATAGCAGTAAGTAGCTGAAAGCAAACATGAAGTATTAATATGGGTTCCCAAGAAATGAACTGTGTAAAATAAGCCACCTTTCCATGGTTAACTAAAAAAAGTGATTTTATAATCTTACGAGTGAACATTGAATGAAAAGATACATAATTCAGAATAATTTTTAATGAATATCGAATGATAAAGCCTTGTGTCTAATATGCATTACAAAGGGATACCTTGATTTGGTTTAGTGCGGAAAACTAGACCAG	100	T	TA	6	4	5	0	5	0	7	5	9	1	3	2	6	1	1	1
comp185659_c0	GGCTAAGCAGCCAAACTCTGCTATTAGAAAATGTGCCCGAGTTCAACTGATTAAGAATGGAAAGAAGATTGCTGCCTTTGTGCCCAATGATGGTTGCTTGAACTATATTGAGGAGAATGATGAGGTGCTGATTGCAGGATTTGGTCGTAAGGGGCATGCAGTTGGAGATATTCCGGGAGTTAGATTTAAGGTTGTGAAGGTGTCTGGTGTGTCTCTGCTGGCTCTCTTCAAAGAGAAGAAAGAGAAACCAAGGTCTTGAACTCCAGTGAAGATGGAATCCTGACTCACCGCAAGAAAAGGCGGCAGAGGATCCGGACTCCAAAGGAATGCCCCTCTTTTTTTTTCTTGGACAAATTATTCATTGGTTGTGATGATTAAGAATAGAATTTTCCCACTTAT…	281	T	TGTGAGCA	11	69	3	44	15	53	6	68	15	59	3	73	33	57	0	55
comp185703_c1	GGTGGATTCCAGGCAGTACTTCCTTCCGCAAGGGAAGGTAAATCCGTTACAAGAGCAGTCCATCTTCGCACGGTCGATGGGAAAGTTTCTGCTTCGAGCTAACCGAACAGTAGACAACAACCAGGGCAGAACAAGGAGCTAACAGGGTTGAATCAGACAGAAGCCAACAAGGTCGTTGATCCAGTCCCATGGTTCATTTCACTGCTCTGGCCAATTTAGCATGGTCGGAGAGAGAGAATAATCACAGTATGGTAGGAAGCTCTTCAGCGAGGAGAAAAGCCTGAAACTAAGCAATTAAGCCAAGCCATCAAAGAGCGCACCAGTCGCTAAGGAAGAAAGCTTGTTCTTAAAGCGAAGCGATGAACCGGTGTAGATCAAAGAAGAATCCCTGTTAGGAAA…	1200	T	TTTTTG	0	8	17	0	9	0	5	0	3	0	0	6	5	0	4	0
comp185748_c0	GGAGGATGTCCAATTTATGTCAGGTATTGTCATGCATTGACCTACTTTGGCCCTATTTGCTGTAGCTTATGGAGCTGCTTATAGCACTTTATTGTGAAATTCTGTGCCATATTTTGGTACAGCTTCTCCTTATAGCTTAGGAGCCATAAATAGCTTGTGTAATCTAAAAATAGCTGATTATTGGAAAGCAAGGGAAGGGATGTTTTTAGCTTCTGTTTTTTTATTATCAGCTTTCAGCTTGTAAGAAGCTGCGCCAAACAAACTCTTTGTTTCCTGTCAAAAATTAAATGTGCAACCAGTTGATCTGATGACATTAATATTCTATTGCTGACTGGACAGTGACAAACCTGGAAACCAC	129	C	CT	22	0	15	0	28	3	22	15	65	0	14	0	27	0	20	0
comp185793_c0	AATAAATCTAGCATTCTTTGCTATAAAATCAATCATGAAAGTTTGACATCTCATTAAAAATATTCTGATAGCTTCCAATGCACCATGGAAAATCAACATCAATAAACATCGCCAATTAATTGACCCAAGCCTTTAGAAATCAAATAACAAACAGAATTTTTCTTTCCCTTACTAGACAGTGATTGCTGTAAGCATACAAGAAATTGTGAAAGAACACTCGACTTGAGTAGTCGAAAGTAGCAATATAGAAAAGTGTGAAAGGTCAGAAGACCAATTAATCCATGTGCATTGACCCATTGGAAGTGAACTTCTATAAGTAGAATGAGAAGATTGAACACAGATTCAATGTGTAAACCAGATAGCCATCAATCACATAAATTGAAATTTGGTACACAAGAA…	257	GA	G	2	0	3	0	1	0	3	0	1	4	1	0	1	0	2	0
comp185804_c0	TGGTGGCGGTGGTGGTGATGCTAAGGACTTTGAATTGCCTCGTGATCATCTCCATAGGCACAACTATCAACAATTTCTAAAATCCAATGACTATTATACATGATTCAGGTCTAATTAACTTCAATCTTAAGTGGTCCTTTATAAGATTTTACAGCATCTTCAAGGGGTTCCACCCACATCTTTAGGAATGTAATATGGCAGGGTAAAAATGGAGAATAAATTGTCAGTGCTACTGCTGAGTGGAAAAGAAAATTTTCTTAGGCAGATATTCTGCAGCCCATTAGATCTCAGATTGGGCAAGCTTCAAACTAACTTTTGTGCCTCTATGGTTTTTCCAAACCCCATTTAACTGAAGTACCCCTTCCCTGTATATTGTTGAAGTGATAGGGATCAATACCA…	204	T	TA	4	3	2	0	6	0	2	0	1	1	1	0	1	0	0	2
comp185847_c0	GGGAAAGAAAGGTGAATTGAAAGGTCAGTCAATTCAACCCACTGCTAGTCCATCAAATTCTGATGTAATGCTGGTCAAATGCTTTTAGTTTCGTCTATTTTTGTTTTTTGTATTTTTCCCCCTATGCCAATCGGTTGTTGGTCCAGATTTTGGATTGTGGGTGGCTTGCTCAATTAAGAATAGACAAGGTTCTTTGTGATGTACAATGTCCGTTTGTTGTACTTCAAAGGTCATTGTAAAATAAACTTTACGATCAAAGTTAATTATTTTTGTCATAGTTTGGGGGATTAATATATAACTATTATTCAAAATGTCAAAGAAGAGGCCGGCCTTGATGCAGTGGTAAGGTTGTTGATGCAAATCTGTTCAACAATTTGATTGATCACAAAACTAGAATAA…	112	A	AT	0	11	0	10	2	13	0	30	0	2	0	3	0	10	4	4
comp185862_c0	GAGAGAGAGAGAGAGAGATTGAAAATTGGAGTTTGAATTGTAGTTGATAATTGGTATGTTCTTTGAGTGAGTCAGTAGAGCATGTTTTGTTTTCTTGTTCCCCTATATCCTTGAGAGTGTCAGCCTGGGTGCATCCCTGTGTGTTTGAGAGAGAGAGAGAATGTTTATTAAAATGGAAGAAAGAGGAGCAGAGTAAGAAAGGAGTAAGAGGAGGGAGAGAACAGAAGAGAAGAGAAGAGCCCTTGTCATCCACACAGTTTGGAATAATACATGCCACTGAATTATTTTTTATTGATTTTTTCCAAAGAAAAAAAT	137	C	CTG	4	48	6	21	26	8	12	7	20	4	14	10	16	3	4	12
comp185937_c0	CTCTCTCTCTCTCTCTACTTTTTCGCAGTCATATGCAATTCGAATTGCATCAGTGAGAGGCCATTGTTGAACTAATCACATGCAGAGCATCAGCTTCAGCACAAACAAAACGCATTTGAATCCCATGTGCTATATATATACTCTTCTCTCCATTTATTCTTCTTTCTAGGGTTCTGAAATTAAAGCTGATAATCGCAGAGACTTGGGTACTAACCCAATGAGTCAATTCGCTTTTCCTTATTCCTTCAATGGTGTCTTGGCAATTTCAGATTGGTTCAAATAGAAGGAATATATAAAGAGATTCTGATCTGATGTCTGATTGATTGGTTTTTTTTTGTTGCTCTTCTTCCTCTTCTGTTCAACGGTCTTATTGGAGCCCGTGACTCTACCCCCTA	130	C	CTA	1	9	0	3	0	3	1	3	0	4	0	10	5	3	1	5
comp185942_c0	CGAGCTCAATCGTTTTCCCACTGCATGAAGTAGCATGCTCAAAGATTGGTTACAGATAAGGCATAAAAAATCCGTCAAACATAAAAGAAAATTAAAATCAAATCTCAGCCAAACTACGTAAAATCCATATGGGCAAACAAGATGCAATGCTGAATATATATAAGGACAAAAAGAAAGAAGAGGCAGGAGACCCTCATAAAACGACTAAATCCTTTCATCCATTTTAGGAACCAATCAGAAACTCCCCCGATTACCTCTAACTCCTCTCCACCATCCCCTTTGGCACCAAAGGGGTACAAGCCAGAGGCAATCCGGTGCCCAACTCCTTCTAACCAACACCCATTTGACCCAGTGAACCCTCCTGAGACAAACCTGCTATCTCCCCTATTTCAACATTCA…	240	A	AAC	0	3	0	1	2	0	0	6	0	1	0	5	2	1	0	1
comp185945_c0	TGTTGGCTCCCAATCTCCCTGCAATTTGAATTTAAGTTAATTATCCATTATTTTGTGTGGAAATTATAGGATCATGGACAACAAGTCATTGGTAAACTAGAATTAATTTTCTACTCATAGATCATATGATTGTTGCTTCATTGTCAAATTTTTCTGTTGGTTTGTTCCTTGAACAAATAGGTCATTGTCGGAGATGTAAATAAATTAGATAAAAAAGAATCCAAGAAAAATCTGTGAAATAACTATTTGAGAAACTTGTTTTTGTGAGATATTCATTGTGTGGCAACCATTGGTCTGTCTGGACAACAAATTTTCTAATTTGTCTGGTGTCAATGGGGCATGAAGAGTTCCATATTAGATGACAAACTTTTGTCTGGACAGCCTTTGCTAAAACCATGT…	456	T	TA	1	0	2	0	5	4	3	3	0	1	2	0	0	1	1	0
comp185949_c0	ATATCTATGGAAGCATACCTCCGACTCTCAGCAATTGTAGTAGTCTGCTGGAATTAAATATTACTCATAATAATCTCCATGGTTCAATTCCTCCTGAAATTTTGAGTCTCTCCTCCATTTCAATCGCCTTCAGTTTATCTTACAATGCATTGACCGGTTCCCTTCCATCAGAAGTTGGGTCTTTGAAAAATCTTGGAGTGTTGGATATATCTAATAATAGATTGTCAGGTCCTCTTCCAAGCTCTTTGGGCAATTGCTTGAGCTTAGGACAACTTTATTTGGAAGTTAATTCATTTGAAGGTAAGATACCTCAGAGTTTGAGAGAGCTAAGGGGTTTA	210	TCTA	T	22	0	5	0	1	2	0	4	13	0	12	0	17	0	2	0
comp185951_c0	TCGGCAATGAAGACGGCATCGACGGCATTGAATTAGGCAGCAACATCCTCACCGCACCACCACCGCCGGCGGCGGCGGCGACTCCATCGTCATCGTCATCATTCGCGCTCTTCTCTAAACTGTCCTCACCACGATCTTCTCTATTGCTCCCGTAAATCAACCTATCTCCTCTCCTCTTGCTCCGACTCGACCGATCTCGGTTCCGGACCCTATCTCGATCCCGATGACTTTGATCCTTCTTCACTCAACAGGTCCATCTTCCTCTGCAAAATTA	170	T	TCTC	10	0	4	1	5	0	4	2	2	12	2	7	1	0	7	1
comp185974_c0	GGTTAGCTAAGTGGGATTTTGGGGGGAGGGGGGGTTTTCTCTTTTAACATAAATTATGGCTCATGATGTGCTCTTGTCTCTCTTCTGGTTCTCATTTTGATGGCACTGCTAGAGCTTTGGTGTGCACATGAATTGTGTTTTCAGTGTATGATTTCTCATGATAGAGGGGGGAGGAGGCATGTACTAGTAGCAGTGTAAATGAATGATAGGTCCAAGAGAGTGGGGTGGACCATCAGGCTCAATAGTCCAGTGTCTTTCAAGTACCGAGACAGTGTCAGTCAGTGGGGTTCACTAATTGAGATGAGGACTCACTTGAAATGAAAACTCGCTCCCTTGGGATATGGGTGCGTGGGTATTTGTTTTGGGGAGATGGACTTGAATTGAATTCAACTTTGGGCA…	162	T	TAG	2	3	5	8	5	12	8	12	15	0	13	13	8	0	2	0
comp186015_c0	AGTCGGGACCTGATCCGGGGCTTGTTGGTGAAGGAGCCACAACACCGGCTCGGAGTGAAGAGGGGAGCAACGGAGATCAAGCAACACCCTTTCTTTGAAGGTGTGAATTGGGCTCTGATCAGGTGTAGCACACCCCCAGAGATACCGAGACCTGTGGAACATGAGATGGCTGGGAAGTTTGCAGCAGTTGAAACAGTTGGGGTTGGTAGCAGCAGCAAAAGGATGGGAGCAGACGTGAAGCCAGGGGGTAAATATTTGGACTTCGAGTTCTTCTAGGTTCAGGGTTTATGGAATTCATGCGCCACGTTGTATTCGCATCATTAGGTAATTCTACAAGACTTTCCTGCATTACCATGTTGGCTAAATGCATTTTAACCCAATGATTATTATCTTATAAAG…	225	G	GGTT	0	1	3	6	0	3	0	20	0	5	0	8	5	4	0	3
comp186032_c0	TCTACAGATTCAACACGGTAGTTCATCAAAACAACTCTTTTTGAATGCCAAATTCATATTCTACCTCACATTATCACATACACACATCCATAACAAACGCAACAAAGAGATTAGACAGTAAAATTACTTTCATTCCTGAATGAAAACACCAGTACTTACATGATATCCATTCAATTCAAGAACAAATTAAGAGGGAAAAATTAGACATAGCAACAGTAAATAGTAAACTGAAATACTAACCCTAAATGCCTAGCCCCAAAATCTCCGCAAACAAACCCTAGAGATTCAAGAACTAGTAAACTTCGTCACCGCCTTCGTACCCTCCGACACCGCATGCTTCGCCAATTCACCAGGCAAAACAAGCCTCACCGCTGTCTGAATCTCCCGAGACGTGATCGT…	109	GATT	G	46	13	71	0	95	0	122	0	244	0	249	0	250	0	192	0
comp186033_c0	ATAAAAAAAAGAAAAGAAAGAAAACTGTGCTTTGTGTTGAGTATCACTGTACGAAGTTTATCTGACCATGCTCGATTCGGCGATTTGACCCTGTGAATTTTTGTTTTTGGGGATCTGGGTTTTTTAGGGTTTTCGTTTTCGGCCCTGCGAAAAGCTCAAAATCGGGGATTTCTCTGTCTCCTTGCTTCTGGGTTTGGCTTAGTGAAGCTGAGATCTGAAAAGTTCCTGACTTGGCCTTGATTTGTTGGTTATTGAAGCTTTTGAGCTCAGTACTATTGTCAATTTGGGATTTGGTGAAGTTGAAGCGAGCAATTGGGGCTGTGTGGTGTGTTCTGTTGGGATTTGAGCTGAAATGTGCTGGTTAATTGGGTGAAGAAGGCTTGTCACATGAATTTCTTA…	243	T	TGTTG	67	0	24	0	58	0	35	0	45	0	31	0	29	9	17	13
comp186078_c0	TATATTCTCAAATTCTATATCTATTATTGAGACCTTGTCAGTTGGCCTAGATGATACACCACATGAAAGAGGTAAAGAAGTTCAGAATGCTCTTGGGCCATCAGTAAATCCCTTTTCCTCCCGGACAGAGCATCAAAATGCTGAAAGCAAGGAATTTCCACATAATTTTGTGGCAGGTGGATCAAGATTGAATACACAAGGTGCTATTCATTCTCCACAAAAAAAGCCCGCAAAAGAATTTAGAAAGCCATTTGATGATTTGACTAGTGACTCTGATAATGCGGAGCAAAGGAATGTATCTCTGACCAGAAATTCCATAATAGGAAGAAAATGTGCTGATGTACAAGCTTTATCCCCGTCACTTATTGATGCTGCTACTGATCCAACGCTCCCAACCGA…	218	C	CA	27	2	11	2	15	3	20	2	4	5	12	0	7	3	3	0
comp186104_c0	TCGTCAATAAAGAATCATTTTTTATTTTTATTTCTGATATGACTGTTCAACTTTTTCACAGGACTGCAGAATGTTTAACTTCTTAATTGTGCCAAGATCACAAATATTTCACAGCAAACCTATTCGGTTACATATAGAAGCACTATCAATCTTCCACAAATTAGCCTTTAAAGCTTTGGTTATAAAATTACACAAGGGTTACAGAGATAACTCCTACCATATCCGACACTGAATTCCTTAATCTTATGGGATATTGCAGCCCACGACAGTGCTTGAGAATTAGCTGATATATCTTTACTACAGTTTCTACCAATAGAGCATATGCCTCCAAGCTCTTCTAACTGTGCAGCTGAGGGCAGTCAGTCTAGGGAAATCAGCAAATTAGGGTTTTGCCATTGT…	222	T	TC	3	30	0	14	0	14	0	27	0	17	0	23	2	13	1	9
comp186123_c0	ATTTGATTTTGCAATAAGAAGCCAACAGCATTATGAAAAGGCTGCATATAATATTAGTATGTTCACCCAGGTTGGGCCATGCTTGAGATAGATTGATGTTGGAACCACAAACAAACAAACACCAGGCTAGAACGAACAAACAAACAAACAAACACACACACACACAACTCCAACATTATACAGTAATTCTAAGATATTTGTGAGAGAGTAAAAAATGTAAAACCAGGTCGGTCTGTACTCTATTTGCTGCTGCAACATGCCTTTTACAGCTTATCGTTGAAATCCTTATTGTTTGCTTTCAAATGATGTAACAGGATGACTATTAGTGAGTGCCTGCCTCAACAGCAATGAAGCCCTGCCCTTTGGGTTTGTTTGGCTTCTAGCAGAAATTCTTCCAAC…	209	T	TA	4	0	6	0	9	3	5	2	14	0	4	1	8	0	2	0
comp186125_c0	GAAGTTTGAGATACCATATTTTACTGTTTCAGGAATCCAGGTTCGTTACCTAAAGATTATCGAGAAAAGCGGCTACCAGGCTCTTCCGTGGGTGAGATACATAACCATGGCCGGCGAGTATGAACTAAGACTTATGTGAAAATCCACTTCCACCTGTTGGTGTTTTCAATCTCTACAAACTCGCATGATTTTGCACTTTCGTGGGCAAAATGAGCCTATAGGAGAGTTAAATTGTCCCTATCCAGACAAATAGCTAATTGAGCAAATTCTTGTGTGCCCTTGTAGAAGTTGATGTTTACTAGCATAGTTTATTCAGACACTTGTGAAAATCAAGTTAACTTTTGTGAATTAAAGTTTGTTTGTTCGTGATATTTTTTTGAACTCGTCCGCTTTTTATGT…	353	AGTTT	A	14	0	16	6	26	0	48	0	10	0	17	0	9	0	10	0
comp186132_c0	CATTTCTAAAGTAGAATTGAAGCCTCAAACGGCTAAAACCTTAGTTCAAGTGACATAATCAATGAATCAATTTACAGAAGTCCAGTGAAACAAGTACATATAATCATCAGATTGCAACTATTTTCCATAAATTTAATCAATTAATTCTTTTGCTATTAAACATGGGGAAAAAAAGAAAGAAAAAGGGACACAATATATATATGTTATCATCAAATTATACATATGAAACTATATTTAAGATAAATAATTTAGGTGAAAGAAGAGCTGAACCGGCTGCTGATCATCTGAAGGGTTCAACTGGTGCCGTTTCTTGGAGAAGGGTTGCAGCCTCAAAACATTCAGCGGCTTCTAGTGCTGATGTTCCAATCTCAGTCTTGTACAATAGCCCAAGATTGTGCC…	192	A	AAT	17	0	11	7	18	0	15	2	15	2	14	1	10	0	3	2
comp186144_c0	GCAGCCAGATTTAGCATTGCAGCTATGAAATCAAGATTGGATATTTTCTAATTTGACTTTTGGCAAGGATAGGAGGGAGGTTGCAGCAGCTTCTCAGAATAATAAGTGGATTAAAATTTCTGTACTGATGATGATGGATATGATGGCAACCCCAGATTGGTGTTTCAAGTGATTATAGCATAGTGTAGGGAGGAGAAGTGTTGTACAGATTAATATGCACCAATTTTTTAGGTTAAAACAGAGAAGCTTTTTTCTGTAGTAAGATCTGTATTGGTTTAGTGAGATACTTTAAATTAATTCTCAATAATTAAAAAAAGAAAAAAAGGTAGAAGTATTACATCATTAATGTTGATTGAATAGCATACTGTATCATTTAGATGATGTTGGCCCTGTTTGGTC…	144	T	TG	0	86	20	7	35	21	67	15	4	86	14	73	27	69	0	25
comp186258_c0	GGGTTCAACTTTGGAGGAAATGATATTCAACTCCCATCTGGTAGATTCAACTTTAAATGAAGACTGTAGGAATTCCAGTTTTGGGATGAAGCAGTTCATGATGAGCAGCAAGGTAATGTTGGTGTCGAGCCAGGTCAGGGCAGCTCACCATGTCAGGTTACAGTCAGGTCCAGTGTCCATTGTTGTTGAAGAGGTGCCAAGCTGTGGTAATCATACTACAGTGGTCAA	115	A	AT	12	12	15	0	11	5	15	9	34	0	38	0	25	1	6	0
comp186286_c0	ATTCACCCAAAAAAAAAAAAAAACCTGTTTCACCACTAACAACAAATTTTACCGCTAGGCCAAACCACCCTTTCTCGAGTTATTCACGGTTTCATGGATCCAAAGTACTATGCTAGTGTCTGCTCTTCAATGACCCCAATTTAACATCCTATACTTCTCACATTTTCTTGACCATTAATTTTGAGTTTAGTTATCACACTCCCATCTACAACTGAACCCAAAAAAATTGTTCTTCGATTCTCATATTTTCCAATTCCCAAATTTCCAATGTTCTTATGGTATTTCATATTCAATACATATTTTTATGGATGGATGATTAGGAGTGCCATGGACGG	219	C	CA	5	3	3	1	13	2	13	3	11	1	2	2	7	5	2	1
comp186304_c0	AGAGAGAGAGAGATTGGGAATTCCAAATTCCAATTGCAATGGAGATGAAGAAGAAGGTGTGGTCATTGAAGAAGGTAAAGAAGGAGTTATGGCCATGGAGTTTGTCAGATTTCAAATGGAAGAAGCCCCAATTTCAGCTTCAGAAGATATCCATAGTGGACGACCTTCTCTTCAGGATTCTTTCCGTCTTTGAAGCTATTGTTCTAGTCTCCACTCTCTGCTTCTTCTTCCTCTGTTGTGGTTGCCATTTTTGATCCATCCCCTTCTTTTTTTCTTTTCATTTATTCTTAATTAATTCTCAAATTCATTAATCAATTCATACCCTTTTCCATCTCTTTTTCTCTCTGCTTTGTGGTTGGATTGTTAGGTGTTGGGTTTTTTTGGGTGATGTGGGTTTGA…	266	C	CT	8	0	2	2	7	2	9	4	6	1	0	2	8	0	7	6
comp186323_c0	CTCTCTCTCTCTCTACAAGCCCGCCGCTTAGTCCCCATATTCTGTTTTTGATTTTTATTTTCTCATATTGAAGCAGCGTGAGATTCATTCAAATCCACACCAGTTTCAGCTATGGAGACACAACTGTCTCTGCTCTCTTCCTCAATTCAAATTTCAATTCATTGACTTCGTCTTCACATCATACCCACAAAGCTGTTGATGGCTTCGAATGAAAAAAACCCAACTTTTATCGGATTTCGACACCGCTGTACAATTTTTTCAATCTCATTCAATAAACATATATTTATATAATAATCGTAGTTTT	121	C	CAA	4	16	0	14	0	16	0	7	0	23	7	17	0	9	0	5
comp186357_c0	AGAGGAGACAGACAGAGAAAGAGATAGAGGGAGAAGAAGAGAGGAGCCTAACCTGTTCTGATCAATGAAGAAGCTGAGGTATTCTTCTGTCTCCATTTCTTCGCCTCGTCCTCTTCTGTCTCCATCTTCTTCTCCTTCTTCTCCTCCCTGTTCTTTCTTCGACTTCTCCTGTTCTCTCTCTCTCATTTCACTTCCCCCTTTTGCTGATTCACATTTCCCTCTTTTTTATTTCACCCGTTGCTCTCTCTCTCTCCTCTTTTATTT	153	CT	C	8	5	1	0	4	6	3	11	1	0	3	0	5	3	1	0
comp186387_c0	GTTGATTACGAGTACTACTACTATAATATGCTATAATTGAGCCCCTCAGAGACTTTCAATCGAGACTGTTGACTTCCCAAGTACTCTGAACCAGAGCATCAGACAGAGGAGGAGGGTTGAACTAGAGAGAAAGCAATCAAGCAATGAGTCAAGCTTTTCACACTGGCCATGAAGGCCCACCTCATCCACCAGAGCATGCACCGCCGCCGCCTCCACCTGCCGTTCACGGCCACCCTCCACCACCTGTCCCCCCAAGCAGCCACCCTCCTCCACCAGAAGTTGTGCACCACCACCACGAGCAAGAGGAAACTGGCTGCTCTGCTTTCCTCAAAGGCTGTTTGAATGCTCTGTGTTGCCGCTGAGAAATGGGGATTGATTGATCAAATATAAGTCATAGTT…	483	G	GT	5	0	14	3	10	4	5	0	23	0	25	0	14	2	14	0
comp186430_c0	CCTTCTCTCTCTCTCTCTCTCGCCCATTTGGAAAACAGTCTCTCCCAGGTGGTGTTCTTATTCAGGTCGGGACCTTAGGGTTTCGGGACGGCAATCTATTCGAATTGGTGTATGTAAATGAGCGATAGAGAGACTTTAGGGTGTGATCGGTAAAAGTTAGGGTTTTGGGATTTGAATATAGAGCGTTGTCGATTAGTCGATCTGGGAATGGATTCCAAGGATTCTTCTTCTTCGTCGTCGCCGTCTGCGGAGGACGAGACCGTTCTGTCTGCCACCGCGGGGCTCGCCAGTTTGGCCTTCCATTCGGGGAAGTTTTCGGAATGCGTGGATATATTGAATCAGCTTTTGCAGAACAAAGGAGACGATCCCAAGGTTCTTCACAATATTGCTATTGCAA	138	AG	A	62	0	20	0	45	0	20	0	28	0	13	0	12	5	10	0
comp186438_c0	CACAAACAGGCGAGCCGGTGGTGTGTTCATCGTGTACCCTCCCTCAATCCTCGATTGTATAATAAGATAAAAACTAGCCAGACAAGGACCAAAAAAACAACCCAGAGGTGCTCAGAGAGAGATTGGTCTGATTGCTCTGATTATACTATACACACATATACATACACCATCAGTACACATATAGAGGTCGAGTACTCGAAATCGAATTGAAGAAGAAGAAGAAGAAG	96	A	AT	58	0	14	5	29	0	26	0	20	0	29	0	16	1	7	0
comp186442_c0	TTCCTGATGTCCCAACAATCTGTCATCAATAATTGCAAAAAAAATTAATGATCAAATCAAATCAAGATTGACCCAAATAAATACACAATTCAATGCATTATAATACCATTCTGTGGTGATCACTATACATTTTTTTTTTTTTTTTGATTTATGGAAAGATCCAAACTTCCATACTTAGAAGAATGTAATTTGGGAATTAATTACATTATTGAGTAACCAAGTCAGTTCTGCTACAAACTCAGAAATAACACACACAAGGAAAATACAAAATATACATGAACAGACAGAAAGGAACAAACTTTCATTGAAAACAATGAAGATGAGGATTTTGTGGGCAATACCCGATTCAATTTCTTGGGAATTTAATAAATTTTATTGCTAAAGGACACTAAAAACTAG…	279	A	AAC	3	9	0	3	0	3	0	1	3	2	0	2	0	3	0	2
comp186459_c0	CAAAAACAAACCCAAACAAGCCCACTATGTTTGGATCGATCGATAGATAGGTAGATAGTGTGAAGTGACCATCAGCCATGCCAGGACCCGTTGTCGAAGATGAAAACCACAAGAGGCTTCTTAACGATGAGGCCGTGGTTGAGGACGTTAAAGAAGAAGATGAGCATGACGACGACGACGACCCTGAAGACTCTGACGACGACAACAAGGAAGATGGTGCCCTAGGGGCAAATGAGAGTTCAAAGCAGAGCAGGAGTGAAAAGAAAAGTCGAAAGGCAATGCTGAAGCTGGG	86	AC	A	93	0	29	0	19	0	6	0	4	5	25	0	17	0	24	0
comp186461_c0	AGGCTTTTCTTATTATAACACGCTCAAAAGGATCCCTCGTTCGTCCATCAAATATTCTACATTTTTCTGTATACTTGGATTCAATTCAAATACCCATCAATTAGCTGTTTGCACACCATTTTCGTGCTAATGTAGTCTAAGGGGCATATGCATAGCTAGTACTAGTAATAAGTTAGTCATCCATTTAGGAATGGCAGCAAAACCCAGAGCTTGATAGGATTAGGCTACCACCCCTTTTTCAGAACATTTATGCTCCACTTGTTTCAGCAGAAAATGTTTTCCACGGAAACTTTTTTTTCAGGAAAACATTTTTCTATGTTTCATTACATTCTTCAAACTTATGTAATT	202	AC	A	21	1	0	1	8	6	1	9	2	3	4	0	2	1	0	2
comp186468_c0	ATTCAACATATGCGCCATCAACAAATCCTATGTTCAGTAGAATTCATCATCATCATGGCATGATGAGTTCAGGTTGAACTTATCGTCTTTGTAAGCCCATCTTATTGCAAGCAACTGGTTACTGGTCTTTTTATTCATACACAAGCACAAATTAATTGAAATTTGACATGCACATTAAGTTTGGCACCTCTTTCTCACCTCATCTCATCTCCTATCCCTTATAGTCAGGTACATTTTGCTTTATGATCATCTTCAGTTTCCACTGTCATCTAGGTAATCCAGGTCATTAAATAATATATTGTCTGGACTAAGATTAAAAGTTTGGGTCTGTTTGGATTCATTTTCATTTTTGATGTTTTTCTGTTTTTGGAAACAGAAACAGTGAAAACTTAAAGAACA…	960	G	GGA	0	2	2	1	1	1	2	0	1	0	0	1	0	1	1	0
comp186473_c0	GAAAAAAATAAAAATTATTATTAATAGCAGAGTTGTTCAGAAAAAAAATCTTGCTCAAACTTAAAATATGTAGATATGCTAGCATCCCAAATGCTAAATGCTAAATGCTAATCCACAATCTAGTAAGCTCAAATGTGGGAATGGATGTGGGTATGAGTATGTTGATATAGAAAAACCTACAAGTAGGCAACAGACATACAGCCGTATCCGGTAAGTACCCGATATTAATATTTTTAGAGTAACCATGCTTCATAGTGCACAATCATTCCCCCAAAGCAACTGATATTTTGTGTTATGAAATTGATGATGATGACGACGACTATAAAAACAATTTTGAAGTATTTGAATGAGTCCTATGACACTCGAAATGTAGATATTGGCAAAGAAATTAAACTGCAA…	301	T	TTGA	6	0	1	0	4	0	1	0	2	5	2	1	4	2	0	1
comp186482_c0	GATCTGCGAAGGCTGATGATTTCATCAATTCTTTCAAGAACCAGTTGAAGTTGCAGAAGCTGGAGTCCATTAAAAGGAACAAACAAGGAATGATCAGTAGAGGGGTGTAAAGTAAGTAATCTTGATTTCCTGGGGCTGTTTTCGAATTTGTTGTTAATTTGGGGGTTGCTTTTTTGTTTTTTGATAGTACGGGTTAAAAGGTTGGATTGGCTATAGATCTACATGTGCTGCTGCTTATGATGTTGATGTAATTTTACCGTGAAATGTCAAGTATGCCCGTTGATATTCGCAATGAATATTAGGTGTGG	121	C	CT	20	0	5	0	9	0	41	0	16	0	17	7	15	8	5	6
comp186489_c0	GAAAAAATAAAACCATAAACAAAATCCAATATTATTTAGCAATTCACAAGATCATGTTCCATTTTTCATGCTACAAATGTTGCCAATATATATTAGGAAAATGACAATCATACTGAATTCATTTTAGATTCCAAACCCAAGTCCGGATATCATGTTAAATCACCAATTAAAGTTTAAACTACTAAAAAATGAACCCAACAATGTACATCAAGCTATTCAATATATATAAGAAAATGTGTCTGTGAATCATTTACCATTATGAACTAGAGACTTGCCTGTAAGAGATCTCCAATGT	168	T	TATCCAA	0	5	0	1	0	1	0	3	5	4	0	2	0	2	0	1
comp186596_c0	AGAGCGAGAGAGAGAGAGAGATCGCCCTGGTTTTTGGAATATACAAAATGAGAAAAAAGAGAGAATATAGAGCGCGGGGTGTAGAGGACCGGACCAGACCAGACCAGACCCGCTCCTACAAACACGAGAACTCCGATGAGTTAGATCATGATATTAGAGAGAGAAACGAAAACAAACAAAAAATCAAGGGCAGAGAGAGGGAGACCCATTGGTCGCCGTTAACTGTTAAACGGCGTTTGCGTCCTAATCTAAATCTGTTGCGTGGTCTGTGGGTACGAGTGTGGGCATAAACGAGACTCCGCCATTTTCTCCTCCTTGCTCTTGTCCAAGACAAGCTGGCTGGTTCGATTGATCTTGTTGTTAGCTAACATTATTTCTTCATA	248	TCTA	T	7	5	4	0	2	0	4	0	7	0	4	0	13	0	3	0
comp186598_c0	TTTTTTAGAGTCACACTACTAAACATTGCAAATAAAGACTTCTTACCTAACACAAGTCTTCCAATGCATGCCAAGCATTAAAATTGTTGCCCTGTTATTCCACAGTTTTTATGAATGATTAATGTACAAGTAATTTCATCACATTTATGCATCACAATGCTAAATTCTGGAAATGACTTCGTTCTCAAAATCACGGAGCACACATGCAACCGGCTTACTTTTTAACCATAAATAAATAAATAACAAAATTTTTATTTTCTTATTTTTTTTTCCCCAGCAGCTGAAA	203	C	CATGCA	16	6	18	2	12	12	19	21	2	17	5	9	10	10	0	5
comp186651_c0	TTTGATACAGAACAAAAAATAAGAGTGCAAATGTATAATAAAGTAAAGAAGATTCCAATGTTTGTGGTGTAAAGCAAGTGGTGTAGCAATTGCTATCCATTCCATATCCCAAAAGTCTAGCGTCAAAGTATCTTTACACGAATTGCATTCCAAATTATCAATTCTTGAAGGTATCAATAACGATTAAAGTAACAAAGTGAAATACTTTTCCCAGTTCTAAGCATATAAAACTAACAGAGGTCCAAATTCACGAGACTAATCACCTAGTAAGATAGTATACAATCAGGAAAATGACCACAAAAGCCGCTACAAGTGTAAACATTCTCCTGCTGGATTTGGTCTCAAATACCATCTTGAATTTATCCATGGTTCCTGACAGGATTCCCCTTGATGCATCCA…	685	A	ATGGAGT	2	2	1	4	6	4	3	3	5	3	7	0	5	3	8	6
comp186684_c0	CAAAAACAAAAAAAGGAAAAAGAGGTTACGATTCCCTTGTTTGTTTGCAGATTCATCGAGAATCTCCACGAAACTGATTCTTTGATTTTCTTTTCGTTGGTGGTTTTGTGTGCAGTTTCAGTAATAAAAAGAGAAAAAAATGGCTTCAGATCCGAAAATTCACACATTTGAAGAGGTCGCTAAGCACAACAAAACCAAAGATTGCTG	106	TTG	T	48	0	14	0	24	0	29	30	20	0	48	0	39	9	70	0
comp186687_c0	GGTGCTTGTACCTGAAGAGTACGATGGGAAGGCCAGTCTGCGTCTTTTAAGAGGTTCTTGTACTTTGTGGGATTAGCTGTGTAGTACTAGTGAGTGGTAATGCATCCAGGCATATTTTTGGGAGATCTTCAGATTGCCGTTTTTGTTTTGTTTATGTGTTTTCTTGGATAGCTTTGTTTGAACTTTAAGTCAATTCTGTGACTTAAATTTTGATTGGGCTTATCTTGCTGGTTGAGAAAGAGAAAGGTGGTGTTTGATAGAGTTTTAGAATTATGATTTG	114	A	ATATTAGAG	0	2	0	3	0	5	0	3	1	0	1	8	0	1	3	2
comp186740_c1	TCCTCTCTCCTCTCACATTCTCTCACATTCTATACATCAATCAATCAAAAAAAAATTACAAATCATCCCAAAACTATTTTCAAAACTCATAACTAAACAAATTTTCTCTTTTCAAATTATGATTTAAAAATTTAAAACTCAAAATACAAATATACACTCAAATCATTATTCTAAAATTAAAACAAACGAACCCATGAATTTTCTGATTTCCAAATTTTCTTCTGATCACTCTCAAGATTGTAGAATGTATTTTCAATTCTCAATCTAAAATTTGAAATTTCAGCTTTAATACTGTTTTGGTGTATTTGATAAAAAGACAATAAAAAGAATGAAAAGAAAAGTTTAATTCAAAAAAATATCTAAAGACTTTCTTTTTCCGCTCTCTTAAAAACCAAATTT…	304	AT	A	8	1	4	1	5	0	3	2	4	6	0	6	89	0	0	6
comp186751_c0	AAAAAAAAAATTCCCAAAAACAGAATGAAATAATTTGACAACACCAAATATGCACTGTCCATCAAGCCCTTAGATACCCATCTCCTCCATTAGCAGATATGAAAAGGCATTTCAATGTGACCCTCACATCTCCACCTAAATAGAGTTGATGAGGATATGGGAGGGGATGATAGATAAATCACTTGGTGATGGCATAAACAGCATAGATGATTCCAGGTAACCATCCAAACAAGGTCAGCAACACACAAATCCAGAACTCTACCTGGCAACCATATTTGAGGAAAACCCCAAGGGGAGGCAAGATGATGGCCAAGAGGATATCGATGCAGGTTGCTGTTGATTCGTCTGACATTTTCACTCACAAACAACTAAACT	175	T	TA	122	103	246	0	173	49	131	22	185	0	109	0	244	0	187	45
comp186761_c0	CTTTTTCTTCTTCTTCTTGTCTATATATAAAACGAAAACGCTCCCCAACAACCCACCCTTTTTCACACACAAGAGTCGAGTTTGTCTGTTTGTTTGTTTTTTTTCCCCCCTCCTCTGAAAGCTCATTTGAAATCACAACAATGGAGCGAAGCAATTATGGCCGTGGAGGTCGTGGTGGTGGTGGTGGTGGTCGTGGAGGAAGAGGTGGTGGTGGTGGTGGTGGTCGAGGTGGTGTCGATCGCCAGTATCAGGGCGGAGGAGGACGAGGAGGAGGTTGGGGTAGAGGCTCCACCTTCCAACAACCGACTCAACAGTGGGGCCCTCGGCCTCAGCCACCGCCGCCGAGGCCCGAACCGGCCGAATCCTCCACCGCAAGAGGCGGCGGACGAGGAGCTTGGG…	264	C	CGAG	7	0	4	3	0	1	5	1	1	5	2	2	8	4	14	3
comp186778_c0	ACCTGCTAATGCAACCGCTACGGACGAAGGGATGAAGGAGGTATAGGTTTACTTCTACGTAAAGATGGAGAAATTAAGGACCTTGAGGCAAAGTCGAGGGCACGTTATGTTCGCGGGATAGTCTTCAAGGGCGAAGAAGAGCTTCGAAGTCGTGTCTGAAAAAAAGCTCCGGAGTCGTGTCTGAAGAAGGCAAAGAGGAGCTTCGGAGTCGTCTCTGAAGAGAGCTCCGAAGTCGTGTCGGAAGAGGGCGAATAGGAGCTTCG	158	G	GA	5	0	6	1	3	3	1	0	5	2	13	6	6	1	8	8
comp186782_c0	GCAAAATTTATCAGGTTAGATGAAAATTTAAAGGTATTTTTAGCCGTGTATTGTCCTAATGCTTGTGGTTATCTTCAAATTTCTGTATTCTTCATCTCCCACTTGATTCAAACTTCATTAGTTTGTCACCAGCTGGCTAAATATTGAGTTGATATTCATACTGGTCAATGTAGACATTTTGTACTTGCCTTTCAATCAACTATATAAACTGTCTTATGTTTCCTATTTAAATTCCGTCCTCTTCAAATCTTGGACTTGATTGTGATGATTGCATAACCAGAAATGGAATTTGAATTCATGAATGGTTAGTGTCATTTGGCCGATGATCTATGGGTCATAGACAGGGTCTTGACATTGGTAT	170	G	GTAAC	1	5	0	1	0	6	0	2	0	5	0	2	0	3	0	1
comp186801_c0	GCAGAGTGCGAAACCAACTCGGACTCGGAGGAACGGAACCCATTGCAATTGCAGATCTCTCTCTGTGTCTCGATCTCCTCCTTGTTGGATCCTCACCAGGTTTGTCGATGCGTTTGATCTGGGAAGTTAGAGCCTTGAATTGAGTCTTGTTCTGAATTGGGTCTAGGAAATGGCCTGGTTTAGCGGGAAAGTCTCTTTGGGGAACTTCCCGGATCTCGCTGGGGCTGTCAATAAGATCAGTGAGAGCGTCAAG	141	T	TGA	5	15	0	5	0	11	0	8	0	12	0	15	0	6	0	8
comp186808_c0	CGGCGAGACGATATTTATGAGCCACCGCGTTTTCTCTCTCCTCCGACGGCGTTTACTAGTCTCTGTCAGTCTTACACGACTCTCTCTCCCTCTCTCCTCAACCATTTCGTCTCCAAACTGGGTCCCCCTTCTCGTCCTCTGGATCTAGTCATATTCTGTAAATTTTCTCACAAATTTACAGCTTTCACAGAAAATCATTTCGAATCTTCTCAACTTCGCTGCTTTCTCCGATCAAATTGCTAGGTACGGACTTGGATGGGTCGAGCTCTCAATGTATCGCATACCTCGATTCTTCACTCATAGCGAGAAGCAAAAGAGCATGGACTGGAAGAAGAATAAGAAGAAGAGTCGTCCCAAGCTCGAGCGTCGATTCGCGAACAAGAACATAGACTACGAACC…	123	TC	T	7	4	8	0	14	0	14	0	5	0	5	0	3	2	1	0
comp186845_c0	CGGCAGCCGGAGCTGGAGGTACTGGCCTGCGCGGGTGTAGGAATCGACGAGGTCAGGGGAGTCGGAGACGTCGATGGTGACGTGGAATAGGGACTCGGCCGCGGGGTGGACGACGGTGAGAGGTGCGGGAGTCCAAACGGTGCTGTCTTGGCGGACTGCGGCGGCGGAGATAGAGAATAGGCGGCGGTGGTGGTGGTGGCGGCGGATGAGGTTTAGGTGGCGGAGGATAGACATGGGAGGGTGGTGGTGATGGAGGGCATGGGAACGGAGGTGAGGAAGAGAGGGTGGTGTTAGAGAGAGAGTAATAGTAGTCATGTTTTATGTGACAGAGAGAGAGAGAGAGACTAGAGAACGCCGCCGCTAATGGAGGAGAGGAGGTGGTGATGGACTGCAGTCCGT…	324	TGACA	T	171	18	90	49	134	0	161	0	81	31	141	0	31	42	37	3
comp186894_c0	GCAACTAGGAGACTTGTAATCTCGTTTAGGGGATCATCTAAAACTATCAGGTTCTTAACATGATTGACTTCCATCTGAGTAAGGCCATCGATACATTTGGTTCTTTCCCTCAGAATGTGAGTAACAGAGCGATTGCATCTCTTCATAAGGAACTTGATATCTTCGAATTGGCTAGGTGTGTTGTCTTTGATGTACAACACCACTTGCGTCGAATCTGTCTCAATGGAGATGTCCTTCCAACTTTTCTCCAAATTCATAGTAAGGCCTCTATACACTCCTCAAAGCTCAGCTTCCTCACTTGTGGTTGACCCTAATTTCCCATAATAGCCTAGAATCCACGATCCTCTTTCATCTCTGAAAAGACCACCATATCCCGCAGGGCCAGGAGGAGGGCACCAA…	468	T	TTA	5	0	5	0	2	0	4	0	2	0	2	0	1	3	0	2
comp186898_c0	GCCGTGTTTACCGAGTTCTTTCTTTCTCTTCTCCTTCTAGTCAACTCTCTCAAAACAAGAGCCAAAGAGTCGTCTGACCTTCAAGCCCCAACAACCCCCACCCCACTTCACTCCTTCCCCAATATACACCAAAACACGAACACGAACACGAACGATGTCTATATATTATATGATCAGATCTTGAATTTGTGACAATTAAAGCTGAGATATGGGCCACCTAAACCTCCCCTCCTCCAAGCGCAACAACCCCAGGCAGTGGCGCCTCCTCGATCTCATCACCGCCTCCTTCTTCGCTGCCGTCCTCCTCTTCTTCCTCCTCGTTTTCACTCCTCTCGGCGACTCCCTCGCCGCCTCGGGCCGCCAGTCCCTCCTCCGCTCCACGGCGGATCCGCGGCAGCG…	130	C	CAAAACA	10	4	0	4	0	11	1	0	0	12	0	10	0	3	0	4
comp186899_c0	GTGGAATTGTTGAAAACATTTGCAGATACAGAGAGGTTGTCCTGGGGGCAATGGGGTATATGTTTTGGGATTGCGGCTATATCATGGCTTATTGGTTGGTTTGTCGAGTAATACCAGTTCCTGAAAAACCATTTTTCAGAAATCTTACTTGGCAGAACTTAAATTACAGACGCATATGATCAGCCATTGACTCTTCGATTTTTCAGAGGCCATGCTAGTCTTTTATGACATTTCATTTTCAGGATTATATACGCATATTTCTATTGACATAAATAGATTTGGATTACTTTTTCTTTCTGTAGACAAGCTAAATTTAGCATCACATATTGCCACTTATTTATCAGCAAATTAAATAACAGAAATCGCAAGTAAAATTTAGCTAATTTATTGGCAAATTAA…	110	A	AT	0	2	4	0	4	0	1	1	1	2	1	0	1	3	3	0
comp186935_c0	CTTTTTCTTTTCTTTTGTAAAGAAAAGTAGCTGTCCTAATTATGGGTAAGCTCAAGGATAACAAACTTTAATATGCTGCTAAATTTACGAGAGGGCAGCCACTTTGTGCAATGTATGTCAAAGTTTAGATCTGTACCTAATCTACCCCTTCCAGATCCTCATCAATGGCGATTAAAACTGGGCGTACTTGTTTTTAAATGTTTTTTACACACTAGGAAACGAGAGGGAAATGACATGGGGATCACCCCAGCATCTGGGAATGTGGTTGAAATTAAACTTTGTGGTACTGTATATGTCATAAAGAACTCCACATTTCTTCCCCACACATTATATTCTAACAATTGTGAGAATCTACTTGTTTCTTGATCCATTTTGGGATGCATTTTGTGGCTCATTTAT…	258	G	GA	0	2	0	1	0	2	0	1	0	5	1	0	0	1	4	5
comp186952_c0	TTTCAGAGAAGAGAGTCCTGGGCCGAGTGGTAGTGTCTCGCCTTTCAACACTAGTGGAATGAAACGTCCAAAAACTGGGCGATAAGGCCTCATATCTCTTGCTGTTCAAAATGGTCTTTACTCTTTGCTTCATGGAGTCATGCTTGAGTATACATATCCTATTATTATATGTCAATTCTGCATGGTTACCAAAAAAAGGAAAAAGGCTAACAGTCTTTGGTGGTGAGTTTTCAGTTTGGGTTTTCTTTTTATTTTGCTTTCATTTTTGAACAGAAATCAACAAAGGAAAACACAAAACGAAACAAAGGAAAAGGTTTTCTTATATATAGTTGGGTGTTGGATTTAGGTTTGGTGATATGAGTTCTTGTAAACATTATCCATTGAATTTATTCTTGTGTT…	190	C	CA	9	2	7	1	2	2	5	3	10	6	8	0	5	2	2	0
comp186957_c0	ATCCCCATCTTCAAGCTGGCTAGATCGAAATGCAAGTTTCTTGTCAATGGGTTCACACATCACAGTGGGCTCAAACTTTATCTCCTCATAAAGATCAACCTCTTCATCAGGAGCATAGCCAGCCATTTCATTTAGTTTCAGTAGGATTTCTGTTGGCTTAGCCATAGCCTTCACAAACAGTCTTCCAACATAACGTAGCTCTTCTTTCTCATAATCATAAAGCTTGAAAAAAAGCAAAACATCATCTTTTGTCTTGTTAGGAGGAGGAATAGGCTGTAAATCCAGTCCAAGCTCCACTTCCAAGAACAACTTTAGTTCTGCATTG	226	G	GA	16	2	9	3	17	2	14	1	11	3	16	3	9	4	8	0
comp187014_c1	GATCTTACAGAGGTGGGTTCTCTTCGTTTTGGGTCCCCCTCTAGATATTTTCTTTTCCTTTCTCTCTCTTAGGGTTTTGATACCCCCCAAAATATCTATCTCTCTCATCCATGGCTGCTGAGGTTGAGTACAGGTGCTTCGTCGGCGGGCTCGCATGGGCCACCGATGACCATGCCCTTGAGAAGGCCTTCTCTCAATTTGGAGAAATTCTCGAATCGAAGATCATCAACGATCGCGAG	96	C	CTA	160	60	67	161	11	208	26	192	196	32	159	49	90	122	213	16
comp187038_c0	GGCGGACATCCCCCAAAGTCGTAGCCCAATTACCGGAGATGACCGGTAAACTTCGAGCCGACTACACCAAAGTCAGAAGACGACTGTTCTCTACCTTCTTTAAATCCACGCGCCACTCTTCGCGCGTGCTAAATTATCAAAACCAGTCGATCGGAGCACTACGCCACCAAATCTACGCTGCTGATTCATCCGTGATGTTCCCCAACCACATAGGCGCGTGGATGTAATAGAAACCTTATCATCGGTGATATGATATGATATGATGGCTCTTCGGCGGCTCAACGGAACATTAACTGCAGATCGCGAACATAAATAGAGAGAGAGAGAGA	245	G	GTGATA	18	0	10	5	23	0	23	0	14	0	20	0	11	0	2	2
comp187067_c0	GTAGGTAAATGACAGACACATAGGAAAGTAATACAATTGATTTTCATTGCTCTTATGGGCATGTTATTAAACAGATGCCATACAAGGTGAAAGATACAAAACTCAAACTGAGCTCCAACCAAAACAAAACAGAGAAAGATACAAAACTAAAACCACAACAGAACACAGAAATAGACAAAACTCAACTAAAATGCAAATCAACAGTTTGTACCATCTAAAACGGTAAATTACATACCAGATTGTCTGGTTTCCTGAACATGGTGAAATACAAACCGCACAGCACGTATACATAATTGTCTACACTGAGCCACCACCCCAGTTTTCCAGCACATGGGGAAACCCTACACAGAAAACTCAGGAAACAAACAAAAAGCACTGACTTGAACCAACTGACATTTG…	490	A	AC	0	1	1	0	0	1	2	0	3	3	1	0	1	0	1	2
comp187070_c1	TCTCTTAAAAAAATTTCAAACACCCTCCCAAAAATCGACCCTAACTCAATGCTGAGAAATGCACTGTATTCTCCACTAGACTACCAACCTTGGTGGTTATTGTATATACTTGTACGCGTTTGTTTTGTTTGAGCTTGAATTCAATTTGACACGAAAAATAAAAAAAATACAACATTAAAATTAGCAAGAAATTATATTCATTGCATCAATCTCAATATACAAGAGAGAGTCGCGAGCAAAATATGGCCCGACTAATTTTAACCATAAATGGAAACGCTACTTATGTCCTTCAAGAATTGACCTGCTCACCTGTGTAGAAGATCTAGAAGACCAGCGCCTTCTCACTCCCTATGGATTGGATAAATAAAGAGTACAATTTTTTTTTTCCTAGT	221	AAG	A	19	6	25	7	22	16	121	0	128	0	116	0	137	0	88	13
comp187076_c0	GGTAAGAAAAAAAAAAAAAAAAATAGCATTGGAATCAAAATCAATAATCCTCTGTTTTGACTTTGTACTGACCTTTAGAATTAACTTGAAAACAAGATGAAATTAAACAGTTGTTTTTCTTTTTATTTTTGATCTGATTTTATCAGGTTATGATTACTCTGTAAGGATTTGAAGTATGCATGAACTCATATATTATGACTAATATAATACATACAATCCCCCGTTTTTCTCTCTTTTT	110	G	GTAAAACC	4	6	0	3	0	3	0	6	0	10	0	22	4	15	5	5
comp187119_c0	ATGAATATATCAGTATTTGATTAAGCTTTCAGTGATACAAGGAGCTTTTTACGAATTGTACGTTGTTTTGAAACAGAATTCTCAAAAACAAGTAGATTTATACTTATTTTCTGAATTCAAACTGTTTCATAAAGTTGTGTTTTTAAAACATGACTTCAAAATTTCTTACAGTAAATCAGATGGAGTCATGTTTCCAAAACACGGTTTCAACTTCATGAAACAATCTGGGATTGAGAAATAAGTTTAAAACTGTTGGATTTGGAATTTGATTTAATACTACTTGCATTTGGTTAAAAACTCGTGATACAACAAGTCTATGTTCTAAATCAAAGCCAGAACCTTGTGGTAGACTCTTGG	252	G	GT	0	4	1	1	0	2	8	5	0	2	0	4	0	1	0	2
comp187139_c0	GAGAAGGAGGAGGAGGAGGAGGAATCAGAGTCGCTGGTACTGAGATCGATCACGGAAATTGGCTTCGGAGGATGCGTTGGGTTTTGATTCGCCTCCGGATGTTTTAGATGTTCGATGACTTCTTGCTTTACTTCAGCTCCTCCGTCCATGGCTTTCAAAGGGTTTTGCACGAGAGAGTGATGAATATGCAAGACAGGTTCTTCAAAGGCCAAAATGAGCTTCAGAACTAATAATCCGTTTGGACAGAGGAGCTTGGTGAGAAAATAAGAGAAATAGAGAGAGTAA	189	C	CA	5	10	0	2	10	5	1	2	3	2	1	4	1	1	0	1
comp187144_c0	GTCACATACAAAAAAAGAGAAGAGAATGGAAGAGAACAAGAGAAGAGGAGAAATTACAGCCGCTCGCAGCTCCACGCCCCTTGTCGCTGCTCGCTGCATTCGATCCCCTCTTGTCCTGTGTCGGCGGTCGTTTCGTCTTCCGATGACGTGAAATCGAGCGTCTTGACGGCTTCGCAGATCGACGCGGCGGTGTAGAGGTCGTGTTGAGAGCTCAACGAGTGGGTGTTCGCCGACAGTGTGGAGGAGGAGATGATCGGTGAGCCGATGCCGAGACTCGTCTTTGGTGGTGCCCCGACTCTTCAGGAAGCTAAAGAGGCCTTGGGGTG	150	GA	G	2	8	3	0	1	0	0	1	1	0	4	2	1	0	0	3
comp187197_c0	CATGTTTGCTTTTGAGTTCACCCACAAACTAATAGTAAGTAAATTCGACCCGTTTCATCAACTATTTTAACCCGAAACGCGACCCGGTTACCCACCTAGCCAGCCACCACCATCACCCACCCAACGCACCCTTTAGATTTTCACGATCTCTTTCTGCTTCCCCCGTTCTCCGTAATCACGGTCCGGAGAGCATCTCACCACCGCGCGCCACCGCTACTCCACCGCCAACACTTCCCCTCCTTCGCGCTCTGTGTGTGTGTGTGTAATCAGCGACTCACCATCTCACGATTCTCACCGGAGGATTCGAATTCGCACTCCGGATAAGATTCATTACTCTCCAGAGAGGCACATCAACCAATGATCG	249	C	CTGTG	2	3	6	2	2	3	3	0	1	3	3	0	0	3	1	0
comp187234_c0	TTGGTACAAGAAAAATAGAAGAAAAGAAAGCTGCATCAGGCAGATAAAACTCAAGCTTAGACATCGGCTAATGACTTTTCTCCTTTTCTTTTCACTATGGTGAAAATACATCAAATTTTATACAATGTTATTCATTTAAATATGAATTTATGACGGAAAAACAATAGTGAATGGATTTTTTTTATTTTATATTCTTCCATTTTCTTTCTCTCTCCACAAACCTCACCCCAAAGAATCGAACAATCAAAAGGTAAAGAAGAATAACTCACAAGGGATGGAAAAGTGAAAACAAGACTTGAATGAGATCTTTGAAATCTATGGTAATTACTTAGATTAGAATGAAAGTCAGGGCAAACTCAATTCCCACAAAGACCACACCATTCCAAAGAGACAGAAGGA…	557	A	AAT	0	1	1	0	4	0	19	1	1	2	0	1	2	0	1	7
comp187291_c0	CCTTTTGCTTTCATCCATGTCAGCCTTGTTACCAACCAGTATCTTGTTAACATTGTCAGAAGCATGCTGTTCAATGTTACGAATCCAATTCCTAATGTTATTGAAAGAAGACTCATCAGTTACATCATACACCAACAAAATCCCCATGGCTCCTCGGTAGTAAGCAGTTGTAATTGTTCGGAATCGCTCCTGACCAGCAGTGTCCCAGATTTGCAGTTTGATTCGTTTGCCATCAAGCTCTATGGTCCTTATCTTAAAATCAATGCCTATGGTTGTAATAAAGCTAGTGGTGAAGGAACCGTCTGAGAAACGCAAAAGGAGGCAACTTTTACCGACTCCGCTGTCGCCGATCAAGAGGAGTTTTATAAGGTAATCGTAATCGGCTCGAGCTCTAACAGG…	486	T	TTG	54	0	36	0	36	2	28	0	38	1	22	17	54	19	45	0
comp187295_c0	GAAGGAAGAGGCTTGAGATGGGAATTCTTCAACATGTTCAACATACAAGTACATTTATCAACCTCAGTTAGATAAAGAAAACCACGTATCCATTACAATCTCAGGCATGCTTATGAAGGCAAGCATATTCATTCAGGTCAACAACAAATTTAGTACACACAAAATAAACAAAGAATATAATCAGACACAAACACTCAGTAAAATCATCATCATAAAAATGCAAATGAGACAACATCGAGATAAAAACAGATTTAAGTAAGGTCATCCTCCTCTAGTTCTTTTGCCTTCAGAGCTTCCTTAACTCTCAACAGAAGGGTCGTTTTCCAAGCATCCAGCTGGGTCATGCTATCAAATTCCTTCACAGCATCAGTG	91	CATTACA	C	44	37	33	0	39	0	77	0	74	0	70	0	44	0	25	0
comp187299_c0	CTTACTTAATTCATGATATGAGGCTCAGATCTGCTTTGACATCAGGTTGAGAACGCTGTTGACTCCGCCATGGCTGCAACCAACAGTTGCCTGATGAGAGAGAGAGAACTAGATCCAACCTGTCTCTCTCTCACTCACTGGCCTTCCGGGTTTGCCCGGCCATGAAACGGATCCGATTCTCAAAACCCGATTCGAACCCAGAAATTTTATCATCACAGCCTCTAAGAAGAAGAGAGTTTGGTGTGTTTGGTTATGGATGATGAAGAAGGGTTAGCTATAAACCAACCCAACTCACAAACAGATATATATATGCTTGCCA	157	CG	C	1	1	2	4	5	1	39	24	8	2	5	0	5	2	62	6
comp187353_c0	GGCAGTTTATAATTTATCATTAAAGTTACATTCGATAAAAACACAGAGCAACAGGTCCTGGTAATGGTTCCTTGCATGCATTACTATAAGGTCCAGAAAAATGCATCGTAGAACAAAGAATAACAAGATTCTCATAGATAAATAAAAATGAACTGACAAGCAGTGATACCCATAGAACAGAATTATGGTATTTTGAGATACACACACACACACTTCTCTTTGCGCTTCCACAAGGAGCACCTGAGAAGGCGTGACCCATGCACTCGCAAAGCATACAAAGACCAGAAGACAACCTTGGGCCCAAATCTAAACCTTCAAACCAAAATGGAGAGTTTCTACTCAAAAACCACAAAATCAAAACCTGAGCAGAAATCAC	199	T	TAC	4	2	2	0	1	2	1	0	1	3	6	0	8	0	0	4
comp187386_c0	GATTCATCACAATACTCAAAACAAACAAGCAAACTAATGAATTTATTTTAGCAAGATAGAGAGTAACTTTATTCAATCTTGAGAACTCACAACTTCAGAAAGAAAAGGAAAAATCAAAAGTGAAAGTGGGGCACATAATCTTAAGCTCAACAATTGAAAAAAAGAAAATTTAGCAACAAAGCATTCGATTACAAAAGTTCCTATTCAACCAACCAGAAGAAGTTGATCAGTGACAATGGCGGTCGGCTTTCTGGGGGATGAAAGTGCATGAAGAAGGGCCCGGCGGTGCTTCTAGTTTTTTATGAACCAACGAGGACTCAGAGCCGCCGCCGCCATGAGGCACCATCAGCTTTCTAACTTGCAAAGGTCTTGCAGCCTCAAGAGGCTTGTTGGTGATGG…	275	AG	A	46	0	1	0	14	0	8	0	8	9	7	0	29	0	6	0
comp187389_c0	TTGTGGAATAAATTCTCATTTATTATAAATAATATCAAAGAATCAACAAGTATAACTGTAAAAAGGATAATGTAAAATCAATCCAGTATGAACCACCACCGGCAAGTGAATAAAAAGAAAATTTAAATTAAACATAAATCTACCTATCTTAAAAAAAAACACTTTTTTCAACTCCGGCGAAGTGAGTAAACTCCATATCAGATCTAAAACAACAATGTCGCTGCGAAGAATACTACCGCAGCGGATCCAGTGACGGTGACTCTGTTCAAAGCGCCGGTGCTAGAAGGAGTAGAGGAAGGAGACTGGCCGGGAGCTGAGATCGTAGAGGGAGGAAGGGCGGCGCCGGAGGGAGGAGCAGAGGTTGGTGGTGCGGTGGTAGGGGCGGA	150	T	TA	2	0	0	2	4	1	3	0	20	0	4	3	64	34	164	37
comp187423_c0	GTGTTTCATCTGCATCCTTTTCACGGTTTTGATTGTAATCTGAATTATCCTGAGACAAAGACGCATTCTTTTCAGAAATTAAACCTAACCCATTATTCAAAAACAGACTCTCTTCTTCCCCTTCGTCCGATACTTCACGGGAAAGCGCGAGAACGCGAGACCCACTAGCCCACGGCGTCGTATTAGGAAAGGCTTGGTTGATTTTCAGAGAGCCAGTACGCTTATTTGGAGTTCTGATCGAAGAGTGAGGCACGTGAAGAACTGGAAGTGTCTCTGAGAACTCGGGGACGAAAACAGAGCTCGAAAGAGCTTCCATTAGGATAAAGAAGACGACGAATAGCTTGGAAAGAGGTAGAGAAATCAAAACCCTAGAGTGAAAAAAGTAGCTTCTTTAATTAG…	376	G	GA	65	4	34	2	38	10	34	5	91	16	67	22	63	18	34	5
comp187490_c0	CGTAGAGCCTGCACATGAGAAAATTGGTGTGGTTGATTCACAGTGGATTGTCCATCAAGTAATTCCCTCCCTCGGGAACCAGGGCCAGACCGAGAATGGTAAACCTCCATGGCAGGGGGTGAGAGATAGATGCAGAAGTGAGTGGGCTCAGTTCCAAGATCGTCTTGCTGATGCAGACAAGGCATACCTTGCGCATATTGGAAAGGGTTAACTTTGACATATTCTCGGCACATGAATGTCTTTGTACATGCTTTGTTTTTTCGCTCTTTTTTTTTTTTCCTTCATCTGTGTCCCGAGGGGTGTTTCATAGCCCAATTTTTTTACGTGATGTTTTATATTTCAGGTAGGTGTCATAGCCACATTTCCTGTAGTCATAGACATATACAATCATATTAGAGA…	286	C	CT	37	22	47	0	39	4	55	2	52	14	18	0	19	30	14	17
comp187497_c0	TCAGTTGTGAAGTTGAAGGGACTAGACATTGATAAAATTCAGCAATCATACACTGTTTGAGGGGAGATGAACCATTTTTATTTATGGTATATATATACATCTGGTGGTGCTGAGTGTGAAGATCTCCAAATTGGGATCCAATTGACCATGATCCACTTGCATCCCTTTTTTTTTTGTCAATCACCCAATTGAAGGTGTAACCCCCTATACTTTCTATATTTGCACCCTGCCTTAATGCCAGGCATTTTCAGTTGCTGGTCTGCCCTCGTCGTTTTTTCATTGCTAATTTTCATTTCTGACTAAATTTCATTAATTTTGCTGAGAAACAAAACATCAGACAAGTTTTAAATTGTAATTATACCCTAAAAAAAAA	87	G	GTA	81	0	29	5	28	4	25	15	34	3	11	16	10	9	14	3
comp187499_c0	CAACTAAGTTTGGATGGTTTGTTTCTCTTTCCAATAGTTCCTTTGATATGTTGACAGTTCCTTTCTTCAGTCATATATGTTTTGTTTTGTATTATTTGATGTGCCATATGCCTTGGTTATATTAAGCTTATGTGCAATATCAATTAAGTATATGAATGATGTAGCATACATGAGTTTTCATGGTTCCCTTTGGGGCTGCATATATATAAACTGAGCTGTCTATGAATAGTCAGGTTTGGTTTAGGAAGTGACACGTCCAAACTTGATCAGTTTAGTATAGTTCTGTGAAGAAAGCATGTATGAAGATTTTGGGGTTCACTTGTCTTGCTGGCCACATGGGGAATTACAGCCCAAGACTTCGTGAGTTGGTTTGTTTAGGTACACAGCCTAAGCAGCACA…	836	A	AAG	0	6	0	1	0	2	1	0	0	5	0	2	0	2	0	3
comp187524_c0	AGAGAGAGAGACAGAGAAGAGAGAAACTTCTAGAGAGAGACGGTGCGAGCAATGGCGGCCACTCACCCCAAAAGCACCCCCATTGACCTAACTCCATAACCTAACAATCCACACAGACCAAGAAAAGTCAACTTTATTACTCAATCGTAAACACTTCCACGATCTCTCTCAAACCACCATTCAACCCACACATTTTCTGTTTCTTTTTCCTTTTTCTTTTTTGCACTAGAGAGA	109	CCA	C	203	0	108	16	126	0	53	0	94	26	113	0	62	21	42	0
comp187585_c0	AATCTAAACCCAACCAATCCTTATAAATTCCAGCAGACCCAGCTTCCTGGATCCATACCCAATACCAGCCCAAGCCCATAACCAACTAACCCAATTAAACCCCTCATTAATTACCCAACTAACCAACTCAGTAGCCAAAGCTCAAACCTGTTCAGCCCATTGTCACAGTAACTTGACCCTTTAATGACCCAACTATTTTCAGTGTAGCCCCACAATTGTGAACCAGAGTCGTTAATACCGTACCATACCAGCCGGTATCATCCAGTACTTACCATAGCAATCAAAAAAGGGGAACCGTATGGCATATTTCCGTACCGCCAAAGTTACTGCCCAGCTCCTGCCAGTTCGGCCATTCCGGAAAATTTCGGCCAGAAAGAATAAATTTGCCGGTACTAGAAT…	508	TTGC	T	0	1	1	1	3	2	0	1	0	1	6	0	4	0	14	0
comp187589_c0	AATTGTTCAAGGTAAGAATGCGTCTAATAAAGTTAATGCGTAGTTCTTTCGTATCATACATGGACAAGTTATGGGATCAGAAACTATATCAGCAATTGTCTTATGTTTTAGGTGCCTTTTTAATTTTAATCAATTTTGAACATACGGGCATCCAACCTGTGATATATGTTCCTTTTCTAGTCCTCCTGCATTGTTGGCATTTATATTCCCCTTTTTGTTGAAAAAATTTGCAATGATGTCTTGATATTCCCTATATATTTTCCAATAGTTGGTCTCATATTTTTGTTAGTATTTAATTGGTTTAGCACTTGCATCCTATGATGACTAGGTTTAATGATTTTTTCTGGACTTTTAATACCAGTAAGAGATAATTAGTAGGTCTAGGCTAAATGTATATAT…	163	T	TATTG	6	4	0	3	0	5	0	4	0	8	0	4	0	5	0	11
comp187605_c0	TAAAAGATCAAGTTAACATTTCAGTGAAAGGAAAAATATTTACAAATTAATGAAAAACTTTGTTACATTAAAAGTCAAACTCATATAGTTTTCCAAAAGATTGATATTTATTTTTGAAGTTGCCAGTGGTTCGTTATTCCCCCATAAACAGTCAACCAAAAGACAATTTGTTGCTACATTACAATGATCATCAAACAATACCAAATATCATATCTTATACAAATTGGGCTTAACACTCCGTTTGGACTTATAGTTTAGGAGGGGAAGTGAAGGATTTGGAGGGAAGAATTAGTTAATATCATGTTTGGTTTATTTTTAAGGAAGGGAATGAAAATGCATGGAGGGGTTATGAGGGTCAAGAGTGCAAACATTTTAAGCACATCTATTCCCTTCCAAAAT…	479	G	GA	1	3	1	0	7	3	1	0	4	0	1	0	1	0	1	0
comp187665_c0	AAAATAAACGGAAAAGAAACTTCTATTCTACATCGGTCTCTCTCTCTTCAGTCGGAGTCGGATCTCTCTCGACTGTTATCTCAATTAAACCCCAGTCTCCCAAACTAAACTAGCCTCTGCAGCAGGAGAGAGAAAACCAAGCACATCGACTATGGCGGCCTCATACGACTACGAAGACACGGTCGCCGGTGAACCAGAAGCCCTAGGGTTCGACCCAAACTTCGTCCCTGACTCAGTGAAATCGTTCGTAGTCCACCTCTACCGTCACATTCGAGAGAAGAACGTATACGAGATCCACCAGATGTACGAG	101	C	CAAACT	21	0	20	0	14	0	10	0	24	0	12	7	12	0	11	0
comp187669_c0	GGCAATATTGCTTTTATGACTTTTGGCTAGACTGAAAATCCAATGTAGTTCAAAAACGGCTGACTGGTTGAACTCAGAGCTTTAAAAGTTTCAAATGAAAATTTCACCTTGTAATGTCAATACCGCCTAGGACCATAGTTACTGAAGCATAGTATGATGGTCTACATTTAATATTCATGGCATGATAGTCTTTTTTTTTTATTGGGTACATCCGACTGATGAGAAGACCACCAAGAGCCTTTCCACTGGGCCAAACTACTCACTTGGTAGGCTAGGGTACTTGATTTCAATGCAAATACAAGCTAAAAAACTTCAAAGGCAATGAAGCTACAAACATTGATAAGCATTTTGGTGTGATGCATACAAAGCGAAGCCCACACCTTGGATATGATGGAATTA…	190	C	CT	0	5	0	1	2	0	0	3	2	5	3	3	1	0	2	0
comp187744_c0	GCTTGGTCAGCCAGTAGAAATGCTTTGCGATGACAACTCTCCAACTGTTCCAAGAACAAATCATCAATTTCAGATGTTTGTGGCAAGTTGGCATCTTCAAAGAATAACTTCATAGCATTCTCTTTGACAAAAACTGCTGCCGCATTGGAGCCTCCATGTCCATCAAATACAGCATAGAAGGCACTTGACAAACGGCACCCGAACAGATAACCCAAGTGTGCAGATAGATCATCGATGCAAATGTGTTCATCTTCATTGATTTTCCGATATCCAATGTCTGTGTGGCTGCCGGAGCGAATGCTTGGAACAAACTTTGAGGCAGAAGAAGACTCAATAACAGTTGTCTGAATACCATTTTTGCAACTCACAACCGATTCAAGACATGAGATTTCGACCGAG…	582	TA	T	33	6	21	0	28	0	9	6	20	0	36	5	12	7	21	1
comp187753_c0	AAATGTCTGGCTGTGGAGGAAACTGTAACTGCGGCTCTGACTGCAAGTGCGACAGCAGCTCCAAGTATATCTTTTTCTCTCCCCCAACCTCGCACTCCAATTTTCTTGCCATTTTTTTGTTTCCTTATAAAATAGTTTCCTCTCCTTATTAAAAAAAAGGTTCAACATGTACATAAAAATTAGTAAGTGTTTATGTATTATTTATTTCTTTATTTTGTGTGAAAATTTATTGGCAGATGTGGGATGTACCCTGACA	111	A	AT	9	2	6	1	8	0	23	0	18	15	7	2	3	0	0	3
comp187795_c0	GAGCTTCGATTCAATTTCCCAGCTACCATTCTTGCATGCAAGGCTCAAATCTCAAATATAATCACACTAACATGGTATAAACACCAAAACATATCATCATGGGGCCTAATTTCAAGGATTAAACACTTGCATGCTTCAAATTGACACCAACTCACTTCTATCATTCATATTCATACATTCAAAGCTCCTATCTCTTCAATTTGTACATGCATGTGATGGATTAGCCACATTCTCAGCTTGAATACTCAAATGGTGATCAAAACATGAGTTTTCTTTAACATTTCACATGGATCATACACATTTGTGCCCAAACATGCAAATTTCAAGGTAATTCTTACATGCATGTACCTACTAAGCTTCAATTCAACAAATCCTACACAATTCCATTTTAATCTCACT…	306	G	GT	0	3	2	0	3	0	2	2	2	0	5	2	0	2	0	1
comp187829_c0	GGATTGACGAGGTTGGGATCCCAACTCTGGAGCACGTTGTCTGGATCCAACAAGCTCCGCCGGAGCGAGTAGAGTGCGCCCCCTTCCGAATTCCCAATCACTTTCAAAGGAACTGTAAAAACTGATACCACAATCACACACAATCTCAAGCTCAAGCTCAATCGAGCCATGGCTTTTTCAGCTGTTTTTTTTGGGAGAGAAAAGAGAGAAACTTTCTTCTTCTTCTACTTCTTCTCTTGGTCTGAGTCTGGCTAGGGTTTCGATTGATTCTCTTGAGATCACAGAGAAAATGTAGAGAGAGAAAAGTTGAGGAGAGTGGACTTCATCAAATCGGTTTTGGGAATAACAGAAGAGGAAAAACAGAGGAAATG	213	T	TTTC	78	0	72	0	18	33	64	0	76	0	127	2	115	0	56	0
comp187845_c0	CATGATTGCATTAAAGAATCCTCCTTCATATAAAGTATCCGGAGGTCCGATAATGGTAACACTCCATTCGAATAAATTGTTTTCATCAACCAAACCGGCCGAGAATCCATCAACTGGATTTTTACAGAGATCTTTGAGCTGTTTCTGGAGGAGGAGGATTGCTTGAGATGGAGAAGCCATAGGAAACACTAAAAAAAAGGAGAAATTCCAGAAAGAAAGAGAGATTCTTGGGTGGCAAAAGGGATGGGAGGGAAAAAAACAAGAAAATCAAAGATTAGCTTGTTGTGTGTAGGCTTTTATATAATCATACAATTCTTA	190	T	TA	195	20	181	41	156	29	128	90	180	21	211	11	144	31	146	25
comp187857_c0	GCAGTTTTGTCTGCAAATTGAATATTTGCTTACAGGATCAGAAGAATACATGGTTCCTGTTTCATTTTTATTTCTTCTAAGATAGGGTTTTCTACTTTATCTTTTTGCTCATCGTAAAATAGTTTCTACTGACAAGAAACCATTTGTTGGTTGTTTTCTTGTCGATCAAGTATAGTAATGCGCAGCCTATCTTTTGCTTGTACCTCACATTGATTTGTTC	82	A	AT	0	11	0	9	3	9	4	15	0	17	0	17	0	16	0	11
comp187886_c2	GCATTGTTCAATTTTAATACAACTAAAGAGGGTAGCTCCGTCTCCAGAAGTCCAAATAAAAAAACAACTCAATACACAAGATTCTCACTAAAACGAGGTTTGATCACAAAGGTCCAGAAGTCCAAATGTAGAATAAAAATAGTGATAAACAAGATATTGAAAGTTCACCATGTATGATAAGCTAACCTTACCATGGTATTTCATTTTGGTTTTACTGATCACATATGATGGTGATGAATTCAACTGATCAAACCCAACCATGTCAGGAAACCCCTAATAAGAAAATGCTCTAAGACCCAAAAAAATCTCTAGTCAACCCATTACCGCCACCGCCACCATCTTCTATAGCTAGTTTTGTGAGTGTTTCCTGAAAATTACTATCCACTTTTGGATTCAACA…	638	A	ATTAGGG	1	12	8	4	2	8	1	19	3	11	0	2	2	3	2	2
comp187907_c0	GAATTCAGCAATCTCCTTTTCAGCTTCCTCTTTGGCTTGTTTTAGTCTAGCCATTTTTGCAGTTCTTGCAGCATTGACAATGCGCTGAGCTTCTTGCTCTGCAGCTAACAACAGTTGAATTCCATTCTGGCCCCGGTTAGCTTCCATACTTGCTGAAAAATACCAAAGCAGCTACACAACGAACGTGAAGTTAGGTCAATAAATCAACTAGAATTGAGGAGCTGAGTTGTGTTTTGATTGATGTGTTTGGACTCGTATTTGAACCGAAGAACCTGGAACCTGGAACCTGGAACATTTCTGTAAGATTGCAGAGCTGTGATGACACATTTACCCCCAG	245	G	GT	48	47	0	26	8	34	0	74	31	83	3	81	10	56	0	73
comp187980_c0	CTTCTTCTTCTTTTTGGGTGAATCGCAGCTTGGCCAATTAGGTTGACTAGTAATCGGCAGGACGACATGAAACAACTATTGTTGTCTAAACTGTAGTGTCATAATTCACCGAGACTTGTTTATCTATGTATGTAGATGTACTTTTGTAAGCCTTTTTTAATATCTCGACTTTGGTAGCCAAGCAACTCAGCTGCATGTTGTTTTACTTTCAGCAATGTACTGATGGCCACAGTTTTTTATATCTTGACTTTGGTAGCCATTGTTAGCACAAGCTACTCAGCTGCATATTGTTTTACTTTTTACTTTTAGCAAATTACTGGTGTCATCAGTTATATCCTCTTTTGTGGGCTTTTTAGTGCAGCTTAAGAAGCTGCTTATAACTTCTTTTTTTGGGTGTGT…	195	A	ATAT	10	13	0	10	10	6	15	4	1	7	8	7	9	6	18	2
comp187988_c0	GTTTTTGTTCTGTTGCTGCGCCGGAAAATAAGTCCAGATCCGACGGATGAGCGCAGATCTGAGGGCGACGGAGTCCAAATCCGATGTAGATGACGAAAAACTCCAGATCCGATGTAGATCGGGTAGCTCCGGTCGCAAAGGAGGGCGGTGTAGTCCAAATCCGATGTAGGAACACCGGATTTCGGTTTGCTAGGCGGAGGAGAGAGCTGGACTGGGCGAGAATGAGCATCTCTGAAGACGGCGATGTTAGTCTTCTTCTTGCTCGGAGCCGGCG	95	GA	G	3	0	0	4	3	1	3	5	1	0	2	0	2	0	1	0
comp187999_c0	GAAATCCGAAACGAAAGGTCCACTCACCAAAATCCACACTCTCTCTCCCTCCAAAAACGCTGCGATTTTAAAGGCTTCTTCTGAGTTTGTAGAGAGAGATCTGAGAATGGATTCAACTGCGAAGACGGCGACGGCGAGGGGTGCAGGAGGAAGGAGAGGAGGAGAGAGGAAGAAGTCGGTGACGAAGTCGATCAAGGCCGGACTTCAGTTCCCCGTTGGACGTATCGCTCGCTATCTCAAGAAGGGACGTTATGCTCAGCGCACTGGCATCGGAGCTCCCATCTACCTAGCCGCCGTTCTTGAATACCTCGCCGCTGAGGTGTTGGAATTGGCTGGGAATGCAGCAAGGGACAACAAGAAGAACAGAATCAACCCTA	85	G	GT	16	0	13	0	17	0	15	0	6	0	22	0	6	0	3	14
comp187999_c1	GAAGAACAGGATCAACCCTAGACACGTTTTGTTGGCGGTGAGGAATGATGAAGAATTGGGAAAATTGCTTCAGGGAGTGACCATTGCGCATGGTGGAGTACTACCCAATATTAATCCTGTCCTCTTGCCTAAGAAATCTGCTGCTGCTGCTGATTCTGAAAAGGCCTCTAAGTCCCCCAAGTCCCCCAAGAAGGCATAGACTAGTGCTATGTATTTTTTTAAAGTTAAATCTGTAATGACCAATGTGACTAGTGGGTTTTTGTTGTTTTGTTTTGTTTTGGGTTTTAGGGGGTTCTAGTTGTTAGAACTGTTGGTAGTTTGGCATAAATTGTAGTTTGGTAAATCTTTAATAGAAAGTTTCTTTTAT	220	T	TA	4	5	6	0	3	2	7	0	7	0	2	1	8	0	2	6
comp188014_c0	ATTTGTTGTTTAGTCTCATTATTTTTTCATTTTTGGTTGAATGTTGAGAATGAATCAATTTATCACACTTTTACTCCCTCGAGGACAATGCATCGTTCAGGTTGGGGGGAGCAAATACTTGTCTTGAGAAGAATATATATGTTGCTTGCTACAATGAGTTAGTTGTTTTGTTTTTTTATTTTAAAAAAAAGTGTGTATGGTAATCTATTGTTCTATGCGTTGAGTGATTCGACATACTTTTAGTATTTGATTGCTGTGACTCGAGAAATTGTGTTGAAGTTTGATATGCTAGCTACTTTGTTAAAGTATTCCA	182	TA	T	2	0	2	0	12	7	7	0	7	0	7	0	3	0	4	0
comp188016_c0	GTTACAACCCCAAATCAAGGAAATAAGCTCCACAACCATTTGTTTTTGGCCTGAAAACACAGCCTACCAGCTTTTTTCTACCCCACTTTACAATAAAGCAAAAAAAAGCAACCAAGATTAAAAAGAACAATAAACAAATGAAAGGAAAGGAAAAAAGAGAGGAAGCAAATACAAAACTTCCCAACCCCACAACTATGAAATACTTTGTTGACAAAGACATATATGGGTTTCTTCAACCTCATCTTAATAACAAAGAAAGCAAACACTGCCTCTGAAAGCTTCAAACAAAGGCTCGTTTTGGTGCATAAACAAGGAAAGAGAACAAAGTATAGTGCAAAGCAAAAAAGCAAAAGAGATAAATGATTTTTGTAGTATTGAAGGTATGAGATGAGACTATGA…	456	A	AGTGT	50	0	25	0	26	8	40	33	70	3	27	0	31	0	25	1
comp188031_c0	GGACCAAAGTGACACGAGCCCCAAATTATAGGACTATTAGTGTAATTCGCCCTAAAATTTGTTTATAAAATTGCCCCGGTTATTTTTTGTGTAAATTATAAATCTCCCTTAAGATTTTTGATAAATACAAATTCCCCCCTCACATTCTAAATCATTACACTGACCCCACTCCATGCTTGTCTCCTAACAAAATTAACTAAAAAAATGAAATTACCTTGACACTCCCATCTTCAACCTTTGCAACTTCCCTTTTTTCTCTCTCACTATCCCTTTCTCTCTCTTCTCTTTTTCCCCTCTACCATCATCACTGTCTATCCTCTCTCTTTCTCACCGAGGCAGCCCCTCACTACAACAACCAACTTGTTCTCCCTATCTTAAAATTCAGCTCCCTCTTCCTTG…	316	C	CCT	0	4	1	1	0	4	11	9	0	2	1	7	0	3	1	1
comp188055_c0	ATCCCAAATCATTGATGACCTCAACAGCACTGGCAACATCAAGTGCTGCATGTATACAGAATCTCTCCTTCCGATCCCGTCTATGATTGGAGAAGTGAAATCCTCTTTCACCAGAAATTAAAGAAGATAACAAAGGTCTGTAATTAGATGCATTTGCAGTAAAAGAAAAGCAGTGACTTGTCCATTGATACATGGAGAATAATGGCAAACCCACTCGCCGATTATAGGTATATGGCACAGAGAAAAATTGTCGAGACAGATTTGAAAATACATGAGAATTGGCCCTAATAGTGCTTGTTTGATTGATTATGTCATATCCCTTGGGAGCGTAGAAACAAGCAATGGAGTCTAGCATGCTGATATTGACGCTCATGAAGCTAGACTCTGACTGAATTGGGG…	429	C	CA	12	2	3	1	2	4	0	1	2	0	2	2	0	1	1	0
comp188104_c0	TCATCGCTCCAAATGTAGGCCCCTGCATCACAAAAAGAACATATTAGCAGACATTTTAAATAAAAAAAAACATTGCTTGTTTAACTGTTTACCTTGCATCCCACAAAAATAAAATGCCCATATTGGAAAAATGGATTAGAACAATGGAATCTTATTAACAATACATTAGTAGTATACATAAAACTAGGAATACTAGCCAAACAATATTTGTAAAACGCAGTATATAGTAAAGCATGTCCCAATTATTCAAAGCAGAGTATCTCTATGCAAAAGATATACTATATACTAAATTTTTCTTCAAAAGATTTACTATATCTATGTAAACAGACTATGCATTAGTAGCGCACACACAACTAGGAATACTATCTAGACAATATTTGAAAAACAGAGCATATAGTA…	310	C	CTA	5	0	4	0	8	3	9	9	9	0	5	0	4	0	1	0
comp188105_c0	GGCACATTCTGTAACAGCAGGCCGCGGGGGATATAACCGAGGTGGACCACCATCAACACCACCATAGAGGCATTGAATGTGGACAAAGTAAAACAAATTAAAGCTCTCTATCAGGACTATAAGATGTTGGGAATAACAAGTTTCTTCTTTCTTTTTCTTTTTTACAAATTTTAAGTGACTTGTAAGGATGCAAAAATATAATTAATTAACGAGATTAGCTCGTTTGGTTAAAATTCTCGCACCTTATTAGGAGTCAGTGATTCGAATGTTTCTATTTACATATAAGTCTTATTCTCCGTGTGTATTTACTAAGACTTTCTCTCTCATTTTAGAG	153	T	TC	245	0	249	0	240	0	0	237	245	0	1	0	248	0	246	0
comp188109_c0	GGAAGGGGGAAAGGATGTCCACCTAGAACAAACGCTTGTGTGTGATGTTTTGTATAATTATGTGGCAAGTTATTCTACTTGCCTAACAAAAGCAAAGCAGCCTTTTGACAAATTGCCCAACTGTGGCCCTTTAAGGCCTAAGAAAAGGCCCCTTCCTAGCTTCTCATCTAATATCCAAGTATAAACTTCAAGTTATTTCCAAGCGCGTTTGTTAAATATTCTCATTTGGTAAGATATTGTTTGTTTGCACAAATAAAGGACAGAAAAATACCAACAACTCTAAAACCAATGACCACAATAATGCAATGGAACAAGTGAGATTAGGGTGAATTCAGTACCCCTAACCTTGACAGAATTGTTATCAAGCT	274	A	AC	10	0	1	0	1	4	3	0	5	0	2	1	1	0	2	0
comp188116_c0	TAAATGCTGTAATTCGAAATCCCCAAGGGTGGGATGATGGAATATTGTGGAATTCCTTGAAGGATTAAACCTAAAGCTCCTCTCCCGTTCCACACCTTCAAGCAATTCCTGACTGGAAGGATCCTTCAGGCTAATGGATTGCCAACACATTGGACAGTTAGAGCTTCTCTGGCACCATTCAAGAATGCACTGAAGGTGGAATTCATGCTTGCAAGTAGTCACTGTTGAAGGGTCACTCTCAATGAAGGCCTCCAGGCATATGCTGCAAGCATCATCACAGGATTCTTGAATTCCCCCCTCCACAAAAGCTGCAGCTGATGTCAAATGACTTTCAGTCTTATTGATCTCATCCATCCCTGGGACCTCCATTCCAAACTGAGAATTGTTCTCTGAATTGGG…	448	T	TC	0	100	0	103	9	53	17	78	0	53	0	86	0	61	0	41
comp188122_c0	AGTCCGTCACGGGATGTGGGGAACTGTAAAGAAGTTGCACTCTGGCTTTAGAGCATATCAGCAGGCAAGGAAATCCGAGGCACCTCTGTCCAGAAGTGCACTGATGGCAAGCATTGCCATGAAGATTTCGTCTGAAGAGAATACCAATTCTTTGGAAATAGTGTCTAGCGAAGAAGAAGAACAAGAAGAAGAGAAAGGACAAGCCATGGATATTCAGAGACCTGGCAGTGATCGTGGTGGCGTTGATTGGAAATGGGTAGTTATAGGTGGTACTGTGGCTCTGGTTTGTGGACTTCATACTGGCGTGATAGGAAAAGCCTTGTTACTTGGGGCTGGTCAAAGAGTCGTCCGGAAGTGAGAGAATCCTGCTGAAGAGTCGTAGCTTTTCTTTTTCTTCTT…	465	T	TC	36	0	22	0	31	0	63	0	33	0	41	41	30	11	36	0
comp188126_c0	TGGTTCCCGGGTTGATTACCTGCAAATGGTGTTCGATCCATAATGGGAATGTGCAGGCACCACATATCGAAGATCTGTCCAAGTCTTTGATGATGCAAAACAAATCCAAGTCCCACACCATCAATCCTAGGTAAAAAGAGCAAGAGAGGAGAATCGTTAGATCGAGAGCGGCACTCCAACGGCGAAAACCAACGAGGCGGACCACCGTCGTTGGATCTGATCATATCCTTGGACTGTTCAAAGTAATCCTTCAAAGTCAATGATTCGACGACATCTGATTCATCCACCGAGTCATTGTAGCGTATCGCCTTCGGCTGGGCTTCAGACTTTGTTCGTTCGGTCGCCGGAACTGACTGCCGAGTATGAACAGAAGCCGACAACGATCGATATTTTCAGCGG…	382	G	GAT	7	3	0	10	0	6	0	10	0	2	0	7	0	7	0	8
comp188199_c1	TAATTTTCTTGCATTCTCAGTTTTCAGAGAGGTTTACATGTTGGGAACTTGGGTGTATACATTTATTTTCTCACACTCCATTTGGTTCCTGGGAAAATTTGGGAGGAAAAAACAGAAGGAAATCTCAAAATTTGAATCTTGTGTTTTGCACACCAGAAGCACAAACACTTACACTTGACTATAACTAGGCTGATTTTGTTTTTTGGAAAATAAAAAAATAAAGGATCCATGCAAATCTTGTTTGATCTTGCATTCCCAGTTTCATCATTTCCTTAGTAGAGAAATAAAAGAGTTAATTTCAAACTCAATATGGTTGCTGAGTTCATGTAACGATATTGCAGTTCTGAAATCGGATTTGATGGCTGCACTGAACAAGGAGGTGAAATCCATGGATGAAGA…	340	A	ACTTCTC	12	7	3	13	9	8	1	12	4	4	2	2	6	7	5	3
comp188242_c0	TGTTGCTGCTTGGCATAATCATGTAAAACAGCTTCTTGCATTTTATGATAAAGAGCTTCTGTGAATAAAAGCTTTTGAAAACTCAGATCATTGAGGTTCTCTGGAAGTAACCCCCCATTTACATCTATTCTTTCCCACTTTCATGCCAATTTTGGATTCCACCTAAATTAGAGAATCTCAATGCACTTCATTGGCCCCAGATACATACAGATGGGAGGACACATGGCATCAACTGAGGATACATGTTACAATTTGGTTTTGGTAAAGAAGGACCGATTAAGAAATCTGTTTATATAATAGCATTATGACATTATGATTGAGGCCTGTGCAGCCACACCTTTTTTTTCTTCTCCTCTTTGTTGATTTTGTATAGATGGATTCATTCTTTGTAGAATCTTT…	264	AAAG	A	21	0	8	1	12	4	15	8	18	0	39	0	31	0	7	4
comp188253_c0	TCCAGCCAATCGATCTGGTGAATTTACATCTAGTGTCACAGGTTGTTCAATTGCATCGATAAAACGTGGTGAAGAAGAAACTGGGGAGCCTGGAGAAGACTTCCTCCCAGATACCGTTGGATGAGTATCTGGCACATTGGGATTCAGAGATGTTGAAGGAGCAGCACCTCCCTCAGGCAAGACATGCTCAACAATTTCAGTACCCAATTCTGTCGGCCCCGACAATGTCCTTGAATTTGAGGTTAGCAAGTGGTCATTGGAAAAACTTAAAGAAGGGGGTGGGGGCTCAACATTTGGGTGGAACTTGAAGAGAGAAGGCCTAGAAAGTCTTCCTAATTTAACATCTCTTTCAGTAGTTTGGCCACTAAACCCGCTTCTAATGCGGAAGTCCTGAAGTTG…	269	AAAG	A	7	6	5	0	10	0	14	1	6	0	9	0	13	8	11	0
comp188264_c0	TTTCTAATTCTATCCAAAATCTAGCCAAGCTAATCCCCCTTCTGAGGGAGATTACTAAGCCTCTCACACTGTTAATACCCCCTACCAAATCATCACCAAACAAGGTGTGGGTGGGACCCACACCCATACTAATCCAATCCAGTCCCCTACCCCGCTAAACAAACACGGCCTTATAGTATTTTTTCCTTCTTTCTATTTGATCTTAAACTGGCTGTTTCATTGCCTAATTAATGAATATACTCAAGCAACTTATGACTGCAAGCTGAATGACTTTTGATGATTTATAGAGCCTGTTTCCCACTGTTTTTTATTTTTTCGCGTCCATCATTTGTTACTAAGCTTATACTAATAACTTTCCTTTTCTTTCATTTTATTTGATCTTGAACTTTTGTTTCGTGC…	204	TA	T	10	0	1	0	5	0	8	0	3	5	6	0	2	0	2	0
comp188274_c0	GTGGGGTACGGTGAAAAGGTGCATAGAGGAGGGGAAATGATGGGAAAGAAGGGAAAAGTGAAGGGGGTTAGGGAAGCACCAATCCGTACTATAATTTTTTTTGTACTTTTGTTGTGCAAGTTGTGATATTGTATTGAACACAGCTATGGAGTCCTTATACATACAAACTAATGATCCATCATCTTGACTATCTTTTACCTATTCAGAGTCCTATTGGAGGTAATAATTTTCATCATTCATGTAGTACTTGATCATGTATGAAGGACTTTCTCAGTAGTATGTGTGTTGCAGTTGAGAATTT	127	T	TA	0	19	0	3	4	6	5	7	0	1	0	13	0	2	0	2
comp188308_c0	TCTCAAAACCAAATTTGCAAATCCATATATATATGTAAGCTCAAATATAAATCCAAATACAAGTATTATATGATTGTTATGTGAATTTGAAGGAAAATACATTGAATAGGTAACAAGAAAGATCTACCTTTGAAGTACTATTTGTTTATAATCAATATAATTCAAAAGCAAAAGCAAAAGCAAAATCAAACACACAAATCAGTTGCTATACCCATCTCACAAAAACAACAATACACGACAGAAGTGTCTGGTTCAATTACGCAATGATTGATATACGGGTAACTTCAACATGATTTTTCTCACAAGGAAGACGCTAGGCAGTGAATTGATCACCTTTGATAACCAGAAGAGGGATAACCTTGAGGAGGTGGATAACCATAGGCCGGTTGAGGTGGATAT…	240	AG	A	82	63	86	6	38	30	66	0	41	51	40	48	59	32	17	44
comp188314_c0	AGGTCAAATATGAAGGATTGAAACTAATAATATGTAGATGAAAAGAGCATATTAAAGAACAAGAAACAAACTTTCATGTGCTCTGTACAATCAAATCATAGTAAGAGGAAGAGAATGAAAAATCAGAACCCAATTGAGGAAAACTCGAGCACTGCAAAACCCATGAATGGAAAGAAATGATCTGCTCTGAAAACTGTTCAACATTCAGAGCCGTAAGGCATAGTAAAAACCGGTTAGTTTGACAAGGACTCGTTTGGTACAATGTTTGAGAGTGGCGACGACATTTCAGAGCCACCCACCACCACCAGATATTTGGCTTGGGGACCCAGTACAAGCGCT	123	T	TCAAA	7	32	0	11	0	16	0	20	0	20	0	24	0	10	0	11
comp188322_c0	GAGAGAGAGAGAGAGAGAGGCTCTTGAGTCTTGATTCTTTTTATCTATTTGGTTTATGGATTGGCATAGCTGGTTCACTTGTACCTGAGTTAGTCCTTTGCATTCAATTTTGTACCCCTCATAATTTTGGCTAACAAGTCTGGGAAAGGAGCTCCTAGCAATATCAAGAAGATGCATATTTGTTTAGTTGGCAAGTGAAATTTATGAGTGATACCCCCTACTACGATGGA	114	AC	A	30	52	34	12	4	66	15	70	17	11	0	9	19	4	0	5
comp188331_c0	GTTAATGAATTGGATTATTACAGCTTTTTACTTATGGTAAGGTAAAACTACATGCCTGATTTTATATTTGCAAAAGTGGTAAACTGGACGAGTGATTGTAGAAAATAAACTACACATGAACATTGTGTTAAACTAAATGAGTGATTGCATAATGTACAAGTTGTCATCCTTGAATTCATTAAACAATGCATGATAAATGCACTTGTGGTAAACTGGATGCCATTTTTGGAGTAGTTCTGGCTCACTTTCATATTTGATGTGGTATAGCTTGTTAGTTTGAATTCTCTAGTATCCTTGAATTTTTGGTACTGATAAGTCCATTTTTGATGATGTTAAGCACTGGAAAATACCATCACACCATTCTTGTTCACCTTCTATGGTCTTTACTTTGTATTCCAC…	498	G	GT	6	1	1	0	2	1	3	0	4	1	3	2	1	0	2	2
comp188340_c0	AAACCTGTCAACAAAAACAAAAGAATTTGTGCAACGAAGATAATAGTTACTAAATTGTACATCTCAAGCAGTAACAAAAAAAGGCCTCAGGCCTCAAGAATGAGTCCTCAAGTTCATCCAAGTAATAAAAAGTTGTCAACAGAAACAAGGGAATTTATATAAAGAACATAGCAGTTCCTTAAATTATACATCTCAAACAGTAACAAGCAATAACCTCTGATTTCAAGTCTTATCTTCACATTTGAGTATTCCGTTGTAAGATTACTGATAAGTGTGTAGATATTTTACAAATGGAAACTTGAAAATGACAGAACATATTGAATTATTATGAGTAAATTCTCACATTCAATTTGCCTCACCCTCATCAGAGAAACACCCAGAGATATGCAGCAGATTCTT…	270	A	AATAACATAG	0	5	0	1	0	3	0	9	0	4	1	2	2	5	0	2
comp188361_c0	TCACCAAAATCAATGACTCCCTTCCGCTTAACATCAAACAGATCAAATATCCTGTTTGCGAAAAGATTCTCCTTCTTTCTATTCTTGAATAGTGCCAATTGAAACTCTTCAAGCTGTTTGTGAAGCCAGAATTACCGGGTCTTCATGTCCAGGAAACTGCTTTTTTGCCTTAGACTGAAAACAGCCCATTTACGAATGGAAGAAGGAGAAGCACACCACTAGACTAGGGCCTAGCGCTTAGGCTTCACTACAATATATCATCAAAACCATCTTAACCTGAGTTACCGACCAGCAATTTGGCCGGAAAAAAAACCCTTGTCCTAGATAGAGGAGGAGCCTTGTTATAGAGAGAGATAGAG	160	C	CT	52	5	27	3	31	9	29	0	36	10	42	13	50	5	27	2
comp188367_c0	GCCATGGGCTAGTGTGCTTTCATTTCTAGGGCTTTTTTCTAGGAGTTTGGTATGTCATAATGTAGAAATGAAGTTTGCCTTTTGTCCTTTCTACCCTTGTGATGGACAAAAATGTAGAATAGAACTGAGTTGCATCCTCGAGAAAAAAGAGAGCAAACAGAGTCCTTCAAGATTGTTTGTATGGAAAATTTGATCTGTGAAACTATTCAAAAAAAAAATGTTTATTTTATCTTGTTGAATATACAACTGTTTAATTTGGGG	172	A	AT	73	0	40	0	43	0	38	0	32	24	42	15	33	5	40	0
comp188457_c0	AAAACATCACTTTCACAATCTCTATTCACTGGTAATTGGCTCAAGCAAGAAAGAAAAAACGAAAAATATAAACACATCATTGATTTACATTACTATGGGAGCGGTAGGATCACTCCAAAAGAAATTCCAAATTATCATGGTTTTTGGGGTATTGTTAGAAATTCCTCATAATGAATCCAACTGTTGGTTACATAGAAAGTCATGCACTACCCTAAAATGATTTCTTAGAGAAACAACCTCAAGACTTCCAAAATTTCAAAGCTATTGACAATTGTGGAAGAGTTTAGTAATCATTCTTATGCTGGTCCCCCTTAAAAAGAAACTTTCTAATTGGCCCACATATAATATTTTACAACAAAGAGATACAGAAAAGAAACTCTCTTCTCTGACAGGTCACGT…	192	A	ATAT	4	5	2	1	0	1	5	3	2	1	3	2	2	0	0	1
comp188461_c0	AGGTGGAGAAGGGGGCCAGCAAGCCTTTTCATGTGTCTTATTTAATATACTATTTATTACTTCTGTTTTGTGCGATTTTTTATTTTTTCTTTTATTTTTGGTAAATTACACCTAGTATCTTTTATGTTGGGGGTGAGACTAGGGAACTAGCCCTGTTTGTTTTGGGAGATGAAGGAGATTGGATTCATAGTAAGTAAGGACCACAAAAAATTATGTTTGTTTGCAAAGTGGAGATTGGGATTGGTAGTCCCCTCGTATTAGCATAGGTCTTGGAGAAAGAGATTAGCAAAGGCCTCCAAGAGTTGATTTCAAAACTAGTGAGGGGATTAGCTTGGAAAAAAGACTATTTTATTTTGCCCATGTTGTGTGCTGTGTATTTG	204	C	CA	11	3	7	0	1	2	3	1	1	0	3	1	5	0	8	1
comp188463_c0	GGCCTTTTGGCTGGACAAAATGTAATATCGTTGTTAAAAATGTGTTTCTATATGATTAATTTGAAGAATAATAGACTATTTTGTTGGATCTCTAATTATTAATAAAAAATTGCTCACATTTAGAAATAATAAAATTTGATATTGTGATCTACACAAACCGACCCCACTATGATTCACACTACATTCTAGAAATGTGGTGTACCATTTCCCTATTCCTATTTCTCATACTGGAACAATCCACTTAAACATTGATCACTCCAAAAGGACTGGTGCTCATTAGCTGCCCAAGATGGTCACAGCTTATTCAACAGAAGGGCTTCAGAGTTGCATACAATAATGTCACTTGGGATCAAAACATAAGAAACAGGTTCCCAACCCAAAGATACACATAACTTCACT…	199	G	GT	1	5	2	0	2	1	0	1	0	1	1	0	2	0	4	0
comp188486_c0	CAGAGAGAGAGAGCGAGAGAGAGACTGAGACCAAACTCCCCCAAAATTCAGCCTACAATGATGCGGATTTCACGAGTCGGGTTATGACTACCTCAGTTTTCGTCTTCTCTCATCTCCGACTGCTCTTCTTCATTCACACCATCTCTTTCTCTTTCCCACTCTCTATCTCTCTGGATTTAGCTACACGGCTTCCAAATTTCAGAGCGAGGAGAGAGAACGAGAGTGAGAGTGATGGGTTCGTCCAATATCGATCCAATCGCGACAAACCTCGCTCGTGAAAGACTATCCCCTCATCTACACATACGTACATACATACATTTATATATTCTCTCTCTTTCTCTGTGTCTATATATGTACACAATTAATGTGATACGATATCTGTAATTTTTAAGTCTGCAT…	227	G	GAC	0	20	5	8	0	13	0	2	0	18	0	13	2	13	0	12
comp188525_c0	GGAACACATATTGTTTGCTCACCAAGAAAATGCAATGCTTTGACTTGATTAAAAGGTAGTAGATTTTGGAGGGAATAGATTTTGGAAAGATTGAAAGAGGAAGGAAAGAGAAGGCATATGTGCATTGGAATAAGAATATCGCTAATGTGAACTTTGTCAAAAGGGTATCATTTTAGAGAAGCATGGGAATAAGAATATGATCTTCACAAGATCATATCTGGCATGAGGTATCTTGGCAACCAGGGGATCTTCTGTGTGAATCTCTCCTGTTTTAAATCTCTTCTCCACCACACAATCAAGTCAAAGAGTCTCATCGTATGGCAGAGAGATCCTGAATAATAGAAATGGGGAGAAGACAAATTTTATCTAAAGAGAACCCAATTCCTTAATATGGGATTC…	448	A	AC	0	4	0	1	1	0	0	6	2	0	0	2	2	0	0	2
comp188527_c0	TTGGGCGAGAGGAGAGAGAAGATGGTGAGTTCAGTGAGATGGGGCTACGTTCGGATCATCACAGGTACCCTCGTCGGAGGCATTCTAGGGTTTTACGTAATGCACCGAGCTGAGCTTAGCTACAAGGAGAAGTGGAACGAGAGATTGAAGAAGTATGAAGAAGAACTCAATAAGAAGAAAGAGAAGGCTAATGAGCTTGAAGAGTCACTCTAGAGTATTCACTTGTTTCTCTCTCACCAAACACTTCCAAATTTGTATAATTATATTTTTTTTATTGTTTGGGTTTTGTTTGTTTGAACAATCGATGATCCAAACACAAGGTAACCCAAATCCATGAGCCAAACACAGCCTAAATGAAATTTTGATTAGGAAATGCTTGAACACCAAATTTTGTTCCTT…	211	T	TA	10	38	0	34	5	9	12	12	0	51	0	23	6	28	0	28
comp188538_c0	TGCATATTCATTTGTGAGATTGCTCCTTACCTTTTGAGACGATGAAACCATACTCTTTGAAACAATTTTTTTTTTGGGTGGTGGGGTGTTTAAGAAATTGCTGTTTCAATTAGATTGATTCTGATAGTTGAAGCTTCTAATTTGATGTGACATACAAACTATAATTGTGGAGTAGACGGGTATGGTAAACTTCAGTGTTATGTGTCTTTGTTTTTTTTTGATAATTGGTTGTTCGGGTCAATTTACGACTAATTCGATGTTGTGAATTTAATGACTGGACAAATTTCAGTGGCTTCTGACTTGAACTTAAGATCTTAAATATATTCTTCCAGTATTTTTTGTTTGGTCA	210	GT	G	10	1	3	1	8	0	6	8	3	1	6	1	3	6	2	2
comp188549_c0	CTTAATTTCACACCTTTTTCGTTTCTCTTTCTAAATTTCTCTCTAAATCCTTGAACCAAACATAGCCTTGGGATCAGATCAGTCCATGATTACGTGGGGAGATTTATAAAAGCCTATCAAAATTTTGTAGTTTAGTGTTAAATGTGTCCTTGATCCCCCATTTTGTACTAGTAATACGAACCCCAATTTTCTTAGCCCGATGTGGAATAATGTGTTTTGTTTGATTATTAATCCAATTGCAAGGCCGCATCTCCCCAAGCATACATGGCCAATGGTATCATAAGAGTTATTTGCCATTGCTTGAGAAGTTGTATTATATGTATGTATCATTCGCAAAGCATATTGGTGTTTACGTCATCTACAAAGCAAATTGGTGTTCCGGTATCAACTTTGTGTCGG…	448	T	TG	4	0	12	0	4	0	23	0	9	0	13	6	12	0	65	0
comp188580_c0	GATGAGGGGTGCCAGGGTGTTTGTGGTGGGGTGCAAATGAAATATTGTGGGGGTGAAAAATGTCACTTGCACCCCTTCATGTATTGGTAATTTTTTTTATTTCCTTCTCTCATCTGTATGTAGTTCCTCCTTTCTCTTTATCTTTTAAAATCTCTTTCCAAATCCCCCCAAATCCCCCAACCAAGCAGAGTGTTAGGAATGAAATTTTTTTATTTGTTGCAGCGAGGCCAGCTGGAGCAAAAGCGAGTAAATAGTAGACGAGACAAAGGCAAGATGCAAATATCAAAAGAAGATATTATGTATGTTGGCAGTGAAATTTGACTAAACAGCAGAAATTAGTAGCAAGTCATCTTTATACAGGACCATAGTTACCGAGGCATGGAAGAATATCGATTAGGC…	557	C	CT	3	1	2	0	0	5	4	0	7	0	2	0	2	0	1	1
comp188610_c0	CAATAATCTAACAAGTAGGGAGTTAAGGAGATAAAAGGAGAGGATCTTAATTCAACAAACCAAGCTTCAAACCCTAGGTCCAAGTTTAGCCCAAGCCTCATTTGTACCGGACTGTAGGCCTTCAGGGCAAGTTATTACTGGTACCCCAACCCATAGAGCTGCAAAACAAATCAAGATAAGGTGGCTGGAAATCTGTTCCATGTGAAAAACTCACTTCACTACTGGGAAAAGGAAGATAACAAGCATTACAAAACCAAACCCATATCAATCCCATTGCCAAGCAATCCTTTATTATCACCAATCAAGCCTTTTGCTATCAACTTGATTTTCACAGAGTTACAGGGTTATGATTCGATTGCAAGATTTTCAAAGTAAAACACAACTTGTGAGTGGCTAATC…	226	GAAAAGGA	G	65	0	57	0	27	0	44	0	50	0	32	0	22	8	28	0
comp188624_c0	AGATATACAGATAGATAACAAGGAAGCAAGCAAACAATAACAAGGAAGGTGATACCACAGAATCGATTCAATAAATCACCAAATATAACTATCTTTAAACAGAATCAAGCATGTTTTGGATTTATTTTTTAAAGAAAAAAAACAAAGGTCAGTTCCCTAACTATACGATCCGCTAAGACAATAAATCATACACCTAAAATCGAATTTAAATATGGTCATAACGTAATCGTGAGTTGTGAGTGAGAGATGCAGAATCAAGTATCAGATTAACAAGAGAGAGAGAGAGGGTCTGGAAAAACTCAAGAAAGTGAGTTCAAAATCAAATGTTGATGATAAATAAAATAAAAAAGTAAACAATGATAGAAACGAATCAGAGATTGATCGCTGGTAAATTACCGC…	276	G	GAA	2	1	0	1	0	2	1	0	0	2	4	1	0	1	2	0
comp188627_c0	GTCTTCTTCTTCTTCTTCCTTCTTACAAACCTAAGATCCGGTAAACCCTAAATTTGTAGAGAGGGCTCGTGGTGTTGAAGAGCGATTTGGGAAAGGAGCTTCTTGGTGGGAGATACGATAGAAAAAAGGTTTTGCAATAGTGAAGATGCCTGGGGAAATGGTTTCGCCGACAAGAGAAGGGAACTAGGGAGAGGTTTGCAGTTGGAAGGGGGTGGGTCGTCGATAGGGCAAGGGGCCGGAAAGTGGAGCCGGTGGGGGAGGCATTCAGAGTGGAGGTGGAGGACAAAGGCAATGGGACGAAGTAGAAAGGGGTTGATCGTTGTGTCGAAACAATGACAGTAGTGGTGGTCGATGGCGATGGCGATGGTGGTGAAGGGGTAGCTCAGTCGGTGCGTTAAG…	188	GGA	G	6	0	23	0	0	2	0	5	20	0	17	0	2	0	13	0
comp188629_c0	AGGCTTTGACTTGTCTGGTTTGTTTGAGGAAAATGAGCGAAAGAAAGAAGAGCGGTTCACTTCTAGGAAGACTGCCAAGACCATTATTTCGAAGTTGGAGGACATAGCCAAGCGTTTGAAGCTTAAAGTAACAAAGAAAGATGGAGGGCTGTTGAAATTGGCTGGATCAGAGGAAGGAAGGAAAGGCGTGTTGTCTATTGACGCAGAGATCTTTGAGGTCACTCCAACATTTCATTTGGTGGAGGTGAAAAAGACCGGTGGAGATACATTGGAGTATCAGAAGATGATGAAGCAGGATATAAGGCCGGCACTTGAAGACATTGTATGGACTTGGCATGGCGATCAGCTGCGATCCCAGCAGCAGCAAGAAAGTCAACCAGAGCTACAACAGCCCTCTCA…	202	C	CG	240	0	101	0	105	0	238	0	207	0	241	0	148	85	93	0
comp188640_c0	TAAATACAAGGCAATATCAGGAGATCTTAAAAAGGGACTTAATTAATTAGGAAACAGATTAGAACATCTTCCAAATGTGTAACACATCTGAGTATCATCCATTCTGTGTGCATTGGACTAGTTATACAGGGAGCACATTAAAGAAACAACAATGCTAATTGGACACAAAAATTGCACGAATGGACAAGATTTGTTTCTCAAAATCCTATCCATTCATTTATTTTGTGTTTGATTCATGTATTGTTCATCAACATACAATGAATAGCATTATCTAGAGATAAGTGAAAGAATCCAATTGTACCAAATTTGCAACAAGTCAACAAATCACATTAATCAATGTCAGATGAAAAGAGAAATTCAATTATTTCCAATCTACGGAAACTTTTATTTCGCATGTTC…	923	T	TC	20	8	6	8	2	6	12	9	9	11	10	8	15	4	13	0
comp188646_c0	TAAAATATGAACAATTCGAATTATCAGAATTGAGCCTAAAAGTAGGCCCGTAGGCCTGCAAGAACAGAGCGCAAGGTGGGACTTGCAAGGAGAGGCTCGTGACTCCCGTTCTATCTCTCTCTTTATATATACACAATCAATCACACACACCCTCATCGAATCGAATCACTACCAATACAAATCTCTTGATTTCTCAACATTTTCTAACAATGTCGAACGAAGTTATCCTTCTGAGCACATGGCCAAGCATGTTCGGAATGAGGGTCCAGATCGCACTGGCAGAGAAGGGTGTGGAGTTCGAGTTCAGAGAAGAGGACTTGACCAATAAGAGCCAACTCCTCTTGGAGATGAACCCGATTCACAAGAAAATCCCTGTTCTCATCCACAATGGAAAACCGG…	113	A	ACCGT	0	10	45	18	0	10	0	2	0	15	0	7	0	14	11	7
comp188686_c0	GAAGAGAAAAAAAAGTTGAGCATCCCGCTATTTATTAACGATAGTAGCCCATATAACTAACGAAGAACCTCTTATGATGAAGTGCAACATAAACAGAAACCTAGTCGTCGGTAGCCTACAATGACTACACCCTGCTAGTACAACATAAAACTATCCAAGCCAATACAGAAACAAACATGAAAAATGCATAACCAATCTTGACCAACTAAAAACAATGCATGTTCCAACTTCTATTGGTAATATAAAATAGTAAAAAATTAAATCCCATTATCAACAGACATTCCAGTTCATTTAACTTCTAAAATGGGCACAAGTCTTGCCTTGTTTCAGTTTAAAATAGTACCAGAAAGTTCTAAACTATGTCCTTTTGTTTCATTAGTAATATTTGTTCTCAAGCTT…	251	T	TA	57	0	17	0	25	0	44	0	37	12	46	0	39	0	28	0
comp188687_c0	TGAACCCACTACTTTATGCATAGCCCCGCCCATGCATGTTATTACCATAATGCACTTCTGTGCAAGCAACCCACCTATAACTAGTGTGGGTGCCCTTAGCAAGCACGTGCATCGGCAAGCCGCCTAGGAACAGGCCCGAAGCCACCAGAAACTTCTTTCAAAGAAGCTAAGAGACACGATAGCCTTCCCACTCTGGGCACAACTGCCAACTCCTTGCTGACTTTGTCATCGCAAGAGCTATGGTACCCTTCCAAA	86	GT	G	91	0	70	0	38	12	113	0	40	0	36	0	36	0	34	0
comp188688_c0	CAAACTCGGATTTCTTGGATTAGTGATTGCAGATGTCTGGAGTTTACTTGTCCCAAAGGTCTCACAGATAAGTTAGTGTGAAAGTCGTTGTTCCAATGAACCAATAATCAGCTTTAGACTTTATTCAATTGGGAACACTACCCTCTTGACATTATATGGATTGAATGGTAGATGGAGGGGTGCGACTTGAGGACAGATTGGTGGACTATGTATATACACATAAACCCAAAAAAATTGTTCTCTTCTATTGAGAAACTCATAGTGTTAGTTTCATCAGTCATGGATCCTACACCGCCAGAAGCGCCACTGCTGCCACTACCTCCACCCCCACCTGCACGAGCTGGCGGAGGACTTTTGGAATTATTTTAGTGAAGCTAAAACTTCACATGACTTCTCATA…	413	A	AATTAT	22	9	12	4	15	4	27	7	9	4	9	7	12	5	8	5
comp188723_c0	AGCTACACCAGCAATAAATGCCCTCTTACCTCTCAAATCAATTGGCAAGCCAGACACAGGCTTGTTGTTACTTGCTTCAGACATTGCCTTCGTAATGACTTTTTGCAATTTTACAGGACTGGACGGTAAGCTCTGGAAAAATGGCTGTGTTGATGAAATGTGAGAAGAGCAAGTAAGCCTTGTCCAAGATGCTTTATTAATTTCAGTAGTGAAGATTGCAGTGCCTGGCTTAGAAACTTGGCAAGATGAATAAATGCTTGGCTTTGTGGTTGCTATGTGCATGCTGGGAGTTACACTTGTAGCCATTTTTAAATAAGTTGATTCACAGAGACAGAAGGCAGAAATCTTTCTATGCCAGAGAGAGATCGATCGATAGCTGAAACTGAAGCGAATCTCCTT…	462	A	ATGTG	14	0	7	0	18	0	6	0	2	0	10	0	5	5	1	0
comp188732_c0	ATATCTTGCAACTTCAAACTATTAACCAAAAGAACAGTCAGCTCATAGCAAACTCCAAATTACTATGTAAGCATCAATCACAAAGTACACAAATAAATACTAGATTTTGAACCAACCCATTTCCACAAATTTATTATATAAATAAAAATAAAAAAACACAAAGGAAATCGAAGCTCCATTTAGTTTCCGAGAAAAAACCCACTAAACTGAATCAGCTCAGTTCAATTGAGTCAGTAAAGTTGCCAGATTCCTGCGTTTTCTAAGCAACCAAAAGGGAGAGAAATTGCAAATAACGGATCGGAAGAGACTCTGAGATCCAGAACCAACCCTAGAATTGAAATCCAGAAAATTGCAGAGGTATTGGGGAAATGAAAGGAGGCTTCTTGAAAACTCAAATTG…	252	TGCGTTTTCTA	T	10	0	5	2	7	1	2	1	13	3	7	0	0	2	4	0
comp188733_c0	AGAGAGAGAGAGAGAAGGGTCAGAGTACAATACAAATTAACATACCATAATATGAACTTGTTTGTCTTGGTTGATGACCTAACAGCAAAGCCATGGAAAATAAAGGGAAAAAAACAGATGGGCAAACCAAAAGTAATTAAATTTTGCTTGATCTAGCAAAATGATCGGACCAGGAAGCTTGATTCCCCAAAAACCCAAGTCACTTTAATGAAAAAGGCCTTTTTCACTTGAAAGGTTGATGATAACGATGATGATGATGAGTACTCTCTTCTTCTTCTCTTATTTCTTCTGCAACACCAAACACAGGTCCATGTCCATAATATTTCTGAAGACGATGATCTTTATCTAGTTTTTTGTTGTTTTTTGGATTAGTAGGTGGTGCTAATGATGATGAGAGTG…	349	GT	G	21	0	2	0	11	0	25	0	28	0	21	7	13	2	22	0
comp188756_c0	CGGGACCTCCCATTTGAACTTGCCACCCAGCCGGACCCATTCTGGTTCGAACTTTCTATTCACTCCCTATCTACGGACACACAGACACACAGCTGTACTGTTTTTTTACTCATCTCCTTCCTTCTTCGCCGGCCAAGGACACAAATTCTTAGATCTACTCATCTCTTTCTCTCTCTCACTCTCTAGGGTTTCAACTTTAAGTTATTTCTTCTCTCCATGTATTTGGATTCCCAAATTAGGGTTTCGAATTCGAGTTCAACGAACAACTAGTTCGAGTCGAAATCTATTTACATTTTCTAAACCCTAGGTCTGCGACCGACCAATGCAAACCTCAACGAGCTCGGGGGCAATTCTGGAATGGCTGCAGAAAGAAATGGGGTATCGACCTCTCGGCCACTA…	84	GAC	G	12	0	5	2	6	6	2	0	4	0	2	0	4	0	3	0
comp188772_c0	CCAATCAAGCAAAAACTTAACTATCCCAACATTGTTGTAACCAGATGAAACATGAAGTGGTGTCTGAGCCATAAGTACAAACATGCTGGGTTTTAGTGCTGTAAGATTTCATATTCCCATCCATTATCCTCAATCTTCTCAGCAACCAAATGAAGAACAGGGTTCCGATCGTTGAGGAGAGAAGGGTTATCGCGAAGTAACTTTTGAAAGCCCGGGAGATCTCCAGACTGAGCGAAGGCATGTATGGTGGTGGGCTTGGAAGATCTTGACCGTTGATTCTGAGTCCTCTGCATCCTTCGATCTTCTCTCTACTCTCCTTCCTACAGACAGAACGAAGCCAGAAAATGCAGAGAGAGAGAGATTTTAAGAGGGATTTTGTTATGTTTGTTTGTTTCTTGG…	303	T	TTCG	12	1	3	0	8	0	2	0	9	0	1	0	4	2	8	6
comp188779_c0	GCAAGATTTTCAAGATTCTAGCACATTGTGAAAACAGTGTTTGGTATCTAAGAATTGGGTTTTGTCTTGTTTATCTCAAAGAAAGTTAAGAGTAGAGTGGGGACTTTGAATTTTTGATCAAAGACAGGTGAATTGGTTGAAATTGAGATTTGGGTCAAATTTTGTTTCCAGGTAAAAGTTGAAGCTTTCAGGAGTAAATGTATGGATCGACGGGAAGCTATGTCATTTTCAGGGTCTACTTATTACATGCAGAGAGGGATGCCTGAGTCAGGTTCGGGGACTGGGGTACAGGGCTCACCGGGCATTCCATTATCTAATCTAAATGTATCATTTCAATCGAACATTGGGGGTAGTTCAATTGGATCAACAATGCCAATAGAGCCTTCACTGGCAATTTCA…	424	CCGT	C	24	0	9	0	23	0	14	0	25	0	13	9	21	0	14	2
comp188786_c0	TCTCGGCCTCACAAATCCAAGCAAATAGAAACTATGCCTAGACTGATGGCATTGTTTTGACGGTTAGTGGTTTCATTTTCCCATTCTGGGGTGTTTTTATTTACTCTGACTGCCCAAAATTGAGCCAACTCTCACTCACTGCATTTCAGACGAAATGAAAATGATAGGACAACGTTGAAGAGGAGATAAAAGATCATGAAAAAGAAAAATATGAAAAAAATGTTATGTTTACCATTTGTTTGTTATTATCGTTGATGTGACCAACTGCATTATGATGTAGTGTTATGTATTTGTGGATGTGCAAACCAAATGGTAAGCATGACTTTACTGGAGAAAGTTATAAACCTCAAAAAATGATATACAATTGCTTGAAACCGATGAATTAGTGCTTGACATGTC…	136	T	TCA	0	9	0	4	0	2	0	9	0	11	0	6	4	16	2	12
comp188831_c0	GCGAAATGTGCTCAAGAACTAAATCTAGTTCTTCAAAACTCATGACCCCCATAATCCACCACTGCCATTGAAGGGGGTCATGCACTAGCTCAGCTGTTAGCCGTTTAATAGGATTCACATGAGAGATAACCATGTCGATATTGAGGCACCCACAATTTTGTCTATATTATGCCGATACCTGTTTCAGCTGCTAGTAAGAGAGTCTCTCAATACATAGGTCTGTCGGCAGCGCGGTCTTCCAATGATTATTTCTATATGGATACTATTGTATGTAATATTTGACAATCATATGTATATTATACTTGTAATAGTCCAACTAGATGTGTACATTGTGCTTCTTTAATGCAAATGAAATT	83	C	CACT	5	4	2	4	1	7	0	5	2	4	4	2	1	4	2	1
comp188845_c0	ATCTCTTTCCACCATAATCTGAGAATCAATAATTTTGCCGAAACGACTGAAAGCGTCTTCAAGCTGACGCTCACTGACGTCCCAAGCCAACCCTCCAACGAATATACGGTTCTCTAGTTCCTTTCCTGCCATATCTATCTTTTCTTTTTACACAAGTACAAACAAAATCAGTGAGTCGGTGGTTGTGGTTGTAGTTGTAGCGTTAGGTTGGTGTTCGTTGGGTTGCTGTGGTCTCTATGAAAGTAAGAACAGTAGGGGAGAGAGTGAATGCGGTAGATGAGGTTACGAGCTGAAAAGAGTAAACCCTAGACCCAACTTAA	232	T	TCTCTA	25	14	22	0	20	12	40	0	20	8	50	0	11	5	0	7
comp188851_c0	GCAAAACCCACCTGCAAAACTCTCTCCATTCTATCTCTCCCCCCTCTTCTCTTCTCTTCCCTTCTCCTCCATCATCACCCACTTGCTCAAATTTTTTAATCCAAAACATCTCTATTTTCTTTGCCAAACATAGTCTTCTCTTACAGTAGATTTGTCTTTTGGCTATAGAAGGTGCTTAAGCTCAAGATTTTCAGAGACACATACCCATTACCCAAGTCGTGTTAGTGCCTTCTCTCATGATCATGCCTTGTATGTCTACAGTCTAGCGCCCCTATAGCCCTAGCCATATCTTCACATATCATTGTCTTTTCCAGAACACTGTTCTGAGGGTTGACTGCCTTACCTCCTCTCTCCCTCTTTTTCTCTCTCCTCCACCATCAAGGGGTTGATAGAGATAGA…	346	C	CCT	10	4	5	2	3	0	2	3	1	0	1	2	2	2	0	4
comp188856_c0	GAGGAAGAAGGACTACGAGGAGGCATCTGACAAAAATGCTTGGAGGCTCCTTGCTGAGGTCTCCCTTTCCGAGGAGAGGTTCCAAGAAGTAAGTGCTTTGATCTTTGAATCCATCGCTTGTGTTGATGATGGAAATGGAAGTGTTTCTCAGAGCTTCATCGGGGAGCCAAATGCCACACCTCAACCTCTTGAAGAAGTCAATGACCTCGATAAATCATCCTGCCATGCTATGGTGCCGGGGAAGCAAGAATGCCTGGTTCTGCACTGAAGATTTGGGCCTTCTGAAAGACGCATCAATGTTCGTGTGTATGTTTCAATTAAATATTGCAGTATGCTATGGGAGTGTTTATATATCTATGTGAAATATCATCTCTCTAAATAAGGCAAACTATGTTTGCA…	389	CTA	C	243	0	246	0	241	0	247	0	246	0	130	103	243	0	189	41
comp188859_c0	GCTGCCTTGTCTAGGAATCTGATCAATAGCATTGTCAGTTTGATTAGTCTTATGAGCAGAGTTTTCAATTTGGAGAGATGTCATAGTACATGTTAGGGACCATTTGGACTAGGCAACACGTTGTATGCTGTCCAAATTCATGTGTGGGTCTTTTTTTGTTTTTTTAGTATGTGGAGTTGAGTCTTCAAGGACCACAAGGGTTAATGTTAGGCATAAAAGTCCAGTTGATGATGCTACCTATGGAAATGATTTTAGGTCCAGGAAGGCTCACATTCATTTAATCGGCAAATAATTGACACTAGATGTCAAGTGGTTCTGCCAATCTGTGTCGGATCCAATGAACGACCAACAAACAAGGCACGTGTCCCTCCTCAACTTTTCAAAAATTACATTTTAATT…	127	GC	G	3	18	2	1	5	6	22	0	4	7	1	3	3	0	0	4
comp188903_c0	GGTGGTGGGAACTTCTACAACAATTATAGTTCAGGCGCTCAAGGCAGCTATGAACCAGCTGAGTCATGATCCCTTATAACCCATTTAGTTGTTGATAGGGTTTTTTTTGCTACTAGCTAAGCCTTCTGCTTTGCATGGAACTTGGACTGGTTGCCCTTGAGATGAGAGTGCAACAACATCCAGGACCTTTGCTTTTGTAGTGCAATCAGTTGAGGACTTCTTTTTATTTTTATTTTAGTTTGATAGCAATAGATTTTCATTTGAACTGCAACGCTTGTCCGACTTTTAATTTGGATTTGCAGAGTTGTTTCAACGCTTGGATGACGCTGCATATTTTGCAGTTGTTTCAGATGCATCATCTAAAACTGTGCTTGTTTTGCGCATGGAAAAAGATTTAGG…	100	G	GT	10	11	11	4	9	10	8	11	8	3	5	2	8	6	8	2
comp188952_c0	CTTAGGCAGTGTTCACATGGTAAATATAGCAGGTTTAACTGAACAAAATACAGTAACAAAGATGGAAGGGCAACAATGTAAATAAGAACCAGTTGTACCATATTTCACAAAATAATGAAAGGAGGAATATGATCCACAAACATAAAGTTATACCAATTAAGATAGAAAGTTTAACTAGAGAGATGAGGAGTAAATAAGCAGCAATTGTACCATATTCCACCAGGAAAATTATTAGTAGGTCTAAAGTAGCACATGGTGCATCTCATGTGCATGTAACATGCTTATATAGTCTTGGAATACATGTGCTTGATCCTGTGAACTAACAAGAAAAATATAACCTCCGGGCCTCGACTCCTTAGGGTCTATCTCAAAGGTCACCCTTCTATAGTTAGGCTTTTT…	313	C	CT	0	1	0	1	0	1	1	3	1	0	0	2	2	0	0	1
comp188969_c0	GGAAGAGATGCAATTTACCCCAAAAATAATGGTCGGCTGTTCGAGACTCGAGAGGGTAGTCAAGAGCAACTTTGTTTGTTCCTCCAATTCCAAAGGTAAGTAAGAGTATTTTCTGGACCGGTCCATCCTCGGCGGCTCGAACGGCACTCACTTCTCTCCCAAAACAACACTATATAAATCGACTCCACATCTACGAGTCTATCCACTTCGCTTTCTCTTCTTCGATCACACTGTTTCAAAAACTTCACAACAACAACAATGGCGGATACCAATACCGAAGCTCCAAATTCCCACAATTCACACCCTCCAACAATCGACGGCAACGTCCTAGTGGCCAAGGCCCTCTCACGTGCCGGCGTGGACCGCATGTTCGGCGTTGTCGGCATCCCCGTCACCTCC…	170	CTA	C	39	0	44	0	69	0	29	0	43	0	9	0	14	11	12	0
comp189006_c0	GATCAAGAGTTGCTTGCAGGACGGTAAGGTTTGCCAAAGCTTGATTGATGCTGCCTCTAACACCACGGTTACCCAGTTCTATCTCGAGAACTTGTCCTCTGTTCAGTCGGGTTGCTGCAAGCCTTCAAATGACTGCAATTTCACGTATATTAGCCCAACCAACTGGACAACCTCAGCCATATCTTCTTATACAAATTCAGATTGCAAGCTGTGGAACAATGACCCAAGTATTCTGTGCTTCGACTGTCAATCATGCAAGGCTGGGCTTCTGGATAGTATCAAGCATGATTGGAAGAAGGTGGCTGTGATCAACATTATATTCCTCGTCATCCTCGTCATTGTCTACTCAATTGGTTGCTGTGCCTTCAGGAACAACAGGGAACACAATTTTATGTGGAA…	83	C	CTAGA	1	0	4	6	3	0	4	0	2	0	3	2	1	0	2	0
comp189011_c0	GGAGGCCTTGCGGATATTAACCAGCCAATCCAAGACAGACTTGGCATCCGTTGTCACCGATCGTGTGCCATGTCAAGTATTGTGAGATTCTGGGTTGTATCTTGGACTCGTACTTTTTCTGCTAGAACCTGCATGAAGGGAGACAAATACGGCTTTAGGACATTGACTTGTCGTGCCTCTCATCAATCTCAGACTACTTTCTTTTTATACTTTTGTTAGTAATTTATGCTTGAATCACGTTTTTAGTTGCTGTTATTCATGATCTCAAGTGTTAAAAATTTATGTTTTTAAGTATTTGTAATATCTAAATCCCCAACAATGTGGTCTCTGCAGAAACTTCTCTATCATGTTTGCTTGATTTACCAGTTTGACATGAGCTGAAACAGTGGCTTATTTTTC…	284	GT	G	4	1	8	0	1	0	1	0	0	3	1	1	0	2	0	2
comp189020_c0	TGCTGCCGGTGCTTATGCTTTGGTAATGTTCCAAACAGTTGTTATACACTACTTTTAAGCTCAAGTATTGTAGGTGGTCAAGAGTTTTAAGAAATTATGATATGCTTATTAACTTTTTATTAGCTTTTTAGTATTAGGTGGAAACAAACCATCCAAATATATATTTTTCCCTAATTTCATGAAAATATTTGGCAGCATGAGAAGCATAAGTCTAA	133	A	AT	21	36	8	7	16	12	41	25	15	36	0	18	19	0	6	8
comp189042_c0	GAAGAAGTCGAAGCATTGATGACTACCAGTATAGCTCGAGAGGTAGGAGCTCTGACAGAGAAAGGGACCGTGCTTATGATGATGATGGTCAATATTCATCTAAAGGAAGTGGTGCTAGAGCTGATGACCATTCCCAAGATGGAAGTTATTCAGGCAAGCGGCTTGACCGGAAATTTTCTGAACAAAATCTTGGTGCTCCTCCTAGTTATGAAGAGGCTTTGGGCGACGCTCGTAGCCCTGCTCACAGTGAAAGGGGTGGAGAAACTTCAGCAGCATCTGCTCCCAAAACATCTGCTTCTGTTGGCACTAGTCCAAGCCAAGCAACCCCTGCACCTGCCATGTCTACAGCTCCTGCTTCTGCTTCCCCTGCTCATGCCCCTGCTCCTGCTCGCGCCTCTG…	103	A	ACAG	79	27	67	6	59	16	65	22	66	24	74	27	40	9	33	13
comp189047_c0	GTTTTGGGTAGTGATACATCCCTACTTCATTGCCCTCCATTGCTTCTTCAATAAACTTCTGAGAAAAGTTCCACTTCTCATCATTTTGGCTCATATAGCTCATTAATACATACCTACAGCAAATAAATACATTCTTCTTACAATACAGCTGAGAATGTTAGGGTGGTAAGGATGTTTTTTGGGGAGTGAGATTTTCTGGTTTTTAGTGACAAATTCTTAATACATATATTCATTTTCAGAGATTTGGGATTTGGGTTTTGTGCAGAGTTTTGGGTATTGAGAGAGAAAGGAAGAAAAAAACAGGGGACGAGAAAAAACCATGGCCGCCGGTGGTGGTGGAGGAGGAGCTGCGCCGCCGCCAAAGCAGGACGAGTTGCTGCCACATCCGGTCAAAGACCA…	293	G	GA	10	2	3	2	14	0	6	0	5	2	14	5	4	4	11	2
comp189049_c0	TTAGATGAGAAGTTAAAATACCAAAAACTGAAACATCAGTTTTCAAACATTGAGATTGGAGAAACAATATGAAGGGAAGGAGAAAAAAAAATGGAAAAAAAGAAAGATATATCAATACACATCTTTTGTAGGGGAACAAACATAAATAAAAACAAACTCCTCCCTCAAAAGAAACAAACTAAGTTTATAGAAGACAAGCACAACATACATAACAAGAAGGATTCAAAACTTCTCTCTAGCACTCTTCAAGTTATGAAATTTCGCTTTAAGTTTTCTTCGGTTATCTTCTTTTGTAGTCTCTCCATTACTGGGATTACTTGGAGATGGACTTTCTCTATTTAGGCTCTTCGTTTGGCACAACGACTCTTGATTTAATTTTTCATTCCCTAACTCTCCCAT…	303	CA	C	7	0	0	1	4	1	3	3	2	0	4	4	0	1	2	0
comp189061_c0	GAACTACAGCAGCAACCTGCACTGGCTCCTTAATATCCTTCCTTTTTTAGCCATTAGTTCAACCAATTCCCAAGTCAAATGAGGTATATCTACTGTAAATTAGAAATCCAGACTGAGTGAGTACAAGTCGTGCTGCTATTCAAGTCGAAAATAAGCTTGGAGCTGACTAACGTGACAAGCACCGATTGTTCAAAGCTAAAGTAAGCACTGACAAATCCAATATACATTACACAATCCAAATCTGTTGCATTAGCTTTACATCAAGTATACATGTCACTTGAAATTCACAATATGTATATAAGTTGCAGTATACAGATTCTACACTCCAATTTGATGAGATATGGTACCTTTTTTCTTTTTTTTTAATTTTCCTCATTTTGGGTTGCCA	267	A	ATACT	45	0	24	2	22	2	35	0	11	0	19	0	5	6	6	3
comp189063_c0	GGAAAACATATACATCAGAAATGCAAAACTCATTATTACTAACCTGACTACCACAATAAACCCACATCCAAAATTGACCTTCAAAATCAAAATCCAAGCTTACAAATTCAAATGGAATCCTGAATTGAGTTTCTGGAGTACTATATCATAATTCCCAACTACGAAAACTGAAAAACCGATTGAATATCTGATTCCCACAACCTCTCACCCTAGAAAACCCATTTCAAACAATCCAAATCCCATCTCATAATAACTCCAATAAATTCAAAAATCCATCAAGAAATGAGAAACCCTAATTCAAGAATCACAAGCTAACCCTACTTCAGAGACTGATCAAAGTCCTATAATTTTCAAAACCCATGTCCAAAATCAACCCATAAGCAAAATCCTCAAATACCA…	435	A	ACTTATC	6	8	2	6	3	6	4	5	9	12	4	8	1	7	0	3
comp189064_c0	TACAATCCAAAATTCAAACACAACCTTAGCAAACTAACATGAGAAAGAGTATGGGAATTAGGAAAGCTCGTATGATATCATTAATCATTATCTGCAAGTTTCTAACATTTCAAGATTCTTTTACAACAAAACCTCATATACCAATTTCTTTGTCCTACAGATCATGTTACAACTAACAACCATATCTCAAATATTAACAGATCAAAACTCCAATTTCACCATATTCTTCCATCTTCATTGTAGCATTTTCATACCTATTATTCATTCTCTTCTGGTGGGCATTGAAGACGATCTTGTGAACTCTTGCTGGAGAATTCTTGATGAAACTGAGGAAGAAACTGAGGCACAAGGCCGAAGGAGAGGTGTACCGATTCGACTTGAAGCTTCATTAGCAATTGG…	474	G	GA	11	19	0	17	0	11	0	3	0	8	0	16	0	22	0	13
comp189139_c0	AAATATATTTTTGTTGTTGAACTGTAATCTATATGTTAAACTATGAATAAGTAACGGATATGGGCGTCAACCGCAAATTGTTTTTGTGTAAATATAAATAAATATTATATAATTACGTAGTACTAGAATAAATATGATCTATTTTTTCCTATAATTGGATTGTTGTTACAAAATATCTTTTGTTTTTGTTTTGTTTCTTGGCAATTCTTTCTTGATAGGAATATGTTTCTAACTCGATCCTTGCTCTAAATAGCAAAATTGAGGTTCTAGAACTAATTTGTCACCCCTGATAGGAGGTTCCTGCAATTAAGCTCGAGTTCCAAATTCTTCCAAACACCAAATTCTCAACAACCATAACTATTTTGAAGACATGGACAGTGCTCTCTTGATGATTCTATA…	447	T	TA	3	1	0	2	9	0	4	0	3	0	3	2	3	0	2	0
comp189150_c0	AAAATGTGTGAATAAGATTTATTGTCCACCATTTATATCCATACCATACAATACAAAATTATTTTCCATTTCAATGAACATTATGGTTTAATACAACCATAGGTCAATCACTACATGTGCATGTTTATTATTCCATAGCTTTTGAATCCTCATAAATGGATCCCAAAAAAGCTCTTATTATACAACAGTACTACTATACTTCCATACTATCAATCAAAAACCTTATGTTTTTTAAGGTGCACAAAACACAACCTTATAGTTGGTACCCGTAGGGCACGTAAATGTGCTAGTCTGATCATCCTTGGGGTAACTATAGGCATCTGGGCACTTATCCTTAAAAAATTTTGAATAATTTGTGGGTCCACAGCTTCCAGAATTACAACAGTACTCATCGGTCTT…	227	GT	G	55	0	105	0	67	0	95	0	41	2	17	0	23	3	11	10
comp189172_c0	GAACCCAATTTTTGTCTTTAATAATTCAGTTGTAGAGGGAGTTACTCCCAAACCCAATTTTCCATTTTGGATGGATTTTTTTAACTTATAAACCCCACATTTGAAGGCCGCTAATGGAGTTGTTGTTCATCGAGATTCAGTTATATGAATTGAGAAATAACATATTTCTGTAATTTTTATTCCGAATGGGAGAGAAATATGATGTATGACTGTGGTTTAATCCATTTCCTTAAATGATGACTCGTGCATTGAGTTGCCTTTTTGTTTCGAAA	118	AGTT	A	91	0	91	4	74	0	84	0	110	13	43	17	63	49	41	5
comp189180_c1	AAGTGGGGCTTTTATAGACTAGAGCGCAGCGCACATCAACTTACACTTGTATCAAATATAAGTCTATCCCCTAAAAACCAATAAAAACAAAACACGCTCAGAGGAAGCATAAACACACATGAACATCTGTTAGTCGAAAACCCAGATTCAGCTGCAATGAAGATCTTGGAAGAACGCATTCAAACACGATAAACAATCCTCTGAAACAGAAATGAATGAAACTCAAGGAGCAATAGAGATCACGGTTTAGCACTACATTCAATAGCATTACTTCACAATTCCCAAACAAAGGTCTGATTTACAGAGTCAGATCAGTTCCAAGCAAACTATACCCTGGTAAGCATCTCCTGCAAATGGCATTTGAACCCCTTCTACATAAATCCGTAACCATTGAAGATC…	460	AT	A	6	8	9	2	5	2	1	4	0	14	17	3	2	6	0	3
comp189182_c1	AGAAAAACAAATTTGGGGTAAAAGGTAGCATCTGTACTAGGGAGAGTTGTAAGACTATTAGAAGAAAAACACAGAAATTATCTCTCTCTCTCTCGTGCTTCACTATGGAACTGTCAATTGGAAAGAGTTTCAGCGATGGATTTCGATTATAATCCACACAGATTCTTCTTCAAGCTCCATCGTCGTCTTCATCGGAAATTCTCCACTCAGAATGCTAGATGATTGGCAAGATAATCTGAACATTGATCTGCAGCTTTGAATTAACCTCTTCTTGTACTGCTGATTACATAGACAATCCCATTTGATTGAGACACAAGATTTAGTTTGGTTTGGTCTTATTGCTTATTTTGTGGACGTAGATGGATGATGGTGGACAACATGAAAATGGGAGGCATAGGA…	82	C	CTCTCTCTCTT	8	5	7	7	6	3	2	6	6	4	1	11	0	5	0	8
comp189197_c0	ACCAGATGAAGAATATTGTCTACACATAAATAAATACAAAGTGAGCTAACAGAAAATTGCACAGCCAGAGACTACAATATATGAAAATTGAAATACTTAAATGTAATTCATGAATATTAGTCTACCAGTATTAGTTTCAAAAACAAAATTAAAATCATTGCCTTGTCTATTCCCAACTTAATATACTCATCATGGAATAGGTGCTCCCTTTGACTAATATTTACATAATTAATATTATGTATCACACTTGCTGATTCAATCAAAACTCAAATTCTCAATATAGCAGCCATAATAGATTAGAAATCTAATCCAAACTATTGGATGGACCTGTTGTTCTCTATTAACTTTGACCCACCATAAGTTCATTAGACATGATGAACAACATCATGCCACATAGTT…	358	T	TA	7	2	5	3	0	4	2	0	5	3	6	0	11	10	1	0
comp189201_c0	CAAAAAGTATCTACTGTCTAAAATCAGAAACCTTGAAACAAAGAAAATTGTCAAATTTGTTCAAGAAATTGTCATTGTGACATCCGTGATAAGAAAAAGAGGCCAACCACAACATCAAAAATGCAATCCTAAAACTGCTCGGAGAGGCGTGTAAATTGCACTCTTCACTGAGTCGGGTGAAAAATAAGAATCCAAAATAATAGAGAATTGACTGAGCCATATAAGCATTATTCTAGAAGATCCCATCGTTCAGTTCTCATCTGCCAGAGTGCCAATGCGATATTCGTTCAAGCATGGACAAAATTTAAGAATCCTCCATGATTCATGAATTAAACCTCTATATCCACAAGTGTTCCTTCCGATATTCTCGAACAATGACGGGAACACTTGTCGGTGGGA…	110	C	CA	56	7	19	14	41	0	48	11	27	19	19	0	16	0	14	3
comp189208_c0	AAAACTAGAGCTATTTGTGGTGATAATAAACATATATGTGCAGTTCTAGTTCTAGTTCTGAATTCTGATAGAGATTCTGCTGAAACTGCTCCACAAACAAGAACAATATGTCATCTGCTTTGCTGAGGATTCTACTACTTGTTCTCCTCTTTTTCTCATCAATTCCACAAAAATCTGATGGGCAGTTTGAAGATTGGTGCATAGCTGATGAGCAGACCCCAGATGATGAGTTGCAAAAGGCACTTGATTGGGCATGTAGGAATGGTGCAGATTGCAGTAAGATACAAGAAAAACAGCATTGTTATTTGCCAAACACTCTCAAGGACCATGCCTCTTTTGCATTCAACAGCTATTATCAGAAGATGAAGAACAAAGGAGGCAGTTGCTACTTCAATGCTG…	147	CTCT	C	25	0	37	0	10	0	8	5	3	0	2	1	24	0	2	0
comp189215_c0	TATGAGTGCCCTGAAATTGTAAGAATCTAAATCTTGCCATTTTTTGGTTCTTCAATGCTCTTGCAATTGTTATAAAAATATAGGGAACTATTTTCGAAAATTCAGGCTTGAATTTAAGGAATAATTTATGCTTTTCTGCTAATCCAAAATTTGGAGGCATGGGCCAGCGTTTTTTGACAAGCAAAGTTGCGAGTTCCTATTGTCTTGAGTCCTACCTAGTTTGGACTGAAGAGACACAATGTGGGTTTCTGGGTCAGTAACTGTTGAATTTAAGCCTTAAAACTATTCAGTTAGGTGATACATAGTAAGGCATCCAGATTTTCCGAGGATGTTATCCAGATTATCAGGAATTTGATTTTCCTGTTTTGTAATTTGATTTTATTGCAGGTGGGTAGCAAC…	237	C	CA	5	7	0	2	6	7	4	8	0	7	0	11	0	1	0	3
comp189227_c0	GATTGCAAAGATCAAATTAAAAAATAAAAAATCGAGGAAGAGAGGTCAGATGGTAGTGCATGTTAGGAATCATCATCCAATATTTTGCAGAATTGATTGGGTTAAAACATCATCACACCTCTCTTTTTTCTTGATTGTTAATGATAAATTATACTATATATACACGAGTATAAACACAAAAGCAAAGTGAAAAACCAGATTTGAGGAAAATTGAAAGGAGAAGATGGAATGAGAATCAGATCATAATCAAGTGTCGATCACCATCAAGCGTCTACAGATGCTTGTAAGACTGGGGCGACAACGATAATCATCATATTCAACACCATAAACAGATCAGAGAGATAGA	118	CCT	C	6	2	3	0	15	5	1	0	7	4	4	6	6	5	11	0
comp189255_c0	GTGGACTAGTAGCCCAAATCCTAATCTTCTTAACCAATCATTAGATTATGTATTTTGTTAGATTATTAACAATAATGCCGTGTATGGAATTAGAATACAAAATATGCATAGAAAATACATTGTGTGACTAAGACCCACATCAAACTCATGATGGATTTCAGCCACGATGGATTTTTTTGTGTATATTATGTGTTCTTATTCTATGCATCTAGCATTATCAGATTTAATAATCCAGTCCACAGTTCATCTCCACCAAAACAACTCAACTTGACATATGAACAATGGTCAACAATTGATTCCAAAGAAACAAGACAAAGATAACATGACAAATTCACAATAAAACAACACCCACTAGGGCCTGTACCAACTCCTGAAATTGAAAATCAAACACCACCAAAA…	452	C	CGA	2	2	0	2	5	0	6	0	0	3	2	2	2	0	0	2
comp189261_c1	AACTGAAATGAGGAAAATGCAACTGGAGAGGTGGATAAAGGGAGATGTAAGCTTTCTACCACATAAAGATCTCCAACTCTACGGCCGGTCTCAATCTGCTTCTTAAACACCTGATCCAGTAATTCGCCCGACAGCGGCATGAAATGCACGGTGTGAAGCATATCTTACCTTCTCCTCTAGTAATCCCTTTGTACTTCTCCAGCCTCTGCATCCAACACTAATTGATCATAGAAATCTCATTTTTCTATTCGTCAAACTTCACTTTACCCCTTAACGAAAATCACCACAACCCTCGTTGTGGACTGAAGTTGATTATTAACGATTGAAAAGGAGTAAAATGTTTCTTTATTTTTGTCATTTGTTTGAAGGGAAATTTGGTCGTAAA	175	C	CTCTATACA	1	3	1	1	0	1	1	0	5	1	0	1	1	0	3	1
comp189322_c0	TTTTTGTGGAGCTCTGGGGGAAAAGGAGTTTATCAGTAACACAACCTCATATTTATAAAATGACCAACTAGAATCTTCCACATCTTATTTATTAGAATATCTTTGTATTTTGCCAATTTAATCAATGAGATCACTTCAGTGATGTGACACAGTTCTATGGCAGCAGAATATATGGAAAACAAAACAAATATTTGAAATGAAAGATAATCAAAAAGCTACTTTACTTGCAATGTAGGAAGACAGAAGTGCCATCTAAAAGTAAACTAACACCAAAAGACAGCAGAAGCAAGCAGCAAAAGAAAAAATAAATCATACAAAATTCAACTTTAAACGCTGGCTATTCACAGAAATCATTGGCATAAGAAACATTTCTGCCCTGCCTTGCCCATTTGAATGAAA…	345	C	CTT	1	1	2	0	5	3	1	1	6	1	1	0	1	0	0	1
comp189325_c0	AAAAGATCTTAAAATAACTTAGTCGAACATCATGCAAAGTACATAACAGAAAGGTTCCAATGTGCTCGGATCATACACAAACAGTAACAAATAGATTTAATAAGATGATCACAAATTTATGTAACCTAACGCAAAAGAATACCATACTAAAGAAGAAAAAGTACAATACATTCTGTCTAGAGTTCTTTATCTAGTATCTATTTCACATGTCAACAACCATAGCAGCCATCAAAACTTTAAAAATTCTGAACCTGCAGTAAAGATCTCAACAACACTTGATCCGAAGCCTCAATGCATTCCTCAAAATGCATTTGTCTTGTGTTGGGGGAAATTATTACTTGAGATAAATCACTCCCTCCTTTGA	103	AGAT	A	25	0	11	0	17	0	25	0	16	0	18	7	11	0	14	2
comp189341_c0	AAAGGAGATTGCTGAATTCCGTGCACAAATGGAAGCTGAATTTCAAAGAAAGGTTGCGGAGAGTAGTGGAGATTCTGGTGCTAATGTGAAGCGTCTTGAACTAGAAACAGAGGCAAAGATCCAGCACCTGAAGACACAGGCTGCAAGAATTTCTCATGATGTCGCCCAGATGCTACTGAGGCATGTGACGACTATAAAGAACTAAGATCTTGGTTTGACCTTCATGTCCTGGAATGTTTGGGTACTCTCTTCTGTTATAATTCCTAAATTTTAGCATGGATTTTTTGCTTGTGACGATAAGGAGCTTGCTTTTATCCTGTATCTTAGCATACTTATAATTTGTATTTGTTGATTGTGCCCTTTTATTAAATAAAACCCTTCAATGTGTGTTCTCATGTA…	522	CT	C	83	0	61	0	68	0	145	0	130	0	109	0	125	0	43	31
comp189351_c0	GCATAATCTAAAATAAAATAAAATAAAATCTATCTGGCGATACTATTCCATGCCACCGTAACTGATATCAGCCTATCTGCACACAAGCCGTTTCAGAGTAACCTTTTTATTTTTATTTTTCATTGTTTGTTCCGTTTCATTTCTCATTTCATTTCTCCTTGGCAAATCAACAAACACATGGTAGACTAGACTCTCTATCATCGTCATAGTCCCAGCAATTCCTGTATTTCTCATCGACGATTTACACTTGCTTTCGTCTCTCTATATTACGGTTTGAGGGAGAAGAGATAGAGAGAGAGAGAAGGTAAAACGATGGCGCATAAAGTAGA	103	C	CTTTTTA	24	0	10	0	9	1	9	3	21	0	24	0	16	15	6	0
comp189361_c0	CTGTGGGCTGTCCTCCGTCCTCCTCCTCAAGTCTCTCACGCACACAAACCACAAAACCATTTACAGCCACCAGCTATATAGCTCTTCTGCCTAATACGCGTACCCTAGTTTGCCTAATCCACTTGTTCCTCTATCGCTGTCTCTCTGTCTGTCTCTACACGAAACATATATACATACATATACATTTCACATTGCGCGCGCTCTCTCTGTCTCTCTCTCTCTGGTCTTTTTTCTTTTTACAGCTTTGTTGTAAATGGGTCCTGTTGGTAATTGAAAAAATATATTAATTAAGAAGTATCAAAC	222	TG	T	0	1	0	1	0	1	3	0	0	3	1	3	0	1	0	3
comp189371_c0	TTTTTCTTTTTCTTTTTCCTTTTTGATTAAAAGTAAATGTGGTAGAAGTAGAAATAAAGATGTGCTTGATTTATTTCCACAAAAGAATAATTATTTTTCGGTTTTTGGTAGTAAAGCAAACTAATGCTTTCGGCAGAACTAATAAAACTAATAAATGGGAAGCAGAGATTTTGCTTTCTTCTCGCATCACCCCCACAGGATTGCTGTAATTGACACTAGAGTCATCACTTTCACAACTTACAACATTCAATGTCCATAAAATGCACGGACACCTCTGAGAATGTGTATGTGCGCAGGTCCAACACCGACACTTATTGAACACTTCCTAGCATGTGTCCGACACACATGAAACACATTATACCTCTGAACAAAATAACTTAAAGAATACAAAAGATAAAA…	151	A	AT	1	5	0	3	2	5	1	11	0	5	2	12	1	3	0	5
comp189392_c0	ACCACCACCACCGCAAGCACTATGATGATTAAATGGAATGCTGCTGGATAGCATCGTGAATGACATTCGTGCCATAGTAAGCTACTACTAAAATAAAGAGAAGGCGTGTTTTCCTCTCGTTGTCACTACTCTTTTCTGAGTGTTTGAATCACATATAAACCTCCGGTTGTGTGAAACCATCTGAACTTTTTTATCGTGTGCAGATGTTTTTCTGCTTTAGTATAATAAAATCCCAAAACTTACTGGTTTGGCTGTGCATGTTTTCATGTTATTAGTTGTGATGGCTAAGGATGTTTATGCTTGAATCCATGTGCTAGTGTGTGTGACAGG	186	C	CT	9	6	18	3	5	1	13	5	5	6	8	11	9	0	17	0
comp189396_c0	CCAATCCTTGCAAAAGTAAGTTCATCTTTGCTGACTCTTCTTCTAGTCCTCTTCATAAGCTCTCTGGTCTTTATATAGATCAATTCATGACTAAAACATCATATATATCATATTACCCTCTTCCTAGCTGTTTCATTGATCTGATATTTTCACCCAATTCAGGCTTGAGGGGAAGTATGGTGCAATCGTCGTATGTTGGATTCTTGGACTCGGCTCCCTTGTCTCCTGGAGCAGCATGTTGAATATACAAGATTACTATTCTTTGGTGTTCCCGAAAAGACGATACCATCCAGCGAGGATACTTACCCTTGTTTATCAACCATTTGCACTTGGAACA	159	TC	T	6	2	3	8	1	4	3	9	2	4	0	9	3	6	0	1
comp189398_c0	CCAAAAAAAAAAAAAAAAAGGCACTCTACAGTCTACAACCCTCAAAATCACTACCCACAAAAAAATCAAAACCACCCTACAATCTACAGCTCTCAGGATCACGACGCACGCAATCAAACCCAGAAAACAAAGAAGAAAATTCTACTCCAAATGAGAATTGCAGGGTATAAGAAGACGAATTCTAAATCCCAAAAGGGTCAGCACAAAATTCCAAACAATAATCGGACTAAAAAAACAAGAGACGAAACAGGGACAATGGAGAGAGAGATGGGTGAGGACTGACCACCATCAGAATCAGGTTGCAGGGTATGGATCGGGAACACGTGAAGCCAAGCTTGTTTTGTCGAGCTTACTCATGAATTTGAGAAAAATTTGATACTCTGTGAATAGACTGTGATA…	155	GA	G	26	4	7	0	13	1	9	11	10	0	7	0	6	0	3	0
comp189420_c0	AAAAAAAAAAAAAAAAAATGAAATAAAAAATTAGAAATCCGACAGTCAAAGTAGTTTAAAGTAACACTACTTTTTCTGGTACTCCAGTTTCAACAAAACATATCTTTTTAATTTTAAATTAAGATTCAACAGAAAGTTTTGTATTCCAGCCTTTCCTTGAATTCAGTTCCCCAGCATTCCTCTGCCCACTTTTCTGGCGGTGGTATAGTGATAGAAACGATACTATACACAAGTTCAAGGCAGCGAATCTATTTGACATAGATCGAGTTTTCAACTGAAAAAAAAAAAAAGAAAAA	132	G	GAAC	4	21	0	7	0	15	0	30	0	20	2	20	2	14	0	11
comp189432_c0	GCCGATTCAATTTCCAACCCAAAGCATCGTGAAAACTTTCTCTCTCTAGAACTCTCTCGTTCTCTCTCTCATCACATACGATTCCTCATTTCCTCTCTGGCATTTTTCTTCAGATCTCAGACGCATCGAATTGATCAGAATCATACAATTTTGATACATCTGATCTCAATTTTGGCCGATCGGGATTCAATTTTGTGTGTGAATTTACATGCATAGAGATAGAGAGAGATAGAGAGATTGATTTTGATTGAAGAAAGCAAAATTGCTTTTTGAGAGAGACAGAGAGTGTGTGTGCGTGTGTGTG	216	G	GAGAT	59	0	36	0	29	0	18	0	81	0	65	0	58	0	23	13
comp189444_c0	GCCACTGATCTTGGCCAAACTAGCTTGACCTTGCATTCCATTCCTAGCATACTGTTGCCACACTGTCTGTTCCTGCACAAGTAATTGTTGTTTTTGCTCCATATCCGCCATTTGCACATACGACGGCGGAGGAATGCTCAACGACGCGGCAAACGGATCACCCCCAACCGTCTGCACAGTCCCATCAGGAGCGGGAAGAGCCAGTACAGGCGTATTGATTTTTCCCGCTCCTGGCAATGCCACACTGCTGGCACTGCCACCACTCAATTGAGCGGTACTAGCATGTTGCCTCACCATTCCCTGATCATAGATCCCATTCAAAAGCAAAGGATCGAATCCACCACCCAATGTAGCCTTTTGCTTTGACAAATTACTAGCTGTCTCAACCAAAGCCAATTC…	675	T	TG	12	0	5	0	15	0	4	0	4	0	8	0	5	0	12	5
comp189447_c0	GATTTTGGGTTGGGTGATGTATAGTGTATAGGTATGTGTTTGGACATTTCCTTTCTTTTCCCTTTTCTTTCTGTCTGATTCTCCATTTCTAGTTTTATTTTGTGTGCATTATTAGTGGGGGATCTGTATAATGTTTGTTTTTTGGTTACTATTTCTGGGTTTTTCCTGATTTGTGCAAAAGGAACTTGTATTTTCTTTGCTGTCCAATTGGTATCCAGCTGTCCCAATCCCTGAAGTTAATTGTTGAAAACGCTGCCTTCAATTGATAGGAAATAAAAGGACAAAGACAAGAGGCTTTCCCAAAATAAGTTTTTTT	137	G	GT	17	0	14	0	39	0	46	0	3	6	13	0	6	2	3	1
comp189459_c0	TGCCAATGCCTACTCATTAGTTGAATTTTACACAGTACATGGCTTAACTAGATCATAAATAAAAACTCAAGCTTACCCAGGAACCACTGCGGACCCTCTCAGAGAATTCTTGGATCTTGTCAAGCACTTGCCAAACAACAAAAGTTTGAAGATTCAACAGAGACGAAGACTTGAGTGAGTAACAATGGGGATTTTGGAGCTGCAAACCGAATTAGGGAAAACGAATCAGAAAGAGAGGCAAAACAGAATTGGAAAAGGAAGAGTCTGGTATATGTTTGGAACTTCTAAATCTTCTTTGGAAGAAGGCGTGTCTGCTGGAGTAGTTGA	217	G	GA	1	15	0	3	2	0	1	0	2	2	7	1	6	1	11	0
comp189473_c1	GATTCCAAATTCAGGAACCACGCAATCTCCATTAACAAATGAATCAAAGATGAACATTACAACTGGTAGCAAAAAGAATCATTCAAAACTTCAAGTGGTCCAACCAACCAACCAACCATCCTCTGAATCACCTCAATTTTCATCTGCCACCTGAAATTTCCTCTCCTTGTTTCTGTTTAGAAGAAGGCCGGTCAATCTCAACCGTGTATGAATGATATCCACAAGAACTTGACAGATTACTCGAACCACCACCACCACCACTGCTGCTCGTTGTTCTCTCAATATCATCAATATTCGCAATCAGAGAAATCGGTCTTTCAGGGATAGCTGGAACTGGTAAATCTGTGTCTAAAATCTTCACAACTTGGTCCATTGTCGGCCTAGCATATAACTGTGGGTG	178	T	TAGA	0	12	0	10	0	14	0	22	0	9	0	21	0	11	6	2
comp189483_c0	GAGGTATGATAGCGAAGGTTCTTCTGGACCTTCCTAAGAACCTTCCTGTTTGGCAACTGAGATTGGCGTGATGATCCAATACAAACACGACTACTTCATTCCTGGTTTGTCTTTCTTGTCAAGCAATTGAATATTCAAATCCCAAAAGAAGAGAGATCTCAGAGTACATTTGTTTTCTGAGCTTCGTCAATGTCTTCTCCTGCAGAATTCTATAGTTCGCTTCCACCTATAAGCAAAACTTATGGGACCCTATGTTTGTTCTTCACAACAGCATATCAGTTTGGACTATATCATCCTAAATATATTGCATTGATATATGAACGAGTATTCTTACATTTCGAGGTGTGGAGGCTGATTACCAACTTCTTT	148	GAA	G	16	0	15	0	12	0	6	2	6	6	15	0	13	0	3	2
comp189494_c0	GGGAGAGGCTGCCGGAGACCGAAGCCCCCCTCCCCCGCCCCGAGTTGCGCCTTCGGAGAAACCCTAGGAACTTGGGCTTGCACTTTGTGTGTGCATTTTTCCTTTCCATCATGGCATAAACGGAGCGGTCTACTTTTCTTTAGTTTCCACCCTTGGGTTCCTTGTTGAAATAAAATTGGCAAAAATATCATCTGATATTCTGACTAAAAAAAAAGGGAAAACATCTGATTGCTTTGATTCTCTTCCCACCCATCTGCTAAAATTTGGTTACTTGCACTATTATTTCCA	207	A	AT	0	2	0	2	0	4	5	1	1	6	0	11	0	5	0	6
comp189534_c1	GAGAGAGAGAGAGAAAAGAGAGAGGATGGAGAAGGAAAAGAGGTCATATGCACCACATGTTTTAGCCATACCTTATCCAGGGCAAGGTCACATTAACCCTATGTTCCAATTCTGTAAACGGCTTGTCTCCAAAGGACTCAAAGCCACTTTTGCCATCACCACCTTCATCTCCAACTCCATCCACCACCATCACCACCCACCCCAATCATCACTCCAATTCGACACCATTTCCGACGGCTGCGACCAAGCCGGCTTCCCTCAAGCCGGTAGTGTCCAAGACTATCTCGCACGGTTAGAAGCAGCTGGCTCACAAACCCTAGCAGAGCTCATCAGGAAGTACGGAAGCTCGGACAATCCCATTGATTGTATCATCTATGATGCGTACTTGCCTTGGGCTTT…	184	C	CT	23	24	8	9	0	5	1	3	0	4	1	1	3	0	0	1
comp189620_c0	GAAGTACCATTCAGGTTAGTCATGACCTCTCCTCAAAACTTCATTATCTACATCTGTATGTATACATATATGTTCATATTTACAATCAATCACATATTCTGCTATAGGGAAAGTTGGAAACAACTCTTTTTTCATTTGATTAGCCATATAAAAATTTGAATTTTCTTGTACAAAAAGAAATGGGAGGCCTCATGTGGGGAGCTCCACTGTTGGAAAATCCGGGAAGTCTCATATTTGACTCTCATGGAACCCAAAACACTCAGATACCTGTGATTTACATGTGTTTGCGCCTGTTCGGAGTTCATCCATATATAAGAGGGTAGGTGGGTTGGAGTTCTCCGAACCAAACCAAAACAAGCCTCAAGTCCTATCAAATAGGGTCGATTATATGAATCCTTC…	195	TG	T	4	3	0	3	3	2	2	0	2	0	1	0	2	0	1	0
comp189626_c0	ATCTTGCTGTACTCCTCGAACTGTGAAAATTCATCAAACATATAAATCACACTGTTTGTTTGTTCTGTTCAGGTAAAAAATAGTTCTATTTTTGTTAACCTGGAGATGATGAACCCCCAAAATTTTATAATTAAAGTTTCATGCACATAATTATAGCTACCACATGTGTTTATGTAGGGTTTATTTACCCATATGGTATTTAGTTATTGGATGATATATACATGTTGAACCTTTTATGGGTATTTAGTTACGAGAAAAGTTAGGATAATGAAATTTTTTTTTATGAAAATGATGAGTTATGATTTTTGAATTATCTTAATTAGTGTGTAGTGCTTTATTC	127	A	ATAATT	6	0	1	0	5	2	5	4	6	2	1	0	2	1	3	0
comp189646_c0	TTGTTTATGATGTCACTCGACATGTCACGTTTGAAAATGTCGAGAGATGGTTGAAGGAGCTTCGGGATCACACAGACTCCAACATTGTCATTATGCTTGTGGGAAACAAGGCAGATTTGCGTCATTTGAGGGCTGTTTCCACCGAGGATGCCAAGGCATTTGCTGAAAGAGAGAACACGTTTTTCATGGAGACCTCTGCTCTGGAGTCTATGAATGTGGAAAATGCCTTCACAGAAGTACTCACTCAAATATATCGTGTAGTCAGCAGGAAGGCTCTGGACATTGGGGATGACCCGGCAGCTTTGCCCAAGGGACAAACCATTAATGTTGGTGGCAAGGACGACGTATCGGCTGTGAAGAAAGTTGGATGCTGCTCAGCATAGTCCAAAAGATTAGAAC…	554	C	CT	24	2	11	0	22	0	7	4	131	0	34	0	63	0	35	11
comp189667_c0	ATGCTTCATTGTATAGATTATTAATGGCTAGACTAGGATCGTCAACGCCGGTTCTCAAGTCAAAACTAGCAGATAATTGCCCTCCATAAATATCCCACTATCCTCTCTTCCTAAAGCCTTTCGTTCTCTATCTCTTAGCGAAACCTCTCGGGGTGGCGAATTGCGAATCGCGAATTGCGAATTGCGAATTGCGAATCGTTAGGAAAAGAGTGAGTTGAAAGATGGGTAAAAGGAAATCAAGGGCTAAGCCACCCCCAAAGAAGAGAATGGATAAGCTTGACACTGTTTTCAGCTGTCCCTTTTGTAATCATGGAAGCAGTGTGGAATGCCATATTGATATGAAGATCTTGATTGGTGTGGCTACATGCGGGATTTGCCAAGAGAGCTTTAGCATGACTG…	181	A	AACCTCTCAGGG	190	19	209	0	112	84	125	68	219	0	214	0	146	74	199	20
comp189669_c0	GCTACAAAAGCCTTTGCCATTTTTATTTTTATTTTTTTAATCAAACTCCTTGCTGCAATTTGACAATGAATACCATCAAATAGAGCTAAATGCAGGCAGGAGATTAATGTCGAAAGTGTGAAATAGTTGTCCCAAACTAGGCAATCATAACAAATGTTGTATGATGCAACTCTTTGAAATGCAGGGTTTGTAACAAAGAAGAGAAGTCAGCCTGTAGATGTCCAAATAATCCCCGAAAGATGCAAAAGAAGACAAATTTCCCAGCACTGAGAAAACTTCACAGAAGGGGCCAACAACATGAGAGCAATCAGTACCCACCTGCTGAAATCCAACTGCCCTGGC	243	C	CA	9	1	1	2	2	1	2	7	4	1	1	2	2	0	2	1
comp189675_c0	CTCTATATATATATATATTTGTCAATGTCCATCAATGGTGGACATCATCTCCACCTCAATTTATTTTTTCCAGCAATGTTCGAGTGTTGATAGGTTTAGCGGTTGTATTGGAAACGATGTATGGTGTTGTGTCGGGGATTTGGGTGTTGATTTGGTGATGATGAGTTTGGTAGAAGTGATACAGATGGGGAAGGAGTTCAATGGTGATGGACTCTCTCAAACTCAAGAAAGAATGATGTCTATGTTCAAGAAAGTAAATTTATATTTTTTTTGTTGACTCTGTGAAAAGAAAAATTCTGACGAGGAGTGGAGTGTAATTTCTGAAAGGTGGAGGGGGATCTATATTAAACCCAAATTTCAAGGGTGTTAGTGTAATTTATCCTAAAAGTATTTCAGTGT…	166	TTTGG	T	7	5	6	0	6	0	6	0	14	0	4	0	2	0	3	0
comp189680_c0	AAAAAAAAACAAAAACAAAAAAATTATATATATATAAGAATGAAATTGCACAATAATACTAGCACTTTTGTTACAAATTTTGCATCTTTCATGAAAGAAAGATTGTGTCCTATCCTATCATAAATAAGTCATTAGTATGCAGCCATGGCAGTACTGGGAGATTCATAGCTAACCAACCAAGGTTTCGAACGAGTGTAAGCCATCGAACTGTGGAGCTAACTTTGGCATTTGATTGCTCTTCTTCACTTCTTCCTTCATTTTGGCCATTAAACTCACCACAGGTGTCCGCAATCGCCCACCACCACCACCACCAAGTTCCTTGTTATTGGGTTGAATTCTATCAAAGAAATAAATCCCAAGTGCAGCAGCAACAGCGGGCGCTGCGAATGTGATTTGAGT…	295	C	CCCACCA	0	1	6	6	1	0	5	1	0	2	1	0	2	0	10	3
comp189682_c1	GAGAGAGAGAGAGAGATGAGAGAACCACCAAATTTGAAGATCGAATCGAGGACTACCAGACTGATTTGAAGATCAATAACCTTCCATACTAATTCTGAACCAAGAACAACAAGATTGGTTCATTCACAGATCGATTAAGATTATCCACAGTGAAGTATATATTGGTCAATCAAAGGTGGAATCTGCTGCTGCTGCTTGCTGCTCGTATGTAACTCCGTCCGAATTACCTGTCTACTTTGAAATACCTGATCATGAGTTCCAGTGTCTGTGCACTTATTTTGAACGGATGATCTTACATTGGCCTGTCACTAATTATCTATTTGAATTATCTATCATGATGTTGGCCCTATTTGGTTGAGCTATGAGAAAGTGATCATAGATTATACCTTAACAGATTAT…	255	AG	A	9	0	5	0	7	5	33	0	3	0	4	0	8	0	6	0
comp189683_c0	GTATTTGCCATTGGTGATTACCTGTATAGAGATTCAAAAAATGAATGTGTGGCTAGGATTTACTTAGCATAGTGTGAGATCCACAACAATAATGGATGTCAACCACTTGATGATTCTGGATAATATTTTGGACAAATTTTCTGAATACATGATATGATTCCCATCTCCAAGGCTAAAGCCGGATAATTGCATAATATATTTAGGATTGGAGACTATATATATTCAGGGTTTTAATTCAAGCTTTTAAGACTGTAAGTTTGGATTTTTGATAATTATATATTCACCAATATATCAACCGATACTATTGTGAGCAAAAAAACCTCTTGATGAGCATACCTCAAGTTGGT	106	C	CTTG	25	16	2	0	13	5	30	23	28	5	44	0	15	0	5	0
comp189688_c0	AGGTTATGCTGGTGCAGGACTTTATGATAGTGTACCAATGGATGAAGAAGAAAGAGTTGTACTTGATTACTCATCTGACCCATTGATGACTGACGCGAACTTTCGCCGATCAATCCTCTCCAACATTGCTCAAGCTGGTAGTGCGATCGAGGAGCTGTATGGAACTCCTCAAGACATTGAAGGTGTGGTCAGAGACGGGAAAATCTATGTCGTCCAGACAAGACCCCAGGTGTAATACTGCTTCTTTCTCTTCTAGTTTTTTTCACAAGAGAAGGGTTAGGAATAGAAGAATATAGGCTGTCCATGCAAAGACTCCAAATAGTATCCTAATTAAAAAAGTATTTTCATCAGGGAAAAGTTACCTAAATAACAAAATATTGAGAAACAGAATAAAAGAGA…	341	AT	A	235	0	22	0	157	0	243	0	90	0	38	4	50	0	22	16
comp189695_c0	AAAAAAAAAAAAAAAACTTCTGCTATTTATTTTGGCTTCAATTGTGTGGAAACTGTCCCATCTGCAGACATAGCTTCTAAGTAATTACTTGCAGTGTGAGTGAACCCATCATTTACCTTGGGGGTTCCTTGTGGAGATTACCCTCTAATTAGATGATTTGGTGGTTAAGAATTGGATTAGAAGCACCAGACCTAAAAGTCATAACCATTGGCTCAAAAGGTGGTGTATACTTTTATTATTAGAGTAGGTAGTTAGGGCATCAAATAAGAAGATAAAAACTCTTTTCTTCACAGCATTCCTCCAAAATAGAATAGAGATGGGTCACCTACTGGATTGGAATTTGGGAGATAAATTTGTTGACCGATTCATCCTTCAAATGAGGTTGGTTTGAATAGAATG…	147	A	AATTAG	4	0	2	0	1	0	4	0	1	3	3	1	7	0	5	2
comp189717_c0	TTTGGAAGGAGGTGGTGCAGTTGGGGTTGGGTGGCCGTCTTTTTAATTTTCATTATTAATCATTTTTTATTTTCAAAGGCAGCCACGGAGCTGGGAGCTGGGCTGTTATTTCCACGTTTCGCTTCTCTGTCTCACACACACCGCGCTGTCCTTCTTTCCTTGTTTTCTCCGCCCCCTCCTCCCACGTCCACCTCCGCCTTCCCCTTCCCTTTCCTCCTCTCTCTCTCTTTCTCTCAATCCCTCTCTTTATAAACACACATTCACACTTTCCTCCATTCCATTCCATTCTCTTCCCTTTCCTTTCCACAATGGCTTCAACTTTCTCTGCTGCTGCAATTCAAATCATCAAATCCACCAGATCTCCCGACAAACCTCTTTTCGATCCCCTCAAATCCACCT…	196	G	GCCTTCC	152	0	165	0	97	0	89	0	65	0	49	7	26	24	52	0
comp189726_c0	ACCCAAAAAAAAAAAAAAAAATGCTTGAAAATCTAGGACTACGAAATTATCAAACTTCCAAGCGTTTATGGTTTAGCGAACAGAAAATCCAGTCCATTCAAATGATCACAATATGATCATCAACAACAGCACGTTGCATATAACTGGTTAAGTCACCAATTCTCCACAAAGCTTAGGCTGCTGGGAAATGATCCCAACTATGTATATCAAACAATCCAACACTCCCTCTCGCATGTGACGCTGTCTCACACGTGGAGAAATGAACAAATTGAACTGGACAGGCTGCACATAAACAGACAAAAGTGCACAATAATAGACACAACGGGTGAGTAAAAACAGATCATGAAAGTTGAACCCAAGACTCGCTGGAAATAAGCTATGTTAAATTCTTGGAAATAA…	128	AG	A	8	5	1	0	8	0	4	0	4	3	1	0	1	1	2	1
comp189768_c0	AGAAATGCCAACCTAGGTATGTGAAGAGAAAAATAAAGACTAACACTGAAGAATTGCACAATGACATGCATCATAAAATCAAAGCATAGGCATGTGCGTGCACAGGTATTATTTATGTGCAATTAGCAAATTTAATTAATAGCACATATTGAACCATATTGTTTTTAGCCACAATTAGTAAGTAGGTATACTCAACTAGGCTCAACAAGCCTTTATCACAATTATTTGGGACCAGGCTGCATGGATCCATTTCCTTCAATTTATTCTAAGTCATATCCTCAGTTACATTGAAGTTAATCATGTCATTTCTCATCAACTTCATCACTTATTCTCCTCGGGCTTCCCATATTTCTTTTACCTCTCCACGTGAGTTAATTCACTTCTCCTTGCAAGTACATT…	650	T	TCTC	1	0	0	1	2	6	0	6	1	2	2	2	0	2	0	3
comp189809_c0	TATCTATCTGGGTTTACTTTATAAATCGCGTTTCTTCGATATTCACTCAAATCTTGTTGTTGTTGTTGGGGTGGTAGTCTCTGTAGATCAACTCTCCAAAGCAGAAATAATTGGCCATTAGTAAGCTACAAAGTGATGCTGTAAGGGAAGCCATCTCCCAGATTGTTGGAGATGCAGAGGAAAAAAAGCATAACTTTGTGGAGACCATTGAACTCCAAATTGGTTTGAAGAACTACGATCCCCAAAAAGATAAGCGTTTTAGTGGCTCTGTGAAATTGCCACACATTCCTCATCCTAAGATGAAGGTCTGCATGCTTG	213	CT	C	6	0	2	0	6	0	5	0	3	0	7	7	2	0	2	0
comp189820_c0	CTCTTGGTCAGTTGAATCTCTAGACACGCTCAAAACCTCATATGGGTCGCGACGAAGCGCTGGGGCTGAGGACCCTTCCATTTTTGAACCACTCATCCCCCTTCTCTTCACTCTTCCTCTAAAGCCCTCTTCCAATCTTCTCTTTCTATCTCTAAATCTATCTATTCTCTCTCTAGAATCTGCACAGGGTAGTACCACTTCTCAATTGCCACCATCAACCCAATAAGTTGCAAGCTCGTTGAAACCTTCCAATCAGCAAATATGAGGCGAAGAGATAGAGAGAGAGACCGACATGAAGTTTCTTTGTTCTTCGTCTTCTTCTTCTTCCTCTTCCCCTCCTTCGTGAGAGAACGTAAATTCAGCAGCAGCAGCAGCAGCTAAACAGAAACAGAAATGACG…	298	GT	G	93	0	11	7	41	8	47	0	84	0	77	0	45	0	21	0
comp189829_c0	AGGAAAAAAAAAAAAAAAAAAAAGCGAAGAAAGAAGGCTTCAAATTCCATGTGGATTTTATAAGTCTTTTGTTTTTGTAATGGTGAAATAAATTACTGGCTCCCAATTTTCTATTAAAATCTCTCTTTAACACATGCATAAATGCATTTTTGTTTTTTAAACAAAAAAAATGCATTCTTGTTTTTTTTTTGGCAGTCAAAAAATGCATTCTTGTTTGAACAGCTTTTAATGCATCGGATGGAAGACTTACAGATTTTGCTTCTTTTTGTTTTCTTTTTCAATAATGCTAGGTATCTTTCAAGGACCATGAAAACTCTTTTACGAAGATTTTAGTGTTTTATTATATATGTTATGCAATTAATTTTGGATTAGTTTTATAAAATTTTTCATGATATGATG…	183	T	TTG	21	0	11	0	4	6	28	0	20	0	30	0	7	0	3	0
comp189833_c0	AAAAATTTGCATATATAGCAGATCGCATCGTTCTATTAGAGTCTCTTCTCTCTCATCGTCAGACCCGGAAAACCAGAAGAGAGAGAGAGAGATAGAGACTACTTCCTTCGGTTTTCCGGCGATGGACATTTACTCTGGCCGATTCGTCCTCATCCTCATTCTGAGCTTCATATCCAAATCCTCTTCTCAATCCATCATCCAAATCTCGCCGGAAAAGTACCACAAATCCTCTGCCGCCGATCTGATCTACTGCGACAGCTGGCGGTTCTCCGTCGAGACCAATGACGCCGGAATCTGGACTCAGGTCCCTTCCAGGTGCCAAGACTACGTCCACGATTACCTCACCGGCGTTCGCTACCGTTCCGACTCCGAGATGGTCGCCTTAAACTCGCTGGATTT…	503	G	GGTA	13	17	19	1	25	4	16	3	18	12	20	8	19	6	17	12
comp189909_c0	GGCACGTCAAATCTGCATATATATATAATATTAAGTCACCCAAATAGCTTTACATCCAAAACTATAATTTAACTATCATCTCAGTGGAGTTCATGACATTGCTAGCTTAAAATTCTAAATACTCTCTCATTCATCTAGCAATCAGCATACCAAGAGAGGACATCCCACATCGATAACCCAATTAAAACACAAAAACAAAAAATAAAATAACATATGCCTTGATGAAGAAAGAAAAGGTCAGATAACCTGTAATTGACAACAGTAGCAAATGTTTGGCCTACTAGAAGAGTTTTCTACACAGCTACCATGGCAGGAAAATCATGTCGCTTGGTTCTTTAACGACCTTCAAAAACCCCTTTTTACACAAGCCATACTAAAACAGCGAAAGCGAAAATATGG…	190	CAA	C	165	0	104	0	139	0	137	0	243	0	208	21	194	0	50	49
comp189917_c0	AATATCACCGCAGATCTTGATGGGAGCCTCAAGGTCTAAGAGATTTGGCTGTTGCAAGAAGATTTCTCTGGATTGTAGACAAAGCTGTCTGATCAAAGACTCCGAAAGCTGCACTTGCTTCCCTGGTCGGCCCCGAACTTCGAGCAATCGGTTGATTACACCATCGAGAACCGAAGGTTCCATAATTTGAAGAATTTCACTCACAAAATTCAATCTCAAGATTGAGCAAGAAGGAAAGAATAAAGTAAGGGGGGTCGGTGATGTTCTTGGCCCTGTTCTGAGGTTGTGGATATTAGCATATCAGAGAGAGAGAGCTTTCAAAATCAAGACTTTAGCTCTGGGGGAGTGGTGGAATTGGCTTTAGTTTGAAAATGGCTTTTCTTGAAAAATTGGTCTGTC…	302	C	CAG	29	4	5	7	12	9	16	0	5	2	8	2	5	0	2	3
comp189944_c0	CTCTTCAATTCTTCAATTCCATGTCTTTGAGTCTCCGCCTTAGCTCTCTGCTCCAAACTATGCTTTTCACAATATGCCTTGTGTTGCAACTTGCCACCAACTGTCTTAGCATTCATGTAAAAGCCAGCACTTCTAGCACAGGATGGATGAAATGTCCTGTGACAGTGGCCATAATTGCACTTCGTGCAAACTCCTTGTTTGCGATGGCAGATATGACAGACTTCACTCCCCTTCACAACCGACTCCATTCCTTCAACGGGATGCACTTGTCCCCTTCTGAATGTTGATTCTAACACCCACTCAGCACAGAAGGCATGGACCCATTGACCATCAGTTGACTTCCTAAAAGCACCAGCACTGCCACCACATAAGCCACATTCTGCAGCAAAATATGGCTTC…	881	G	GT	30	3	5	3	21	5	16	9	12	5	29	5	9	1	6	1
comp190007_c0	GAGAGAGTGTGTGTGTGTGTGTATAAAGCTAATTTTTATATTTCTTGCTATTTACAAGGTCGATTGGTGTTATATTGAGAGGAGGACATGGTTATTCGGATCTGTTTCTGAGTTTCTTGATCCGAGTTGACTCAGGATTAGCAAATGGTTCTCTGTTGTTTATCTTCACTCTTGATTGATTAAAGAAAACAAGACCACAATGTCTTGGAAGAGCAAAGGAGCAGAGTCAAATTCAAAGAGTGTTTTGTCTCGAAAATTGACTCTTCTGCTGTGTATTGGATGCTTCTGTGTTGGAATGCTCTTCTCTGACAGGATGTGGGCAGTGCCAGAAGTTAAAGGCATGCCACGGAGAACGGGGATCGAAGATAAAATGCTGAAGTTTTCCTTGGAGGACTGTGA…	409	A	AAAG	8	103	3	23	2	40	5	41	1	43	3	65	1	45	1	26
comp190014_c0	GTGCGATGCGAAAGCGTCAGACAGACAACAAATCACTCTCTCTCTAAAACCAAACCATACCCCAAAATCACCCAAGCAGATCTGCCATGAAAGAAACTTCTTCAAAGGGTATCCACTTTGATACACCTCTTCACTTCACTTTCTCTCTCATCTAGTATATACCTACCTATATCTATACATATACATATACATTTTCATGTATATATGTGTATGTGTGTGTGAAGTGAGAGAAACTAGAGAGAGATTGTGAGG	125	A	ACCT	5	4	0	11	0	6	0	8	0	9	0	11	0	10	0	3
comp190031_c0	TCTCTCTGTGTGCGCGCATATCAGTACCTCAAGACTTCATCAAATCTAAATCAACTCTTAGTCAATGTGGTATTAGGTTGATGTTTCAGGTAAACTGTCCAGCCCCTGAAACCACCCAAATATAAAGTCTAATAAAAATAAATTTATCATATAATATTGATTAGTGCGTGTTTATCAAATGTGTGCAAATTGAAATATGGTCTTATAAAGTCTATGTTAACTGCGCATGCTTGTAAAAAAATTCTATCTCAACACTTAGATTATCAGCATTGAAAAAACTATTGTACGGGGAACAATTTCATATTTCACTACTTGATAAAGAACCGGCTAACCTCATTACACATTGTTTTGATTGTGGGTTAAAAGGAACAGAAACAACTGTAGTGAGCTCAGCTTTGG…	633	G	GA	12	6	3	0	7	0	15	2	5	0	5	0	1	0	3	0
comp190032_c0	AAAGAAAAGAAAATGAAAAAAGAACTAGGTCTAATCTTTACACAAAAGTTTAGAGCTAAAGTATATTTTGAAGTTCATTCAGAATTCACTTTTCCATGAATTTGTTTCCTACCCTACCACACCATTTTTGGCGGGTTACTTTACTTGTGCCCTAAAAGATTAAACTCTCTCTCTATTTTTTTAAAATAATCGGGTGTCCGGATCAGTTTACGCGCAGCGCGGCTAACGGGTGCATGAAAGATTAAACCCTTATACTAGTTTTGAAAGATCTGTTTGGCTGGAGTCAGTTTGAGAGTATCATGAATGGAATTGTCATTCATCAGATTATATTTTCCACATTCAATGTTAATGGTTGAAATTGAAAGGAACTTTTCATCACCATTTAGTAGAGTAATATTC…	227	C	CT	0	1	2	0	0	2	10	1	2	2	4	1	2	2	1	0
comp190039_c0	TGTACATGATAATCTCTTCAGAACGTTTGGTTGGGCTTCGCATCTCAGCATCATCTCCATTTCCAGTATCAGTTACATCACCATTATAAGAACAATCATCCTCATCTTCTATCTCTTCATTCAACAACAACTCCTGTGATGCATGATTGCCCATGTGTGCATTACGCTTTGCTAATCTCTTGGGCTTTCTTGTGAATGCAAATCCAAAACATCCACAGCAACCCATTTGGGTCACTCTCGTAAATGAATAGCTTTTAAACATTAAAACTTCAGTTTTGAAGAGAGAAATTATAATTCACAGCAACAAATGACAAACTCAATCCCAAAACCTAGTTTATGAAGGTCTCTGGGCCCGAGCCCTAATGGGCTTCGCTATTCCAATGGATGCCATTCAGAAAA…	263	T	TA	10	22	0	21	0	30	0	26	6	17	0	25	6	17	0	19
comp190059_c0	ATTGATATTGGCCAAGACCACCAGGTATTGAATTTGTATTTTGTTTGTGGCCTCTCTTTTTTTTCTTTCTTTATTTGGTGAAAAACTACCTTCCGTCTAGGTCTGGCATTATAATTAATTGCTCATTTTTTTTCTCATGGAAACGAACATTGAACTGACAATTGACACTAGTGAAGATTGTCTATAAAATGTGCTCAGCCTTTTTTCCCCGTTGCCTTCAACTATGGAAATATATTATATGAATAATTGCATGGCTTTTTCCCTCCGATTAGTTTTCTGATGCTAGATTGTTTGATGGATGCAGCTTATGTGCAACTA	125	A	AT	13	2	5	3	9	0	17	1	10	11	2	1	0	4	7	0
comp190064_c0	GTACATGCCTTTGGACAGCCAAGGGGAGATTCCAAATCATGTCAATGAGGATCATGCATAGAAAATAAAGATGTATTATCATCAAATTTCCTAGAATTTTGAGAGATGCTAGAGGTCCTACACGAATCCACATCAAGCCAACGTTTTGAGGGTAGATCTAAAATGTTTTTGTACAATACAATAACAAAGTGCTAAACCAGAAATTGTATGTTGCCATTGTGTTTATTTGGAATGTAACATGCTGAATTGAAGTAGGGATTGGATTTTGAGGGGAGATCAGAATTCTGTTTACATCTAGTGAAAAATCTTCTCCCCTTAATTTAAGTTGATACTCCATAAGCATGTGTGCCTTTTTATTCGGCTGTCTTGGTTGCTTGTTTCTTGAAGCAAGGAGAATTA…	362	C	CTG	0	7	4	7	3	6	19	13	0	20	0	23	0	25	0	18
comp190069_c0	GGCCTACTGAATTTGGGAGCAGGCCAGCGGTGGCTCTCTCATCACATCACAAGACCAAATACTAGTAGAAAAAGTTGCACACATTCTCTGTCTCCCGCCCGTTGAAGATGGTTTGAAGTTGCGCAACACTTGCCAGTGAGTGCCCTTGCCCACCGATTTAAAACCCTAGACAACTATCTATACTTAACTCACCCCCACTCCACCACATTCCATCGTCTCTGTCGCCTTGCCCCAGTTTTCGTCTTCTTCTTCTTCAGCTTCAGATCCAGATCTCGATCTCACCAGCGTTCCTCTCAATCAATATCCCCCACTCAATTGGATTTATATCTGAACCAACGATCACAGTGCATGGATCTAATCTAAGACAAGACGAACCTCACAATATTAGCAAGGATTATG…	84	T	TTC	8	0	2	0	2	2	3	1	2	8	3	0	1	0	4	2
comp190097_c0	GTTGACTTGTTTTTTTGTTACACCAAACTTCACAAAATGAGTAAAATATTTTTCATCAAAATAAAAAAGAAGTGAAAAGATGAGACAGGGATTGGTAAAAAAACAGCCTCCAAAAACAGGTTTTTCATCTTCCACCAACAGTATGGCAAGATCCTTTCCGATGTATCCAACAAAAAAAGAAAAAAATGGTACAGCAAGAAACTGGACTGGCCAATCCATCCCATTTTGCAGCAGAGACTAACTCAGGAACGAAGTAATAAACATCATTTAGAGACTGCCACCCCTCAGTGCAAGCA	177	A	AC	4	3	10	0	7	1	0	4	7	1	10	1	5	0	14	0
comp190105_c0	GTGGTTAAACAAACTTTATCGTTACCACTGGGGGGTGGTGGCCCAGTGGAGAATGCATTGGCCTCCACCTGCCCGAGTCAAGTTCGACTCCTGGGGGGCGCGAACATCCTGGATTTTCCAGGGGCTCTCTTCGGAGACCTCGTGCTGTACTCCGATCGAAACTTGTCCGTGGTTAGGGGCGGTTGATGAGCTCCACTGGTGCCTCAGTGGTGGGTCCCCCACATGGTGGGGGTTAATTCCTGGCTAACAACCGGCTATTCCGGGGTCAGGGCCCACAGGGGCTGTGACGACACCACAAAGCCCTTTTTTTATAGTTCAAAAAAAAAAAAAAA	92	TG	T	5	0	3	4	5	2	0	3	71	0	26	0	2	1	10	9
comp190109_c0	GCGGGGACCAACCAACTTAGGTAATAAATGAGATTGAAAGAGGTGGGTGAGGTATGGGTATGCTGAATAACTTTCAAATTGCAGTTATAGATTAGAGTTGTTCTCCTGTGTGTAGTTTGTTTGGTTATTGGGTCATCTGGGTTTGTATCTCATCTATGTTTTAGAATCGTGAGAGAGAGAGAGAGATGGCGATATTCTTAGCAACGATGGTGGATGGTTTTGGGGACTGCGTGACTACGCTTTGGGGTCTCCACGAGCGCCGTTTCGATGCCATTTTAGAAGCAGTGAACTTTGCTGCGATGGCTCTCACCACCGCTCTTGCCTTCTGCTTTTTGTCTCTCCACCACACTTACTCTCGCCGTTCATTACCTATACCTTTCCTTTGATTATTTATTTTAC…	386	A	ATTAT	56	0	68	0	46	17	9	8	57	0	51	0	35	0	111	0
comp190110_c0	GCAAACACAAGACAAATCATTTTACTATAATAAAAGTTGATGAAAACATGCTCAAACATATTTAATTTGAGTTTACACAATTCCATAAGTGTACTTAACATGCAGCTGATCTCTACAACAATGCCGGAAAATGATTGGCAGATTGATCCTTCACAAGAAAAGTAGGCATATGCCATACATACCACATAACATGACCACCCTTGTCAAATGATGTATCAATTGAAGGGTCCAAATGTACAGCTTTAAAGTCGAGAAAGATAAAGTGATATTATAATAGTTGAGGGATTAAAGTGTAATTACCCCATCATATAATTCTAGATATCAAGGGTTAGGCAATTGACAAGTTCCTCAGAACCAGCACTCCTAGTGGCAATGACCTTCCATTCATTTGACTCAGAA…	270	T	TTA	49	12	31	5	26	14	66	0	28	0	27	3	21	0	12	3
comp190131_c0	CTCCACATCATGGAGGTATGATTTTTAAATTGTATTATATTATGTTGTATGGAAGACAACCATTACATGGTTGGCAATCTCCTTCCTTCAATGAACATGTCATTAGTGTGCAAACACTATAATGCTTGAACTCTTGCCAATATATGGTTACTCAATACTCATTTCTAAATATGCTTGTGTTCAAATTTCCTATATTTGACATATATTTTCCGTGCAAGGAGAAAAAACATAGAGGATTAATAGTGTTAAATAATAGATATATCATATGCTCAGCACATGAAAACATTTCTGCCTATATATTATTAGTTGTTAAAAGATGGACATTTACCAAGTGCTTAAAAAAGTGTGTATTCTAAGCAAACACAGGAGCAGGTTTACAAATGATCAATAATTGTCACT…	175	T	TTG	5	0	0	1	0	1	0	1	10	0	0	4	4	3	6	0
comp190157_c0	AGTTTGGTGACTTGTACAATCTCTGTACAAAGAGTGAATGACTTTAAAAGAGGAACAAAGAAAGGATCACAGATTCAAAGAAAGAATAGACTAATACAAAATCCCTAGCAAATATCTATATAAATCCAACACAAATTAACAAGGAATTAGGTCCCAACATTGTCCCAAATAGAAACCACTTCAAGCCTTCCGCATAGAAAACCCAAGTTGGCAATGGGCAAAGCATAATAACTAGCACATTGTTTGATTGGTTAAACATATATTTTCAAAAAATTAAAACGGCTTCAAATAAAACTGGTTTAACCCTCTTTGAGAGGTGGTAACACAATTATCATCAAGTGGCTAATGGAATAAGCAATAGAGAGTACAAATCCAAAAACATGACAGGTAATGCATGCA…	109	CA	C	12	4	1	2	5	1	4	6	11	1	4	0	13	0	6	0
comp190207_c0	GGTGACATATTAATTTTTCCCCTCTCTCCTCACTCTCTCTGTCTACCCTCTGTCCCTATCTCCTCACTTCTCACAAACATGGCTGCTCCAAAACCCAACCAACTCCTCTACACCCTCATCTTCCTCTCCATAATTCTCAATTTTCCGGCAGCCACTCTCTCCCAAGAGTGCCCATACCCATGTTATCCGCCACCAACAGGCACCGTAAACAACCCAACGCCGCCGTCAACCACCGAGACTCCTCCCTCCCAAACAGCGTCATACCCACCTCCACCTGCCTTTTTTACCCTCCACCAAGTGGTTATTTACCATTCTCACCACCCTTTATTGGCAACGCCCCTCCACCTCCTGACCCTATTGTGCCATGGTTTCCATACTACTACAGA	279	C	CT	10	33	0	6	0	25	0	43	0	12	1	18	0	10	0	12
comp190241_c0	GAAAAATACTTCTTCTTTTTCTAATCTTCTATGCACGGCGATAGGGATTTCGAACAGAGGTGGTCGTCGTCGGAGAAGATGTTTAACTGTGGCAGCTTACCTAAGTTGGTCGTCGGCGAACACCCAAGTCTGTCGTCGTCGTCGGCGATGTTTAACTGTGGCAGCTTGACTCTAGTCTCCCGTTTTCCTCGCTCTCTCTGGCGAGTCCAGATCCTCTCCTTGAGCTCTCTACAACGCTCTACGGGGG	131	T	TGTC	7	0	10	2	0	6	0	8	3	1	1	0	7	0	0	4
comp190253_c0	AATCCCCTGGTTTGGTTCGATTGAGTTGAGAGAGGTTGCCTAGCCGAGTCCAAGTTGTCCTAAGAGCTGTCCAAACTCCCAACTTACAACTCAAATTTGTTTTCCCAAGCTCGATTTAAGAAGTTGTACAGGCTAAGCCTAAGTTATTCTGAGAGTTATCCAAGCCTGATTTACAACTCAAACTTATCAGCGCAAGCCCAACCTCAACATAATCTAATATATTTGTGTTATTGATGTTAATATTATTGGTTCCTAACATGGGTCACATTTTGTAATTATGAAGATCAATGCAAGCCCATAT	125	T	TA	64	2	72	0	22	0	39	0	15	1	22	13	9	8	25	0
comp190264_c0	ATGGAACGGTGCTCCTCTTCCAATCTGCTAATTAAGGTGTATTACAGTACTCTATGCAAACATTACATTATTTATTGTTTCTTAGTAAGTTGTTATAATAACTTTCTGTTCACTATGTTTGTACCTGAAAGACATGATCTGAAGCTGTTTTATGATGTTTGTAATTTTTCCTTTGTAATTTTTCTTTCTTGTTAGTTGAATTTCATAATACCAACAAATTAGTTAAATGCTAA	81	C	CTA	6	2	6	0	10	2	2	2	17	2	20	0	25	0	7	6
comp190267_c0	GAAAAAAAAAAAAAAAAAAAACGTAGGGAAGGACCAGAGTGCAACTGGAATTTGCCGAAATTTCCTTCATTCCTTGCATGCTGTTTTTGTATAGAGTTTTCTCTTTCTTGTCTGACTAGATCACCCTTTTGGGCAGATTTTGTGTTACATTTTTTTTTTAGATTGGAGATTCTGTGAGAGAATGATATGGATTCTGTGAGAGAATGATATGTGTGAGTGTAATTCTGTGAAGTTATCAAGTGAAATGAAATTTCAGAGGCTTGATTCTATTTTCTGCCAAAAA	140	TTG	T	198	35	99	37	73	12	111	114	106	45	15	6	184	31	91	53
comp190270_c0	GAGAGAGAGAGAGAATGGTGATGAGCAATTTGATTGTTCTGATGAACAGAAGACTCTTTCCATTGAGCAACAAAGTCCAGGTAAAATTTTCAAATCTGTACCTTTAAGCAGTCATTTTAATGATGAATTTGGGTGCTGGTAGCTGTTTCTAATTTTCTTCTATTTCAAAAGTTTGAAGGAACATGCGACTTTATGCTATGAAGTGAAATGCATCACTGCTGATTCTTTTCATGGCTGTGATGATGTTTTCAGTCCTCTTCAGGACTTTAGTCTTTGGCCTGTAATTGACTTGTGTATGTCTTGTTCTTCCTCCTCTTCTTTAGGACGGTTTTAATGATTTTGTTGTTTGCTTTTTTTGGTATTAGGTACTAAACATGATCTTTTGAACAAAAAACATAC…	82	T	TA	0	8	0	1	3	4	2	4	0	1	0	2	0	1	0	1
comp190302_c0	GATTTGAGGAGAAATTTGTCAAGGTAAAGGGAAAAAGAAAATTCCCTTTTTCTTCACAAATCCCCTCTCAAATTAGTATACTCAGAAATGCAAGACCCAAAAGCTGCACCTAATTACTGCAGGAGGATCATCTTCTTGGCAGAAAGTACAAGTGCATGTTAAAATCTAATGCTAAAGAATTTTCACATTTTCAAGCTATAGTTAATACATAATAAAATTCAAACTATGATTGAAAACAATTTTATGGTTTTCAACTTTCAGTGGATTATAATTTTGAGAAGTATTTCAAACGCAAAGAGTAACGAGTAGCCTCAGCATATATATGCAATCATATCAATGAACTCATCAAGAAAAACTCTTCTTTTTTTTCACAGTTTATTGGAGAATGTCCAAAAGCCA…	355	ACT	A	2	0	0	1	1	0	0	7	3	0	1	5	1	2	3	0
comp190322_c0	AGAAAAATCAATAATTATACCAAACTTATGAAGTTTATTGTATTTTTTTAAACCTCGGATGATAAAAATTACAAATGTAAAATACAACAACAAATCATTTAAAAAATTAAAAGAAGACCTTATGAATCCTCATGAAAATTCATGTATACATTTGAATATATAGTAAAACAATGAAGTGAATCAATCCTCAAGATCCAAGGGCTTGAAATATTTGCCATCTATGAGATAAGTACCAATGGTGAGACGAACTGCCCATACATCTTTTGGCTTTCTTGACACAATTCTGCCAACATCGCCAGGGTTGACCAAGCCAGAATTAAGCCTGAGACAAGGAACAGCGGTGGCAGTTTTGATCATTTTGGGAGCTTCTGTTACTATAATTGGAGACCCTATCTCCAA…	111	AAG	A	110	0	19	5	60	0	40	0	71	0	34	19	39	0	29	30
comp190335_c0	TTGTTATAGGTAATTTACAAAGTAGAGATGCACACACATTTCAGGCACACAAGCAGTCACGTGCATGGTTCTTTATTCCAAATTTATCAGTTTCTTTGTTTTAAAATATTCACAGTTTACTCATCTCTTGAGATTCTTGCATTATGAGCAAAAAAGTAAAAATAAAAATTAGAGACAAAGGATGTCTGGCCTACTACATGCACGTGTGCTTGCAACTTGCACACATACTTAGGAGAAGAGACGAGCTCCTCCTTTCACCCGGGATGCTTTGTATTCATTTTCTCTCTCTTTTTGTTTCAAAACATATTTATCCAGCATAATAATCCCCGTTACACTCCGTGCGTTTGGTTTGGAGATTTGAAAAGAGATTTAGA	149	C	CA	3	2	4	0	4	2	5	1	1	0	0	1	3	1	4	1
comp190357_c0	GAAATAGGATTTCCCTCAACCCAGCTGCTTGATTTTTGATTCCAAGTGTGTCTCTGTTGCTCTCTCTTGATTCCTTTCTTCTCCGCGATGCGATGGTCACACACAAATCTCCTTCCAAGTCCGATCCTCTCTAGCTCTCTACAAACCCAGTAAAAAAGCTTAGCAAACCAAAGCCTCAGCGATTCGATTCACAATCATTTCAATTTTTGTTCAATTTCTTCAAGTTTTTTCATTCTCAATACTACTGTAAAACGAATCAAAGCAAGCAAAAGGGGAGGATAGGAGAGGAGAAGAGAGAGACACAGAGAGAGCGAGAGAGAGAGGGAGTGAGTAAAGAAGGAAGGGAAAATGGCTGGCACAGAGGCAGAGAGACAGAGTGCGTTAATAGTGGACCCGTGA…	330	AG	A	0	0	3	3	0	3	2	1	0	2	2	1	0	6	0	4
comp190385_c0	TTTTTTTTTTTTTTTTTTAAAAGACTGTTCAGAAATGAATTTTACAACACCATCTTCTATTCTGGGACGACGATCTAAATACAAATCAGATGATCAAAACAGCTAAACGCATGAGAGAGAAAGAGGTGACAATATACCAACACATATATTATATATGTATCAACCATCAGATACCTCTCTCCAGACGAATAGCTTCATCAGTAGAAACCCTAAAAACCCTCATCAAAATGAGATTTGCAAGAAATGGACATCAAGGATCTCCAGTGGCAACAACCCTAGAATATCAAAAACCCAAAATTATCATCATGAAAAAATAAACAAAAAAATAATTAAAAAAAATAAATTTGTGGGTTGAGACAAAGCAATCAGAAAAGGTAAAGAGAACAAAAGAAGAACGTA…	277	T	TGATTAATTAG	10	16	5	11	29	11	6	9	35	25	7	19	12	19	3	10
comp190419_c0	GGAGCTTGATCCTGCAGCATTGCCCGTCACTTTTTTCCGTTCAAGTTGATATTGGGAGGGCGGGGTGGATGATGAAATCTAATATTTATATGCACCCGATATCTGTGATACACCTTGGTGGCTAAGGCCTTCCAGTCATGTGATTGTTCGGTAAATGATATGTTTTGGTGGACTGACTCAGACTGGATATGTATTCAAAAATCTCGAGCCAGTTCTGGGATGAATTAATGCGTCGACTTGTGCTTTCCCAATTTTGGTCATCATGATGTGCATACATGGGCCGTCTTACCAGGACAGTGGAGGTCCATTTCTGATGTTTTTGGTCTGTGGCTAGCTGCATTGGATTGAAAAGGTGACTGTTTCTATTGCTTTATCCCTTTTTCTTTCTCTTTTTCTTCT…	169	T	TGGA	0	53	0	38	0	60	0	91	5	43	13	63	0	38	1	39
comp190430_c0	GCGTCTTGTAATCCCTGGAGTTGCATCCTTTGCATCTTCAATTTGAGTAATCCTTCTCCGGAGCAAATTAAATATCATGAGAACATATCTAACCATCTCAGTATCACCGTCATCTCGTCTAAACGAATCAAATCCCATAAGGAAATTGCTGACTACTGCATCAATGTCAGCATCAAGAGTGGCCATGTTGACCCCTACGCTGCTCTTTGTCTTTTTTGGGAACTCCCCTTCTTCCTGCCCCTCTTGCTGGTCTCTTCTGCATCAGTAACATGCATACTGAAGCCACTCAGATAT	210	T	TC	13	43	4	16	0	24	0	35	7	27	0	31	4	34	0	14
comp190438_c0	CTCTCTCTCTCTCTCTCTCTTAATTAGAGCTGTTAAAGGGATTTGAATTTGAAGAGACATGTTTTTGTTCAATTGCCTTTTTAAAGATGATTAGATATTACCATGTGTCACTGATTACATTGTATTTTTGGCAAATGAGAAACTGCAGCACACACTAAAGTGAGTCATTTTTAGCATGTCTCATTCGTAAAATTTTCATCTATGTAATTGATTTGGAATGCTATTTCTGCCTTTTAAGAAGTGAACATCCTTCTTAGTAGCAGGGTTTGGGGAAAGAATAGGAAATGTGATTTCACTATATTTCTGACCGA	156	TA	T	7	13	13	3	17	6	4	11	16	16	12	6	16	11	10	10
comp190472_c0	ACCAAAAAAAAAAAACTGAAAAAAAACCAAAAAAACATCAAACATTTGATGGAATCTTTCCAGAGAGATAGAGAGAGAGAGAATTTCACACTCCAAATTGATGGCAAAAGAAGAAGAGAAGAAAAAAATGCATACAAAATAGTATTTGTAATTTTGTATAAGAAAAAAGGAAAACAAAAACAAAAACAAACCAATTACGGCAAAATTTGCAATGGAGATCCACTTGTAAAACACAGATTCCATCACAGAGAACTTCAAATTGTTCCATCTCATAATAATCATGAATTGTGCATAATTAAGCGACGATGATTAAGGCGACATGGTAGTAGACGTGGACTCAATGCTATTAGCTCTGCAGTATCTGAGTTCCAAAGAAATTTGTCGATCTAATTGAAGTTG…	536	T	TCAA	15	3	0	4	3	1	3	0	2	3	3	2	14	5	37	0
comp190484_c0	TATGATCATTGTGCTCATCAATAGACGGCGGTGACACCACCTCCTCCAAAAACAGATGGCCCTAGCGGAAAGATCACTGACGAGTTCACCGGTGTTGGCTCTATTGGAAAGGTCCGCCAGGTCATCAGAGCCGTCGTCGATATGAGATTTGGCGAGGGGTTGTTGTTGATCTTGACGGCTCTAGAGGTTCTAGACAACTTGATCTGATTGGTTTTGGAGGTAGCGCAACATTTGGGAGAGAACATGGTAAGGACCATAGCTATGGACCGTATTGAAAGACTTGTAAGATGTTAGCGAGTGCTCAACACTGGT	158	GGTT	G	17	0	7	0	8	6	26	0	15	0	23	0	5	2	3	0
comp190500_c0	TGGCAATTTCTTGTAATTTTGTTGAAGTTTAAAACATTTCCCCCCTCTTGCTATAGTTGTTAGACTCTTATTATAATCCAGATTCTGGGAATTGGATTAATTGTTAACTCTTTTGAGCTCCTTCGAGGAGCTGGATACTGTTGAAGATGTTATGAACATCTTATTTTCAAAATAGCTTCAAATTGAGATGAAATATCTTATGCATAAAAGTGGGGCTGTCTTATTTGTATTCCCCCCTCCACCATGGTTTATGCAGTTTCTTTGGGCTGGATGGCTGGATGGATGTAATTCAAAATGGAAAGTTGACTAAACCATCACTTGAAATCTTAGGAAATTCTTGTAACCTCATGTATTTATTTTGTTTGGAAAAAATGTTTTAGACTTCTTGAATCATTGGGA…	366	GAA	G	2	1	0	1	1	5	4	0	4	1	6	3	2	0	0	3
comp190513_c0	TCTTGCTCCGCCGTCTGCGGCGGCCGTGGTTGCCTTTACGCCGCTGCCATGCCTCGTCGCGGTATCCATCGGGAGACCACGACTTCTGTTTGAAGAGCGGCGAAGGATGCGGCGGCGGCGCCGGTAGTGGAGGGGCGGTGGTGGAGGTGAGATGTGACATGGGCACCAACGGGACGCCTTCTTCGTCAACCCATACGGCGGTGCTGAGCGGAGGACGGCGGAGCCGGGGGTTGATTGGGGTAGCTCTTCTATGGCTTTGGGGGTTGTTTGGTTTGGTTTGGTTATTTTTTTTTATGTGTAGTAGTAG	223	G	GC	0	13	0	4	0	10	0	21	0	4	2	12	0	11	0	14
comp190514_c0	GAGGACAAGATGAAGGAGCTGGAGAGCATCTGCAATCCCATAATTGCAAAGATGTATCAGGGTGCTGGTCCTGGTGGTGATATGGGTGGAGCCATGGATGAGGATGGTCCGTCAGTTGGTGGTGGTGGAAGTGGCGGTGCTGGGCCTAAGATTGAGGAAGTTGATTAAAAATGTCAATGTGTGAGATCAGGTTTTTCCCCTGTTCCAACTACATGAATATGTAATAAATACTTTTGTGTAAGTTTGGTTTTTCTGTTTTGTTTTGGTTTTATTTAGAATGTAATGCAAATCCTCTGTTTTATTGTTTCATAATCTCATTGAGTGAGATACAATGTCGAGCCTTTCTGTAAATGAATGCATGAATTAGCGTCTTTGGCCAA	175	C	CA	139	0	32	0	17	31	45	76	69	11	10	38	93	18	30	18
comp190536_c0	GGGAGGATAGAGGCAATGATCCATTTCAATACAATTGCATTTGGTCGATGACGGGTTTTAAGGAAGTGTCTTATCTCAAAAAGCCAATTAAAGGGATGAAACATATATCAGCAGAAAATTTCAATTCTTCCATTGACCTAGCTTTTCGGTTGTTGAGAATCAAGAGAGTTGTATCAAGCAAAAGAAGTGCAGGTTGACGCGTTGATAAGCTGACCACGACTAGTTTCAAATCAGAATCAATTCACGAGTAAGCCATCTGAACCAAATTGACTCAACTATAATTGTAGTTGAGGATTCTGCATTTGTCATCTCTGTTCAACAAACTCCACGACTTACAGAAAATGACAACACCAGAACAGTGCCCCTGCTTTGTAATCTGCATACATAGAACTTGAATCC…	564	C	CAT	2	6	0	5	0	3	0	4	0	4	5	8	0	10	0	4
comp190585_c0	CACTCATCTCTCTGGTTTCTCTTTCTCTCTCTGTTTCTTGTTTACTAGTTGATGGATTGTGGAGGATCACGGAGATGGGAGGAGAGAGAAAATGAAGGTTAGCTAGTGAGAGAGAGAAAGTTCTTTGTTTTTTTGATTTCTGAGGAGTTGTGGGGAGGAGACACAGCTGGCTTTGCAAAAGGAATGAAATGAAACTGCAGGCTGGTCTAACAGTTGGTTTGGTTAGATCGTCGGT	107	T	TGA	45	0	22	0	28	0	44	0	39	0	14	9	13	2	27	0
comp190596_c0	TGCCGGAGTCTGACCCACCGGTGCCGGAGGTGCTGCCATTGGAGGAGGTGACTTTTGTTGCTTTCTTACTGCTAAAACGAGGGTGATGAGTTTCTGACCTTTGTCACAGTTGGCTTTAACACCGCTGATGAAGTAGAATAGACCAGATCGATCGAACTTGAGGACTGAATCACCGTTGTCAAGCTTCATGATTGGTTTCTGGGTATTGCACTGGTCGTAATCTTGTTTGGTTACTACCAAAACTGAGTTTGATCCTTTCTTGTATTTGAAAAAGAGAGTGTCATTAACTTGAAACCTGAGTCTTCCAGCCCAGTGATTATAATTCTCAGAAGGGTTTAAGACCCACCCATCTTTCCCACCAACGTTGAACTGATAAGCCTCCAACAACCCCATTAACCC…	406	T	TAACACC	138	75	77	26	31	26	86	9	143	31	69	70	82	81	103	101
comp190597_c0	TGAACAATCTTCTGCCATGCCAAGGTGGGTATTGTAGTCTGATCTTCTGTTTTATTATTATTTACTTGTTCAGATGGATTATATTATGTTGCAGTCATTATGTCTGCTGAGAATATAGATCAGAATGCTTGTATAGTGCACTGTCTGCCAGTTTCTGTAACTTAGGAGAAATTTGATCGTTTTTTGCATATTGTAGCTAGTACACTTTACATTATAGACCTGGCTCGGATGTGTCAAAAAATATATATTATAG	115	AT	A	15	4	6	0	10	3	10	5	10	3	5	1	2	0	5	1
comp190613_c0	TATAAATAGCAGAGACCGTTTGATTTTCTTGACAAACTGAGAACTTCACGTGCTCTCTCTGTTCTTCTTCGCCTCTCTGTCTCTCTGCTCTGCTTCTCTGTTACTGTCTACCTCTCTCTCTGTTTCTCGTGTGTGCAAAATCTTATCCATTTCACTTTTGTGTCTGTGTCTGTGTCTGTTTCGGTGGGTCGTTCAGAGAGATATATATCTATTAATAGAAAGGTAGTTAATATAGTTGGTGAATTGGTTGAGGAAAAAAGGAAATTGGTAAGTAAGATGGAGAACACAAAGCAAGTGAGTGGTGGTGGTTCATATTCATCTTCTTCGTCATTTACTTTGGATCTCTTTGGTCCCAAAGACCCCTCCTCAGCTTCTTCATCCTCCACCGACATTTTTGGC…	164	CTG	C	2	0	1	0	1	0	15	0	10	7	65	0	7	4	32	0
comp190620_c0	GAGATTGATATGGAGTCCATACGATCAAGTGTTTTCAGTTGTTGATGCAAGCCTCCTGTTCTATTACCCACAAGTATAAACCCCGTTTGAAACCTTTGCACAACACTGTTTTGCATCTCACTTGCATAACCCATATAGAACTTGAAATTTGAGCAAGAAAAATATCATAATGTTTTCAATGCATTTAAACCCCGCTTGACAATGGCTTGACAGCAGCTTGAGTACAAAATTTACAAAGAAGCGCAACGAAGAGGTGCTTGAGCACTTACGATACGAATTTGACCTATTTTTATTCTCATTTTGCCTCTGATCGTTTAAAAGCTATCACATTTTTCTCTCCTTAGAGGATTAGCTTGTTCTTAAAGTCTACGAAGATGAATCTCAATTTCAGTTTAGTCT…	172	G	GT	2	3	0	2	0	5	2	3	0	1	1	1	2	0	1	0
comp190621_c0	AGTCTTTTTCTTGGCAAGATCACCGGAAGCACCAAGTACAATAATAGAGAGACACCCAGTTTCAGGAACACTCGCATATTCTCCCGAAAACGATTCATTTCTAATAGCGGATCTTTTCTCGATGGTCCATTTACCTGATCCCATTTTCTAAGCTTAACACAACAAACAAGTTTGACCCAAAACTCTCACACAATTACACAAAGCAAATTCGGTTATTCCTTGCGATCTGTAAGCTCAGAAGAGTGTTATGATCAGTGGAAAAAACTGTGAATCAAAATCTGAAAGCAAACAAGAATTGCGGAAGAGAAGAGAACAATCAGAGAGTAATTTTACAACCTCTCTCTAGTGAACGGTTTTTGATTAGTCCACCAACTCTCTCTTTCTTCTTACCAAACACCA…	337	C	CTT	32	3	3	14	16	9	8	6	18	18	22	6	36	9	37	0
comp190628_c0	TCGACATTCCAAACATCTTCTGGATTGTTTTCTTGAAGCAAGTCTTGTGTTCATCCATTGATGCATGAATAAACTCATCAATGTGATCCTTTACATCCTCCAAGAAAGTAGCTTCTTCCGACTTCTTCTTTCGGCATGAACTGATGACTGGATTTGTGGTGGCAGCTGATTGTTGCTTTCCATGTCGACTTTCTTCCGTTGCCATTCTCACTAATGCCTCGTATTAACTCACCAAGTCTCCTTTGAAGATCGGCGATGAAGGAGAATCGGCGGTGAGGGAGGATCGGCGGTGAGGGGCAGCCGTGAGAGAGAGAGAGAGGGGGAAGCG	205	T	TTC	188	22	129	0	164	26	176	43	83	56	184	34	37	55	79	13
comp190637_c0	CAAGTACGCAAATGTGTCATTTTATTACTTAATCCATGAAATTTCAATCCACCATTTCTATCCCACATCTCCTACTCCTCATTCGGCTTACAAATTCTCAACCAATAGACTCCAGGGCAGATTAGACATGGAGTCCAATCCTCCCCTTCAATCCTTCCAAACAAACAGCCCCAAAAGAGCATGATAAATTGGTCCAACAGTCCAAATCTCTTTCAAAATTTCCAACAACCCACAACCTTTCTCAAAATACATACATATACATATGAGCTGCAAAAGATGTATCAAAACTAATAATGAAAAAATCTATAAGCAGCTCAAATATGAAACTTAAAATTAAATACAATCTAACAAAGAGGAAAAAGATCGATGATCAACATAATAGATATTATCAGAGCCAAT…	142	T	TC	12	9	11	0	2	6	10	4	9	0	9	1	8	0	11	0
comp190692_c0	AAAATACATTTAAGGGTTTTTGTCTTATTCTCTCCTTGTTTCTGTTTCTCTCTCTCTTTCTCTTTCGTGACATTCGAGTATCTCGGAAATTATGAAGGGTTTTCCATGTACAGTTTCCTTTGTTTCAACAATAAAGAGAGTGCAAACCGGGACGATAAAGGGTTTCACAGAAAGTGTATTTTCAATTTTATGAAGATCAGTATACTTGTTATAGAAATGCAATGCAATTGTACTACACTTGATCTGAAGTCTTATATGTTGATTATTATTATTTT	118	C	CT	142	0	67	0	47	16	137	81	146	0	151	0	146	0	62	0
comp190727_c0	AAATGAACTACTGACAAGAGGAGAGACAACCATCAAACTGACCAATTGCGTAGTCAGCATCCAACTCACTGCATGTGCACCCCCACGCACTCTCTCTCTTTCTCCAAACTCTCTTTCATATCTTCGATCCTTCTTGCAGATTCCGATATACGTTTAATTCACTCAATTTAGTGCATTCAATTCGACTCCCAATCGAATTGTCCACTGAATTAGGGTTGGGACTGTGATTTAGAGCAGAGAGAGAATGGATGATCAGTTGGAGAGGTTGGGATCGGATGGGGCGGCGGGGCCGGAGGAGGCGAGTATGAAGGAGGAGCTGTGTATGGAGATTGATCCACCGTTCAAAGAAAACCTTGCCACCGCCGATGACTGGAGGAAAGCGCTCAATAAGGTGGTTCC…	151	CGTTTA	C	19	0	10	0	16	0	7	0	11	6	13	2	18	0	6	0
comp190777_c0	TCAGCGGTGTACTGCCTTGGTACCCACTGATGCAATCACTGGGTTAGGGTTGAAGATTTTCTAGGGTTTTACAACGCATGGATATGGCTACTTAGTGGTCATTGATCAGTTATTAACCCTAGCAGTAACCATTCTCTCTTTCTCTTTCTCTTTCACGAGTTCGTACGCGAATGGAAGACATTGATGATGATTTCGGCGATCTATACGCAGACATTGAAGTTCAAGCAAGTAAAGCCGTCAATGACAAATCAAATTTCAGTCGATTGTACATAGAACAAGACGATAACAATACCAAATGTATCGATTCGGTTTCGAAGAATGTCGATGTGTTAATTCAGGACGACGATGAAGCGAAGAGAGATTCGAGTGTGGGTGTTGATAATGGAAGTGATAGCGAGG…	91	C	CT	24	9	13	0	27	0	14	0	11	0	5	0	1	0	3	0
comp190835_c0	TAAAAAGACCGCCAAAAGGCACCAGAACAGATAAGTTCAACTTGATATAATTCATTGTCCTCGAAATAAGTGCCACATGTGAACTAAGAGCATTCAACAAATGCAAAACAGGTGCTGATACCCAAAGTAGAACAGGGGGAAAAACTAAAAACCCAAGCCCAGCATATAACAAGGAAAGGTGAGTAACATGCATAACTCAAATCCACTCCTCCACTAAATGGTATATGGCATAAGCAATTACAGATTACAAGTTTGAGATTTGTATACATTTTCATGAAGAAACATGCCAAAAAGGAGAGAATTATCTTCAATTAGTTTGACAGATATAGTAAAATGGACTCCATAACCATCAGAGGTAAGAATGAGATTTGCAACAGCACGAGTGAGTCTAGTTTTAGT…	418	A	AT	1	1	1	2	4	0	0	1	4	0	2	3	1	0	0	1
comp190850_c0	GTGTGTATCTCGAGAGAGAGAGAGTGGATATGTCTTTACATCTGTCTCTGCCTATTCTACAACTCAGTTGGATTGAGTTGCAACTAGTGCATCAATTTTAAATGGTTTATTGTGAATAAAATGAGTAGATCCTAAGGTTATGGGGGGAGGAAAAAAAAAGAAAGAAACTGAACTTACTGAAACTGCAACAAATAACACTTTTGAATGAACACAAGGATCTGAATCATATATGAACAAGCATAGATCTGTACAACATAGGTGTGTACTTGGCTTATTGTTAACTAATTTTTATATTGTGTTCGACTCATTGTATCTGTTGCTGCAAGGTCTGGAACATGATCAAACTTA	150	GA	G	4	1	1	0	3	0	2	3	6	0	0	1	1	1	5	1
comp190866_c0	AAATAACGTAATACAAGTTGCCTTCTTTCAAATTAGATTCTGCTTTGTTTGTTAACTCAGTTACGATCCGTTTTTCTTCCTCCGGTGAGAAAGGTATTCCAATTGCTCCATTCTCCATCATATTACCCGAATCAGGAATCGTCATGATCGTCACCAACGAAGGAAAATACGGAGAGAGTTGTGTTTAGAAGTTCGAACGATGAGAGATGGATTTGATGAACCCTAGATTGCAGGATTGGGGGCTTTGATTTCGATCCCAAATTGACCAAACCACCAAACCACAGAAGAAAAACTGTTTTACCGTCTTTCAAAGATCTTGTCTTCTGTTTTTG	156	AACGAAGGAAAAT	A	27	10	3	4	7	2	4	0	10	8	0	4	6	3	1	0
comp190887_c0	CTTAGATGGTATTAAGTGTAAAGATCTTTGGTTCTTGTTTTGTAGCTTCCAAAGATTTGAATTATATTGTATGAATTTTGATCTTCACAGTATTATCCTCTCTCTTCTCTGTTCTATTTTAGGGTTTTAATCTCCCTAAGTATGGTTATGTATATATACCCTTTTCAGTTATGAATTTTTCTTCTCTCTTTTCGTTATATCAAGGATTTCAGTTCCTACAATTAGGGTTTCTTTCTTACCTGGCAAGTTGCAACCCCAATATTGTTGGATTTTGTTGATGTAGTAGATTTGATCAAGACTCACGTATTTGATCACAAAGGGTTTCTGGGTTCTCCTATCTAGTCGATTTCATTCACTATTTGTCGCCTTAATTCTGAAATTTACACAGTTCACTGTTTA…	295	A	AC	0	8	0	4	0	2	0	3	3	19	0	14	2	6	0	2
comp190890_c0	AAACAGATCTTCAAGACTTGGTCCCAGCAAATCCATGACAAGTATATTATCTTCCCCATCTATGCCAGACCATTTGATGCTAGGAATACCACTTCCCCCTTGTAGGATATTATATAGCTTGGCTTCGTAAAACAGTTGCGGATGTTTTGTCTTATTGTTTTCGATCTTCACAGCAAGGATCTCAAACGTATCAACATGAGTAGCGAGAAAGATTTCTCCGAATGATCCACTTCCGATCTTGCGGCCGAGCTTGTATTTACCTCCGACGATCCTCTCCATGCTTGGAATCAGATCGGCCGATCGAATCTTTGAGAGGATCAAAGAAAGCTAGGGATTCGATGTTCGATTCGATTAACTAGTCAATTGATCGGAAAAGATTGATTGGAGAGCTGGAAAAAA…	408	A	AT	32	6	12	5	27	8	35	3	32	13	52	5	25	13	19	2
comp190898_c0	TTCGCCAACAACACCAACAACATCCAGAAATTCATGGGCAATCGTTCTTACATTGTCTATCCCCCGGAGGGGCCAAGACCTCAATCACCAGAGGAACTGAGGGAGATGGCTCGAGATATAGCTCGCAAGAGCAACATAAGTTGATGTGTCACTCAGGTTGCATGTAAGCTTTTGTAGTACTAGAAAAAAATACCAGTATCAATGTAACATGATAACGTTAAGGTTAATACAACCAAATGAATAATGTGTCTGGTATCAGTATGTTGTGTTTATGGGATCTCTTAACTTGGTTGTTTGAGAGATCAAAATAAATGTGATTGTAAATTCTTTTTTATTTCTTTACTGAAATGTGATTTTCTATCTTGAAACTGTGATATCTGTAATGGC	272	A	AT	0	27	0	22	26	2	11	8	0	49	0	18	16	16	3	36
comp190949_c0	GGTGTTTATATGTCATATAATATGTAAAATGCCTACTAATTCTACTTATGGAAAAAAACATTTTAACAAATACATTGATATTGTCAGATGAAGACAACATCATAATCAATAAAAGGGTACATATGTTGAAATTATAGAAAACGTCTTATTAATGCTTGCAGCCAGAGTATCAAATGTTTCCGTATAAAACACAGAAGACAGGATTCAATGCTTTCTAATGGGAAACATTGATATCTTTATGGCCAATAACAATATGCATCATCACAGAAGAGGTTTAGAAAAGCATCAATGAGTATGAATAATGGGGAATACATCACTGAAGAACAAAAATTAAACCATTGATTGAATCAGGTAATCGAATCAGCACTTGATGAAATGGACCCCGAGAGGTGACAGTTG…	192	C	CA	3	0	1	0	6	0	0	1	0	1	1	0	0	4	0	2
comp190956_c0	GTCCGATCAAGGTAACTCTGAAAACATTCTCTTTCTATTTATGTCGATTTGGCATTCAAATATACATGCTAGTATAGTTCTCTGCAAAAGATATTCATTGGGTAGACCGCAAAGGGACTACCAAGGGGATAGATGTCCATATCCACCACCAGCAGCCGAGAGAGGATGGAGCTAGGTACCAGCTAGTTTGGTAGGGAGCGCAGGAGATTGTACTGTATACATTGGTTCAAGTCTCTCGAGTTCAAATACTTCCGCTGTTGTGAATTAGTGGTATTAGTTGGTCGTAAAATTAAATTATTATCTCACCTACACTGTGATCTAGTTTTGTAAGCTTTGAAAACCCTCTCAAAGTTGAGGAGAACTAGTAGTTTTTATAAATCAATGTTGACCCTCATGTGA…	311	A	AC	0	5	0	2	0	6	0	7	0	4	0	7	0	1	4	0
comp190964_c0	AATTATAAAAAAAAATTAAAAAAATCACAGAAAGCCAAGAACCCAGAAACCGAATTGGAGATAGAAAAAGAAGCAGAAAAACCCTAGATAGAGAAGAGAAAGAAGAGGGACTGTGAAAGAGAAAGTGCTTACAATTCTATGTGGCTAGTTATACATGTGGTTGTGGAGTAGTAGCAGTGGATTTATAGAGTTTTGTCTCGGAACGCGATTGAAGGATGGTCTGCGCCGACTCATGAGGGAGGTTTTAAACACGAGTTGCTTCGCTTTTGCCTTTGTGTTAGTAGG	142	T	TG	14	23	15	4	23	22	0	4	16	13	11	9	6	6	1	4
comp191004_c0	CCAAAAGAATCAACTCAAGGCAAGAAACTCCTAGCCGGCTAGCTAGCTTTATTTGATTAAATAATAGTAATCTTCTTGTTTTTCTTCTGTCCTTTCAATCCTTTCTTTTTTTTCCCCTCATCTGATAGCTTGATCTCTTACCTGATCTTAGAATACATAGCATGCCACATGAAGTTCCCGTCAAATTATGTTGTGATACGATGTGGGTATTGACTGATTATGATTATATCATCAATTTCAACACTTATCTCAATACTGATATGTATCATGATCTTGTATCTTTGGGTAGTGTACTAGTGTGACATCCATAATTTTGCATGATCGCTATTATGTTTTAACTTTATATTCTCTAATCCGATCAATCTCTCAATCTCTTGCTTGCTCTCATCAGGCTGACAA…	218	T	TA	0	15	2	4	0	10	0	17	2	10	0	1	5	2	0	3
comp191035_c0	GCATTATGCCAAAGGTTAGATGTGTACTCAATCTTTTCCCTCACAAATACACATTATTGTGTACTAATTGGGCGTTGTTGTCATATATCTATTTAACATGTTGATTTGTGTACATCTTCATTGTACATGTTGGATAACAAACTATTAGTAAATGGATCCTTTATAAGATTCTTACAATTGATTACACTCCAAAGGAGAAAAAGGACTTCTATGGAGTGTAATCAACACTAAGAATCTCAGAAAGGACCCAAAGGAGTTCAATTGCATATAAGAAGCTGATATTCAATGCTCATGTGACCAACAATGTGGCTTCTAGTCAAAAATGCATAACTAAATGGCATGTAAGAATGAATGACTGTCTGAAATGAACTTAGCGTTTAATGGGATTTCTGATTTCAA…	422	G	GT	10	4	7	1	11	0	16	1	2	2	1	0	2	0	6	0
comp191050_c0	TTGTTTTCATTTTCCTGTTGTTAATGGTTCCATTTGCAATGTTTTTTAAGCTTTGACAACTTTGTGTTAGTTTTAACTATGGTTGAAAACAGCTTGTTTCATTTTTATCGTGGCATCTGAAGAGGGTATGTGATGAATTATCTGCTTTCATGAAATGGCATGTTGTTGTAGTTGTTTCATCACTACTAGTTGGATATTGAAATATTTTGTGGATTTTTTTTTTTTGTATTCGAGTAATATCCTGTGATGGAGAAAATTGAATTATTCCTATCTTCCTTGGTGTTCACTTGCATTGAATGTGCATACATGGTAGGTAGTAGTGCAGCTATAGTTGAATCTGGTTTATTTAATTTCTTTTGTTTTGACCGAATGAATTGTTGTATATGTTTTCAGATTTCC…	117	CTGA	C	1	0	2	0	5	4	0	1	1	6	2	2	0	1	2	0
comp191062_c0	CACCATTCGATAAAAATCTGGGGGCCGCGGGGTGCACAGCACATAGTGCGTAATATAGAGAGGGCAACACGACCGTGCACGACGTGTCCGGTCAAAACCCTAGAAAATCAAAATTACGACCTTTGCACAACATTATATCCTCAATACTTGTTCTCTTTCTTCTCTCTGTTGCTTGGCGATTCCATTCTGAAGATTTTCCTGTAACAATCCAAGATTTCAAGTCCAATGGCTGGGCAGAGGAATAATTATGGAAAGCGTACTCATTCCCAGTCTGACTATGGTGATAATCGGGGAAATAAAAGGAGAAATTTTGGTGATGACAGAGATGTTTTTTCTATCGGATCAGAAGATACTGTATATCGGTACCTGTGTCCTGGGAATAAGATTGGAAGTATTATT…	131	C	CAT	2	9	0	9	8	9	9	3	0	22	0	27	0	15	0	15
comp191063_c0	CTCATTAAGCTTTCAAAAGGTACCTGATTGAATAAAACCTATATCATTTTATTTTCTCAGGTAGAAATAGCATTTTTTATTCATGTAAATCTTATTTTCTTTTATTCTAAATGATGTGCTCATATGTGTTCCTATGCATGTTTATATGCTGCGGTGGAATGTTAACTTTTGAACTTTAATGCTTGAGAAGTTACTTTTGGTATTACATTCCATATGGGAAGCATTTTTGCTCTGCTTTATCCTTCTTGTTTTGCTTTAAGCCTACAATCTAGGACTCCAATTTGTATTAAAAGGATAAATGTATATATATAATGCTCGAGTTTTGG	123	TA	T	3	0	4	0	2	0	0	3	1	1	6	0	4	1	2	1
comp191082_c0	GAAACAAATACAACAATTTTCTTTCCTCGCTTCTCTTCCATGTTCATCAGTTCACTACTGAAACTATTAACTTTGAAATAAATGCTCAGGCTAAATGTGTACTGCTCTTTAGTGCCTGGACCAAGACAAATCAAGATTGGAAGCAGATTTGCTTCATGGGTAGTTCAGTATCACAGAGCACAGAAGTTACCTCAGAGGATTAATGCTGTAAATGATGAGATGGATGGAGGGACTAGCGGATTACCTCGTCCGAGGTGGGACCCTGGTCTGGAATTCGAGGTCCCTTTTGAGCAAAGGCCGGTGAATGAGTACTCATCTCTGAAAGATAGTGTTTTATATTCATGGGGCGAGCTGAGTCCAGGTTCCTTTTTCCTACGTCTTGGAGGTCTCTGGTTGGTG…	828	C	CA	168	45	157	35	175	51	178	46	140	79	185	37	153	72	137	25
comp191085_c0	AATTCAGGTAAGCTTTTGGTGCATTCAAGAGGAACCGTCTAAGAGGCCAACTATGGGGAGAGTGGTGCAGATGTTAGAAGGGATTGTTGAGATTGAAAAACCGCCTGCCCCTAAGGCGGTGGAGGAGATGTCTGTTATTGGAACCATTGTGAATGGGAGGAATGTAGAGAGGGCATCTTCATCCCTTCTACGATCCGAGCACAAGTGGAGCTCCGATTGTTAACCATTGCAGAGAAGAGGACTATCTTAGTAGGGTTAAATATTTGTGTTTAGAAAGATGGTTGAATTTTTTTTAGTTAGATATGATGTTTGTCAAAAAAAAAAAAAAA	238	AGGACTAT	A	29	0	20	0	14	10	15	4	12	0	17	0	32	2	6	0
comp191108_c0	ATGAAATCCAATCCAACCCTCTACTTCTTAACAGCAGGTGAGGCACGAGGCTCCAGATTGGGCCGTCCTACTCCGAGTAGGAGACTGGATACTGGATGAAACGGCGTCGTACAGGATCCACAGTGTGCGTTTGTTGTATGATATGATCTCATCGTCTTTCTTCTCCAAAGACCACTCGCCTGCGTCTCCACACAGAAAAACCCTGGCAGGCTTTCCATTCTGAACATCCCAATCGAAGAAAGAAAAACAGATCAGAGTCTTGGATCTGAATTTCCTTAAAAAAGGGTAGCTTACAATGGCGGGGAGAAATCGCATTCCTAGTGATGCATTTGACAATCGGCGT	122	AGT	A	48	5	25	0	39	0	44	0	22	0	10	5	18	0	6	0
comp191111_c1	GGCCTTGCTGCTTCTGCAATTTGTGCAATGGCATGTTCAGTTGTATTGTTGATCATAGCAATTGTTTGTCTATTCTAGCCGGTCTGTCAAATTTGGTTTCCTCTTTATACACCCTTACAACCATCCACAAAGGCAAGTTGAATTTGGAAATAGAGCTGAGCGTGTTTTTTTATTTTTTTAGATAGGCAAGCTGACCGTGGTTGGATTAAAATTTGATGTATATAAAAGTGAAGTAAAGATTTCTCAAATGTTTCAACAATGTATAATATCAATATTGCACAATATAAAATTAATACATTGGAATTGTACAGAACTTCTCTATAGTACTATATAATTTGAGGCTTTATTTTATGAGCATGTAACATGTTCATTTATAAAATTGAGGAAGTATGTTACACT…	164	G	GT	1	0	2	1	0	3	0	12	0	3	8	0	3	2	2	0
comp191115_c0	AACTGAACGATGTTCAAACTGTTCCGGTGCTGGAAAGGTCATGTGCCCTACGTGCCTCTGTACAGGGATGGCAATGGCAAGCGAGCACGATCCACGGATTGATCCCTTTGATTAGAAAAAACATATATCATTTCCTACTTCTACTTGTACTATTTGAGATGTATAGTTGTTTTGCTCTGGATACATGTGTACATATTTTTAGCATATTCTGTGTATACAAATTGTTTGACAAGCAATACCCTTTTTACAAATGTAAAACACACATTATTATTTGTCTTGATCAAAGAATTTTCATTGTAAAATTCCTCCTAGTTGGAATGTTTGTG	119	AAAC	A	29	39	46	5	37	14	53	8	16	15	31	0	22	5	22	0
comp191133_c0	CGCGGATCATGTTTACGCTTCTAACCTTCTCCACCTTAACCCTGGGTAAATTCTGCGTGCATTTCCTTTCTTCCTTCTCCATCTCTTCCCTCTGTCTCTAGTAATCGCAAAAGACTCTCTCTCTACCAACTTCTACATTCCCAGATGGGAGACAACAAGCGCAAACGAGGCCGAAAGCCCAAAAACCGACTCCCCGAAACCCTAGATTTCCCAACCACCACCGCCGGCGACGGCGCCGGCGGAGCCTCATCTTCCTCTCCCGCCATCGACAACGACGTCGTCTTCTCCGTCACCAACGTCGAGCTCATTGACAACAACCCCGCCACCACCCACCGCCGCCGCCGCGGCCGTCCCCGCAAAGACTCCGACCACTCCGACAAGACCGACAAAACCCTAGTT…	89	CCT	C	22	0	1	0	4	3	1	0	1	0	1	1	3	0	2	1
comp191134_c0	GTCCAAAACGACGTCGTTTTGGACAGTCGGGGGATTCGGGGGGAAAACTTTCGAGCTACAAAACATTTCTCTAAAATTTATCATGGCAATTTCTACTCAACTTCTCTGTTCTTTTTTTTGTCCCTCCCAAATTTGTGTTGTATTATGCGCTGCAACTCTTCATTGATCACTTTGTTGTTACTGATCTTTATTAAGCTTCAAGAAAGTGCCTTTGCCTTTGTGATTTTGCTCCTATTAATGTTGGGGAGTTTTATCGGTGTTTCTTGCCTAAATGTCTATAATTTACTAGCCTTAATTTCTATATATTGTTTTTTTTTAATTTATGAAAAGTGCTTATAAGTTGTTAAGCTTAACATTATGGTAATTCAAACTTAGGTATTATTTG	135	G	GTGT	0	10	0	11	4	5	2	10	0	4	2	7	0	15	29	0
comp191138_c0	TGAGGCTTTACAATGATCGGAAGACCAAATGTGCGATGCCAAGAATCTCAAAGCGCTATTAGAAATGAATGATGGGCCTTAGTAACTTTTTTTATGCAGGGCTGACCCATCATATTTTTATTTTTATTTTGTTTATTTTATTCTCAATTTATATTAAGTTGTGTACGGGTAAGAAACTAAATGTCACCGTATCTCGGGAAACTATCCTTTCGTCTTGGTGCGGGTGGAACTACTTGTCTTATTCCATAACAAGAATTAAATGTATTTTTGTTTGTGTTTGGTAGATACGTGGGTGTCAAATCTTGTACTCATACCAGTTTACTTGTATATTGACACATTTTGTCTCTTAGCG	86	C	CT	1	0	5	0	2	5	0	9	14	2	9	0	2	0	8	0
comp191140_c0	GAATCTCAGCTGCCTGAACATCACACAACACAGTTACATTTAAATGGGGGGCACAAATTTGACTAACTGTAACCAACGGCAATATAAACGAGAATTTGAAAGATGTGAAATGTCAAACAACAGAGATCACTAATATTCTCATTGAAGATGAATACAAAAGTGTTTACTAAGGAACTACAGCACCACTATATGAGAATGCTTAGCTGCAGTTCAAAGTAATTTCATCCACAAAGCTAAAAGCAATGTCACAAGATCATAGAGACTAATTCAAGCCTTAAAACTCTGTATTCCATGTGGTAGTGACAATCAAAACCGCTAGACCTTGTAGAATGTGGGCTAGTTACTAGTTAGCATACCATACCAAATACAGAGATGCTCCTGAAATTTTTAAAGTTCAAA…	439	C	CA	0	17	0	15	0	17	0	22	0	10	0	4	2	3	0	3
comp191145_c0	AACAAGGTCACTGTGCCTCTCATTCTTCTCTCACGGTCTCTCTCTCTCTCTCAAACCCTCCCTCCACCGCCGACTCCCTCCCTCCCTCCGCTGTTTTCTTCCTCCTCTCATCACCGCCGATCTGCAACGATCATCACCGCCGACTCCTTCCCTCCGCTGTCCTCTCCCTCCTCCCATCACCGTCGATCTGCAACGATCATCATCGCCGACTCGAGATCTGCAACGATCTAAACTGAGATCTGAGCTTTGTTCAACGAGCTATGGATCTGGATTTTGCGACGGAGGACAGCGAAGCAACGACGGAGGAGAGCAACGGAGGAGCAGCGACGAAGGAGAGTGTCGGAGGAGCATCGACCGAGTTGAGATCTTTTTTTCAACCCTCTGGTCTTCAACATCCTC…	267	CTG	C	2	21	2	0	3	0	7	0	21	0	20	9	33	3	0	11
comp191157_c0	TCGAAAACACAAGCCCGCCTTCATTTTTATGCAAAAATTAGTTTTCAAAATTCAAAATTAATTTTTGGATATTTTCTAAAAATATGTTGTGTTAATATTATTTTAAGAAATGGTTCGTCAAACAAATTTTATGTGCTTTTCAAAAAATAAAAACCGACATCACAAAGCAGGGGAAAAAAAACACACAAAAAGAATTGTTATAGGTGGAAATTGAGTGTATTTTTTATTTTATTATAAGAATGAAAAAATCTGAAAATATTTTGAAACCTTTAAACTTGCTTAAAAGTCTAAGCGAGAAGAACTCTCATCTATCAAGCTTCGGCATCTTCTCTGTGTTCTGGCTTTGTCCATTAAAAAAAAAAAAAAACGAAGCTTTGGCATCTTCTTGTGTATGTCCTT…	313	C	CA	2	3	2	0	7	7	0	4	2	2	0	2	1	1	0	2
comp191158_c0	GGGCACCAATAGTGTCAAGAGCAAATTGATCTGGATTGTTTTCATCCCCCAATTATAACAATTGAATAATACCACAGTGGTCATCTCATCTCTCATCCCCAAGAAAAATCCATGGAGGAAGTGTGGAAAGACATCAGTCTCTCTTCTCTCCAACAACCCTATAACTGCACCCACCAACTCAACTTCCAAGACTTCCTACCTCCTTCCACCACCAAAGACCCACCACCACCCACAAGGGTTTACGAACCCTCCTCCGCCAGAAGCGGCGGCGCCACCGCCTTCGGTCCCCATGCGCCGCCTCCGGCCACCGTATTGAGCTTGAGTTCAGGTGGGTCCGATGAGTTGTTCTGTGGCCTTGAAAAGTCCGATCGGACAAGGTCACACCCACAATTGCAAAGT…	716	C	CA	117	0	89	0	38	0	66	0	142	0	77	4	51	50	20	0
comp191182_c0	GGCAGAAAGAGGATGAGAAGAAGAAGATTTATTTCTATTCAAGGGCAATGCTTGGTAATGATATAGGGAAACTGTCATTTGAGATTCTCATTTTTGTTCTTTAATGACATATGGAAACCTTATTGGAGGTTTGGGACGAGCATTAGAGGAGACTAGTCTCTCTAAAATGAAGAGAGAGGACCATGTGGTAGTGATGTGGTCAAGAAGAAATTGTAAGCCTTGTATTTATGACCTCCAGTTTGTAGTGGTGAGATTACATATAGTAGTCAATCTTTTGTTTTTGTGCGGAATGGATTTCATTGCCAAGGACTTGGAAGCTGAGTGAGGTCTTATGCTTGAATAAGTTGCCCACAATGGTCGTCATCTTCAGCATTGCAGGCAGGCTGTTTGCTGCCTTGT…	137	C	CAA	0	6	0	1	1	2	4	3	0	2	0	1	0	3	0	1
comp191184_c0	TATAATGTGAATAATTGGTTTTTTTGGTTGTTGTTGTTGCTAGATGTGGAAAAACTTGTACATAAAGTGAATTGACCCTGAGACTGTGACTACGTATTCTCTTCTTTTTTATTTAAAGATTTAAATTGTCTCCTCTTTCCCTCTCTTCCCATCAAATAGTGGGAGTGAATGGAATGGAATGCTGATGTAAGCTGGTCTGAACTATATTTTAACCTTAGAACTGGCTTCAATTTGGTTAGGCATGTAATATCATTAACTTTGACTGGTTATGAGATGTTAAGACTGTATATTTAATGAGATGGTGTAAATTTTGTAAAAAA	196	T	TA	0	12	0	12	8	6	0	19	3	13	12	17	5	7	12	1
comp191188_c0	TTTTGACAAACGCACAAGCATATTATTAGTTTTTGACCATTGTCGGGTATCAATTATGTAGTCCTATAACCCCAAACAAACACTAGCAAACAAACTTGCAAACCCGAAAACCCAATTGGCAATGCGGTCAGTTTAAATTTGTATACCCAAAAAGACTCAAAATTTTCAACCCTAGTCACTAGATCCCCATAACCAATTCCAGTCACCACTACGAGGATATAAACATACAAACATATATACATACATATATATA	106	G	GA	0	7	0	4	1	1	3	8	0	2	2	6	0	2	0	2
comp191209_c1	ACCAGGATGTAGCAGTGAATTGGCTATGTTCTATGAAAATGGTCCTTTTCATGTCACCCAAAACTTATCTCTTATTTGGAATGACTTTGGCTGGGACCAGGCATCAAACTTGATATATGTCGATCAACCAACAGGAACCGGTTTTAGTTACAGTTCTGACAATGATGACATTCGTCACAACGAAGAGGGTGTTAGTAATGATTTATACGATTTTTTACAGGCATTTTTCAAACAACATCCTCAATATGTAAAGAATGACTTTTACATAACCGGAGAATCATATGCCGGGCACTATATTCCTGCTTTCGCAGCTCGGGTTCACCAAGGAAACAAAGAGAAACAGGGGATTTTCATAAACCTGAAGGGATTTGCTATTGGGAATGGGCTCACAGATCCTGA…	1137	G	GT	69	80	0	79	0	101	0	175	31	90	0	145	0	85	10	71
comp191224_c0	AATATTATTAAGAAAGATTTAGAGAGGCACCAAGGGAGTGCAACCTGTATGCAAAGGAATACCTATTTCATCTATACATATAAAGCCTATTCAAAGGCCTCTACAAAATAAAAAAGTTGGTTCAAGGATGGATTGACCATCACTGAAATTAACTATACAAAAAAGGACAATATTCTAGTCTTGATGCTCAAAGTAGCCCTTCCTTTCCTTCAAAAGTTCTATTCCATTCCTCCCTTACCAACCACATTAATTCTAGAGGAACCAAACACCAAGTCTTCTTCTTCCTCTCACTCAAGCTCCTTTGACCTGTCCATGAACAAAGAAGCTCCCCCACCCTCTGAGGGAACATCCATTTCACACCAAACATGAGGATCAAAGACCATAAATACCGCACCACTT…	215	AG	A	0	3	2	1	2	1	8	0	1	1	3	0	0	1	1	0
comp191229_c0	GGAGTATTATAATGATTGTTATTTATTTACTAGAAGACAGGGTGTCCGGACAAACTCCGCCTGTTAATAGTGGCGCCGTGTTGTCACCTCCGTCCTAATCCCCCTTTTCTGAAAATTCAGTTTCAAAACGCAACCACCCCAATCTTCTCAAACCCTAGTTCGATCCTCATCAATTCCCAATTTTCACTACTCAAATTGCTGTTGATTCGAATCAAAGAGATCAATGGCATCTTCTGCAGACCCATGGGTCAGGGAATATAATGAAGCAGCAAGACTTGCGGATGATATAAATGGCATGATTTCCGAAAGGAGTTCCTTATCTGCATCAGGACCAGAAGGGCAACGTTATGCATCTGCTATACGGAGAAAAATTACAATATTGGGA	99	TC	T	7	0	5	0	4	5	9	0	5	0	11	0	5	0	9	0
comp191235_c0	TTTTTTTCCTGGCAAGTTTTCTAAGGCTCAAGTTAGTTAGTTGCCTTAGAGAGAATAAGGATGTAGGTGTTGCAGATTGCCTTGAGAGAACCGAGCGTGCTGCACTTTTCAATGTCGCTTGTGTTTCGTTGCGGGCATAGAGTAAAGCAGACCTCTTTCATCTTTGCAAAAGGGATGTTTATGCCTCCTCTTTTTCAGCGACAGAGGCCTTAAAAATCTAATCTTTCGTAACTCTCATCCTTTCATTTACTTTTTCTAAAATTATGGTAGGTGATTTGTTCTCTTTTCTTATTTGCTAATTTGTAATGAAAGTACTGGTACTTTTGTGAGGCCGATCCAAATGAGTTCTCAAGTATAAACTGTGTGGGAACTCTATTTCACCCGGCCTAGATTGAATTG…	641	TATC	T	0	4	3	0	4	1	2	0	7	0	0	2	3	0	2	0
comp191238_c0	GCCTACTATCGTTGGAGATGCTCTTATTAATACACCTTAAACAAGGCTATAAATAACTCATATTTTTAATTAATCGATTACACCATTTATTTTAATAGTCTTCCTAATTCAAGCTTATCCATTAACAAAAGTTAAATGGGCATGAAAAAGTGAATTTTATCTCCATCGCCATTCACACTCTCTCCATCATCACGATGATTTTTACAAACTCAATCAGTGAAATTAGAAATAGCGGACCCAGGCTCACAAGCCTGAGCCGCCGGCGACGGCGCCACCTCCGGTGACGGACGTACCGGCGCACACAGTAACTCCACCGGCAGCTCCGGTATCCCCTTCAAGTAGAATGTATAAAACAACTTGACAGGGAACACAATCTGATGTAGCTTAACCTGACCGTAC…	189	AT	A	15	0	4	0	37	0	118	0	28	0	19	0	17	0	7	20
comp191246_c0	GAAACAGAGTGCAAAATGCAGAAAATATTTATTTATGAATTTAAAAAATAAAATATGCACCAATTGAAACTAAACCGGTAAATGAATAAGCAATCAACTCATCAGTGAAGAAGATTTAACAGCTGTTGCTAGCAACATGCCTGCAACTATGTAATTATTTTAAGGTAAACATGCTAGAAACTTCAAGAACAAAACCAGTCAAAGTCGGAAAGCAATGGACCCTTGCTGAGCAGAAATCACCTCGTCATTCTTTCTTTCCAATCCCATGAGACATATTATAGATGCCCCGTGCAATAAGAAACAGAGAAGACGCAGCCAGAGCTGCAGGAATGGCAACTGAGGTGATCTTATCCATAGGACCTTTCAGATATGTGTACTTGTGCATGCTTTGGAAATATT…	146	ACT	A	201	0	93	36	138	0	155	0	176	0	183	0	168	0	168	0
comp191248_c0	GTGATTTTCTGTGCCAAAAAACCTGCTTTTAAGCCAAGTCGAAACGACTGCTGGCCAAGCAATACAGAAGTAGGCGGTAAACAAGAAAAACTGCAGCGTTGCCTGCTTCAACCAACCGACAATATATATATGTACATTACTGACATGTAGTGTAACAGAGGACTGGAAATCTGTAACACCAAACCTGATTTGGAATCTTAGACATTCTTTATTTTATTATTACTATTATAGTTATTGTTGTTATTGTTATAGAGTCCAGGTTGAAGAGAGAGTAATACAGAATACAGTTCTCAATACATTTCCAGCATTCTGCCTCTCAACATTGCTTCTGCTTTCCGGACCTGCTTCACTGGTCCTATGATAAATACCTTGTCAGCTGGACCCTTGTTGCCTCCAATG…	150	G	GCTAA	6	3	4	2	12	3	10	4	13	7	21	12	3	12	2	2
comp191264_c0	ATTTTTTTTTTTTTTTTCCATAATTCCACATATTGCCCTTAGGTTAGGGGGGTCAAGACAATGTGTTAGGAAATCAACAATTCCTAACCGGAATCGATGGGACAAAATAGTAAGCAAGAAAGATAAAACGAATTGAATCAATCAATCACACACAAGAACACAAGAATTTACGCGGTTCACCCACGGTTCACCATGATCAGAAAATGATTACAAATCTCTTACACAATACAAGTGTTGCTCATAGAAATTAGGGCAACGTGGAAGCAACAAAAAAATTACCGAAGTACCCAAAAAATCAGACCAAGGGGGTAAACTCCCCAACCCTCGGGGAGGCCTCCTGAACTCCCCATTAGACCCAGGGCTCAATGTTCAGTACTTATCAGGTTCTATAACATCTAA…	310	T	TAAACTCCC	0	3	0	1	6	0	11	2	3	1	2	0	0	1	2	0
comp191266_c0	AGATTAACTATATCCACAATCCACACTTCAGAAATGTCATAAAGTTTTATGGGGCATGATGATCTCCACACTCTTAAACAATTCATCATTTGATCATTGTGCAGAGTGACAAAAGCTTAAGTTTCCTTTAGTAATCATCCCACTCACCAAAGGGTTAAAAAAAAATAAAAAAATAAAATCAAAAAGTCATTCCTGAAAATGACTTGCCAAATCATTTTTCAACTTGTTTTCTTAAAACGCATTATATATATTTACCCGTACCATTCCAATGCCCCACCATCCACCAAGCAAAAGAGTGTTTCCACAACACCACAACAAAAAGGGGTAGTAGAGCATATGAAGATAACTTTGAAAATCTCTCCCTTCCCTTGACCGTGGCAATAACCGACAAAAGTGCCT…	166	T	TA	13	6	11	1	20	0	24	28	6	3	8	1	5	3	0	8
comp191267_c0	CCTCACCCTTGCCCCAACTTTTCTCATCCACCACATATCCTCAACTCTTCCATGTATATTAGTCCTTCCAAGTCCCCCAAAGAGTTCATTCCACAAAGCAACTTCAAGAAGTTATAACTCACCCATCAAATTCAACCCAGAAACAGCCATTTGTTTCCATCTTTTTTTGAATGAAAATGGCAGCAAACTCATTCTCTATGAGGTGTTCAAAGGTCCGGTCGTGGCAACGGTGTCCAAAGCAAATTCGAGAGCAGAAGGCAAGGCTTTATATCATCTGGAGATGTACTGTTCTGCTTCTGTGCTGGCATGATTGATGAGTTTCAACACTTGATGTGAGGTTTTAGGTTAGTTAAAGAATGAAAGTTCGAGGTTTAGCACTTGTAAAATTAACTATATTGG…	416	T	TG	2	0	10	0	5	0	16	3	5	1	10	4	2	1	7	6
comp191277_c0	ATGACATTCAACATATTTCTTCACCGTAGTACAAATCTGCTACAGCTGTATAAGGTTAAACACTGGAAATGATAGTACAAGAAAGAAAATCAAATCAAATCACAAATCCACTTATTGATCAGACCTCTGATTCAGTGAGGTCTTAACAATATTCATATACAAATTTCTATATATGTGACATACTGAACAGTTCTATCCCAGTTTAATCAAACATCATAGAAAGCCCTGAAAGGTTAGTACATGTCCTTAAAACAAAATTTCGATCAGTTTGGTAGCTGTGCTTGCAGAAATCAATTATGACTCGAGAGCCAAAAATGCTGCACCATAATATTTAAATCACAGGGCCAAGACGATTTGTGTGTTCATAGCGGCTGGAGTTCTTGCTCAGGAATAGCA	201	GT	G	25	0	20	0	15	0	16	6	21	1	24	0	15	0	16	0
comp191304_c0	TTGTTTGTTTGTTTTTGTTTTTTGTCTTTTCTTATCTTAATTTTACAAATCACTGAATAAAACGTGAATTTCTAGTTGTTGTTGGATCCAAGTTATACAAGTTTCTTTTGGAAAAACATATGTATCATACAAAAAAGTTTATCGTGTTATGTGGGCCATCTTAGAAGGAATTAGGGGATGGCTTTCCTCTGATTTGGATTAGAGGTTGTTATTCAGATTTGTAGGATCTATTATGATTTTATTTTAATGATTTAAATAGTTTATTTGTCAAAAAA	130	C	CA	85	4	7	5	17	1	21	0	6	0	12	0	9	0	16	0
comp191308_c0	GGGGAAAACAAACAAATAATGGCTGTGTTTTAAAAAGGATTTATAATTCAATCTCAGTTATATAAAACATACATACCCACACATACACAACAAAAACAAAACAAGAAATGAGGTCAAAACCCAAGCCGGGAAGCAAACAGCTTCAATCTATCATCCCTCCTTCACAAGATTATTTACAACCTCTCTAATTATGACCCAGAAATTCCATATATTCCCTGTTTAGAAAAACTGAAACAAACAAAATTTACCATTATATTTACATGCCAGCACCGTGTCTAAGGAGGACTGTTCAGGGAGAAGTCTGAGGTGTATTTTCTGTTTCATCTGAGTTAAGCGTGAAAATATCAACTGGGGCGCTAGTGCAATCAACCATCCGGTAATCCTTGCATTTCCCATTTG…	243	A	AT	37	0	12	7	26	0	44	0	31	0	37	0	43	0	27	0
comp191328_c0	ATATTCACAAGACAAATGTGCCACATATACGGCTGGAATTCCGTGATATGATATGGAGAGAGGAAATGCAAAAAGTTTATCTGGGGAATGCCAATTTTCCTAAATACATAGACCCATAATGCGCTTAGCTTGTACATTTGCAGATTCACCATTTCTTACATTTCCAGAGGGCAGAGCAAAAAGCAGAGGCCATACCGAGGAGATCAGTGGGTGATGTCAATGAAAATGCAGTCTTGATGTCTTCAGCATTTCAGGAAGAGCTTGGGGCCACAATAAAAGACTAGAGAGCCAGCTAGTTTCAACCTGGTACATATAAGCATTAAACTACGCAAAGTTATTCTAGTTTTTAAATGTTATCAATAACAAAATAATACATCATTAGTGGATTTTGTATTATAA…	167	G	GAGTGC	13	2	2	1	10	5	9	9	11	4	7	1	5	1	1	0
comp191330_c0	ATCATGGAGCTTCCTTGGACCCTTCTTGTATATGTTAAAAATTCCCTTTTGTTCATGAAGACTTTGCTTGGCTTGGTGTCTTTGTTATTTATATTTGTGTTTATACCTTCTTTCGCCTATGGCGGCCACGTGGTTACCAACTAGTCACAGATCTGAGTTCCAAAGAGGGTGGGGTTCGGGTCTTGAAGTGTATGTTTATATAATGTTGCTCTCTTTTCTTAGGAAAAACAGAACGGGCGTGTCTTCAAGTCTTTATGAACTGAACTTGTCTAGGGATTGCCTTCATTATATTTTTAATGGAAGAGGTGAAATGTTTTGTTGTAGTTGCATTTTAATAAGACTTATGTTAGGAGCCTATTTATTGTCTTAAT	205	G	GT	16	4	0	5	0	3	2	6	12	0	4	4	1	0	2	8
comp191332_c0	GGGAAGCAAAGCAGAGAAGAGAGCAAGATCCAAAACAGTCCAAAATAAGATGAGAGACTGAGAGAGAAGCAACAACGCAAGAGCAGCACCGGTCCACCACCCCACCACACAAGAAAACAAGACAACACCCCAGCAATTGGTCCAAAAACATCTTCACTACCCTCCAAACTCTCTTTCTTCCCCCCACAAAAAATCATCAATCCTACACGCATCTACGTGTTCAGACCCATCACCACTTCCTTTCCTTCTTCCTTATTAAACTTTCTCACTACCCAAACAAAAATCAATTAAAATAATCCCTC	84	CA	C	62	0	50	0	9	6	27	0	37	0	41	0	28	0	30	0
comp191343_c0	AAAGAACTCCCTCAAATTGAATTAGGGCAACAAAATTATTATACACTATTACTATAAAGTGATTAAAGGATCAAGTATATTGAGCGACATTTTATTTCATGATTTCATGCAACCACATCATGGATATCCAAGACAAAAGCATAAGATTATCTTTACATTAAAAAACTATAGAAAGCCATTGTCATAGGTACAAAAATGCTACATGAGCGCTGACCTGACTTTCCGCTTTCAATTGATAAGAAGGGGGTGAGGAGCACGAGCAGTGTCCTGTTCAGACTTCAGTTGGAGGTTT	182	T	TCATAG	14	8	0	3	17	3	6	0	31	3	1	21	10	4	17	0
comp191378_c0	AGACAATCCTTTTGTATATCCTTCAAATTCATTCCTTATCATGCTTAATTTCATGTGTTTGCAAATTATCATATTCTTTATTATCAATGTTTAGAGTGTGTGATATGCCAGCCTCAGCTCTAAGATGAGGCTTTTTGAATGCACGCCACATTATTGTTCGCTTTCAGGCTTCCCGTGATTTCGATATTTCCTTTATGTTAATATTTTAAGCCTTGACTTGCAGGACTGATACATACAGGAGAAGGGTTTTATAACCTGATTAGATGTTAAATGTTTTTCTTCTTCCTATCCTATTAGTATTCAATTGCCTGTGATTTAATTACATTTGAAGCGAAGTTGGATTTTTTGTTTCTCTTGTGAAACTACAATAGTTCTGTTACTATGTTTTTTTTTTTTGGT…	170	T	TGG	10	5	0	3	2	3	1	6	2	4	0	4	1	3	0	1
comp191423_c0	GTTGTTGTTGTTCTTCTTCTTCTTCCTGAACAAGAAGAGGACTACTGGTTTCTTGGTCTGTCTCATCAAGGGTAGCTCTGACCTTTGCTGTGGAGAGCCTTAGGTGATTGGTATTTGTGTCAGTGAGTTTAAGATGGAGATGGGTTGTGAGAGGAAGTTTTGAGGGTTTGAGGAAAGGGTGAGATGAATTTGGGATGACAAAAGAGCAAGGTTTTGAAGAGAACAAATGGGTTGAGGCAGTTGGTGATCCCATTGAAGTTGTCCTGTGACAATTGGGGATTTTTTCAGTTGGATTGTCGTGGCCATTCTATCTTTGATTTTCTTGATGAGTCATTTCATTATTGTGGATGCATTTTGCCCAACCATTAACAATCTAATCCACTCTGATGATTTTCATGA…	290	T	TG	73	82	44	0	25	0	41	0	50	0	43	0	33	0	14	0
comp191429_c0	GTGGAATGAGGAAGAACTGGCTCTTGCATTGCTTGGCATTAGTGGCATCGGTGCAATGGGTGCAGCTGCTGAATTGATTATCAAAAATGAGTTATGAATTTTCTCAGACAATTTTTAAGCATGGAAAATAGCATTTTTAAGGTACAAAATTTTGTATTGCATGAGGTTAGGGATATATAGACTTATGTTTAGTTATCAGTTAGGTCCCACTTAATTAAAGCACAGATCAAAAAGAGAAAAAGAATTGATGTATGGTTTTTGGAGCTCTGTGCTCTTTGTAAATACAGCTTTGCTTGAAACTGTTTTGTAAAGTGGAAATTGTGGAATAGATTAGGTGATTCTGTAACCCTTTTTAAGTTGGCACTGAACTTTAAACAGGGTCTTAGAAATCTGTTTATA…	264	G	GC	33	0	11	0	14	12	16	4	17	7	9	12	12	2	8	2
comp191466_c0	GTGCGATTGAATGAGTTTTCATCAACTACTCCTTGTCCTCCCCTGGGATAGATGGAGTATCGAGAACCACTTCTACGTCGCTGCTGCTACTTCCCACCGAATACACTCTAGAGAGAGCGAGAGAGAGTTTTTAAGCCATTGCCAAAGAGGAGAATCATCATCGGGGACGAAAGGGTGTGTTTGGGCATCGGGTTGGGACTGTCTAAATCCTAATCAGATGGGGCGGTTTGCCTGGACTTGGACCTGGATCCAAAAAAAAACTTGTTTGGAACTCTGCATCGTAATTTAGCTACGGGTTCGAATTTCAGGAATTTACCTCTACGGTTTTCGAATCGCGAATTACGTATTTAGGGTTATTTTCCAAAGCAAGATCTCTTTCTCTCAGCCTAACCCTAATCA…	231	C	CG	19	0	10	0	14	0	6	15	11	0	10	0	7	0	21	22
comp191467_c0	GCAAGAGAAGTTTGTGAGGTTAGTTTTTTTTTTTTTTTAACCCTTTGTACCCTCTATTCACCATGTTCATGTACTGTGTTTGATCCTAGGTCTTAATTTTATGTACTGTTAGATAGCATCTTCTTCCTATGGGAGGAAATAAATCATAAGAAGTTGAGTTTTGTATTGTATTGAATATTGAAAGTCATTTTGCTAGCCAAGGAAAGATTTGATACAGCAAATGGTTATGTGATATTATTGAGGTAGCAGCAAGAAGGACAAGATGGAATAAGTGCTCAATATGACTTGGTTGAGACAATGGCAAGAGAGAAGGATTTGACAGCTTGAGATCAATCTCCCTTCCCCTCTTTCATGATCAAATCAAGTTTTTATTCCAAGAGAACGAGCAGTCGCTGAAAA…	264	T	TG	0	1	0	1	0	2	1	0	0	1	0	6	4	0	1	0
comp191498_c0	TGGCTGAGCAATATCTATCTATATATCTAACTACATATATATTTGTTTGTAAAACTCTCATTTGACTAGCAAGCCTTTTGTGATCAGCTGCTGTGGAGGGGTTTGGCTGAATCTTGTTTCGATGATACTAAGATGGAGGAAGATGAATACTAATGAATTTGATCAACGGTCACCATCATCATCATCGTTTGGTATTACCAACACAATCTTTCTCAACTGTTCGTCGCCGCAGAGGTTGATGTTCAGCTTGAGGTCCCTCATGGTTATGGCGGTTTTAACGGTGTCCCTTCTCGTGTTGCCGGTGGTGTTGCCTCCTCTTCCTCCACCACCGTTGATGCTCCTCCTCATCCCGGTCTTTATCATGGCGGTTTTGATTCTCTTGGCCTTTACTCCTTCCCA…	458	C	CGTATATTG	3	4	5	2	0	2	2	0	5	2	42	0	0	3	12	0
comp191500_c0	CCTCGAAACTTTGAGGCGCGAATTTGGCTCGAATGAACCAGAGGGGAGGGGAAGAAGGGAGAGAGGGGGAGGGAAGGGGAAGAAGGGGGAGGGGAGGGGAAGAAGAACGAGCCGCCGGTGGGCCGGACTGGAGGGGGCCATAATCACCGGGGGAGGAGGAGGAGGAGGCGGAGGCGGGGGAGACGGCGGTGCGGCGGTGCTGCGACGAGCTGGACTGCTGCGACGGCCGGCGGATCGGGCGACGATCGGACTGCTCGACGGCCGGCGGCGAGGCGACGAGCTGCGACGGCGAGCTCGCAGCCTCCTCCTGCGAGCTGCGACGGCGAGCTCGAGCCAGACGACGGCGATGGCCGAACGAGGAGAGAGAGAAAGCAAGACGAAGAAGAAAGA	255	T	TG	3	1	0	1	5	4	48	1	1	20	22	0	3	18	14	0
comp191518_c0	CTAGTAGAAGAGAATCGAAGCTCGTAGAAGAAGTAGAAAGATGAGAGAGATGGCAAAGATGAACGCGATGAGGTCTGGGGTGGTGGTGGTTGGAGCACTAGCCTTCGGTTACTTAACCTTCCAGATAGGTTTCAGACCATTCCTCGAGAGAGCTCAACACTCTCTCAACAATACTCCCCACCTCGGTGACGCCATTGACGACTCAGACACTGCTCTCAGAGTCCCCGATTCTCCCCCCGATCAATTCTTCTCAAATCCAAAGTAAATGAAAACACTCCAATCTATCTCTCTCTGATTGTCTTTGAATTCTCTGATAGTTGATTCAGATTTCAGATGGATTGGCGTGTTGTTATTTTATGTTTTCTGGTTAATTTTTTTCGATCTTTACTGGAATTTGTA…	371	AT	A	20	1	84	0	38	2	2	0	45	0	11	4	12	9	13	8
comp191537_c0	AGAGAGAGAGAGAGAGTGGCAGTGAGAGAGGAGAGCCCATAAGATGGAGAGGATTCTTGGCGTGTTGTATGGAGTTGGAGACCTCATTTTATGGAAGAGTTGGACCATGGAGGCCAACTCATCCTTAACTTGGTCAAAGAGGCTTCACTCATGTTTAAGGCTGGTCCAAGTGGGCTCACCCCAAAGGGTTCAACTGAGTAACTTTGATGATCTGTCAACTCTATCCATCAATGAGCAAGTCACTGGTGATCCTGCGAAGGGTCATGGGTCACTTGGGTGTCCCATGGCCAAAGCACCAACTCTAGGAGTCCTCCCTAGGCCCTTTGCTTTCAACCTAGGCAGACTATGTGGCATCAGGGTGCAAGTCTTGAATTGATCGTTCGGGTATGGTTGTGAGTC…	462	A	AT	5	0	0	1	1	1	2	3	6	1	2	3	1	1	0	2
comp191552_c0	AGAGACGAAGGGAGAGAGAGAGAGAGAAGAGACGAACTAAGAGACAAGGAGAAGCGGAGTGACGCGACGGCAAACGCAGAGGATGGCGGGCGACGGTCACTCCGGTGGCGATGCGACGGCGGCAAGGCGAGATTGCGGCGGTGACGAAGTCCCTTTATCTGAACTCATTTGTTCCTGTTATATATATATGTATGATTTCTTAGGTAATATATATATATGATTTCTTAGGTAAAAAATTGTTGTTGATTTCTCAGATTTGTGGTTGATTTCGGAAATGGGTTTGATAAATGGAAAAGAGAAATGAAATGGATTTGATGATGTCTATTCTATCAAAGATCTAATTTTATTCGTAGCGTAGTTTAATAAGCTGATTGTTCATAACCAAAAAAAAATCACAGA…	178	T	TTA	20	21	30	8	53	2	43	3	45	0	42	0	45	18	30	11
comp191564_c0	AAAAAAAAAGGGGGTGGGGGGCACTCTTCTTTTTGTCAGTAAGGTGATCGATCACGAGAGTACAAGAGAATAAATCAACCCAGAAAATAGAACACAATTCTCTCCATTGAAGATGATCTTAACTTCACCCTGCTGATCCAAATCAAACCTCCAATGCACGAAATTCTTCACCAATAGTCCTTGAAACATTGAAAGCTCTCTGCAAGGGGGGCTAAACTGAAAGAATAATAACAATTACAAGAATTCTATTCCTGCCTGATGTAAGGAGATGAACTCAATTCTGTACTGTAGAAGGAATCATCCCCAGCGATTCCATACATGTTTTCATCCTTCTCTTCATCCCACTTGAGA	210	G	GA	53	0	16	0	33	0	70	0	36	7	18	15	22	4	22	0
comp191565_c0	TTAACGAAGATCTGCATCTGTAGCAAAATTCATAACAAGATTCAGAAATCAAAATCTGAAAACTACCACAACATAAATCGAACAATTCAAAACAACAATCACAAATTAAAAAAATCTTCAAATCTCGAAAAATAAATAAATAAATACAGATCTGTAGAGACAGAGAGAAGAGAAGGATATGACACCTTGGAGCTTGTTGAGAAATGAAT	107	T	TA	29	0	8	0	21	3	15	0	25	0	42	17	22	0	33	6
comp191595_c0	CTCATTAACACTCTTATATTTTTATTAAAATTTCACATAAATCATTGTAATTTTTACCAAATCTCACAACCACCACTAGAAAATGCTAAAAACATTTTTAATTTTCTGCTGAAACAAGGAAGAAAGCCCTGTGTTTCCAGTTAAATCTCAAGTGACTGTTAATTAGAGAATTAGGGAAAACTGGAAAACTTCAAAATTGGATTGAATTGAAGACCACTTGATTTCATAAAGTAGCTAGTAAGTATATATATATAAGGTGGCTATATTTACAACAAAATCAAAACTATATCTTATTCACATGTTTTGACATAGCTTTCCAAGGCAAACATTGGAGCTTAGAGCAAGGCTCAACCCATGTAGTTTTGCATTCTTCTCCAGGTCCATCACAACACTTGCATA…	340	A	AGCT	248	0	249	0	212	0	196	0	245	0	248	0	246	0	115	117
comp191603_c0	AGGCATTTGGTTGAACCCATACATGCTCCACTCTACTTGACTTTGGCAAATAAGCTTCAACCAAATGCCTCACCCACCTCCTCCGGATCCTTTCGCTCCTCCTCCTCCACTACCACCACCGCCGCCGCCGCCACCATCAGCTCCTCCAGGTCCACCGCCTCCAGACCCATTTTATCATCCTCCGCCACCGGGGCCGCCACAACCACCACCACCACCGGACCCGTACTTCTTCGCTCCTCCTCCGCCGGCGCCTCCTGGGCCACCTGGTTCTCCGCCGCCGCCTCCAGGACCACCAGGTCCTCCACCACCTCATGGACCTCACCCTCCACCTCCTTATTGGTGAGACCACCCGTCTGTAATGAGCGCCAGCCTTTTTAGATGGTTGTTTTGCGTATGAGT…	402	TC	T	22	0	41	0	7	10	166	0	4	0	2	0	2	0	1	0
comp191607_c0	AGAGATTGGGGAGTTGATGGGCGTGAGCAGAGAGAGAATCCGGCAAATTGAGTCGTGTGCATTCCAAAAGTTGAAGAACAAAAGGAGAATCAAACATTTGCTGCAGTATTTGGTTTCATGAGCCCGGGCAGGTCGAAAAATCAGATATACTTGTCCTGGAGAATCAACTAGCTTTTCAAGACTCTAAGCTTTGTTCCTTTTTTTATTTATTTATTTCTTTTTCTTATCCCATCAATTTCTGAGAATGTTAGGAATTGTTTGTTCATAGAAAAACAAAAAGTTTTGAAATCAAAGCACT	122	G	GC	49	6	6	11	0	16	10	9	1	8	4	1	7	5	4	6
comp191609_c0	GAAAAAAGCAGGGGCATGTTGCCTTTTTGTGGACAGGCCTCTCGTAAACTTCAGGGAAAGTAGTTTTGCATTGTTGGGTGAGCCTCTCGAGTAGTTTAATGACTGAAGGTTCAGTTAATGATGGTACATTATAATCAATTTAAGTATGTTAGCGCATGTTATAAAATGATTTAACAGCTCTCTAAATTTGATATTTAGGCTTAGCTTATGTTGGATAGTTGAATCTATATTATCTGGATGTTTTGTTCATATACTACTTTTAATTAATGACTCCTACTTACACCTTGAGTAAATTTTCATGGGCACAATTTTCATTTAGTTGCACTTAAAATACTATTATTGTGATCCGAGATCATGATAAGGCTTTTTCCATACAAACTCAATATTTATAAAAACTAG…	94	GT	G	6	3	22	0	8	6	20	16	13	12	28	5	8	4	58	65
comp191614_c0	AAGATGAAGATGAAGATGATGATGAGTTTTTGATCAGACAAATTGTGGAGAAAACCAGGCAAGGTTCTTCTTTTTAGTTTTGAATGTTCATCTGATGATGTACTCTATGGATGAAAGTGACAAAAGAAATATATGAATGAAGAAGATAGAAAATATAGAAAGTAAAATATAAAGAATATCTTGTACAGAGATTCATTAGAAAATGCAATGATTGGTAGATAGAAAGATGGATATGTTTGTAAGTATTCGGAATTTACTATGCAAAATGGGCCTAAAGAAAGTAATTTCATTTTTGTCCCCTAAAAAAA	214	G	GT	18	1	3	0	18	0	18	12	14	0	47	0	13	1	7	0
comp191615_c0	GTACAATTGCAATTCTCTCTCTCTGTCTGTCCCTCATGGTATTTAGTTTTATTTAACTGTCAGTGTCTATGTAGTTTTATGGTTCTGTGGGAAAGGTAGGTTAATCTTATTGGGTATAATTATTCTTTCTTCATTGTGAACAGGTAGAAGTTCAAATAATTTAATTAGTTGGGTACAACATACTCTTTTTTTCCTTTTAAAAAGGAGAATACTTATAGTTTTATGGTTTTGAGCATTTTTATATAGAAACCCTTTGGGAGCATTTGGATACATCATTATAAATGAAGATAAACTAAGCAGCCATGTACAAGC	166	T	TA	24	0	15	4	3	2	20	7	10	2	19	22	23	0	15	0
comp191627_c0	CACCACAGTCACGAACTACAGGTACTTCTCTACTTTCTCACATTTTACTGGTTTTTAGATCATCTCTCCCATTACATGCTTAGAATGAACATCTTTATTCTAATCTAATATAAATAAATACTAGAGGGCATGTCTAAAATTTAAAATAATAGTTAGTAGTATTTGAAAGAGTTGGATTTGATAATTATAGCAGTTAATTGAATCAGTTGAATTTAAGAGAATTTTTAGAGCATTTATCAAAGGTATGTTGAAAAAATAAAAATAAAAAATGTGATAGTTTATACCAAATCAAGTCTAGA	176	AT	A	5	2	0	1	0	2	22	5	2	2	1	0	2	2	1	0
comp191652_c0	CGTCGTCATCGTCGTCGTCGTCGTTGGCCACCACTGCTGCCGGAGTTTCTGTCCGTAATTACAGTAGCGACAATTCCGGGAGAAGTTGCTTTCCGATAATCATGTCATCGTTCTCAGCAGCACCGTTCATGTTTTGAGGGGAGGCAATGTTACGTGGAATGGGTTTTTTATTCTCTGTTCAATCATCAACATCTCTACTGTATGTTTTTGGTTTTAACAAGTATTACCTTAAATATCCCTCGACCTTTGCTGT	163	G	GT	156	1	144	0	156	1	79	0	97	6	0	75	64	0	140	0
comp191653_c0	GAAAGGAACAAAAAAAATGCTAGTCTCCCTGGTCCCAAGCATCCAGAACAATCAAGAAAACTCAACATTCAACGTTAGTTGGCAGTAACACATCAACTTTTTCTTTTGATCCAATCGATTCGATCCCAATGGCATCATCAACATCAACTACAGTTCCACCATTTGCTCACTCGATCTTCAAATCCCATATAGTTTGTAAAAATCCACGAATATGGAGCACCACAAGAAGAACCAAAAATGCCAGTAGTAGTGTACCAATACCAGAGACACGACGACTCATTTGTATTTGTCTTCTTATACTACCTCATCATCTTCATCTTCGTCATCTTTCTCCTCAAATTCGCCATCGTAATCTTCTTTCTTGTCCTCCTTTACCTCCTTTGCTTCAACCTCGTTCAC…	94	C	CA	97	52	76	24	74	0	64	0	90	0	46	0	76	0	48	0
comp191703_c0	CATCATCATCATCATCCTCCTCTTCATCTTCCGCTTCAATTATTTCATTTTCTTCGTCTCCATTGTCTATTTCTTCCTTGAAGTTGTCAAACACTCGTACGATTTCTTCAACTTCATCATCATCATGATGTTGACCAATGATTTCATCACGATTTGGTTCTTGTGAGGCAAATTCGAGGATAAGGCGTCCACCCTGGCGGTGGGCGCGAAAGTTATTCTTCAAAGGAGTGGACACGGCTTCAAGGACTAATCGCCCATTTTCGCGATGAGATTGCATGTGAAGGGATGGCCCATCACGATGAGCTAGGGAAGGAAGTGGAGGAGGGAAGGAGCTAAGACCCAATTTCTTACTAGTAGAGTAATTGTACTTTTCAACTCGCAATTCCTCTATATCAAAGG…	1100	T	TA	83	37	87	32	23	13	27	17	18	5	40	0	26	10	0	19
comp191708_c0	GTAATATATTATTGGCATTTTGTCCTAAACTACCTCACGATTTAAATCAGTTCCTTTCATCTTTCTAGGTGTCTTTTGATTAAGTGAAAACACACTGTTTATAATTTGTAAAAGAACAAACCAAACAACTGTAAATAAACTAACTAGTCATAATTTGAAATGAAATTGTCAACACAAAAATAATATGGGACTACATTTTTTCGTCACACTGTCCATTGACTTAAGAGTATTTCAGATTTTTCACTGGGAAGGGCTTTTGGGCTAAAATCTACATAAAGACAAAATAAACTAAAATAGCCAATAAGATAAAATGTCACGTCCAAACCAAAATCATTTTATTTTTCTTCTCACAAAAGCTAAAAAAGCCAACCCAAACAAACTTTTTAGCCAGGGCTAAAA…	222	T	TA	0	3	0	1	0	2	2	0	4	12	4	3	2	2	2	5
comp191730_c0	ATTTGATTGAGAAGATGTGATGGTGATGGGTTAAACCTAATAAATCTTTTTTAGGTCCACTTTGTACATTTTAGTCGTTGATTCTTCTTATCTTGTATAAATTGAATGGTAGATTTCTGTCTGTATATGAAAAAAATGCTCTGTTACTTTGTACTACTACTACTACTATTACATGTGTGCAGTGTAAGTAAATTAGTGTATAAATAAACTGATGATTAATTGCTATAAATGGCTTCTCTTGGTGTTTGGACAAAAAA	147	C	CT	27	11	34	2	33	6	52	10	32	7	22	0	46	0	19	0
comp191746_c0	GGAACATTGATGAACATCTTTAAATACCACTCAAAACAAAAGCCCCCAATTAATACCCAAAAGAAACCAATAAATGCATGCAAAGTACCATTCTAGGAAAATTCATTTAACACCTCTGCACCATCCAAGCAGGAACATCTATATTTTCCATCAATTAATACCAAGACAGCCACAACACAAATATACATGTCCATGCAAAGTACCAGCATGAAACAATATTGATCTGATTAATAAAACCATCAGGAAAGAAGAGCATTCACAATCCTTCATCAAATTCAATTCTCTCATGAAACATGTATCCAATCAAGTTTTAACCAATATTTCATTAAATCAGGTACGAATAAAAAAAATATTTCACTAAATTTCCCCAACAACCCTTTTTTCATTCAAGTTTGATGA…	316	C	CA	0	7	1	1	2	4	0	12	0	4	0	3	0	4	0	1
comp191759_c0	GGGGCACTCGCTTTTCTGAGAGCCAATTTATCGAGTCTCATGAAATTCTTCATGAGACTGATAAATGTTGCAATTTGGAGAGAGGGCTTTCAGACTCGAAAGTCATCTCTCCAAATTCAGAATACAGCCTAACGGTGCTTAGTCCAATGGCTCGAGCTTCATCCAAATCCGGGCATGGCAGAAGTACGGTTGGCTGAGGCCTAGAAATCACCGGCAAGTCACAGAACGGCAATGGACTCTGATAGGAGTCTTCTTATGGCTATTGTTTGTTTTCCTCCATGTTGTGTTTGTGGTGTTTTATTGTAGTTTTTTGTATGAGAGTGCAATAAAAGTGTGTGTTCTAAGTATGAACTGAGCCAGAGACAGAATACTACTTGTATTATGTGTTTTTAATGTTCA…	326	ATAAAAGTGTGTG	A	118	0	56	36	210	0	17	0	137	0	16	0	38	0	63	0
comp191762_c0	TGTCAGTGATGATGAGATGCAAACTGCCCCATCTGAGAGACAAGCAAATGGAAGTTCTCAGAAGGTATTGCCTGGTAATAAGTCTTGTGGGAAGGATGACTCTCATATAAGTAGGTCATCCCAGAACTTGGGAAATACAGAAGCTGAGGAAGATTGTGCCTTGGATGGAAGACCTGTTCAAATTGCCACACCTTCACAGACAAAGAGAGATTGTATCAATGGAAATGACTTTTCTCCTTCAAACTACTCCAATTCTCATGCTTTAGATCAGTTGAAAGAAGAGAACTGCTGGTTGAAAGAAAGATTAAAAAGAAGGGAACAAGAGATTTTAGGTGATTTGCCGAATGATTTGCAAAATGAAAGAGATAAGCGCAAGTCACTTGAAAATAAGCTTGAGGA…	203	A	AAGC	13	10	2	4	7	6	6	4	3	11	7	4	4	9	2	1
comp191831_c0	GCCGCCGATAAGGACAAGGGCACTAAGTTCACCGCTGAGGACATCATGCAGAGCGTCGATTGATGAGATCTATTGATATTTTGTTTTTACTATAGATTTCTTCCTTTTTTGATGGATTTTGAGATGAGCATTGAATCACTGACTTGGAAATTAGGGTTTTGTATGACTTTTTTGAAAAATTATTAATCGGCATTTTAATTTTGTCCTCCTTAAATCATTCATATCGTGTGTTCTTACTTGTGATAGGTATTATAGACCTACCTTCTCCCTCATTAATGTTCTTGTGCAAGGGATGCATTATATTTATTTGTTAAGTTTCTTTATGAAGAAACTTATTAATATCCGCACACGGTAATCATCTGAAGCCATGTCCGATTGCGTAATTCATATATTT	105	T	TG	26	22	10	19	15	11	30	0	10	32	17	12	41	23	24	20
comp191833_c0	TCTCTCTCTCTCTCTCAATCTCATCTCTCTCTAAACTATTTTTCTTCAGAAAACCCAAAGGTTTTCCAATTTTTAGCTCCTCAATATATACACATACATGTGTATACATATATGTATATATATGTATTTGCATAGTATTAGAGATTATCGCCATTTGAGATTCTTGGCTCAATTTAGCGGAACAATTTAGGAAACCCAAAACCAGTTCACTACCGATCTGGAAACTCTCATTTCCAGCTACCCATTACATAGTTATTACAGCCCAAAGTTAAGTACTTCCCCATTTAAAACACAGCTTCATCTCATTCTCTTTTCATTCATTTCGATTCAATTACTACACACTTGGCAATACCCTTTTCTCTGAATTGAAATTAAGTTCTGGGTTCCAAGTTGGGGTTT…	93	C	CAT	13	0	4	0	7	0	3	0	11	6	36	0	15	0	9	0
comp191846_c1	AAACAAAACAAAACAAAAAAAAACCCTAAATTGTACTTTTTTATAGAGAGAGAAACAGATCAAAAAGAGTTGGGCTTTTTTTGACGCACCTTAATTGAGAGAATCTTAGAGAAATGAAAGCAGAGTGAGAGTGTTTTACGAGTCTTTTTGTGTTGTGTCGAACAGAGTTGATGTCATATGCGCCTCTGTTCTGAACGATGAGAGAGAAAGATAGAGAGAAAAGAAAAGAAAATAACAGACGAA	126	T	TGA	2	15	0	9	0	6	0	4	0	11	0	9	0	4	0	1
comp191855_c0	ATTGATTATGAGGCAACAAAGAACAGTCTTGTTGTTGGTAGGAACCATGGGGCTTCGCATTTTGTTTTGCTATCTGCAATTTGTGTACAAAAGCCCCTTCTCGAATTTCAGCATGCAAAGCTGAAATTCGAGGCTGAATTGATGAGAGAAGCCGAGGAAGATGACGGGTTTACTTACAGCATTGTGAGGCCAACGGCATTTTTTCAAGAGTCTGGTTGGACAGATTGAAATGTTGAAAAATGGGAAGCCTTATGTTGTGTTTGGGGATGGGAATTTGTGTGCTTCAAGGCCGATTAGTGAGCCTGATTTGGCTTCATTTATTGTGGATTGCATGTTGAGTGAGGATAAGATTAACCAGGTTTTGCCCATTGGTGGGCCGGGGAAGGCATTGACGCCATT…	198	AT	A	0	22	0	8	0	8	0	14	0	9	0	11	3	5	0	7
comp191858_c0	AAAAAGTAATTTTTTTATTAAATTATTAAAAAGGTTCATTAAAGAGACAAAAATCAAAATTAAAAAATCTTAGCATTACAAGCAGCCAAGAAAGAGGTATGAAATCTCAACATTACAAGCGTATCTCCTGACAATGTTTTGTTGATAAACAATTTGAGTAACTCCAAACGTTGCCACAAGGTTTTCTCGTATTGACACAAGTGATACTCCTCATGAGGGGAGAAGTATTATACATCACCTAGCCGCTTCCATCAACTAGCCCATGGGAGGCTAGGTGCGCCATGTATTGTGCATGA	132	C	CA	45	0	5	11	26	0	6	0	16	0	3	0	3	0	3	0
comp191861_c1	GAAAAAAAGCCATTGCCATCAGTTACAAAAGCAAACAGCCACGTAGCAGTAACGGTACAAACATGGAAGAAATACACAACTCCAGATGATTCTCCATTGAATTTCTCTCTCTCTCCCTCTTTATTTTTCAGAAAGATTTCTCTCTGTTATTTCATGATCTCTCTTTCTCTCTCGCTCTGATCAAGGCCCAATTTGGGGTGAAGAAGATTATTACGCCTATGTTCCCTTCACCCAAAGAGTGAGTCGAAGCCTAAGTTAAATCGACAGTGTGAATAAGGAATTATCCAGTCATTTGATTTGATAAAATGGGGCAAAGGAATATGCTGTGCCCTAGTCAGATGATTGACTTGGAGCTGGATGAAGAAGCCCAGCCCCATGTCCGTCTCGAGCCTTGTGTTC…	103	T	TTC	10	5	12	0	10	1	19	0	13	0	8	0	23	0	9	0
comp191866_c0	ATTATTAGTATTAGTATTAGTATTGATTGGATACAACATTAGCGCCATATTGATATTGATATTGATATTGGTCTTTTAAACAGAATTCCACCAAGAAGAACAAAATAAATAGAGATGGAGGGAGAACAGAGAGGACTCGGTTTTACTACTCTGACTCACCAATCCAATGAGTAATCCCCCCCATACCATAGCATAGCCATAGGATATCTATTTCCTGGGGAGCGCTGGCCTCACAAATGCCAACTACCCTCACTCTCTCACCTCATCTCTATGAGCCCCCCAG	175	T	TC	155	62	133	0	74	21	32	29	100	1	100	6	51	15	17	3
comp191869_c0	GAACAAACGCAAATTCTAGTAATTTTGCACTCAAGCAAAAGATTTGATCGAAAGAATAACACCTTTCTTCAGAGTATATTACATAGCAGACAGTATAGTACGGAAGTGTTGAAACACAAAACAAAGCAGTAAGCTACATTGGTCAAGATTTTGTGCAAGATAGATTGTCATATCCAAATGAAAATGGAAGAACGAGAAGTTTTACAATATAAACCAGGTCTGATCTAAAACACCTAGTGCTTATCCTCTTTTGGAATATCTTTCTTCGGCAGCTCCTTGGGCTTAGCCTTCTCCATTTCCCTTTGTCTTAACGCACGGTAATTGTTCTCCCACACTTCTATCTTTTCATTTTTTCCCCTTCATTTCAGATGTGTGCTAATCAACATTCAACTACAAACT…	131	A	AAGCT	0	171	0	87	52	69	17	106	0	97	0	74	0	174	0	94
comp191877_c0	GTTTTTTTTTTTTTTTTTCAATCTCTTTTGCATTTGGATATTATTAAGGAGAATTGGGTTTTTATTTTTTGATGAAGTGGTGAATTTTGTCTATGAATTTCAAATCAAGAATGTTTCGGTTTCCATCGTCATATTGTAAGACTGTTCTAAACAGTAATGGTGGAAATTGATATTTGAAACATCGGAAGAATTGGATAAAGCTAATTTTGTTATTGTTGATTTTCTCTTTCAATCTCTTTTGTATTTGGATATTCTATTCAGGAGGATCGAGATTGTTTTCTATGAAATGGTGAACTTTGTCTGTGAAAATTAAGGCTGTTTCTGTTCCTATTTAGCTTCTACTTGTTCTTTATCTTCAGAACTCGGTCTATTTCATGTGGAGCTTTTAATT	271	G	GT	1	1	1	1	0	4	1	4	2	3	0	7	0	4	0	3
comp191881_c0	GACTTTCTTTGGTTCAGCACAGGAGTATTCTAGTAATACAGATCATGGCTACATCCTGTTCTATGAAAGACTTGCTGCTGGTCCCACAAGCTGAATAGAGGAGAAAGATCATTTTATTACGAGTTTTTTAACTCATTTTTACTCTGATTTCCATGTTTATTGCCGTTTTTACCTTTCCTTTTTTCCCCCCTCCTTGCATCTTGTGGGGAGTTCTGATGTTTCTAGTCAGGTGAGATGAAATGTGAAGAAATATGTACACTTAGTTGGTTGCCCTGTACAGTGGATGGTGGAAGCTCACTAGTCGCTATCCTTGGTTTTTTTTCAACAATAAGGTGATCAAAAAAAAATTGTAGTGCATATGGTGGTGGCGGGGTGAGAATTTAGTGGTTGAGAATGTTT…	178	CT	C	3	3	2	0	1	0	9	0	2	2	3	0	1	4	2	0
comp191898_c0	CCATCAAAACAACATCAAACGTCATCATCAAAATAAAACAGGAAGAGAAAAACCCTAACCCACTTCTCATACAATGTAGATGAAAATCGATAGACATAACAAATTAAAACAACCAAGAACATAGAACGCGAAGAACGAAAACCCAATTTCCGAACAAGAAACACAACAAATTACACAAATCAAGAAACCCTAATGTATGGCATTCTAGCCTCGCCGCTGGGTCGTAGTTCTTCGTCGCTGTCTTGCTTCATCTTCTTCTTTCTCAATTACACAAATCACCACAGAAAACAGAGAACCCCAGAATCACAACCCAAACCCTTGAAGAACCCATAAACAAGATACAAGAAAGAGAAGGTAAAAAGAAAAAAGAAAAAAAGAAATGGAAAAAAGAGAGACTAT…	496	G	GT	4	1	2	5	4	2	7	6	3	1	6	1	3	1	0	3
comp191903_c0	TGGACTATGAAGCTCTCTTCCGGAATGGACCCATCTAAATTTTTTTATTTTCACAACTGCCATGAGAAGCCAGTTGGTATTGGTAGTCAAACTGATTCAGGGTTTCCAGGAATGGACACAATGAATCTTCCTTCTGGAGTAGATGCATCCATGTCTGGGTGGCAGGGTTCTCCTGTATTTATGAACAATCCATCTTTTGCCAGTGATGGTTTCTATAATTCATCTGATGGTGTACATCTCTTTTCTGAGAAAGAGTCATATACCCCCTGGGTCCAGGAGCATGCTGACAGTCAAAAGAGTGCAACTGCTGCTGGAAGTTCAACTGACATATTTGGATCAACATCTAGGATCGAAAAGCCTGGGAATGAAAATGATATTCTGACGAAGTTTCAACTTTTT…	490	CAGG	C	14	0	4	0	13	0	1	6	4	1	11	0	19	0	3	0
comp191909_c0	AATCAACTGCAGAAAATAGTTAGATTTCTTAATTGATGAACCAAGTATGAATTCGTTCTCTAGACAGCCCTATTTATAGAGAATCAGTTTATATCAAATGCAATCAGAAATTAAAAAGGATCAGTGTAGGATTTGGTTTGAACACCCAGTGAGAAATTCAAACAAAAGACAACAAAAGAAACATGACAAGAACTCAACTCCTATGTGCAATAGTATAAATACATCAAACCTGATTCTTGACAGTGCTAAAGCATTTACATGTGTTTGCTAAGGTTCCATGACAACTAATACTGTTTGCCATGACACCTACCCAACCCTCATTGTTCAAATTATTTCTCTATACTTACCTTAAACGCGATCAATTCTGAAGAAGTGGCCTGCTTCAGGATTCGATGATGT…	345	T	TA	5	44	7	31	16	11	37	26	17	25	28	13	16	17	3	11
comp191910_c0	AGGCTGCTTACCTCCATGGGAATTGAGAAAGTCTAACAATGGCTCACTGAAGGAAAGGTAAGTGACCATGATGACCTTTTCAAAACCTTTTCTTGGAAATCTCTCCTCATCAAGAATTGGTTGGAAAGGGCAGGGAGTGTGTAAAACATGGTGTTGTTTAGCTGTGAGGAGAAAGCAGGTAGCTTGCCATCATGTTGTATTTTCTTTTTATTTGTAGAGTAATTTATGCCTTTGATCCTTGTAGCATTATGTTCTGCTGTCAAAATTCGCTAATGCTAAATATTTGTTTTTTAAAAGAACAGAACCTAAAAGCAGTTTAGGTCGCCAAATGTTGCCCTTGATGATTTTTCCTAGAGTGATCTTTTGTATGGCTGTGGTACTGTCTACTTTTGAATATTG…	183	C	CT	35	0	18	10	31	5	23	0	27	0	15	0	11	3	18	1
comp191914_c0	GAAATCCACATCCATCCAAACTGACCCTTATTTGTGTCCCTGCGTCCGTTGACATGGGAGTTAGATGAATCGGCCACTTAGACACATACTTGCACCTATTGTTATCAAATCATGAATTGTTTTGCTAAAAAGTGATTCGTGAATTGTATCGAATCATGAACCATAAGATTCACTTTATTAAGCATAATAATCATGAACCCTAAATTGGTTATCAATTTTGTCTAGCTGGAGTTTCCCTACAATCATAAAAACATGGATTTATTTTTTGCTTTCCCTTTTTTCCGCTTCCTAACCATAGTTACTTCATGTATTTGGTTTATATTAACAGAAAGATGTGGTGAAGTTCTTAATGGTACCAGAAAAAGAAAGAAAAAGGAAATTTATTTAATATCATCTACT…	130	A	AT	0	9	0	2	0	5	0	2	1	4	2	4	5	2	0	1
comp191928_c0	GAGAGAGAGAGAGCTGAGGTGTATCATTGACCCGCCATGCCCGAGGTAGTCAAAAAAGCTTGGAACATTTACATGCTACAATTGCAACTCCACCCTCTGAGAACCAAGGTAATTACATCAGGAGTTTTGGCTGGACTTCAGGACTTATATTCTCAGAAGTCTTCCGGAATCAAAAAGCTTCAATTAAGAAGATTACTTCTTTTAATGCTCTATGGGTTCGCATATGGTGGGCCATTTGATTACTGCTGTCAGAAATTGACTGATTTCATCTTCAAGGGAAAGAACGATATCAAAACTTATGCAAAGAAGGTATTGTTGCAACAATTGACTTATCATCCTTGGAACAACTTGCTTTACATGGTGTACTATGGTTTGGTAGTTGAAGGGAGACCTTGGAGG…	569	T	TC	3	0	13	0	4	0	8	0	3	0	4	7	4	0	5	0
comp191934_c0	GGAGCATCTCAGCCCACTGTTGTAGGTGCCAAGGATGGCCGGATTGGCATGAAAAACCAGATGAAGGTTAATGTTACAGCTGACCATCGTGTCATGTATGGTGCTGATCTGGCTTCATTCTTGCAAACTCTAGACAAGATAATTGAGGATCCTAAAGACCTTACACTATAGTTCTTCATACAGTCTCAGATTACTTCCTTCTTGTCTGTGCCTCTGGCTCTGATCATTTTTTATTATCATCCTCGATCTTGGCGGAGTAAGTTTGTGGTGAAGAGAAATTTAGGAGCTGACTCACTTTCTGCTCAATCAATGTTCTGAGGGACAACAGGAGCAGAATTTTGAAGAGTTAATGTTTCACATTTCATTAGCTTTTGTGTAAGTTTCAATACAAAATTGTAC…	348	T	TA	0	4	1	2	1	2	0	1	0	1	2	5	0	2	0	1
comp191941_c0	AAAAAAAAAAATTAAAATGTTTTCTATCAAGACACACAATTCATGTGAAAGGAAAGTAAATGCATTAGAAGAGGAACCCAGATTAACCACTCCACCATATCAAAATAAAGCCGAGTATCCATCTAACAAAAGGCAGACACTATTTTTCAACTCAACTTGTTTATTTACAAGTTTCCTATATAAAACATACTTGACACAAGTCATCTTTAAAGTACAAAAACCTTCTCATACACTATGGCATTATTCTGGTATACAATTCTCTGAAACATCAACTAAAGATAAACCAAAAAATAAAAAAAAAAATTTGTTATACTCCTATTATACAGCTCGCTCTCTGTTTTCCTTCTCCAAAACCCATACAGTACAAGTATGCAACCGTATATATAATCTCCTCATCCT…	682	C	CA	17	0	7	3	8	0	16	1	16	1	8	4	5	1	4	0
comp191966_c0	ATTAGTATCTCTCATGGAGAAGGTACGTGGTAATGAAAAGTGGTAACTTCGGTTGATGAGATGTTGGATTAAGGGTTTGTTTGGATCAAAGATTTGTGGAAGGAGAAGAAAGAGGAGGGAAAAGTGAATGGAATATAAGCTAAATTTTGTTCCCTTTTTCTTTTTCCCTTTTCCTTTCCTTTTCTAATTCTCTCCTCAAATCCTTGAATCAGCAGACACAGCCTTAGGATATTTTTATTCATCATCAGATTTTCGGAACTGCATATGGGCTTCATATGTAACAGTGTTTCTTTTTTTACTGTCAAAGTTTGATTCTCTCTCTCCCCCTCTTGGTCTGAGTTTGCAGCCTCATGTTGACTTTGGTT	160	C	CT	24	0	6	0	6	0	22	0	30	1	9	10	15	0	16	0
comp191987_c0	CGTTCGGTTTGGTTTTAGACAAGCAAAAAATTAATATTCTATACATAAAAATTCCAAGCAATTTATCCCAAGCATCCCATAATCATTTTTTGAAAAAAATCTTATTCAAATCATTTTCACCTTATAAAAACTATAAGCAAAATAGCACAAAACACTCATGAACTCTCAGATGGAAAAATAACATGTGCACCCCCTGTAAACTATGCCGAACAATTTGACAAACAAGTTTCCATATCAATTTTCATTTTCCGCCTTTCTTAAAACCACCAAAAAATAAAAAAATGACATTAAACAAAAATAACAAATCATCTTGTTTCTTTCCACAATAATAAGAAAATTACAAGCTAGGAGAGCAAAAGTAATAATAATAATAATAATAACAAATGTAATCATGCTCCT…	368	A	AT	50	0	22	0	32	0	37	0	55	0	38	0	34	0	19	24
comp191995_c0	GAGAGAGAGAGGAGAGAGAGAGAGCGCTCTGCCCCAGGAAAAAGAAAAATTCAGATAAGGACTTGTGATAACAGTTGTGATTCACCAATGGCGTGTTCTGTGCATTTTTCAGAGTCATAACTTTCTGCCACCGATCATTCAATTCAAAACCCACTTTCAAATTCACATAATTGATTCGAAAACCCAGCTGTTTTTTTGTCTTATTCTGGTTGAACCCATTTTGTGGTGGAGCTTCTTGTTCAAAACTAGGGTTTGGGTTTTACAATGGCATTGATTTGAGCTCTGTTTTGAGGGTTTTGTGTTGGGTTTGAGGACGCTTGGTGTATAAGGTTTGCAAAAAAAAAAAAAAAAGGTTTGGT	190	G	GT	91	26	73	1	68	23	75	22	183	44	229	0	69	40	71	38
comp192021_c0	AGAAAAAGAAGAAAAGGGGACAAAGAGTGTGCGCTATCTTGTAAGAATTTCTTGCAGGAAGAAAAGATGACCAACTAACTAATTACCCGTTAGTTTCTTGATCTCTCTCGTTATCCTTTCACCTTGAGGAAGCAGCAGCACGCATTGGTTTGTAGTCATGCCTGACTCTACTAGGAAGCTTTGTTGCAGCAACATCAAGTGGTTGGTTGGTTGTTGCTTTCTCAGTTGTGTGTTGTTTTGTATATTGATGAATGTGTTTGGTATGTGTACTGCTCTTTTATTTCCTGGTGTCCAGTTTTGCATAATGTGTTAACCCAGATTGTGGAAAATGTTTCTATAAAATAACAAACTGTTCATCTTGTAGACCATGTCTGAGTTCATTCTCTTTATGCTTATATA…	199	G	GTGGT	82	0	40	0	33	0	74	0	33	25	66	14	42	13	59	0
comp192024_c0	AAACCTTGTTTTCAAAATAGGCCATAGTAACGAAGCAGAATTTATTGACAATTCATTAGAAAATAGTTATTAAACTAGTTAGAATTACACCAACAAGAACAGCTCTAACCACAGAAATAAAATAAAAATAAAATGAGAATGAAAACATAACACAATTTATTGAATTTCATTTCACTAATTTTCTTTTTTCCAAATTTTTTGAGTGTTTATTATTATTACTATTAATTAATCACTCAACTTTCATGGTTGACAAACAATCTGGGAACCGAGTCTCCCTGCATCGCGGGGCACGAATTGAGCCTGCGCCATCACCAACGACTTGTAGATCTCGATGATCATCTTCTCATCATACTCCTTCACTGGACCCCTTCCGAACCCAGCAATCGAATTATCAACCAC…	162	GA	G	67	0	41	0	43	0	58	0	94	0	97	0	59	18	84	0
comp192037_c0	GTTGGTGAGAAACCAACAAAACAAAACGAGAGGAGAAGCAAAACAGAACAGCAACTAAGAAAAGAAAGAAAAGGCAGCCACAGAATTCAGACCAAGGCTGGAAGCCCAGACTACACCCTGGGTAGCACACATCCTGCAGCAAACAGAACAAAACTGACCAAACCCAAACCAAACCAGCCCTCAAACAGACAACAGACCAGCAGTAGAGGCTAAAGTGAAATCAAGAAGCAAATTGAAGGGCTTGAAGCTCCATACCACTCTACCACTGCTGAGAACTCTACCAGACCCCTCACAGAATCAGAGCAGAAAAGCAGCATTCAGATTAAGACCTATTCACAGGCCCCGCCGCAGCAGACCAAGAGCAGACCCAGCACCAACACAGCAAACTGAACCAAAAAC…	752	T	TATGTC	10	0	6	0	28	0	18	0	15	0	3	7	4	0	14	0
comp192038_c0	GGGGCTTGCAGCATCCAGACTGGCACAGATCAAATCAAGAAGTTTAAGTTCAACCCCAAAAAAAACACAAAAAATTGTTCAGAATATAGAGGAATGCTATCCAAATAAAACTTTCGTAGAAAACTATCAGACCGATCAATTTTTATTTTTATTTTTTATAATTCAAAACAAAGTGACCATAATATGGAGTGGATTTCATAGCTGTTATCATGCCTTTGGAAAAGAGAAATACAAAGATTTAGAACAAATGATCAAAAAGGGAAAGACTATGGTAATTAAAGAAAAAATGACATAATTCTATATTTTTTGAGTTATAATTAAAAAAAAATCATAACCAAATACTACACGAG	206	T	TAA	3	4	2	0	7	2	12	0	9	7	6	0	3	4	1	0
comp192063_c0	AAAGAATATAAGTTGGTAGAAGAATGAGATATATATTTTATACATGGAGATTACTTTATTATTTATAAAATAAGATATATATTTTAAAAGTGTTACTGGTTAATAGAATTTTCACAGAAACAAGGGGATCATTACACTTTATAGTCTTCTTCTAATTCCGTCCTTATTGAGATCTACTCTAGCATAACACTCATTCGTAGAACTTTCTACCAAATAACCCTTGTTTTGTCACATGCATTAGTTTTGCATGATGGCTAACAGGCCCTGCACCTCCTTAGGAGGTTAGGAGTTCGATTTACTCATTTATGTGCTGGTATTTTCTATCTTTGTATTTGTTCAAATATTTCTTGTGTGCATGTCAAGTTTTGTTGTATGCTTATGATAATATGATTCCAATTT…	331	A	ATCTT	14	0	1	1	20	0	12	0	2	1	0	2	1	1	2	1
comp192070_c0	GTTCAGTCAATCTACGCAGAGTGGATGAGACAGAGCATCTTTCTACTTATTCATGAAATCCCACGCCCCCGCCTTTGTCGAAACCGTATCCTCTAGTATGGAAGTGGAAGTCAGCGCATAATGTAAGTACTCCTTCCCATTTACCTTAAAGCCCTCAGGCTGCTCTATGTACACTTCTTCCTCAATGATCCCATTAAGGAAGGCTATCTTCACATCCATCTGATGTATCCTCCATCCCATAAATGAAACTAAGGACATAATTGCTCTAATGGAAGTGTACCCGGCGACTGAAGCTAATGTGTCCTCATAGTCCACTGCCTCTTTCTGGGATAACCCTCTCGCCACGCCTTGAACTTCTCAATGCTGCCTCTGCTGCATGCTTGATTTTGTAGAGCCACT…	3251	CAAGCGACTTCG	C	8	0	0	17	0	8	0	6	0	5	9	0	0	10	0	11
comp192078_c0	AGTCAATCAAACTAACATGCCACCAACCATTATTATTGAATTAATCTAATATATAATAATGCATCTCTTTCTAGAATAGATACAAAAAGAATGGTCTAAGCTACATCCTGAAGGTAAGAAAGATACGCTTGGTAGAGCATTTGCCAAAATAAATTCATTGCAGTAGCGATATGCTCCATCAATATAATCAATTGATATTTTTTTATTTACCAGAAATTATGCTGTTTCATGTATAATGCAAAATGAATTGAATCGCAGTAAATCATACCAAATCACAATTCAATCATACAATTGACTCAACGTTAAATTCAATCACACAAACCAAATCATGAATCACAAGATTCTAACCATGCCACCAACCACTAAAAGGGTAATTCTATTCATACACCACACAATATC…	448	TAA	T	7	8	1	0	7	12	2	1	17	6	6	5	8	7	11	0
comp192082_c0	TTTCATTCCAAAGCATAAACACCATTCATTACCATAATTTAATTTTAGTAAAATAGATCAAAAACAACTTCCAAGGATGAGTAATTCTAATTTTACCCCACACACAAGATTCAAGCTTCTGGCAAAGAAACATATTACACACAAACGTTACCAAAACAGTCCTACTTTATCCTTTCCATTCCCCCTACTTTTTAGTACTCAAAAATAAAATGACACCGAGCAAAGAGAAAACAATCCATCTAATCGAACTGGTTTTTTGCTTCACTGGGAGTAACAGGTTTATACATGTTTCAAGAAATCCGGACTATTTGAGAGGGATATTTGATTGTCATCCCATGGCATACTTCTGTGTCCAGCTGCGGGCAGTGGTCTCATACTTGGCTCGGTCAGTCTTGTACA…	90	A	AT	193	21	134	0	97	10	174	53	147	61	244	0	104	86	153	17
comp192084_c0	GAGCACTCCAACTCCCACTTTGTACAGACGGCAATCCATTCAAATCTCCTGTACCATTCAACAGATTAACACTCCCAGCCCCCATGTTGGCACCACTGCCAAAGGCATCCCATATATTGTCACCCCCAAACAAAATCTTCTCTTCAGTTGGGTCTAGGGAAACCACATTCTGTGAAGAGACCTGCATTAATGCTTTTTCCTGCAATGTTTTTGATGGATCAACTAGCTCCTGACTCTCATGGAACTCCTGCACATGTGCATTGCTTTGCAGGGCATTTACTTGCTGAAGGTTCTCCAAATCCATCCCACTATTGAGGCCTTGTCTAGAAGCATGACCAAATATATTTTCCCCTTGAAAACCCTGTCTAGAAAGCAAAGACTCATCCTGCATGTTAACCT…	173	T	TGAA	0	32	0	7	0	27	10	10	0	5	0	9	0	2	0	7
comp192086_c0	GAAAGGTTCAAGCTTCTGGTGCTCACCTAAAAGCTCTGCCAAGTACTGACCCTCTACATCTGGGTTGTTGTTGTTGCTGTTGTTGTTCCTTATATGTGGAGAAACAACTCTAGCAGGTGAGAAATTCAAATTCTGGGTGTATAAACTAGACATGGTTTCTAAGCCAAAAGGGTTTGAATCTAGATTGAAGAGAGAAGAGAATCAAGAAAGGGAGTTTGCAGAGAAAAAACATGCTCCAAGAGAAAAAGAGCTTGAAAGGTCTGTCTAGCAGACCCCGAAATACTGGAGAAAAAATTAAAAAAAATGCTTTTTTCTTTCTTTTTGTTTTGGTCCAGCTCAGTAGGGTGGTGGTGGTTAAATAGGGGTGTGAATCAGACCTGTGCTGCTGGGCATTTGCTG…	296	T	TA	26	5	37	1	41	2	30	0	49	1	43	16	33	15	26	16
comp192105_c0	GTACCCGTTGTTGTTGTTGTTGTAGTTGGTGGTGGTGTACCCATTGTTGTTGTTGTAGTTGTAAGTTTGACTGAGTTGTTCTTTCTGGAATTCATTTGTGGTTGTTGTCGTGGTCCTCGTGGGAGGAAATTCATCAGTAGACTCGTGACCGTAAAGGCCATAGCCATTGCTGATCATGGGAGGTTCTGTTTCTGGTGCTGGTGCAGATGCAGGTTCAAGTGTGGGTGGGAGTGCAGGTGCTAATATGAGGGGAGGTTCGGAGTCTATAACATTGTTGTTGTTGTTGTTGTTGGGAGTGACCTTGCTGAAGAACTTGCTCTCTCTAGCTTCAATGTGGAGAGAGGTTAAGAGCAATGTAAGGAAGAGAAAAGAGAAGTGTTTTGCACAGTGAGCCATGAC…	271	ATTG	A	21	5	6	0	9	2	4	0	10	12	8	0	4	0	9	1
comp192116_c0	TGAACCTGATTTGCAAGGACTTCAACCAATATCTTATGAAACTGATAGATCAAAAAGGCCAAATCTGTCAAAATCAAAGCGTTCTGTGAACAGGCAGCCAGCCAGAAGAGAGGATAGCAGAGACAAAGCAAGGAGATCTGCAGGGAGAGGCAACAACTATTTGAACCCTCCAATCTCACTTCAGATTCAATGTGGGCCTTCTAATAGGCGGACAGTTAGGGTCAACTGGGATGCTTGATGGTATCAGCGTGGAAAGGGCTGCTTTCTCTATCGTATTTATGTGCATATGGTTGTCCCGAGTCCCAACTGCTATGTTAGTTTCGTTCTCAGGCGAAGTATTATTGATATGTTTTTATCGAGTTGTATGTAAAAGATCCAGGGTGAGTTGGAATTTGGAGA…	246	AGC	A	77	0	37	0	64	0	48	0	67	0	75	4	66	0	9	15
comp192120_c0	GAGGGGGAGGGGAGGGGGCCCTAATAACAGGGGAGGAGGCGGCGGAGGCGGAGGCGATCTGGCGGAGGGAGGACGGCGGTGAGCTGGGCGACGACGGCCGGAGGCGAGGCCACGACGATCGACGGTCTGAAGCTCCTCCCTCCCTGCGACGATCGGCGACGATCTGCTGCGATGGACGATCGGCGGCGAGCTCTCTTCTTTTCTCTCCCTCCCACGACGAACCCTCTCCTCTCTCTCTCTCCCTTCTCTTTCTCCTCTGTTTCCTCTCTTCTCTCCCTCGAGCCATTCGAGCCTCGTAGCATTCGAGCTACGAGGCATTATTCAATTACCAGCAGGGATATCACTGTTGTCTCTCTTCCCGGTATTGCAGAAGACAAATGTGAAGCTTTTCTTCCTCAA…	169	GCGATGGA	G	19	0	1	0	1	5	12	0	1	1	0	41	0	18	4	19
comp192121_c0	CCCAACCCCAAATCGCAGACAGGCTTCGAACCCTGGGCGCAAATCATTTTTGCGCTGCTAGGCCTAATATCACTGCGGAAAGCGCTAGAGAGAAGAAGGAAAAAAACAAAAAAATCAGGTATAGAGTCATCGATCAGTTTGACACACGCGGAGAGAGGAGAGAGAAAGGTCGAAAATGGCGACGGCGATGGCGAGATCTGCCGTCCGAACGGCACTCCGCGGTGGACCTCGGACTCCAGCTTCTAAGAGAACCTTTGCTTCCTCTGCCCACGACGACGCCAAGGAAACGGCAAAGTGGGAGAAGATTACTTATGCTGGCATTGTCACATGCACTGTTTTGGCAATCTATAACCTTTCCAGGGGCCATGCCCATTTCGATGAGCCTCCTCCATACCCATA…	163	AG	A	129	92	163	65	35	48	23	110	183	22	115	26	158	13	176	52
comp192131_c0	CGACGCTTACTTTGGTCATGAGGTATTAAAGAGAGAGAAACTGCAGCTTTATAACCAACACCGATGCGGCAACCCCAAGCGATGTGGGACACATTTCAATAGCATCTTAGTCATCCAACAAACTAGGTACATAGAAGAAGTATTATGAAATTTAACCTAAAAATGACGTGTGAATTAGATTTATTTTGAAGGTGACCAACACCATAAGAAGTTTGAATCTACACAATGCACTTCATTTTCAGGGAACATAGTTTTTCCCCTATCATCCACTATATAACCTCAACTTAGAACACGAGCATCTCTAGTGTGGTATTTAGTATTTAGATGTAGTAGTATTAAAATAGCATACTGTAACAAAAAAACACTCACTTCAGCAGTATATGCTACGCTAAAATAACA…	355	C	CA	8	3	0	2	3	0	7	4	11	0	2	1	1	0	1	4
comp192140_c0	GAGACATCACATTAACTTTTAACCTTGTTAAAATACGACAGAAGTTGGTATTGTTTCGTTTAACAGGGACACAGATATCACCTCCATTACATTACCAATTCCATTACCGCCGATCTTTGAAAGAAAGAGAAGAAAAAGGCACTCTCACTGACGAAGAACCCAAGATCCGATCAAAGATCTACCTTACAATCTCTCTCCTTCTTGTCGCTCTAAACTCCGCAGATTCTTTGATCGATTATTAGCTGCAGAGCAAGAAGATCCATTTCATCTCTTGTTTGTCTACGAAATCAAATGTTTTTGTTCATTGATTCCAATTGGCTGGATCAATGTGCCATTTCTAGGGTTTTCTTGACTTCGCAATTTGTTCGCTGATTTTGAGGGAAAGTTAAAGTTAGGGTT…	82	C	CTCCAT	11	11	4	6	2	1	6	3	6	11	11	5	1	10	0	10
comp192149_c0	ACAAACCTTAATCCCATTTATATACCTACTTAAAATTTAGAATAATACATAAAAAATATAGATTTGTTATATGTAATCTCTGAAAAATGAAATACAGAGGTAGAAGGGTAGAGGAACCAGAGGCAATGGGGAAGAGGAGGATGGGAGGGTGAGGGTGACAGGAGAGTGGGTACCATGGTGGAGGCTGGAGCTGGACTTGACGACCAGAGACACAAGACAGCAGGAGACGATCACAAGAGAGCCTCGATCACTGGGGAGAGAGAGAGTGCTTTGCTTGCTGAATGTTGGGATTGTGTTGCCGCTGCTGGTCGTGGATGAAACTGAGAGGAGAGCCTGACAGCTACGAGATGAGAGATTGAACCTTCATGTTGTTTGCCAATGATAGAACGAGAGGAGAGA…	321	C	CTG	3	4	0	1	0	9	7	7	0	5	0	2	0	1	0	1
comp192161_c0	CAGCAATTTAATGGCTATGTAAGCTTTGCTATTGTCCACATTCCATTCTATAATGTGCTACTTCTTGGTTAGTTTTGAATTGCTTTGATTATTATGTGTGCTTTGAAACAGAGGAATAGGAACGAAGGCCTTCCATGTATCTTCGCTGATTTAACCATAAAATTGGAATTTTTTGAAAAATTCTACATGCATATAATTCGATCACAGAATCATTCAAGGGTTGTGTCCGAATATGAGATTGGATTATGTGCATGTACAAGAACTGTAATTCTGTAGATCTATTTCATCTATGCGGGAATTTATGATGTTTGGCAGGAACTTGAAGGCAGGGCATTGAGG	207	GA	G	10	0	4	0	7	0	19	0	19	0	7	7	6	0	6	0
comp192181_c0	TTATTGTTGTTGTTGTTGTTGTCTTTTAGCACTAGTTCTTCACAGGGATTGTTGGTGTCGGCGGAGTCAGACTCGTCGGTGGTGAGGGCGGTGGTGTCACCTCCGCCGCCGAATTCTATGCCGAATAGTCGAATGCCTTTTTCTTTAACCGGTGCAGGGCGGATGAAAGGGAGTTGAGAGAAGGTATCAACATTCATGAAGTCATGAGTCTCTCTCTCAGCCTTCTCCATGAGGAGGAGGAGGAGGAGTGGTGGTTGGAGGTGTCGGTTGGGGGAGAGGGGAGGAGGAGAAGAGGGTTTGGAAGACTGCACCACCACCTTGGAGAGGAGGAGGAGGAGGATGGAAGGGGGGAGCAGAGGAGAGGAGAATGTGAAAAGGGGAGGAAGGTTTGTA	231	GA	G	30	0	21	0	23	0	15	9	19	0	39	0	7	0	10	1
comp192193_c0	GCCCATCAATAGTTTTTTTTGCCTTTATTCCCTTCTCTGTGAAGTCTCAAAACCATCACTTTCTCCAAGTATACACATACACGACAATACATAACAATAACATAAAAGAGTTCTAAACTAAAAAAATCCAAATAAAATATAGCAATACATCCACTGATATAATTTAGATAAAAGAACCAAACATGGAGGGCCTTAAAGCCATTCTACAGGCCTATGGATGATCCAAGTCTCCTCTTTCTTAGGCGCTCAGCAATGATGAAAGCAAGCTCGAGAGATTGAGAAGCATTGAGCCTAGGGTCACAGTGGGTGTGGTAGCGTGAACTCAGGTCATCAAATGTCACAGTTTGTGACCCCCCAATGCACTCCGTCACGTTTTGGCCAGTCATCTCTAAATGA	119	T	TA	39	0	37	8	31	5	58	1	22	0	13	5	32	1	22	0
comp192205_c0	ATGAAGTTCTTCCTAATTCGGTACTCTTTTTTTGGGGAGATTTTTTGGGATGTTTTGATTATGGTACCTGGTGCTTTCAATAAGAAATTTTGTTTGCATGCGTTGAATCTTGCTACCAAAAAAAACCATGGAAGCCCTGTGATTTGAGATGCAATCTAACAATCTATGAAGTTGATCTATCATAGTTCTGCCAGGAATGCACATCATTTCATAATACATACCATTGAAACTAAATGACCTTGCTTTTGTTAGTACTGAAGTGAACTTCTTAATACAATGATGTGGGTGCATGTATGTGAGCAAACTTTGAACCAGACGTAAATGCATAACCTCCGTGAGACCTTGCCATTATTGACTTGGAATTGATTTATATTGTCTATATAAGAATATTATTAGCTG…	297	T	TGA	19	67	0	14	0	29	0	48	0	32	0	8	0	9	0	4
comp192210_c0	CACAACCATTTTTTTTTTTTTTTTGTTCATTTTGTTTTTGTAATTTTTTTTTTGGGGATCTTATTTTATTTTGTGTCGTCCATAGGTGTTTTCAAACTTTTGAGTCGATGTTGATGATGTTATTTGTGCAGTATGTCTGATGATATATTTATTATCAAGGTTGTATCCTACGTGAACCATTGGTGGAAGTAATTCCTATTGAAATGAAACAGAAAAATAAGTTATTTACTGAGGATTTATGGACATTGTGGTTGTATTCTGATTTAAGATTACATTACATGTTTCCTAGTTCACATTATCATATATTTATTTCCTTGACCTGTTGGACGCTGACATTATATTTGGATCAATAGCAATGGGTGTACTAGGTCTAATAAATAATGAGTTATTG	97	C	CT	53	0	21	0	33	0	51	0	26	0	31	7	21	0	14	5
comp192232_c0	CATCTCAGGCTCCATCGAATCGTAACCATCACATGAGGCATTCAGTGAATCGTCCACCGACACCAGACGCCAGGGATGATCGAGAAAAAGAGCCTTCGCTTCAAGAAATCATCAACATCAAGTTGATTGAGAGTGGGGAAAAAGAACGGTTGATGGAGCTTTTGAGGGAAAGGCTCATAGATTGTGGGTGGAAGGATGATATGAAAGCCCTTTGCAGCTTCAGTTCCTGATTCCATAAAGGCCGAGCTGTTACAAAGAATTCGAACCTTTCTGGTTTCAGCTGCTCATTGATATATAAGCTCTGTATTGCCCATCCGGTTAGAGTTTTAGGAAATCAGAATCCTTATATTGAATGAAATCTAGTGGAAGGTTTGTCCGGCATGCTTTCTGATTAATTTG…	215	C	CAG	5	35	4	20	6	11	2	28	8	30	7	20	3	27	6	18
comp192237_c0	GGATAAATTCAGGATCAATATCAATACTTATAGTTTAAACAGGTAGGAAAAACTTTATTACAAACTTTAAGTCATCAACTACATCAAAAACCTCTTTAAAAAAAAAAAAAATGAAAAAAGGAGAGAGAAGATTGCAGTTGAAGAACAGGGCTCCCCTTGAGGCAAAACATAATTACAAATTTGGATCATCACCCATATCATAAATCCACCACAATAGAAGAAGAGGATGGACAATATGCATCATCAGTATCGGTATCGACAATACAGTCATATATTAATCGGTCTGCATCGATTTTGAGACTCCAGAATCCCGATACATATCGGCATATGCAATTGAAAATCTTATGATGATGATGATGATCTGTCCATCTCAAGAACTTCAGGGCTCTCCATGATGCT…	344	TATG	T	0	16	22	5	29	4	37	8	6	3	13	2	17	4	6	0
comp192240_c0	ATTTGTTGTCATTGGATCTTCTTTGTTTCAGATAATCCGGACAGCCACAAGTGGAGGCATGGCTTGAATGATGAGTTCACTCTTCTGATTGTTGAATATGGAAGCTGTAGGGACGTGATACTTTTGCTGTATGTTGTTTCGGCTAGGATTAAGTTGTACTATTACGCCATGGAGTTTACTTGCCCCCTTAAAAGTAGTAGTAAAATGATCATGTAATACTGGGCATGCATGTTTTTTATTTTTATTTGATTTAAGGAACTTAAAATAAGTAATAAATATGACTTTACTCCCAAAAAA	87	GAT	G	241	0	235	0	220	0	234	0	107	95	194	23	186	30	225	0
comp192252_c0	CGTAATTAAAATTTTTCTTATAATGCATCCTTTCATAACTACATCATTATAATGAACATCACAAAAATTTTCCAAACTTTTCTCAAGATAAAGGGTATTCATAGTAATCTTTCCCTAAATCATCATTCCAAAAAAGTATACGACAAACCAAAACAATATAAACCCTTAACCCCCACCCTTCTCAATAGACAATTCTCAAAAGTTGGAAGAGGCTTATATACTGCCCATGAATGCAGCTTACCAAATCCAACATACAAACTAATGTCACCTTAGCCCCTTCCTTTCCTTCTTCTCCAACACACACATGCATATATAGTAGTGATCATGGCTTCCTAGAATCCTTGCCAGTAGAACACCTGAATGACCCCATTGTATGATAATTAACAAATCGGCTCGGTG…	149	C	CA	2	4	0	2	5	2	1	2	4	0	8	4	2	3	1	2
comp192253_c0	AAACGCACATCCACACAAACACAAAGACACATAAATACTTTTCTTTCTTGCATTTATACCTTTGTTTATCCGTTGGAAACCCAATTCAATCACAACCCAACAATCTCTTCCCTTCATACAACACCCTCCACTTTCTCTCCAACCAAACAATCCCAATTCCACCCACAAACCTTTCATGATCAACTAACCATTTTCTGAGAAATTCACACTTTTCCCAGAAAAAATCCCCCAATGGCCTGCTTAGTTCTGCCGGTTGCAATTCTAAAAAGGCGGTGTTCGGGGTCACGGCTAGGCTATCGACAACTCTCCGACGATGTTTTTGGAGAATCCGATGATCCGGTGACCGTTGTGGTGGGTAAGGAGAGAAGAGAATTTGTGGTTGATCCAATTGTATTAGAA…	202	A	AT	80	0	18	0	22	13	18	0	38	0	32	0	163	0	246	0
comp192263_c0	TGCAAAAGATTCTACTAATGTGGAACAGGCATTCATGGCCATGGCTGCTGACATCAAGAACAGGATGGCAAGCCAGCCAGCTATGAACAATGCAAGACCACCAACGGTGCAGATACGAGGGCAACCTGTTGGCCAGAAGAGTGGCTGCTGCTCATCTTAGTTGGTTCTGGTCTGCATTTCAAGCTCTGTCCACTATTAATCAGAGAGTAATAGTACTATCTTCATCCCTCCAAAGAGGTTTATAATTTGCATTTTATTATCAGCTGTTTGTAAGCTATCCAAGAATTCATATTCTTTTTTCGTCTATTTGATTTTCAAAATGACCTGTACAAATCATAAAGGTTGCTTATTAAGTATTTGTTTGTTATTTTTTTCATTCTCATGTTTATTTTCTAGAGC…	225	TC	T	244	0	221	0	219	0	242	0	242	0	175	54	245	0	222	0
comp192266_c2	GTTTACTTTATTTTTGGTGATGGTGTGGCGGCGGTGCTGACAACTGACAGCATGCACTGTTTCACTCTCAACGCTGCCATCACTTCCAAGTTCCATTCCTTCCTTCGTCATCCTAACCCCCAACAACTCTCCCTTTTCTTGTCTTTTCTTTTCCTCCAAACAGAGCTCACTACTCACATTTTCCCGATGGAAACCGATTGTGCCGACAACTCCAATTGGCTCTTCGATTATGGCTTAATCGAAGGCGAAGACTACACGGGGCCGCTGCCGGCCACCACCTGCTTCAGCTGGCCGTCGCACGCCTGTAATTTAGGTGTGGAATTTGACTGCTCATTTGGGGATTCAGAAGGCCTTATTGAAACTGGTTCACGCAAAAGGTTAAAGTCTGAATCATGC	184	C	CCGAAAATT	0	28	13	13	0	8	0	30	0	20	0	21	0	12	0	18
comp192282_c0	GAGAAGAAGAAGAAGAAGACGAAGAGGAGCCTGCATTCGAGAAGATGAAAAAGGATATTGAGGCAAACCAGGACAATGCCTTGAGTCTATGCACTGAGAAGGTTTTATTGGCACGGCAAGCTTATGACCTTATAGATAGCCATATAAAGCGGCTTGATGAGGACCTGACCAACTTTGCAGAAGATCTAAAGCAAGAGGGAAAAATATCACCAGATGAGCCAACAATTCTTCCTCCATTACCTTTAGTCCCTAAAAATGAGAAACGCAGATCACATTATGGAACACCTCAACCAAAAAGGGTTGATTACAGGGAGAGGGACTGGGACCGAGAGCGTGACAGGGATTTTGAGCTCATGCCTCCTCCAGGCGGCCTTAAGAAGGATTTTGCTGCCCCTGTTG…	644	T	TA	7	22	0	3	0	8	6	6	6	8	11	8	6	8	5	3
comp192291_c0	GGGAGAAGATTACTTATGCTGGTATTGTTACATGCTCTGTTTTGGCCTTCTATATCCTTTCAAAGGGCCATGCTCATTATGAAGAGCCACTTCCGTACCCACATCTGCACATTCGCAACAAGGAGTTCCCTTGGGGTCCAGATGGCCTTTTTGAGACTAAGCATCATCATTGATCTTCGAAGGCCAAGATTGTGAGGATGTATCTAGGAATAATGATTGTTCAGCTCAACTCAGCGTGTGCAATCCGAAAATTTACTTTTTGAGACAAACTTGAAAATCTCCATGACTGTTTAATGTCTTCCCATTATGGAACCATGGTTTTTGGGCTGCATGTTGCAGGTTGTTGGTTATTTTTGTGTTTCTTCTTGTCACTTTGTTTTTCGTATTCTGTTTGTTGCG…	365	C	CTT	22	34	0	49	0	43	0	53	30	71	12	45	0	85	14	39
comp192307_c0	GAGCAATCTTAAAGCGAAACAATGAAAGGACAATCCATTGCTAATCAAGTTTAAAAAAATTAGAAAAATTATAAAAACGAATTTGAGTTAAGCATAAATTTGGATTATAAAGACTTACAAGAAACATGTTAAAACAAACAACAACCAACACAGAAACTACTACACAAACTAATAGCAAAAACAACTTTCCTAGAACAGTAAAATTGCAAAAAATTAAGCCTTAAATGCTGTAATCCGTTTGAAAAGCGTCTTCGATCATGGTAAACCAATGAATTTTGATTGTGGTTGGGTTATTTCAAATCGAACATGAGTATTTCATACATAATATGGTATCAGAGCAACACGATCGTTGATCTCGTGGTGGCTAGGGTATCGCACAATCTGGTCTCTCCGTCTGGC…	326	T	TGCTCAC	6	3	5	2	2	1	6	2	1	3	1	4	2	6	2	4
comp192317_c0	AGGCAGCCCAACAAACAGGCTATGAAAACATGACACAATTAGGGCTCTGTTCACTGTCTCTCTCTGCAATTCCGACGATCGCCAGCCACCGGCGACCACCATTGTACAAATTCTTTGAGAATTGGGAAACCCTAGAGGGAGAGAATATGAAGCAGTCGAACGATCCTTTCGAAGTTGCATTTGAGGAACAAGTCGATGAATCGCCTCCTGATTCACCCGTTGTTGATAGAATCGAAACTCAAAATCAAGCTCATTCTGAATCTACCGCTTCACAGCTCGGTGTTGATGTTAATGCTCATGAAGATGAAGATGATGATTATGATGATGAAGACTTGGTTGAAAAAGCCAATAAGCCATTGAAATCAAGAGCTGTTGCGTCAGTGAACCGCAAGAAAACAG…	297	C	CATGAAG	27	4	0	4	7	4	6	4	2	2	3	1	4	6	2	1
comp192339_c0	TTAAAAAAAAAAAGAAAAAAAAAATGAAGAAAACTCCTATGAGAATGAAAGTATTGTTTCTTGTTAAGATTTTGTGATTACTGATATAAAAAGAGTTTGTGTGTGGATGAACCCACATAGCTGGTGGCTGTACATGTGGATATATATATGGTTGCAATTGTGCTGTGGACATCAAATTTATGAATAAGGCATTGTTTGTTATAACTTAAAAAGTCG	87	T	TA	12	10	4	17	5	0	27	8	9	23	24	35	5	2	16	0
comp192341_c0	GAGAGGAGTATCCCGCTGACCACCTAGTCGAAGGATAATGACCAGAGTATGACCACCAAGTCGGAGGAGAATGAGCAGAGTATGGAGTCGGATGTCTGCGTTAGAGGGGCAGTCGGATGAGGGAGGGTAAACGGCGATAGGGTTTCAGGTGGAGAGGAGAGTTTCAGACTCGAGATGAGAGAGCAGGAGCTCATACTTTGGGTGTAGACAGATAAAGAAGTAGAGAGATAGAGAAGAAAAGTGGGGGTTTGGAGATACAAGAGATAAAGACCGTGCGTGAGTCCACTCTTTCGAGCCAATTCGAGCCAAATTTGTCGAGC	105	A	AG	94	0	69	0	25	15	58	0	113	0	30	0	33	0	31	0
comp192354_c0	GTTGATCTGGTCTCTCTCTCTATTCTTCTTTGTTTCTGTTTCAAAGTGATTGTTGCTTACGATCGGTCTCTTTACTATCTATTTTATACTGTCATTGTGTGTATAAATATAATATGAGAATTGGAAACACGATAAGTTATTATCGATATATTTCTTAATTAATCACAGAATTCACCCAGACTACATACTTTACTATAACAAAATAAAGTGCATGTAGAAAACATACATATACACATACTCGGGTAGTTTAATTGCACTATTGTGATGTGCTAAGATTTAGAGTTGTTGTTATCTTTTACCACTATAACATATGTGTTAGTTGAGTCTTTGAGTCTATAAATCAGTTTATGACATTTTGAGGTTGTAATCTTTTCAACTTTAGCTCTTGTATCCCAATTT…	183	A	ATAAGT	0	2	1	1	1	2	2	0	0	1	0	1	0	2	0	4
comp192355_c0	CTGCAGTACGTTTAATTTTTTTCCCCCCTGGGTTTGAGACACGGATTGATGGAAACAGACTCATCGATTTATAGTCCGCAAGAACAATGGGTCATCTATGAGGTTGAATGACTGAAAATACTTCACAAAGTCTGTATAACAGCTCGTTTTGCCCCAGAACCTTGTTACGAAGTCTGCCACTAGCGTGACCACCCCACAAGCCCCACACAAAGTCCGCCATCTTAGCTCACAAGGCATTGCGATGGCACAAGCAATGAAAATAGATTTCAATGTTTTATCTTCCTAGAAACTTTCTCAACACAAGCCAAACATGCTTAAAATGCACTAAAATTATGCTGAATCCCAACCTGTTTTGATGCACCAGCCTAACAAAACTCATCATGACATGATATTCTGTTT…	379	T	TCATC	0	52	0	37	12	36	0	43	0	39	0	45	0	58	0	50
comp192366_c0	TTATCTCTCAAAATCCCTGATGCAAGTACAAGATTTCCAAACAGTACAAGATTTCCAAGGTCAAAAAAAAAGTACAAGATTTCCAAACAGTTCAATTCTTCACATGTATGAGATATATATATAAAGAACAAAAAAAGAAAAAGAAAGAGCATACAGGCCACAAAACAGTCAATGTTGTTATTTTGTGTTTATTACAGACGAGGCCTGAGCATTTTCACTGGAAATCTCTTCCCATAATGCAGGTCTATGTTGATTCATATTTTCTTTTTCTTAAGCGAGTTTTATTCATGTTTTCTTTATTTTTTCCCCCGTAATTGCCATGAAACAAATAGCTCATGTGCCCAAAAGCCAGACTCAGGACGCTATTGGGAGTCCATTCTGTGTCCAAGCAGCATACCC…	305	T	TC	32	0	16	14	56	0	28	0	12	5	9	0	6	1	11	0
comp192391_c0	ATAAAAAAGGTAAGAATGGAGCAAACCACACACCAGGGATCCAATGTAATGAGCAACCATAACAGAGAAGCTTCAATTAAAGCATGCAACTGGAGTCTTCAAATGATATCATATGATGAAAATGGTGAACCCTTATTTCAAACACTTAAAAAACCAGTCTTAAGAAATACAGTGCTAACAAAGTCAGATTTACGATTTCCGTGTGTTGGTGAACATCCGAATAGGCTGCATATTAATGTTGGAGAATGGAAAAATAACATGCCAGGAATCCAATATAATGAGCAAACATAACAGAGGAGCTTCATGCAGACCTAGTGAAGTCCTTAAATGATCATATGTTATAAAATGCTAAACCTTTGTAAACAACTTAAATAGCACTCTTAAGAATGAAGTGCTAGC…	147	T	TA	4	10	0	2	0	10	3	5	1	2	0	1	0	1	0	2
comp192427_c0	AGGAAATGGGCTCTTGGCCTACAGGTTAAGTGTGTCTAGTCTCATTCTTATCATTTTTAGTATTGGAAGATGTCGAGAAACCAACCTTGCCCTACATGTGGGCCAATAAATGGGGGGATTGACGTGACTCGCGTTCTTGTGTGAGGTCAATGCTTCCATCTACATCTGGTGCAACTTGACTGAGATTTTATAGGTTGAGATGATTGAAGTGCAGAGGAAGGAGAGAATTAGAGGAATAGGTTGAGTATATAACCAACCGGCCACCTTAGCACATATTAATATTAACACTATAGTACCCTCAAAATAACATAAATATAATAATAGAAACACACTAATGCTCTGACAGATTTAATTTGGTTGAACCCATTACTGTCATAAGAGGTCTTGGGATCAATCATA…	240	G	GTT	0	20	0	1	4	3	4	0	0	14	0	12	0	3	0	7
comp192439_c0	TTTGATTGAAGCTTTGAAAACTTAGCTTAGACTTTGAAACCCATTAACGGCTGGTGGGTTGATTTTAATTTGATGGAATCTATCCCTTGGCTGAACTCATTGTTTGGGGGTAGTGATAAGGGTAAAATGATCAAATATGTAATTTTTGTCTCAAATTGACTAAATTTTCAGAGTGGATCATTTGATTGGTGTTTGTGAAAATTAGATCTTGGTGGTGATGGTGTTTGGAATTAATTATTGTTCGTAATATACTACTACTTTGTAACTATTATGCTCTGTTTGGTTGATTGGAATAGAATGATCAGTAAATATGACTATTCCATTTGCAATGAATTTTTTTGTCAATCGAACTTGAGAATGGATAATTTGATGAAATGATCGTTCCAATCTAGTGAACCA…	112	A	AGT	10	0	4	0	9	0	4	6	8	0	7	0	7	0	1	0
comp192457_c0	CTCATTTTCTATTTAATTTTGGACATAAATTGAAAAAAAAATTATAAGGGTAATTTACCCTATATTTTTTGGTTTGGTTTTGTTTTCTATTTTCTAATTTTTTAAAATTTTCCCCAACAGGTTGGGTTGGGCTTCAACACCTAGCCCAATGCCAGACCAAGCCTTATTGGGGTTGAGCCAGTCTGCTTGGGCTTGGGATTGGGTTTTGGACCGATAGAACAGAGAAAGTCACAAAATCCAACCAAATAATTTTTTCAATATGTCGGTGGTGTTTTTTTATGTTAATTTTGTTCAAATATAGGAGTGGTTTGAGATGTTTTAAATAAATGTATTTTTTGAATTTTTATTAAAAAAATTGTGTAGAAAAGTAGAGAAAATGGATAAAAAGTAGAGAGAAAA…	198	A	ATTG	4	0	1	0	4	2	9	0	6	2	3	1	3	4	2	0
comp192473_c0	GCAATTCAGCTTCCTCTGTAATAACCTATTTATTGATATTCTTCCAAATAGAAAATGAAACAACATTTCATCGATATTCAAGGATCAATAGAAGTAAAGAACAAGCACCGCAATAAACTAATTATTGATGTATTGCTTTAAAAAATTACCCACAATGGGGTACAAGTTCAAATGAAATATAGTTTCCAATCAAATAAGACCATGTTACAACAAGAAAATATGCAAAGGGAGAAAATTTCCAAGATTCTATAAAAATTAATTGCCCGTTGTGCTTTGTATACACTGTACAGAGCTCACCGCTACGGCAGACTAGGTTACACAAGAACAGATCCAGGCTTTAAACCAATGCAAGCTCCTCCTCCTCTTGTTGCTGTTGTTGCTCGGACAGCCGTCCTTGCC…	139	T	TA	25	0	7	5	10	2	3	5	12	4	16	0	15	0	10	0
comp192477_c0	GCCGCCGCCGCCGCCGCTGCTGCTACTAGTCGCCGTCACCGACGAGATCAAGCAATCGATCCTCTGTTTCTTGCTCAAAGATTCGATCTTTTGATTGTCTCCTTCAGTGTCCGCTTCAACAACCTCTCCTCCAGCAGCTCTCTTTCCAGGACGCATAAAGTGCAATGAACGATGAGGACTTTGATGGAGTGAAGAAAGCGAGCGTGATTGGGGGGAAGAGAAAACTGGGCTTTTTTAGGGTTTGAAGCGAGAGAAGATGGAGATCAAGATCAGGAAGGAGGAGGAGGTGGGTTCAGGATCATCTCTCTCTTGCTTTGCTACTACTTGTAGAGAGAGAAAGGAGGGGCTTAGGTGGGGGCCGAAAAGTGTAAGGATTAGAAGAAAGTGGGTTCTCTTCTC…	396	TCTCTCC	T	18	0	5	0	6	0	1	0	11	6	4	2	12	0	2	0
comp192506_c0	AAAAAAAAAAAAAATCTTAATGCAAATATTTATCAGTCTACAGTGGCAGCCTGTAATGGGACAATAGAACTAATCTAGAACAAGAAACAGAAGCAATACAACTTAACAGTGAAGATTCTGCCATAACATAGAAACAAATACTAATATCCTTAAGAAGCAAACAATGAAGACATTCACCTCTCAGTACTCATCTCCCTCGTCACCATCATCACCCTCGGCAGACTCAGCTCCTACCTCCTCATAGTCCTTCTCAAGTGCAGCAAGATCCTCTCGAGCTTCAGAGAATTCACCTTCCTCCATCCCCTCACCCACATACCAGTGCACGAAAGCCCTCTTAGCATACATGAGGTCAAATTTGTGGTCAATCCGCGAG	115	A	AT	22	0	2	0	1	0	2	1	7	0	8	0	3	7	7	1
comp192514_c0	GGTGTTGTCTCTATGGCTCCACCATTTCACCCTCTATCCCGCCTCCGACTGGCCCAACCTCCACGCCTGCTACACCCGGTGGTGCAATGCCTCTCGCAAGCGCTTGCTCCTCCAATGAAATCTACCCGCTTTAAAATGAATTATCTTAAAATTTTGAGGTGGTAAAAGACATTCTTAATATCTAATTTTGAGACATCAGAATCTCAATATAGTAATATAATTACAAATGTACTTTATATGACAAATTAAGAAGTAATTTGGTGTGAGACGGTTTCGATTAAGCTATAAAAATAAAAATAAAAACTCCAATTTGT	166	A	AAAG	14	18	9	7	23	2	12	0	28	6	2	4	10	0	1	1
comp192529_c0	AGGTTAACAGATGAAGATAAAGTAGCACTTGTTTAATAGCCCACACTTACAAGAACAAATTCCCTTAAATCCGAAAAATCAAATCAATACCACCCTTTTTTTCTCAGACCACCTCCTTGGCCACAAGAGGAGCTTTGACAGGATCATCAACAGCCGGAATCGTAACATACCCGATCTTCTTAGGGCTGACATCATCGTCATCGTCATCGTCATCATCATCGAATTCACCATCGGAATCACGGAAATCGAATCGGTTAGGGGCAAAGAGAGACCAAATCAAGTAAAGAGTGGCGGCGGTGAGAGCGCCGCAACCGACGCCGAAGAGGAGAGAGCCGACTACGCTGAGAATATCCTTGGTGCGATCGCGAAAGGAAGAGGAGTAAAGTCCGAAAGGGAGGG…	95	CT	C	1	223	0	234	0	227	0	225	0	228	0	226	0	230	0	229
comp192569_c0	ACTCATTCACCAAGCCATTGAAGCTTTTGAAGAACACTTGGCGAGCGAAGAACAGTCGAAGAAGAACACCAGAGGTAAGAAGAGAGAGAAAATGGGTCGCCGAGGAACCGAAAGACCGGCCGATGTTTTGGAAACTATTGCGGCGGAGAGAGAGACTGATTTTCTGGAGAGTGAAGATAGTTTTGTGGTGGTTTTGCCGGAACATGACTCTACTCTGGTGGTGTTACCCGAAAAAGCTGAGGTGAAGGTGGAGGAAGAGGAAAGGAATGAGTTGCCGGAAGAGGAGGCTGCGCCGCCGGAAGCGGCGGTGGTGTTGCGGAGCTCGGCGGCGAACAACCACAAGGGTTTGGCAAGGAAGGTACTGCCGGACGTGGTAGGGTTATTCAATTCACGTTTGTG…	239	G	GAGGTGA	39	166	79	109	0	154	0	188	63	116	86	111	60	63	28	57
comp192592_c0	GCAGAGGGCAATGGCGGCGGCCATTATGACACTCGCAAGCCATTTACGTACCTCGGATGCGATGAGAGAGAGAGTGAGTGAATGAGTGAGATCGCGATCACATGGTTCGTGGATCGCGATATTTGGTCGTTGATGGCAGCAACGGCGATCGTCTGGGGAGGGCGGTGGCAGCGACAACAGCGATTGTCTCACTGAAAATCAACCCCCAAATTCTTACAAGTCTCCTCTTTCTAATCTCATCCAAAACCTCCTATCCGTCAATCGGTTTGAGGGATGGGATTCCGGCGACGATCGGCGGTTGGGAGAGCGTGGGAAGGGAGGAGAAGGTTGCTTCCTATCCGTATCATCGGCTGTCAACGACAAAATCATTGGCGAATACGAGAAATTGATGGTATTCGA…	102	A	ATTC	5	0	0	1	0	1	0	7	2	3	0	6	0	6	0	8
comp192640_c0	TCAATCATGTATTGGTATTGTAAGGTATGGTTTTTTTATATCGCTATTGAGAAGGCTTTTCATAAAGTTTTTGTAGACCAAGAAGTGGATTCAGTTATGGAATTCTAAATTACTTTTCACACCGAGTCCACTATCTCAATTTATTTGCTGAAATTATAGAAGGAATTTGTATGGAAGAAAGAGGTGACACAAATTTTTGAGAAATATTTGACCTGTTTTTTTGTTTCGTTTTTGGGTGAGAAATGTTTTGTTACCTTAACGGATAATTT	143	AT	A	10	0	9	0	4	2	20	14	11	2	13	2	8	0	4	0
comp192645_c0	GGAAAAACTTAGAAAGTACCAGAATTCTTTACAAAATTATAGCCTTCCCTTATTTAGCAACACAGACAAACAGAGTATCATCTGCAAATGGCAGATGTGATAAACAAATATCACTAGAACCCATATCCACTTAATTTGTTCATTGATGAGTAAGAAAAAAAATGTAGAACCAATCAAAAAACTATTATCAAGCTGTCCAAGGGAGTGGCTGAGGAGTCTCTGTTCAACAAATTATATAAAAAAAAAATTCTTAATGAATCAGTAAACATATGTTGTGTGAGAAAGAAAAGAAAATTAAAATGTAATCGATGAGAAGACTAGTTACTAGTATTACAAAATGTTCAAGCATATTGTACAATCTTAATTGCATCAAGAACTAGTTTCTAATGCAGCTTGATT…	342	T	TA	0	5	0	2	0	6	0	3	0	22	6	31	0	33	2	15
comp192646_c0	AGAGGCTTTGATAAGTTTTCCTGTGGTGCACTGTCCACAGGCATATGGTGTTTCCTTGAAGGCAACTGATCGGATCAATGGTGTCGGAAAAGTGGTACCTGGGTGGAAGATTGTGTACTCTGGTGACAGTAGGCCCTGCCCAGAACTAATTAAGGCATCTCATGAAGCAACAGTTCTTATACACGAGGCAACATTTGAGGATGCAATGGTAGACGAGGCTATTGCAAGAAACCACAGCACAACAAAGGAAGCCATTGAAGTAGGAAATTCAGCTGGAGCATACCGCATCATTCTCACCCACTTCAGCCAAAGATATCCCAAAATCCCGGTTTTTGATGAAACTCACATGCATAAAACATGTATCGCTTTCGATTTGATGAGTGTTAACTTAGCAGACCT…	468	C	CTGA	9	3	1	0	0	6	0	1	2	1	0	6	4	0	2	0
comp192648_c0	TGGAATATGAATAGTATGGGCAATACAAAAAATCATTTCATCCCTTCCATGAATTACAACTCAATGGGTTTGATAGGAGACAGTGCAACCATGTTGAACATAACACCAAATACATTAAATTTAGCAATGGGCAAGCAAATTCTTCTAAAGCAACAGTGATGACAGCTGCTTCAGAAACTTTGGTGGGTAATCATAATTCACTGGTCAACATGTAAGGAAAATGTGGCAGATTTAAGAAAGCAAATACAGTGTTACACAAACTTAGTTCCATGTACAGCCATGATCTTGGCTTAAGTCAAAAAAAGGAATCCATGAAGAAGGCCTTGAACTGTTCAACAACATAGAACTAATGTAAGCCCAGACCAGGCCACTTTTGCTAGTTTCTTAAGGTCTTCAACA…	297	C	CA	10	0	6	0	4	0	8	0	9	2	9	3	4	1	1	1
comp192651_c0	CCAAGGCCACGGGCCAAGGCCACGCCAAGGCCACGGGCAAGGGCAAGGCCAAGGGCAAGGGCAATGCCAAGGCAGCGTGTAAGGGCAAGGGAAAAGGCAAGGGCAAGGCCCCGAGCAAGGCCATGGCAAAGGCGAAGGCCGCGGGCAAGGGCCAGGCCAAGGCCAAGGCATGCCAACGCCTCGGTCGCTCTTTTTTAACATGGTTCTTTTATATTCTTACCTAAACCATGCCACAAAATTAAAAATGCACTACAATTAATTTTAAATGTCATTCCCTATTTTTTTGCAATTTTCCTAGAGTTTTTCGAATTTTTTAAGCCTTTATTTGGGCAAAAAAATGAAAAATAAATAAAAAAAAATTGAAAAAATGATGTAATAATTTCTA	154	A	AG	3	5	0	8	2	7	2	6	5	6	0	20	0	14	0	17
comp192665_c0	TAAGGATAGGAGAAACCAAGGTAATTATTTTATTGTATATGGTGTAATGGCCTTTGAAATGTAAAGGGTCATTGGGGATTGGGGAATATATATATATTGCCAAGCCATGGGATATTGGACCTTTCATTTTTGGTGTATGTTCTGTACCCCTCTATATTCCAATGATATGTATATGAAATTTGTAGTTTGTATGTAGTAATCAAATTATTAAGAAAAATCTGTAAGATTTGTT	85	AAT	A	1	7	0	6	3	1	1	19	0	4	0	6	4	2	0	3
comp192673_c0	CGGGGGAGGGGGGAATATCAGGCTTTGAAGACTAGTCATATATACCAGGCTTAGAAGACATTAGGTACTCGATTTCCATTATATATATCTATATGTAGTGTAAAATAAGTTGCAAGAAGATTTGAAACTTCATTTCGCCTAAAAATTTCCTGGATGGAAATCTAGACCAACCATAAATTACCAACCTCAAAAATGCGTGTTAATGATATTAAAACAATTAATCAAAGAATTTGTTCCACTTCCACTGACTGAAAACAAAAGAAATAATCTTCCAATTATAACCATAATTTGAAACTAGCAGCAATTAATTTCTCGTTAGCATCTGTTTGAAAGAACAAAAAAGTACAGAGTCAAACTAACTTTGGTCACAAAAGATATTTGCAAATGCACAATATCTCA…	734	CA	C	9	0	1	0	11	0	10	0	1	6	3	0	1	0	1	0
comp192682_c1	ACAAAAAAAAACAAAAAACAAAAAAGGCGCAGAAAACGAAACAAGTACATCTCATCAAAAACCCAATTATTTAAGGCCTTAAAGCACCACTTCCCTGCTTTTTAAACATAGGAGAAACAAACTAATTGCAAATCAATGCAACGCAAGTAAAAACTGTGCCCCTGGCACAATTCTCGCTTGTATCAGACACATCTCGCTTGCACTCTATTCACTTGCAATTAATTTTTTCATTCCCATTCATCTGATATGCAATTTTTAGTTTCCCTATTTCCCATTTATCAGAAATTCTTTCAAATACAAAAGGGTACAAAAGGTAATAGCAGTTTCTCTAATGGGGCAAAATAAAGAGGAACATGAAAATCACATAAATTTTGGGATTTTATCGATGCGATACACAAA…	114	G	GA	0	10	0	6	0	3	0	7	0	12	0	8	4	8	0	1
comp192683_c0	TGAAGAGAGAACTGCTGATAAAGGTTGTACTTGTGAGTTGTTAAGTAATTCAGTCCTTGAGTGCCTAGCATTGATTTACGCCTTTTTATGCAATATTTTCTTCATTTCTAGGTTCAACTTGGGCATGAAAGCTTTTTTACATGTGCATCCCAAATGACTTCACTATTTTCATCTGAACTAATAATAATACCCTTGGAGTGCTCTTTTATTCATTGGTAGGCTGCATCTAATTAGCAGATTGTAGGGTTGTACATCATAGCTAGATATTGTAATTTGTTCGAAGACAGTCACAAGTTTGACATTTAGGTTGGAAATGGTTATATTGGAAAACATCTTATTTTGTAAGGAACAGAGACTTTGTCAACTGGTGAAGGTTTTTCTACAGTAAATGTCATAAAA…	539	A	AAT	7	9	0	5	0	6	0	11	0	8	0	5	0	2	0	1
comp192688_c0	TTTTGCTTGTATACAAAACAAAAAAACAAAAACGAAACAGGTCAGCTATATATCAAATCTACTCCAAAAACTACACATAATCCAAAATTGGTTTGAGGAGGGTATAACTCCTCCCAAGAACCAACTATATGAAATGACCAAAATTTGACTCTTCAAAATGACAATAGGAGTCTCAATCCATCAAAAGTTATCCTGTTTTGTGCTTTCCATGCATCAAAGCCAACGCCCTCAAGCACTATGCCTTCTTTCTCTTACCCACTCTAGCCCCTCTACAAAAATGCTTAAGCTTTCACCTATGAAGCGCGGACACGGCAGAACTAGTGTCGTAGCGGTGTCGGGCATGGGGACACGTGGCATGTCCCTTGAATTTTATTATTATTTTTGCAAGGGACACGCCAG…	209	A	AATTAGAC	3	4	0	1	6	1	3	3	0	1	0	3	1	1	0	1
comp192731_c0	GTTTTATTTTATTTTATTGTTTTTGTTTTTGTTTTCTTTTGGAGGGGAAGGGGGCAGTCGAACTTGTGCTCTCCTAGTGATTGTACATATGTTCTGGCCACTGAACCAACACTAGTGGTTGAGTTAATAGCAATTCAGTGCAATATTTCCCTTGTGTGTTGAAGACAAATGTTGGATGCTTTCTACCTTCTACCCTACTTTTGTTTTTTTGGTACTACTTGTATTGAAGGATGAAGTACTCAATGTTCATCGTTTATGTAAGTTTATTATTATTATTTTAATGGTGGACAGATTGACATTTTCTGCAACAAAGCATTTCCATCAGGTTATGATGGGCTATAAAATGTGAATCAATACATGCCCATGTTCT	257	TG	T	1	0	1	1	1	1	0	3	2	1	6	0	1	0	2	0
comp192756_c1	TAATAATTCCATAAACACCTAGCGGGCAGCTTTATCTAGCGTACCGCCCTGCCATAGTCGCGAGAGAGCAGAGGCGAGCTGTTTGTACTTCAGTAAGAACAATCTTTCTACTTCGACAAGGGAAAATATAAATAAAGAGGAGATATGACCTCTTATAAAACTACTTTTCCTTTCTATATGATAATAATAGAACAATTCTTCGATGTCGGCAACCTCTTCTATGACCTGCTTTATGGGCTCAGCCAAGCTTCCATCCGGACACGAGGAACCGTTGTTATCAGTAGCACGCGAGATCTTATAAATGAAGCAGCCTTCACTCCACTGTCATTGCCGGTCTTTCTCTTTCTGTTTATAGACTTTTCCTTTGGAAAGAAGCGATTGAAGAGTTTACTTCAGACC…	1491	T	TA	7	2	22	12	2	3	14	2	2	2	15	0	2	0	12	0
comp192771_c0	TGCTTGGGAGCAACAAGCCATTTCGCCGGCCTATACCTCTCCCTGTAAGTTTTTTCCTTTGGCAAAAAAAAAAGTGTTCCATTCGGTCTGATCACTCTGCTTGGTAACATGCTCTGCACATTATTTTAAACTAACAGGAAATGGTAGATTTTCTTGTCGACATATGGGAACAAGACGGTTTGTATGATTGAGAAAAGCATTAGTTTAGTTTGCTCACAACCCACGAGTGCTGTTATCGAATTTAAATTGCTATGGTGACAGAAAGTCAATTGGGCAAGGCGTGGTCTGTACATTAACTATAACATTATCATCATGTGCCCAGGTTGATGTCTTACAGGTTTTTTTCGAGATATGCCTTAGCATTACACTGTATTCTCTAATTTATAAAAGTGGTTGCCT…	261	GAA	G	47	0	25	0	9	1	22	0	21	0	19	0	6	8	4	3
comp192792_c0	TCCGGAACGGTATGTGACTATTGTGTTTAAAGATTAGCAAAATAATTACTATCACTTGCCAGGCTTTGCACCCCGCATATGTTGTGTTCATGTAAATGTTAGCAGAGCAATATCAATAGTGCTAAGTAATTGTAGATGCTCAAAAAACAGTAGTCCTAAGTAATTGTAAACCACACTCATGGTCGCCAGCCTTAATTAGGATGGTACCTTATTCCAGTGGCTGCCTTGACTGTTGATTTTGAATTCTTTCCCCGCTTGCAATAAAATGAAAAATGGCCCAAGACCATACAACCCATTTTCGTTCTCATAAAAATCAATCAAATTGTTTTGAGCACACAATAAAATTATGGGTATTTGAAAATGCTAAAGCACTAAAGGAGCTCGTAAGATAAACTAGGT…	820	C	CA	1	0	1	0	2	0	2	5	1	3	0	2	1	2	2	1
comp192803_c0	GCCCTAATCTGTCAAATTTGGGTTCTTAGTGTGGTTATGGTGGCGGTGGGTTCGGTCATTCAACGGCGGAGTGTGGCGGCGAACGGTGGTTGAAGGCTATAAGCCACCACGACAGCAATAGACGAAGCTTAAAAGGCAGCCACTAAGGTCGGCGGATCTTCTGATCAGTGTTCAACCGAACCGATCTGTCCCAGAATAGATGCGTGATA	100	TA	T	4	0	6	1	2	1	2	0	0	4	1	8	1	0	1	1
comp192809_c0	ATGAATCCAAAAAAAAAAAAAAACCTGAAAAGAATAGAATTTTCTACTCCAGACACTCGAATCTTGAAGCAATTTTTTTTCCTTTGACAATCGTCAATGGAGGATACAGAGGACACAACCCAGTGTTGGTCCCCTTAGATATTCATTCTTCTTAGCTTCAATAAATTAAGATTCCTATAAATTTTCATGAATTAAATAAGCTAAACCAAGTACTTTTTTATTTTTATTTTTAGCTTGGCATGGGCTTGTTACCCAGAAATGATCTGAAAAGAATATAAGCTTGTCGAGGGCGGTGAAGAGGAACCTCATGTCCTGCTCCGGTCACTGTTACAAGAGTCAGCCCTTTGTATGCTTGGCTCCAGCCACCAACCTTTCCATTGTCATACCACGGG	105	TAC	T	8	0	3	0	4	0	8	6	3	0	2	0	5	0	8	0
comp192813_c0	GAAATCAACGCTAATGAATCCAAGGTGCTCACCTTTCTCCTTTCAATTTCGCCTATTTTCCCTTATTTATGAGCTAATTATGTGTTGATTTCTTGATTTTCCGTTTGCTTTTCGTGCTTTCTCTGTTGGGTTTGAGTTTCTCTGTCCTCAAAACCCAAAAGTTTCTTCTGTGGGGAAAAAAGTATCTAACTTTACTCTGATTGGAATGATTTTGATTTGTATTTTGCTATTTTTTGGCTAATCCCTTGTTTATTTCAAGATTTCCACAAAAAAAATTTCATTATCTTCATCTGGGTTTACATGATTACTATTTCAAATATTCCTTTATTATCAAATTATAATTTGAAAAAAAACACTATTAAGTATCGTACGACTCTGTTTAATTGATTGGTTTTTCTC…	171	T	TG	9	1	5	0	11	0	11	0	9	5	7	0	22	2	7	3
comp192829_c0	AGCATAAATTGCTTTTTAAAGCTGGTGTTTTCAGAGACGAAGAAAAGCTTTTGCTTATTTTCTACTTCTTCTTCAGTTCTTTAATCGGACCGGAGTATCCGAATCCTAGTAGTAAAAATGGTTTCGGATTCGGAGCTGGTGAATCGGCTCTGGGATGTGCTCCAGACCTCCGACCTCAACACCACCACCGCCGGCTCCGTCCGGCGCACCCTGGAGTCGGAGTTCGGCGTCGACTTGTCTGACCGCAAAGCCTTCATCCGAGACCAAATCGATTCTTTCCTCGAGACCCGTGTTCAGAGGACCCACAACAACGCTGTCGCTGTGGAAGAAGAAGAAGAAGAA	239	C	CT	10	5	10	0	12	0	10	4	12	0	1	0	5	0	3	0
comp192843_c0	TTCAACACCTTTAGGAAGGAATGCGACTTTACACGGATGGAGTAACGATGCAGCAGGTATCTCATCCTTGTGGAAGGAGTAAAAGACCTCGTTGGGTGCAGGTTCTAGCGAGGTACCTTTTCCAAGCTTTACATCAGCAGGTCGGTAGAGCCAATTCACAGATAAGCTTAAATTCTCCTCTTTCCCTAATATTAACCTACGAATTATTCCAATGAAAGGTGGGGTGTCTTGGGGCGGCTTGAAAAGAGCACAATCACCAACACAAATCTTGCGTCCATCTTTGGAGAGAGAATCGGAGGTAATCGCAGCAACGGAATCGGAAACAGCTACAGACGACGTGGAGGGAGCGGGGACAGACCACATGTGCCGGCGGTGTATCCTGCGCTCACCTTCCCGTCC…	613	TG	T	54	7	37	0	58	0	27	0	41	0	40	0	22	1	15	6
comp192860_c0	ACCACCACCACCACCCACCTGTCATCCACCCACCACTCGCCACTACCATCCACCGCCAGCACCACCACTCACTAGTTACTTGCCACCAGCAACCACCCACCACCACCAGCTACCCACCACCCACCGTCACCACTTTCCACCACCGTCTTCCGCCGCCACTTGCCATTTCTCACTCTTTTTTATATTTTTAAATTTTTTTAAACATTTTGTCAATTACCAAACGCGTTTGTAGTTTATGTTTTTTTAAAAATAAACAAAAAATAAACAAAAACCAGTTTATAAAATTTTTGTAAATATAAACTGAAAACGTAAACGTTACCAAACACACCCTTAAGAATTTCAGTGATAGA	189	TA	T	3	0	1	1	9	10	14	2	6	0	6	1	2	2	2	2
comp192861_c0	GTTGACTTGCACAACATCGCCCATAGAGACAGAGAGAAATCTGTGAATGTGATTGTCATCATGCGGCAAAAAAGTACAAAAAAGCTACTTTCTGAAAATTTGAGATGGCAAGGAATTAGTTGAGAGCCTAGGTCCTCAAGCAGCCTTAGGTGAGAGAGAGGAGAGTGGTCGAGAGGTCTTGCTTTTTGCCAAAGATGGAGAATATAATTAAGGATCAACCTCCGTCTCTGCCACTTCTTCCTTTTTCCCTTTATACCGTCTGCATAACTAAGGAAAA	94	GA	G	1	0	1	0	2	0	25	0	2	5	2	0	2	0	1	0
comp192868_c0	GCTAATGCAGCACCATCCTTGGGATAGTTGGTTCTGGTGCATAGGTCAGCGAGGACCCGGTTAAGCGCATCTAGGTTTCCGGCGCCGGAACCGGTTCCCGGGCCACTGAAACGAATCGATTGCGATGTGCTCGCCATGTCACCCCCAAAACCCTAGCCCAATCTCGCACACATCGATTGCTCCAGAGCTATTGAAAGCTGTGAGTGTATATAGATATAGATGAAGGTTGATCGGTAACTAGGAGTTTGGTGAAGAAACCTCACTCGGGCACCCTCTCTCTCTACTTGTGTCTGTGTAGGGCTTCTTCTTTTTTTT	141	A	AC	3	16	2	5	2	7	0	9	0	5	0	10	0	3	0	6
comp192894_c0	GTTTTTTTTTTTTTCTTTTTCTTTCATGTAAAGCCCTTTGGATCCGTTCTTGCATAATAAATCTGAATCGCTTGCAAATGTTAAGCTTGGAAGACACCCCATGAGAGTTGAACTTAAGAAATCAGTGTTTATCGTTCGCCACTTAACCACTATGTTACCGTTGGCTTTCTGGCATTGGTGAAGCTTATGGGCCTGCTTATATTTTTTTTATTTACTCTGAAAGTATGTAACAGAGCAATTGATACAACTTCTGCTTATAATTTACAAAAAGCTGTAGTTGAAAAGTTGGAGGAGGAATGCTTTTAGCTTCTAATTTTTTATTATCAACTTTCTACATGCAAGAAGATGCACCAAATAGGCCAATTGTTTGCTTGTAAGCGAGCTTTGTATGCGTTTTAG…	635	G	GA	8	2	4	1	1	0	5	1	2	2	6	2	4	0	3	2
comp192895_c0	TTATAATTGACTTTTGACATTGGAAGAAGAAAACAGAAGTGCATATGGAATTCATCACATTTTCTCCATGGGTTCATCCTCTAGGTCTTATTTTCTCCTAACAGTTTCTGGACATTGATGTGCTGGTTTCATAAGCGGGAGATTTGCTAGGAAGAAAGTATCCTACCACAAATGGAATAAAGTGGTGATGATATGACATAATGGTTTGTGTTTGAAGCTATCTGCATATGTGGATAGACATGGAAGTCTTGATGTTTGAAAGCTTAGTTTTTAGAAATAACAAGTTGTTCTCTCTCTCTCTCTTTTTTTTTTCTTTCTTTTCTCCTTCCGGTTCATCTTCGGTGGTGCTCGTGTACGACGGTGGTGCTCAACGGCGATGGATTGGAGACAAAAAGTGAG…	396	T	TGA	0	80	9	6	31	0	27	1	42	1	25	1	48	0	0	1
comp192922_c0	GAAGGTGAGTCTTTGGTTCTTATTCTTTCTGGCTTGCTACAGTGGATTACATCTTTATCAATTCAGTCAATTCATTATGAATGTAGTGATGTATCATAAGAGCATTTTGAAAATCAGTCCAGCAGGCTTGATTCTAATATCTTACAGCAAGCATCCAAGACTTCATGACCGCAGGTCAAGATAATAGGGCTGTCCATCTAAAAAATTTGGATCTTCCTTTTGATGGGTGTCATCAAAGGAATATTGGAAATCAATCTTTTTGACCATTCTAAATATGGTTGAACTATTGGATGTCTGGTTTGTTACCTGCAGTTGGACTTTGTGGCCAGATTTGTTCCTTAAATTGCATTATGAGAGAATTTCTACTTTCCATGCTTGCAGTATTAATCTTCAATGGTG…	524	TA	T	10	7	1	1	2	3	7	2	5	3	2	0	2	0	1	0
comp192968_c0	AGGACATAAGAGCATTAATCAAGTAATTTCAATCTAAAATAGAAACTAATTTCAAAGATTTCTCAATTCGTATTTCCCTTACAAACACTTCCTAACCCTTACATGAACAAACTAATTAAGATTTTTAAGTGTATGATTCTAATCTATTATTCACAGATTTCCTTTCAACATACATACTACCACACTCGCTTACATGTTCGGGTCAAAACTCAAAGCAGAGTCACCACCCAAAACACAGATCTTTTCTCAGTGCTTCTCCTCACCGTCTTTTCTTCTGGTGACACGTATGTAGCAGTAAACAGCTGCGAAAATGGCGGTGACTAGTCCACCAATGATGACCCCACCACCAGCCACCGACTTATCAGGCGAGTGATGCTTTCCCAGCCGTCTGATCTCCGG…	170	A	AT	0	2	0	3	0	9	2	0	0	2	0	4	0	1	2	17
comp192991_c0	AAAAGGGTGTGTTCATTACATTGAGTTTACATATATAATCAAGCTTTTGCCAAATAAAATAGCCTCGCTAGATTTAACTCATTCTTGATTCAGTCAATACAGTAGATCATCATCAAATGATATGTGAATGCAGTCTAACACTAGGTTGTGGTCATTCTAGTTGATACACTTCGTAAGCCACATGACTGACATCATACCTGGCCTGTAGTGAGTATGAATATGAAGTCTGGTTGCTTCACACCTTTGGATGCTTATTGTTGCGTCTTGTGGTTTGGTTTGGGTTCAGCCAGGTACGGTGTTGGAGGTGTGGCAGAGTTGGGCTGGGGGTAGGGTAGGGAGGAGATGCCGGAAGGCGTCGTTGCTTGCTGTCATTGTTTGATGCGGCTGGTTTGGTTGGAG…	367	T	TG	1	5	1	3	0	4	1	1	4	2	4	1	3	0	2	0
comp193001_c0	GATAACAAAGAAGGAACTGTATCTGTGTCTTTCACTTATGCAAATAAGTCTATGTTAACATACATTTTCTTGAATCACGATGGAGCTCTAATGCAGATGGGTTGGACTCAAGGGAAGGAAGAACCAGAGGTTGACTGGTTAGCTCCAGAAAACGACTGTGCTGTTTATGGCAAGTGTGGGCCATTTGGAAGCTGCAATTCAAAGGATTCACCAATTTGTTCTTGTTTGAGAGGGTTTGAGCCAAAGCACGTAGATGAATGGAATGGAGGAAATTTTATTAGTGGGTGTGTGAGGAGAAGTTACTTGCAGTGTGAGAGAAACAGTAGCAATAGTAGCCAAGAAAGCAAGAAAGATGGGTTTTTGAAGCTGACA	148	G	GA	20	0	9	0	3	0	3	0	7	0	7	26	8	0	4	0
comp193018_c0	AAGAAATGAAAAATGTTAAGATACATTTGGAGGTTACTCTATTCCCATTGTAAGGTTGAATAATGGAAATAATACACCATAAACACAAAAGTCCTCAATAAAAAATTAAAAATAAAACCAATAGAAAACCAAACAATTAAAATAAAAAATGACGACATCGCAAGGTTTTCCTGTATTTTGAATATACAAAACCATCAAAAATCCAACAACTCATGCAGAGTACCAACACCACCCTTTTATACCCTCTACAAAACTTTTAAAATGAACTAAATTTGATAATTATACCGTAGGGTGATCAGGTACATGTCGCAACCAGTATTCTAGTTTTCTTCGGTGCATTCTTCAATTTTACTATTGTACTTGGCATCTTTCTATAGGAACAATTCAGACTACACTGAA…	301	TA	T	6	0	13	0	3	0	6	0	8	2	15	1	9	3	3	8
comp193022_c0	ACCTGATGTTGCCCAAGAGGTAAGTGTTTCTTGGTTATGATTTGTATTCTTATCCTTAATATAGGAACAGGTCTTTGAAATGGAGTGATGGTTCTTATATCGTTTGTTTATTGAGATCCCTTGGCAATACTTGTGTAAATTCACATGCTCTCAGTAGGTTTACGTAAAAGAATAACATTTTTAATTTTTTATTTCATGTGTACCTTTTATAGGAGCATCCTTGATTTTACTCACTGGGATGTATACTTTTTTATAAACACTGTTAGGAAAGTGATATGATTACTACAAATGGAAATTTTTGGGGGAGGGAAAGACCTAAACTGACATGAGATGTGGTAGTAAAAAAGATATGAATTCATTTAACCGAGCATATAATCATTGACAGAGCATAATGGCAAA…	396	C	CA	12	1	4	0	12	1	8	0	4	0	9	0	4	5	4	3
comp193031_c0	ATTTAAAAATCTCTCCCATCCATACAAGGGACAATAAATATTTATTTACTAGAAACTGGGAGCTTCTTGTTCTTCAAACGTCATATAAATTAGAAAATCTGAGTGTCTAAATTGGTTACAAGTGTCGGACATATACCCCCCATTCTTAGCCTTGTCATATCTAGTGGACACAGTATTATGGGAGTAAAAGAAAATCTGTGAGACATCTGACAACAAAAGTATAGAACACTAGGAAGCAATGTATATGGTTAATAAGGCTCACCATGCTCTGTTTATTCATGAATGCCATTATCACAAAAAGACTGGTTGTTCTGAGAGTCCTGCAGACAAGCTTTGGTTGAGTACTCATCTGGAGGAGTGGTAAGTATGTCCGAGATAAACTTTATCAAAGAACAAAGC…	194	A	AT	0	1	0	11	0	11	2	13	0	2	0	2	0	6	0	4
comp193033_c1	CTTATATGTATGTCTTAATAAAAGGATTTATTCTCTAATAGATCCTATAAAAAAATTGTAATAAAAAAATATCACTAATTGTAAGTTTTAACGACAATTTATAAAAAATGTGACAAAAAAAAGTCACTAACTGTTAATTTTTAGCAACATAAGCAAAAAATCGTCACAAAAAATTATTTTTAGCGATGATTTTACTAGGGCTTATTTTCAATAGAACTTGATAGGAATTAAGTCCAACTATTAAGACCTATTGGTAGTTTACCCTCAACTCTTCACTATCCACCAACTTTGCTCCAGTAGAAACACCGGAAGGGCCACTCTTCTACTACTAATTTAAGGTTTACCACTGTTACAATCTCACCACGCACTAATTTCTTTCTTCCACCCAAAGGTCCCACC…	326	C	CTACT	87	0	2	0	133	0	62	24	30	0	64	0	29	3	4	8
comp193035_c0	AAAAAAAAGGGAGAAAGAGGTGATGCTTTTCACAGTATCAAGGGTAACTCTTAGAGCTATAGCTCTTCTGAAATAACAAAGCAGAAAAAGTGGATATCTTAGGCTCCTCTCATTCTTGAGAATCATCAAACTATATTGTTCCAATGATACAAAAAATAGTCATAGATCCCAATTCCCAAATGAGTATACACGTGTATCAAAGTAAGAGTGGTATGTTTCTAAACTTCTTCCAAATTGTAATAAATTCTGCATTGCAATTCACATCCAACATTTTACATGCCAACTTTCATTTCTCATCAAACGAATAGCATCTTCTTCTAGAATCCTAGTATTCAAAGCATGATATTGGGAAATCTCATCATTATTACTCAAACAAGCATAAAAAAGTGTGCTTGCATA…	526	C	CA	6	2	1	0	6	2	4	0	2	4	0	1	0	1	1	0
comp193041_c0	AGAGGAATCGCACTAACGAATTGAAAACCATTCGTAAATTCTTTAGTTGGGTCTGTGTGGTGTATTAGCATTTATCAAATCTGATTAATTACAAACCCTAGATTTTATTTTTAATTACGGGAGGGAGGGGATCGAATATCTCCAAATCTGTATCTGTGCCGTAGTTTAGTTTTATGGCGCTTCGAAGATCAAAACTAATATTCTTACTATGCGTTTTATCGCACGTTCTCATTGCCATTGCAGGAAGAGTGAGTGAATCATTTCAGGAAGAGCT	169	G	GT	67	0	6	0	12	8	11	5	36	0	48	0	50	6	17	4
comp193042_c0	TTTACATAAAATAAATGCATGAAGTACTTAAAAACCACATAAACAATTGTATATACCTGTATATTTATAGACCTGCATATAGAGATGTACACAATCTAGGAATTTTCCCACTCTCAAAGATATTTTCACAATGAAGTCATGCTCTCACTCCACATTCCACAAATGAATTACTACCTCTATTATTAGAATCGTACGATTCGATTTGATTCAGTGAGTAATCGATACAAACAGGTTGTATGAATCGCAAATTGTGATGAATCAGTGAACCGAATCGGTGAATCGTAAATTGATCGATTCACATTCAATTTCGCTGAAATTGATTTTTGGGCTACCTTTTTTTATTTTTTAGTTGGAAAATGCTTCACACAACCCTTTGAAGGTCTTTAGGGTTACTATATG…	115	CA	C	0	2	1	0	0	5	2	0	2	1	0	4	2	0	0	1
[truncated: 5,586 more rows]
