# Supplementary material for: Leaf transcriptome analysis of a subtropical evergreen broadleaf plant, wild oil-tea camellia (Camellia oleifera), revealing candidate genes for cold acclimation
Source: BMC Genomics. 2017 Feb 28;18:211. doi: 10.1186/s12864-017-3570-4 (PMC5329932; doi:10.1186/s12864-017-3570-4)
Supplement: Additional file 6: Table S5. — Differentially expressed genes at T5 versus T10/T14/T18, showing gene sequences, gene expression levels in different temperature groups and details of functional annotations. (XLSX 46 kb) [file 12864_2017_3570_MOESM6_ESM.xlsx]

## Sheet: DEG at T5 annotation
Table S5 Differentially expressed genes at T5 versus T10/T14/T18. Gene ID in bold indicates the gene is differentally expressed between T2 and T5. Gene expression levels in different temperature groups are shown in FPKM values. Genes are annotated in NR (NCBI non-redundant protein sequences), NT (NCBI non-redundant nucleotide sequences), KO (Kyoto encyclopedia of genes and genomes orthology), Swi…
Gene ID	Gene sequence	Gene Length (bp)	T2	T5	T10	T14	T18	NR GI	NR ID	NR Score	NR Evalue	NR Description	NT GI	NT ID	NT Score	NT Evalue	NT Description	KO ID	KO Name	KO Description	Http Link	Swissprot ID	Swissprot Score	Swissprot Evalue	Swissprot Description	PFAM ID	PFAM description	Gene Ontology Biological Process	BP Description	Gene Ontology Molecular Function	MF Description	Gene Ontology Cellular Component	CC Description	KOG ID	KOG Description
comp135394_c0	CTGAATAGATTAACATATATTAAGGGGCTATGGAAACAAATATACAAAATATAATGTCTATAGAGCTGTGTAGACATACATGGGACATAAAATTTCAAATAGATATATATACATACATAAGTGACGTCAAACTTCTTTAAGTGTTACATCACCATACAAGTAGCATCATAAGGGACTTAGTCCACCGTACAAGTAGACAAAAACAAAATAACAAAACATTCTTGACATGGATCACAAAAGTTGACTTTACAAACAGGAACCTTCCCAAGAGGCATGGTGGCTGGTTGACCCAAAACTCTCCAAGCAGTAGCTTAAGCCTGGTCACGCGCCTACTCACAACTTAGCATTTGGCCCCGATACATCCATGAGAAGGCCCTAAAATAGACAAAGGGGAAGGAC…	454	0	97.34	0.14	0	0	--	--	--	--	--	--	--	--	--	--	--	--	--	--	--	--	--	--	--	--	--	--	--	--	--	--	--	--
comp163287_c0	ATATATATATATATGTAAAAAATAATAATAAAAGAAAGATGAGTGCCTGTTTGACTGAGTGGGGTGTGTGTTGTGGCCTCTAGAGAGAGAGAGATGTGTGAGTCATGGTGTGGTCTCTAGAAAGAGAGAGATGGCTGTCATGGTCTGAGAGAGAGCCGAGAGGTAGTGAGTGTGTATCAGTGAAGCCGTGAGTGTATGGTGTGTTTGTGAGGGAGGGAGAGAGAGAGAGCTAGCCCGTGGGTCTCTCCCGTGGGTGTGTCTGGTGCATGTGCTGCCATGTGTGTTGAGTGTGCCTCCCCCTCCCCTCTCTCTCTAACCGTGTGCTGTGTGTGAAGATGGTGGTGATGGGTCTCCCTCCCGTGGGTGTGTGTCTATGGCCTGTGTGGGTGGTGCCTCCCC…	429	0	22.84	0	0	0	--	--	--	--	--	--	--	--	--	--	--	--	--	--	--	--	--	--	--	--	--	--	--	--	--	--	--	--
comp166982_c0	GCTTGGATACTCAGTGAATGGTACAAGTAATAAAGGTTTTAATGAATGATTCCCGAGGTTCTTGCAAAACATACATACATATCATATCTTGTTCAAAACACATACTTCGGCAAAACTTATACAAAACATATACTTGGCATAACTTATATCAAAACACATACTTGGGGTCATCACATTCCAAACAGAACATATACTTGAACTTGCTTATGCCATTAGATACTGTCCGCTTTAGGCCGGGTTGTTGGGCTTAATCCCCTTCACCTCGGACTCCTCACGGTTCACTTGTAGGCCGGGTTATTGGGCTTAAGTCCCCATCACCACGGGCTCCAACACAAAACAATAGTAGGCCGGGTTATTGGGCTTAGGTCCCCATT	374	0	56.87	0.545	0	0.38	--	--	--	--	--	--	--	--	--	--	--	--	--	--	--	--	--	--	PF05669	SOH1	GO:0006355	regulation of transcription, DNA-dependent	GO:0001104	RNA polymerase II transcription cofactor activity	GO:0016592	mediator complex	--	--
comp179202_c0	AGCATCATCAATCTCTTCCTCCTCCTCCTTCATTCCTATCACCAACACTCTCTCTTTCTCTCTCATTAGTCAAACATATTCCAAGAACCCATCTTTGAATCGCCCTTCTCTTCTCCATCTTCATCTTCATCTTCACCAACCATGGTGGTTCTCGCTAAACCAGCAATTGAACAGTTATCAGCCATCAAAACCTGCAAGCTCACCACCACATTTTTCTCTGGAATTCCCATCATAGACCTATCGAAACCCGACTCAAAGAACCTCCTCGTTAAGGCCTGCGAAGAGTTTGGATTCTTCAAAGTGATCAACCATGGCGTCCCAACTGAATTCATCGCCAAACTAGAATCCGAAGCTGTCAGTTTCTTTTCCTTACCACTTTCCGAGAAAGAAAAAGCAGGG…	1242	141.03	188.33	39.095	20.28	7.525	51011366	AAT92094.1	1480	0	GA 2-oxidase 2 [Nerium oleander]	51011365	AY594292.1	425	0	Nerium oleander GA 2-oxidase 2 mRNA, complete cds	K04125	E1.14.11.13	gibberellin 2-oxidase	http://www.genome.jp/dbget-bin/www_bget?ko:K04125	Q9SQ80	1238	4.7656e-168	Gibberellin 2-beta-dioxygenase 1 OS=Pisum sativum GN=GA2OX1 PE=1 SV=1	PF03171	2OG-Fe(II) oxygenase superfamily	GO:0055114	oxidation-reduction process	GO:0005506//GO:0016706//GO:0016491	iron ion binding//oxidoreductase activity, acting on paired donors, with incorporation or reduction of molecular oxygen, 2-oxoglutarate as one donor, and incorporation of one atom each of oxygen into both donors//oxidoreductase activity	--	--	KOG0143	Iron/ascorbate family oxidoreductases
comp191795_c0	CTCTCTCTTTCTCTCTATTTAAATCATCAAACAAGAGCCATGAAAGTACCAGAAATCCTTTTATTTTTTATTTTTTTAAGCATATCCACCGTTGATCATCCCATCCCATTCTTCCTGTCAGGCACCAGAACCATCTTCTCATATCTATAAATAGGTCCCTCACTCTTTTTTACCCTCACCATTATCACATTGTTCTAAGCTCTCTTGCAATATCTTCTTCTTGTGCATTAAAAAAACACTTTCATTCTTCATTTTCTTTCTTTTTGTTTTGAATTACTCCCATAATCTTCAAAACATGTCTCTCATTCCAAGCTTTTTTGGCTCCCGACGAACCAACGTCATGGACCCATTCTCCCTCGACATTTGGGACCCCTTAGATGGCCTTTTCAACTTCTCCAC…	926	19.38	39.72	4.28	0.09	0.105	255585824	XP_002533590.1	458	2.90547e-53	heat-shock protein, putative [Ricinus communis] >gi|223526534|gb|EEF28795.1| heat-shock protein, putative [Ricinus communis]	470137878	XM_004304639.1	36	2.05609e-07	PREDICTED: Fragaria vesca subsp. vesca 18.1 kDa class I heat shock protein-like (LOC101291264), mRNA	K13993	HSP20	HSP20 family protein	http://www.genome.jp/dbget-bin/www_bget?ko:K13993	P19036	408	4.15474e-47	17.4 kDa class I heat shock protein OS=Arabidopsis thaliana GN=HSP17.4A PE=1 SV=2	--	--	--	--	--	--	--	--	KOG0710	Molecular chaperone (small heat-shock protein Hsp26/Hsp42)
comp193115_c1	CGCCAGCAGTCGCAAGAAAGCTTTGTCTCTTCTCAAACTATCTGAATTCACCATACTTCACTGAAAATCTTCGAACAAATCCGAAACCATGTACTCAGAAAAGCCATCAGGCGACGAATTTGTCGAAACCGTCGAACGCAGAAAGAGTGTATCAGATGAGGCTACCGAGCTCAGCGGTATCGAGGCAACCGCAGCCTCCAAGGCCGCCTGGCTGATTGCTTTGACTGTTTCTATCGGTGGTTTCCTGTTCGGCTATGATACTGGTTACATCTCCTCCGTTTTGGTCACACTCGGCACCGCCCTCGGCCACGAATTGAGCTCTGGTGAACAGGAACTCGTCACTTCCCTCACTAGTGGTGGAGCTTTCGTTGGTGCCGTTGCTGCTGGTCTGTCTGCCGA…	1550	0.18	5.47	0	0	0	378727551	EHY54010.1	1928	0	MFS transporter, SP family, myo-inositol:H+ symporter [Exophiala dermatitidis NIH/UT8656]	--	--	--	--	--	K08150	SLC2A13, ITR	MFS transporter, SP family, solute carrier family 2 (myo-inositol transporter), member 13	http://www.genome.jp/dbget-bin/www_bget?ko:K08150	Q10286	892	5.48466e-111	Myo-inositol transporter 1 OS=Schizosaccharomyces pombe (strain 972 / ATCC 24843) GN=itr1 PE=2 SV=1	PF00083//PF00060//PF07690	Sugar (and other) transporter//Ligand-gated ion channel//Major Facilitator Superfamily	GO:0007268//GO:0055085//GO:0007165//GO:0006811	synaptic transmission//transmembrane transport//signal transduction//ion transport	GO:0005234//GO:0022857//GO:0022891//GO:0004970	extracellular-glutamate-gated ion channel activity//transmembrane transporter activity//substrate-specific transmembrane transporter activity//ionotropic glutamate receptor activity	GO:0016020//GO:0016021	membrane//integral to membrane	KOG0254	Predicted transporter (major facilitator superfamily)
comp194570_c0	AGTTTTATTATAAATTTGTGAGGTTGGCTAGGCATTATGCATTTATCATAGTTATCATATGCCAACCTCAAACTACCTACCCAACATGAGCCCTTACACACTTGCCATTCTCTCCCTCCTCTTTGGAGCCATCTGGTGGTCATTCCTCCGCCACCTCCGTCGTCGAAAAAATAGTCAAAAAATTTTACCACCCGGTCCGTGGGCCCTACCAATTATCGGGAACCTCCACATGATAGGCACACTCCCCCACCACACCCTCCAAGCCCTATCCAAAAAATATGGCCCAATCATGTTAGTTCAGCTCGGCAACATCCCAACCATCGTAGTCTCATCCCCACGCGCCGCCGAGCTCTTCCTAAAGACCCATGACACCGTCTTCGCTAGCCGTCCGAATATCCA…	1788	0.5	85.66	1	7.53	7.17	359491438	XP_003634278.1	1674	0	PREDICTED: LOW QUALITY PROTEIN: cytochrome P450 71D10-like [Vitis vinifera]	--	--	--	--	--	--	--	--	--	O81974	1063	2.82267e-136	Cytochrome P450 71D8 OS=Glycine max GN=CYP71D8 PE=2 SV=1	PF00067	Cytochrome P450	GO:0055114	oxidation-reduction process	GO:0005506//GO:0016705//GO:0020037	iron ion binding//oxidoreductase activity, acting on paired donors, with incorporation or reduction of molecular oxygen//heme binding	--	--	KOG0156	Cytochrome P450 CYP2 subfamily
comp196576_c0	CTGGCCCTTAAAAAACCCTAGGTTTGGTCAATTGGAATCTGGATTAGAACAGACGTAAGTCTCCTCTCGTCCACAGACGTAACTAGGTAGTCTTCTTCTTCAGCTCCAATCCAAGTCGTTGTTAGTTCAGTTGGTGATACTCTGTGTCTGTCTGTAAATTTCAATGGCGGACTGGGGGCCGGTGCTAGTAGGAGTGGTGTTGTTCGTGGTGTTTACACCGGGGCTGCTGTTCCAGATACCTGGTAAGAACCACCTTGTCGAATTCGGGAGCCTCAACACCAACGGCTAGTCCATCGCTATTCACGCTCTTCTCTTCTTCGTCCTCTACTCCATCCTCATCGTCCTCCTCCATCTCCACATCTACACCGCCACCTGATTCTTCTCTCCAATCCATTTCAA…	676	29.76	0.09	36.44	57.865	61.065	255536867	XP_002509500.1	152	8.68251e-11	conserved hypothetical protein [Ricinus communis] >gi|223549399|gb|EEF50887.1| conserved hypothetical protein [Ricinus communis]	--	--	--	--	--	--	--	--	--	--	--	--	--	--	--	--	--	--	--	--	--	--	--
comp197083_c0	TTATTTTTATTTTTATTTTAGTCAAAAAAAGTTAAAAAGTATTAAAATAACCTATTCTTAAACAAATTCAAAAGTCTCTGAAATTAAAAAAATAGAATAATGCTAGTAAGTGAATTGGTATTTAATTTTATTATAATTAGTGATTGACACGTGATGCGTGTGCAAGTTAAATAAATAAAATATGAAGGATTTTTTTAAGTGTGCAATTTACACCTTACATTTACGCCTTTTATGTTTGCTGTCATGTTTCATGTTTATATCCTCCACTTATGCATTTTGTGTTGGTTGCATATGATGTGCAACCTTAAAGGGTTGCACACCATAACAGGACCCAAATATGTAACATATATTGGTTGTAGTCAAAGTGATAAGAAATTTCCTCATCAAATTTGTGGTTTT…	507	8.85	252.09	13.73	26.085	1.375	--	--	--	--	--	--	--	--	--	--	--	--	--	--	--	--	--	--	--	--	--	--	--	--	--	--	--	--
comp199501_c0	CCACAACGAAGCTTTACCTGGTCTCAACTCATCCTGGTCTTGTATCTCCTGTCGGAGTTCACAGATTCCTGCAACCTCCCGCAACCATGTACTCAGAAAGGTCATCGGTCGATCCCAAAATGGGCAAGGAGGAGTTTGTCGAAACCGTCGATCGCAGAAAGAGTGTAACGGAGGAAGCCACCGAGCTCAGCGCTATCGAGGCTACCGCTGCCTCTAAGGCTGCTTGGTTGATTGCCTTAACGGTTTCCATAGGTGGTTTCCTGTTTGGCTACGACACTGGCTACATTTCCGCCGTTCTGGTCACCCTCGGTACTTCCCTTGGTCACGAGTTGAGCTCCGGTGAACAAGAACTAGTCACTTCCTTGACCAGTGGTGGCGCTTTCGTGGGTGCCATTGCTG…	2063	0.03	6.64	0	0	0	378727551	EHY54010.1	2093	0	MFS transporter, SP family, myo-inositol:H+ symporter [Exophiala dermatitidis NIH/UT8656]	--	--	--	--	--	K08150	SLC2A13, ITR	MFS transporter, SP family, solute carrier family 2 (myo-inositol transporter), member 13	http://www.genome.jp/dbget-bin/www_bget?ko:K08150	Q10286	997	2.74103e-124	Myo-inositol transporter 1 OS=Schizosaccharomyces pombe (strain 972 / ATCC 24843) GN=itr1 PE=2 SV=1	PF07690//PF00083	Major Facilitator Superfamily//Sugar (and other) transporter	GO:0055085	transmembrane transport	GO:0022891//GO:0022857	substrate-specific transmembrane transporter activity//transmembrane transporter activity	GO:0016021	integral to membrane	KOG0254	Predicted transporter (major facilitator superfamily)
comp200120_c0	AAGGGTCTCTCCATGACCACCGCCTCCAACTGGCTCCTCAACTTCATCATCGCCTACGTCACCCCATACATGGTCGACGACGGCCCAGGTAACGCCAACATGGGCTCCAAGGTCTTCTTCGTCTGGGGAGGATTCTGTGTCATCTGCACAGCTTTCGTCTACTTCTTCATCTACGAGACCAAGGGTCTCTCCCTCGAGCAAGTCGACGAGCTCTACGCCAAGGTCCCCAATGCCCGCCACTCCGCTGGCTTCGTCCCATCCGTCAACTTCACCGACGTCCAGGATGTTGCCCAGGATGGTTCATCTAGACGCCACACCCTCGCTGAGCTCGAGAACGCTGCCCGCAGAAAGTCTGAGGCTGGTGTTGTCCACTCAGAGACTCACTACACCGAGAAGGTC…	643	3.54	36.05	0.31	0.08	0.03	378734256	EHY60715.1	478	1.28966e-53	MFS transporter, SP family, sugar:H+ symporter [Exophiala dermatitidis NIH/UT8656]	330931851	XM_003303513.1	132	6.04525e-61	Pyrenophora teres f. teres 0-1 hypothetical protein, mRNA	K08139	HXT	MFS transporter, SP family, sugar:H+ symporter	http://www.genome.jp/dbget-bin/www_bget?ko:K08139	Q92253	267	2.73426e-25	Probable glucose transporter rco-3 OS=Neurospora crassa (strain ATCC 24698 / 74-OR23-1A / CBS 708.71 / DSM 1257 / FGSC 987) GN=rco-3 PE=3 SV=2	PF00083	Sugar (and other) transporter	GO:0055085	transmembrane transport	GO:0022891//GO:0022857	substrate-specific transmembrane transporter activity//transmembrane transporter activity	GO:0016021	integral to membrane	KOG0254	Predicted transporter (major facilitator superfamily)
comp201314_c0	AAAAAACATATATATAAAAAAAAATACATGAAATATTGCATATTTGATGAAAATTGACTTTACTTCATGTAGCAGACAGTTGGAAAATGGACGAAAGGGTATTTACCTGAAGAACATTGTGTCTCAACAATTGATGATTATAGATGCATCAACAGAACATTAAAAATGAGTAGGACCTAACCACTTATTGAAGAAATTGCGACTCCTTGAGCGGTACATGTACATCTTCATCCAGCTTTGCTTTCATCAAATTGGAGCTTAAACTCAGCATTGCTTACTTATCACCTTCCCTAATTAAAAAGCCCAACTAGGTGCAATGCACATTACTTCTTCTTCTTTGATCTTCACATCACCTCTTAACAATTTGAACAACTCGATTGATGTTGAAGAAATTCGACC…	2399	3.37	62.22	4.445	5.13	5.255	255567196	XP_002524579.1	1295	7.03082e-169	ubiquitin-protein ligase, putative [Ricinus communis] >gi|223536132|gb|EEF37787.1| ubiquitin-protein ligase, putative [Ricinus communis]	--	--	--	--	--	--	--	--	--	Q9SRR1	1135	4.94514e-146	F-box/LRR-repeat protein 12 OS=Arabidopsis thaliana GN=FBL12 PE=2 SV=1	PF00560//PF00646//PF01667//PF01907//PF03604	Leucine Rich Repeat//F-box domain//Ribosomal protein S27//Ribosomal protein L37e//DNA directed RNA polymerase, 7 kDa subunit	GO:0042254//GO:0006206//GO:0006351//GO:0006144//GO:0006412	ribosome biogenesis//pyrimidine nucleobase metabolic process//transcription, DNA-dependent//purine nucleobase metabolic process//translation	GO:0003677//GO:0003735//GO:0016874//GO:0005515//GO:0003899	DNA binding//structural constituent of ribosome//ligase activity//protein binding//DNA-directed RNA polymerase activity	GO:0005840//GO:0005622//GO:0005730	ribosome//intracellular//nucleolus	KOG1947	Leucine rich repeat proteins, some proteins contain F-box
comp202187_c0	AAAACAAACAACAACAAAGTACGACCCAAATTCCTCTTAAAAATGGCACCAACAACAAGTAATAGTTCTTTAGTGTTCACAGTGAGAAGGAAGACAGCAGAGCTGGTAACTCCGGCGAAGCCCACACCTCATGAATACAAACTGCTGTCAGATATCGATGACCAAGAAGGTCTTCGGTTTCAGATCCCAGTGATACAGTTTTATCGTTACAATTCGTCGATGGGAGACAAAGACCCAGTGAAGGTCATCCGAGAGGCAATTGCAGAAACGCTTGTGTTCTACTACCCGTTCGCGGGTAGGCTGAGGGAAGGACCTGACCGCAAGCTTATGGTAGACTGTACTGGTGAAGGTGTCATGTTCATCGAGGCTGACGCTGATGTTACTCTTGACCACTTCGGT…	1614	86.41	125.82	12.05	4.305	12.49	224144897	XP_002325454.1	1838	0	predicted protein [Populus trichocarpa] >gi|222862329|gb|EEE99835.1| predicted protein [Populus trichocarpa]	470108273	XM_004290399.1	242	1.11148e-121	PREDICTED: Fragaria vesca subsp. vesca benzyl alcohol O-benzoyltransferase-like (LOC101297794), mRNA	--	--	--	--	Q8GT20	1800	0	Benzyl alcohol O-benzoyltransferase OS=Nicotiana tabacum GN=HSR201 PE=1 SV=1	PF02458	Transferase family	--	--	GO:0010327//GO:0016747	acetyl CoA:(Z)-3-hexen-1-ol acetyltransferase activity//transferase activity, transferring acyl groups other than amino-acyl groups	--	--	--	--
comp203054_c0	GGGTTTCCGAGCCGGTTTCAAGCTATACCCAAAGGCTGTCCTCTTCTCATGGGGTATCTCCCTTGCTGTCATCATGGAGGGTTACGACACATACCTCCTCGGTAACTTCTTCGCTCTCACTCGATTCGCCCAGAAGTATGGTGAGCCAGCTGCCGATGGTACTTACCAGATTCACGCAAACTGGCAAACCGCTCTCAGCACGGGTACTGCGTCTGCTCAAATCATCGGCCTCTTCATCAACGGTATCGTCTCCGAGCGCATTGGTTACCGATGGACTATGATGGTCTCGCTTTTCCTCATCGCCTGCTTCATCTTCATCACCTTCTTCGCTATCAACATCCACATGTTGCTCGCTGGATACGTCTTGTCCGGTCTGCCATGGGGTGTCTTCCAGACTTT…	655	21.54	47.95	2.32	0.795	0.16	378731500	EHY57959.1	849	1.19004e-107	MFS transporter, SP family, general alpha glucoside:H+ symporter [Exophiala dermatitidis NIH/UT8656]	--	--	--	--	--	K08141	MAL	MFS transporter, SP family, general alpha glucoside:H+ symporter	http://www.genome.jp/dbget-bin/www_bget?ko:K08141	P38156	504	5.18019e-58	Maltose permease MAL31 OS=Saccharomyces cerevisiae (strain ATCC 204508 / S288c) GN=MAL31 PE=1 SV=1	PF07690//PF00083	Major Facilitator Superfamily//Sugar (and other) transporter	GO:0055085	transmembrane transport	GO:0022891//GO:0022857	substrate-specific transmembrane transporter activity//transmembrane transporter activity	GO:0016021	integral to membrane	KOG0254	Predicted transporter (major facilitator superfamily)
comp204240_c0	AGCAGACTGATCGCACTGCGCCGGAAACACCTGGTCCACTTGCAGGGTTCTGTACTGTGGTAGCCTCTGCTCCGGACAACAGTTCTCACCACATTTATGTCTATGGTGGGTACGACGGTACGTACCAAAATTACGGAAGTGCCTATGATTCAGTATGGGTTTTGTCCATACCGGCATTCCGCTGGACCAAGATAACGGACGGAAATGTCGACCACCGAAGGCAAAATCATGTCTGCGCGATGATGAACGCCAACACAATGCTTTCAATCGGTGGCAACATGGAGTCTGGCCAGCCTTTGTTGTCGCCAGCATTCGATGTTTTCGACCTCAACAGTGGTCTGTGGACCTCAAGCTACACACCCAATGCGAGCGCATCATACACAGTGTCGCCCGCAGTCA…	1670	0.47	3.87	0.045	0	0	425781507	EKV19467.1	234	8.99826e-19	hypothetical protein PDIG_02640 [Penicillium digitatum PHI26] >gi|425782787|gb|EKV20674.1| hypothetical protein PDIP_13900 [Penicillium digitatum Pd1]	--	--	--	--	--	--	--	--	--	--	--	--	--	PF01344//PF03229//PF07646	Kelch motif//Alphavirus glycoprotein J//Kelch motif	GO:0019050	suppression by virus of host apoptotic process	GO:0005515	protein binding	--	--	--	--
comp206804_c0	GGGAGATGCACCCGCCGCTTCGGCAGCTGCGATTACATGAACTCCAGCGTATGCTGACTGTCTGACTGAAAGGATCGTGAGGAACAAGGTAACAGCCAAAGCTCCTCCAGCATATCTTGCGACACCTGCGAGACCTCCAGCAATACCTAGTTCGGTTTGAGGGGCGCCAAATTGGATGTAGGCGATTGAGAGATACTGAGCATATCCGTACGCCATCGATGAGAGGAACGCGAAAGCGATACCCATGCTCTCAGTCTGTGGTGTAACAACACCAAGAAGAGCTCCGAACAGAGTCATCAGCGTGATGGGGATCAACATCTGCAACTTCCAGTGTTTGAAGTGCTTGCCACCAAAGGAGAGGATCATGGCTCCGGTGAAGATACCCAATCCTTGAACAGT…	1514	1.61	6.75	0.14	0.08	0.015	346971944	EGY15396.1	1111	1.04449e-142	hypothetical protein VDAG_06250 [Verticillium dahliae VdLs.17]	--	--	--	--	--	--	--	--	--	P38724	144	3.1159e-08	Siderophore iron transporter ARN2 OS=Saccharomyces cerevisiae (strain ATCC 204508 / S288c) GN=ARN2 PE=2 SV=2	PF00083//PF07690	Sugar (and other) transporter//Major Facilitator Superfamily	GO:0055085	transmembrane transport	GO:0022857	transmembrane transporter activity	GO:0016021	integral to membrane	--	--
comp208485_c0	AAAAAACTGTTTTGATCACATAGCTATCGATATCCAATCAATGTGATTTTTTACAAGCATATAGTATTCGCCGAGTTCTACATATTGAATGGTTTAGATTATCAAAACACGACCCGTAGTGAACTCCCAAAAGTCGGACAATATCGTCCAATCAGATTTGGACAGGAGAGAAACTGTGCCCTCCCAAAAAACTTATACATTTTGGAGATACCTGAGTCTCGAAGAAACTGATACATGAGTCTCTCAAAAAACTTTTTGAACCGATGAAACTGTTGAACCCTATCATGGAAAAACTTTCCAAAATCACTGAAAATCTCAAAAAAGAATTGTTATGCATTAATTTTCAACAAGGGACATCTAAGCAACGGAGACCACCATCACCACCACCGTCGTTCACAG…	2132	54.52	79.71	25.385	8.62	10.26	--	--	--	--	--	--	--	--	--	--	--	--	--	--	--	--	--	--	--	--	--	--	--	--	--	--	--	--
comp209071_c1	GTAGTAGAAGATGAAGTTGACACCGGTCAATTGCTGGAGAGCCTGGAGGGCGATACCAGTAAGCTGTCGCTTTCTGATTGGCTTCTTGAAGCAGGCAAGGTATGAAGCTTGACCGATGGACATCTCGTACTCGTGGTTGGCCTGGATCTCAGCAAGCTCCTCAACGAGAGCTGGGTGGTCAACTGGAAGATGTCTAAGTCTGGCGAGAGACTTGGCAGCCTGTTGTTGGTTGCCCTTCTTGATCAAGAATCTGGGTGTCTCTGGGAGAAGCAACATACCAACAACCATGATGATGGAGAAGGCGAATTGCACACCGATGGGAATTCGGTATGAGCCGGTATCATCTCTGTTCTTGGTTGCGTTCAGGACAATGGCGGCGATCAAGAGACCGATCGTGAT…	592	3.37	27.91	0.33	0.045	0	378734256	EHY60715.1	890	7.73686e-115	MFS transporter, SP family, sugar:H+ symporter [Exophiala dermatitidis NIH/UT8656]	367031297	XM_003664884.1	33	5.98815e-06	Myceliophthora thermophila ATCC 42464 hypothetical protein (MYCTH_2308157) mRNA, complete cds	K08139	HXT	MFS transporter, SP family, sugar:H+ symporter	http://www.genome.jp/dbget-bin/www_bget?ko:K08139	Q92253	556	6.02234e-66	Probable glucose transporter rco-3 OS=Neurospora crassa (strain ATCC 24698 / 74-OR23-1A / CBS 708.71 / DSM 1257 / FGSC 987) GN=rco-3 PE=3 SV=2	PF07690//PF01284//PF11837//PF00083	Major Facilitator Superfamily//Membrane-associating domain//Domain of unknown function (DUF3357)//Sugar (and other) transporter	GO:0005982//GO:0055085//GO:0006012//GO:0005985	starch metabolic process//transmembrane transport//galactose metabolic process//sucrose metabolic process	GO:0004564//GO:0004575//GO:0022857//GO:0022891	beta-fructofuranosidase activity//sucrose alpha-glucosidase activity//transmembrane transporter activity//substrate-specific transmembrane transporter activity	GO:0016020//GO:0016021//GO:0017177	membrane//integral to membrane//glucosidase II complex	KOG0254	Predicted transporter (major facilitator superfamily)
comp209966_c0	GCCCGAACAAATATTCTTTCAGGGAAATTCTGAGCGCTGTGACCTATTCGACCTGCAGCTCGAATATCTCAGGAACTATGTCTTCCGCCATGGCGTCCTCCTTCATGGGCAACACCACGGCTCTGCAGGCTAAGGCCCCAAGCAGCAGCTCTCGCGGCCAGCGATCTGTCACTACCATGCGCCGGACCGTGAAGAAGGCCGTGGAGCCAGCCTCAACCTGGTACGGACCCGAGAGACCAAGGTGGCTTGGCCCCTTCAGCGGCGAGGCTCCTCCCTACCTCAACGGAGAGTTCGCTGGAGACTACGGCTGGGACACAGCCGGACTCTCAGCCGATCCCGAGACCTTTGCCCGCAACCGCGAGCTCGAGATCATCCACGCCCGTTGGGCCATGCTCGGTG…	1180	5.39	16.16	0.735	0.4	0.155	384253059	EIE26534.1	981	1.19292e-129	chlorophyll a/b-binding protein P25 [Coccomyxa subellipsoidea C-169]	159474707	XM_001695415.1	214	2.96173e-106	Chlamydomonas reinhardtii chlorophyll a-b binding protein of LHCII (LHCBM8) mRNA, complete cds	K08912	LHCB1	light-harvesting complex II chlorophyll a/b binding protein 1	http://www.genome.jp/dbget-bin/www_bget?ko:K08912	P27492	961	2.29436e-127	Chlorophyll a-b binding protein 16, chloroplastic OS=Nicotiana tabacum GN=CAB16 PE=2 SV=1	PF04732	Intermediate filament head (DNA binding) region	GO:0009765	photosynthesis, light harvesting	--	--	GO:0005882//GO:0016020//GO:0009507	intermediate filament//membrane//chloroplast	--	--
comp210221_c1	GAGAGGCCCAAGACCACCCAACACCACAGGCCCAATCTCTCATCAACTCAAAACTCATCACTGCAAGCAATCTTCATTCACATTCCTATAAAACTCTTTTCTTTTCAATACCAACCACAAAATCATCAATGGCTTCTTCTTCTTCTAGCTCAGTATTGTTTATGATATCTGCAATTGTATCAACCTCTGTATTGGTTGTTGTCTCAGCTAGTAATTTCAATCAAGACTTTACCCTCACATGGGGTGATGGCAGGGCTAAAATCCTCAACAATAACCAACTTCTTACCCTTTCGCTCGACAAAACCTCTGGCTCAGGCTTCCAATCCAATAATGAATATCTATTTGGAAAGATAGATATGCAGCTCAAGCTTGTGCCTGGAAATTCTGCTGGCACTGTCA…	1344	449.27	226.7	55.395	20.845	15.815	147854712	CAN80250.1	1188	2.20896e-159	hypothetical protein VITISV_036640 [Vitis vinifera]	359485089	XM_002274822.2	391	0	PREDICTED: Vitis vinifera probable xyloglucan endotransglucosylase/hydrolase protein 23-like (LOC100241056), mRNA	K08235	E2.4.1.207	xyloglucan:xyloglucosyl transferase	http://www.genome.jp/dbget-bin/www_bget?ko:K08235	Q38910	1060	3.65047e-141	Probable xyloglucan endotransglucosylase/hydrolase protein 23 OS=Arabidopsis thaliana GN=XTH23 PE=2 SV=1	PF00722//PF01553//PF06955	Glycosyl hydrolases family 16//Acyltransferase//Xyloglucan endo-transglycosylase (XET) C-terminus	GO:0006073//GO:0008152//GO:0005975	cellular glucan metabolic process//metabolic process//carbohydrate metabolic process	GO:0016746//GO:0016762//GO:0004553	transferase activity, transferring acyl groups//xyloglucan:xyloglucosyl transferase activity//hydrolase activity, hydrolyzing O-glycosyl compounds	GO:0005618//GO:0048046	cell wall//apoplast	--	--
comp211454_c0	TGGGGTTTAGTCCAACAGTCGAATTATAAGAGAGGAGGGAGGAAGGAAAGTCAAAATTTGAAGTTAACAGTGAGAAAGTTTTAATAGTAGAGTTGAGTTATGGAATTAATGGGTGTTTTTTGTGTGTAGTCGACTGTATCTCTGCTGGTTTGTGTTTAACCACTGAAGATGTCAGGTGAAAAAGAAGACTGGTCGGAGTTCTTCGATTGTTCGGAGTTCTCCGATTGGTGGTCGTCGGTGGATCCTCCAACAGACGGGCTTTTGGGAGATTTGTTCTCTGATGCTAACATCAATCCCTGCAGCCCCATCGGCCCTTTTACGTCTCTCCACCAGCATCAACCGCCCTCGTCTCCGAAATGTAATTTATCGGATACTACTACTACTATCTCGTTGCCTACT…	2342	0	23.56	0.5	0.47	1.315	359473951	XP_003631380.1	516	3.8774e-52	PREDICTED: LOW QUALITY PROTEIN: protein NLP7-like [Vitis vinifera]	--	--	--	--	--	--	--	--	--	Q84TH9	401	8.87389e-39	Protein NLP7 OS=Arabidopsis thaliana GN=NLP7 PE=1 SV=2	PF01418//PF00564	Helix-turn-helix domain, rpiR family//PB1 domain	GO:0006355	regulation of transcription, DNA-dependent	GO:0005515//GO:0003700	protein binding//sequence-specific DNA binding transcription factor activity	GO:0005667	transcription factor complex	--	--
comp211818_c0	GCTTTTTATAACTTGAAAGCAGTTTTCATATTTGCTACTTAAAGTAAAAAGGGTATCTTTTGTTCATCACAGATTGCGACAACCATATCTCGTTGACACATCCGTCTGTACCTAGTGCACCGACTATTTAATCTAGTAAGATGCAGTCGAGCTTCGTCGATCTCTGTACTTGTTTCGGCCGATGCCAACCATCTGCAGAAGTTCGGTCCAGAAGCCAACAGGGGGCGACAAGAATGACTCCTCGTAGGCATCGACGATGGGTCGTTCCCAGACCAAATCGGCCTCGGAGGCCTTGACGAACTTGGTCTTGTGGATGAGCTTCCAGGTGAAGAAGGTGATGGGTGCGAGGATCAACATGGTGTAGTATGAGAAGAAGGAGCCGATGGAGAATGGCTTGAG…	1899	3.84	21.78	1.145	0.395	0.135	154091376	ABS57488.1	1956	0	putative amino acid permease [Mycosphaerella pini]	302928079	XM_003054584.1	173	2.9841e-83	Nectria haematococca mpVI 77-13-4 hypothetical protein, mRNA	K16261	YAT	yeast amino acid transporter	http://www.genome.jp/dbget-bin/www_bget?ko:K16261	P38090	942	1.39789e-116	General amino acid permease AGP2 OS=Saccharomyces cerevisiae (strain ATCC 204508 / S288c) GN=AGP2 PE=1 SV=1	PF13520//PF00324	Amino acid permease//Amino acid permease	GO:0006865//GO:0055085//GO:0006810//GO:0003333	amino acid transport//transmembrane transport//transport//amino acid transmembrane transport	GO:0015171	amino acid transmembrane transporter activity	GO:0016020//GO:0016021	membrane//integral to membrane	--	--
comp211977_c0	GAAGACAGCAGCAGCAGCCTTTCTTTCAAGCTTGCCATCTGGTTCTCACTGCCAACTCTTGCTCACACACTTCTAAAGCTTCTCAAGCCTAAAACAGAAATACTTCAGCAGCAATGGCAGCCCAGACTATGATGGCTTCTTCCTCAATGGCAGTCAAGTGCCAGGCACCCCGCCCCGCTTTCAGCGGTCTTGCCCGCGTGCCCCTGCAGAAGGCCCAGCGCAACACCTTCGCAGCCCGCACTGTGTCCAACGGCATGAAGACCCGTCAGATGATGGTCTGGCAGCCAACTGACAACAAGTTCTTCGAGACCCTGTCCTTCCTGCCACCTCTGTCCCAGGACGAGATCGCCCGTCAGGTCGACTACGTGACCCGCAACGGCTGGACCCCTTGCCTTGAGT…	1094	46.63	147.48	4.835	18.77	12.025	193230752	ACF16408.1	624	6.6353e-77	chloroplast ribulose 1,5-bisphosphate carboxylase/oxygenase small subunit [Myrmecia incisa]	255760386	GQ355312.1	104	3.85771e-45	Chlorella pyrenoidosa isolate 820 chloroplast ribulose-1,5-bisphosphate carboxylase/oxygenase small subunit (rbcS) mRNA, complete cds; nuclear gene for chloroplast product	K01602	rbcS	ribulose-bisphosphate carboxylase small chain	http://www.genome.jp/dbget-bin/www_bget?ko:K01602	P26985	549	3.9306e-67	Ribulose bisphosphate carboxylase small chain, chloroplastic OS=Batophora oerstedii GN=RBCS PE=2 SV=2	--	--	GO:0055114//GO:0046487//GO:0015977//GO:0009853//GO:0015979	oxidation-reduction process//glyoxylate metabolic process//carbon fixation//photorespiration//photosynthesis	GO:0004497//GO:0016984	monooxygenase activity//ribulose-bisphosphate carboxylase activity	GO:0009573//GO:0009536	chloroplast ribulose bisphosphate carboxylase complex//plastid	--	--
comp212144_c0	GGTCAACAAGGTATCGGGATTTCTATTTCAAAATATTTTGGTGATCTGTCACTTTGCGATCAATGCTGAACCAACACGAGACACCAGATCCATTCTCGTCTGGATCGAATTCCCTCGAGCAAGCTTGAGGCTGCCCCTTGTAACTCGGATGATCCGCTCCAATCTGAATTGAGCTTTGACTCCTCTCGCTGACGCCAGCTGGCGGTCCATCAAGTCAATGACTGCTCTGTCCCAGTCCATCTAGGACTTCTCTTGCACCGTTTGCGTGTTCATCGAGACTATCGAGCCTCGCTTCTGTGCAACAGCGGCATACTCTGCGAATCGCGTCTCCTCGTCAGCCTTGGTACGGCGGATGACACGAGTGTGGCTGGGATTGAGACCCATGCAAACACGCGGTTC…	1822	3.51	12.18	0.44	0.01	0.02	330906362	XP_003295447.1	1916	0	hypothetical protein PTT_01043 [Pyrenophora teres f. teres 0-1] >gi|311333260|gb|EFQ96455.1| hypothetical protein PTT_01043 [Pyrenophora teres f. teres 0-1]	--	--	--	--	--	--	--	--	--	P39932	638	9.35952e-73	Sugar transporter STL1 OS=Saccharomyces cerevisiae (strain ATCC 204508 / S288c) GN=STL1 PE=1 SV=2	PF07690//PF00083	Major Facilitator Superfamily//Sugar (and other) transporter	GO:0055085	transmembrane transport	GO:0022857//GO:0022891	transmembrane transporter activity//substrate-specific transmembrane transporter activity	GO:0016021	integral to membrane	KOG0254	Predicted transporter (major facilitator superfamily)
comp212939_c0	TTGGAAACTTATTGCATATTCATTTTGATATATTTCGCCTCATACAGTCATTGCAGTCGTGTGCCAGTGTCGTATGAAATGCCAGGCCTCAAATAACGGCCGACATTGCAGCATCTCTTCGTAGCCTGCAGGTCACATCATCATGATAACGTTACCAATGAGTTCAAGGAACTACAATCAATTATGCGTGCTCGACCTCCTTTGAGATTCTCTTCTCATCACTGTCCTCTGGGCTTTCACCACGTCCATATTCAGCCTCTTGTTGCAAATTCCTGTGGGTAGCTTCAGCCACATCTGCATCGTGGTTGACATCGAGGTTCCTGCCCAACTTCTCGGGTCCGATGAGGGTGAGAAGGATGACATAGACGTACACACATCCCAAGAAGATGCAGATGACCT…	1771	3.23	17.87	1.235	0.06	0.07	407920937	EKG14114.1	1821	0	General substrate transporter [Macrophomina phaseolina MS6]	302892394	XM_003045033.1	101	2.94113e-43	Nectria haematococca mpVI 77-13-4 predicted protein, mRNA	K08178	JEN	MFS transporter, SHS family, lactate transporter	http://www.genome.jp/dbget-bin/www_bget?ko:K08178	P36035	837	1.82748e-101	Carboxylic acid transporter protein homolog OS=Saccharomyces cerevisiae (strain ATCC 204508 / S288c) GN=JEN1 PE=1 SV=1	PF00083//PF07690	Sugar (and other) transporter//Major Facilitator Superfamily	GO:0055085	transmembrane transport	GO:0022857	transmembrane transporter activity	GO:0016021	integral to membrane	KOG0255	Synaptic vesicle transporter SVOP and related transporters (major facilitator superfamily)
comp214258_c0	CGATAGAATTGATCAATAATGATATTTCTATTCATTTTTACATCTCAAGATAAATTTAATATTCAAACAGAAAATAACAGAATTGCACATATTAAACATGAAAATCAAATAAAAAGATAAAAACAATACAAGGATTAAACGTTAGCACGACTCATTTAAACTAATTTAAATATTCTTTTCAAACACGGTGGGGTAGTTCAATTGACTTGATTTTCTGAATTCTCTTGATGACTAGATGTTTACTCCATTCCTCGCCAATTGCCTTTTTCACTAAGCGAGCCGTGTGCAGTAAGAATAGAATTGCCATTAGACTACACCACACGATGATTGCAACTGTAATAGTATGACTGAGCGGTTTTCTGTCATTTTTTGGTGTGACCACAACAATAGAAATTGCAT…	1381	21.91	93.89	10.525	1.51	8.28	343887299	BAK61845.1	482	1.2829e-51	ankyrin repeat family protein [Citrus unshiu]	--	--	--	--	--	--	--	--	--	--	--	--	--	PF05313//PF04736	Poxvirus P21 membrane protein//Eclosion hormone	GO:0018990//GO:0007218	ecdysis, chitin-based cuticle//neuropeptide signaling pathway	GO:0008255	ecdysis-triggering hormone activity	GO:0016021	integral to membrane	--	--
comp214280_c0	GTCTGAGACTTCGACAACAACAAGAGTCAACACAATCACCATGAGGTCCATGTTCGGCCGCGGTGCCTCTTTGAGGAGTGCCATCTACGTCTGCTGCTTAGCCGCTTTCCTATTCTTCGGGTACGATCAGGGTGTGTTCGGTGGTCTGCTCGAAAACAAAGACTGGCTGCGACAATTCAACCACCCTCGAGATGTCATCGTCGGTATCACCGTGTCCAGCTATTGCTTGGGTGCTCTCTTTGGCTGCATCCTCAACTTCGCCATTGGTGACATTCTTGGTCGCCGAAAGATGATCTGGCTCGCCATGGCCCTCATCATTGTCGGTGCCTCTCTTCAAACTTCAGCCTACAGCCTGCCCCACCTCATCGTTGGTCGTGTCATCACTGGTCTAGGAACAGG…	1738	11.77	9.09	0.215	0	0	398407451	XP_003855191.1	1575	0	putative STL major facilitator superfamily sugar transporter, partial [Zymoseptoria tritici IPO323] >gi|339475075|gb|EGP90167.1| putative STL major facilitator superfamily sugar transporter [Zymoseptoria tritici IPO323]	--	--	--	--	--	--	--	--	--	P39932	722	2.87092e-85	Sugar transporter STL1 OS=Saccharomyces cerevisiae (strain ATCC 204508 / S288c) GN=STL1 PE=1 SV=2	PF00083//PF07690	Sugar (and other) transporter//Major Facilitator Superfamily	GO:0044765//GO:0055085	single-organism transport//transmembrane transport	GO:0022857	transmembrane transporter activity	GO:0016020//GO:0016021	membrane//integral to membrane	KOG0254	Predicted transporter (major facilitator superfamily)
comp214397_c0	GAAAGTTATTATTATTATTTTCTATTTTAACCACTCTTTATTAGCTTCAAACTCATTATATAACAAAATTGAATACTGACTAAGAAAAGAGAGCAAACAAGCTTGAGATTTGGATCCATCTTTCATCACAATCTCATCAAAGCTATTGCTTACTAATTATTTGTTTGTACATATATATTTGTACAATTGGCAAAAACAAACAAAATCTAACTTGATGAGTGTGAGTGTGCTTAATTTTATACAACTCCATGTCCGTGTCCATGGCAATTACCGCATAAGCGTGATCTTCTTGAAATCTTGTCCAAATACAACTTTCTGAGCACAAAGAAATTAACTAAGAAGAAGCAACACCCAACGACACACGTGGCAATGGCAAGTCCTGACGGATTTCCCAAAGTC…	2005	6.35	17.52	1.205	0.055	0.975	296085927	CBI31368.3	1085	5.45745e-136	unnamed protein product [Vitis vinifera]	--	--	--	--	--	--	--	--	--	Q6AWW5	295	9.92856e-27	Ankyrin repeat-containing protein At5g02620 OS=Arabidopsis thaliana GN=At5g02620 PE=1 SV=1	PF13606//PF00023	Ankyrin repeat//Ankyrin repeat	--	--	GO:0005515	protein binding	--	--	KOG0504	FOG: Ankyrin repeat
comp215715_c0	GATGTGATCAGGCAGCGTCAATCCTCTACATCCTGCACTCTTCACATCAACTCGAGCTCCTTTGAATCTTCCGTCTTCTATACCAGCTCTTGCATCCACCACCATCGCAATGGAGCCCACCAGAGATGAGGTGCTCGCCCAGCGACAGCCTTCCAACGCCGAGGCCGTTGCCAATGCCGCCAGCAGAACAAGAAGCGTTGCCAACAAGGGCTTGACAGGAGCTTCAGCTTTGACAGTCAAGCAGTCCATCTTCCCCGTCGCCTTGGTCACAGTCCTCTTCTTCATGTGGGGCTTCGCCTACGGTCTTCTTGATGTCTTGAACGCCAAGTTCCAGACTGCCTTGAACATCACAGCTGCCAAGGCTGGTGGTCTTCAAGGTGCCTACTTCGGTGCTTACTT…	1677	18.74	85.31	2.72	1.47	1.32	378727858	EHY54317.1	1868	0	MFS transporter, FHS family, L-fucose permease [Exophiala dermatitidis NIH/UT8656]	--	--	--	--	--	K02429	fucP	MFS transporter, FHS family, L-fucose permease	http://www.genome.jp/dbget-bin/www_bget?ko:K02429	P11551	448	1.51221e-47	L-fucose-proton symporter OS=Escherichia coli (strain K12) GN=fucP PE=1 SV=3	PF01708//PF07690//PF05887//PF00083	Geminivirus putative movement protein//Major Facilitator Superfamily//Procyclic acidic repetitive protein (PARP)//Sugar (and other) transporter	GO:0046740//GO:0055085	spread of virus in host, cell to cell//transmembrane transport	GO:0022857	transmembrane transporter activity	GO:0016021//GO:0016020	integral to membrane//membrane	--	--
comp216069_c0	GGGAATTCATTTGTTTCACGTAAAGGACTAAAATGGATAAAATAATATCATCTTAAAAAGTGAAAATGTTCAAGGTGAAAATGATTGACTTACAAGGGACAATAAAGGGGTACAAATTAAAATATATAGTATGCTTCAACATAGGATTACAATCTTAATTCTATTTGCCACACTTCTAGTACACACAATTCAACCACACACACAAAAAAAATTAAAAAATATGCTATGTAGAACTAACAATAGTTCTTTTAAAAATACAAAAACTGATCACAAAATTAGACACAATAACCTTATCCAAGGAAACCATAGCAAGCACTAGTCCTATTTGGGGAGTAACTTTGGGATAGACTTAATGAAGAATCCTACAAACAAAGGCACAAGCACTCCAGTTGGATCCCC…	1568	15.02	49.57	1.005	0.165	1.8	147828780	CAN64093.1	450	8.12259e-49	hypothetical protein VITISV_016055 [Vitis vinifera]	--	--	--	--	--	--	--	--	--	--	--	--	--	PF00403//PF07649//PF03739	Heavy-metal-associated domain//C1-like domain//Predicted permease YjgP/YjgQ family	GO:0030001//GO:0055114	metal ion transport//oxidation-reduction process	GO:0047134//GO:0046872	protein-disulfide reductase activity//metal ion binding	GO:0016021	integral to membrane	--	--
comp216124_c1	GGACAAGTAAATTTGGACGAGGAGGAGCCAAGTTCATTTCTTTGACCTTAATGAGCAACATATAAACCACTTCTATACATGTAACAAAGTTTTCTAGCCACCCATATGTTTGAGTTCATCTAATGAAATGGCAAAACTTGATCATCTATACACCACCAACCCTCTAAAAACTAGTAGTCCTCCGTATCTGTTGCCGCCAATCCAAGGCACCATGTTGGAGTCCATTTTGGTGATTTCCTTCGCAATTGCAACAATTCTCATCATAGTACCAAGTGACTACGTCGATGGAAGCCCAGTCCCAACTATTATCTTCAAAGGCCTCTCTTCAACCTTCCATTGGTTCGTAATTTCAATCATCTTCGCATTCGCCTTTGCGTTAAGCTCGCTGTTGATCCATGA…	1981	195.11	231.9	34.3	15.325	38.455	297738219	CBI27420.3	196	1.32847e-14	unnamed protein product [Vitis vinifera]	--	--	--	--	--	--	--	--	--	--	--	--	--	--	--	--	--	--	--	--	--	--	--
comp216420_c0	TTACTGCATGCGAGTCGCATCAACTCACCACTCAACCTTCTCACCCACCACAACAATATCAAAGAACAATGGTGTTCCAACCATGGCGTGCCCTGCCCGGCAAAGGTGTTCTACTACTCCTCAACCTCTTCAGCGCAGTGGCTTTGATCTATGAAGGCTACAATCAAGGCGTCTATGGCGCTATCTCCGGTACACCTGGTTTCATCGCCATGTCTGGAATTGGTTACGGTAGCACGGTCACACAACCTACAAAACAGGGAGGACTTGCCGCGTCATATTACTTCGGAGCAATCTTTGGCGGCTTCATCGGAGGCTGGTTTGGCGACAAGTACGGTCGAAAGAAGGGAGCCTTTGTGGGTGCTTTATGCTCCCTCGTTGGATCTGCTCTGCAAGCCGGTT…	1946	7.34	13.89	1.42	0.11	0.135	358394820	EHK44213.1	1664	0	hypothetical protein TRIATDRAFT_150770 [Trichoderma atroviride IMI 206040]	--	--	--	--	--	--	--	--	--	P39932	435	1.25875e-44	Sugar transporter STL1 OS=Saccharomyces cerevisiae (strain ATCC 204508 / S288c) GN=STL1 PE=1 SV=2	PF07690//PF04192//PF05433//PF06963//PF00083	Major Facilitator Superfamily//Utp21 specific WD40 associated putative domain//Glycine zipper 2TM domain//Ferroportin1 (FPN1)//Sugar (and other) transporter	GO:0055085//GO:0006364//GO:0006826//GO:0034755	transmembrane transport//rRNA processing//iron ion transport//iron ion transmembrane transport	GO:0005381//GO:0022857//GO:0022891	iron ion transmembrane transporter activity//transmembrane transporter activity//substrate-specific transmembrane transporter activity	GO:0019867//GO:0032040//GO:0016021	outer membrane//small-subunit processome//integral to membrane	KOG0254	Predicted transporter (major facilitator superfamily)
comp216424_c0	ATATGAGCCACCAGAAAGACCCTAACGCCACAATATCAATCATGTCGTACAACAAAGAATCTCCATCGTCCACTCCTCCTGCCACTCACATCGAAGATACTCCAACGGACTACGACAGCAAGGGAAGAAGATTCACGTCCGTACCTGGAGAGCCACCTCTACAGGAACACGGTGTCGGTATTGATCACATCGTACCGCAAGCCGACGCGGTACAACTCAACCCAGATCTGACATGGAGTAAAATAAGACACTCTTTAAGAGAACCATTTGCCGAGTTCTGGGGCACTTTCGTCCTGATCATGTTCGGTGATGGTGTCGTCGCTCAAGTCGTTCTGTCAGACGGCAAGAAGGGTGACTTCCAATCGATAAACTGGGGCTGGGGTCTCGGTGTTATGTTGG…	1315	14.29	45.91	2.12	0.2	0.265	378727740	EHY54199.1	1362	0	aquaglyceroporin like protein [Exophiala dermatitidis NIH/UT8656]	389639737	XM_003717454.1	76	1.71272e-29	Magnaporthe oryzae 70-15 hypothetical protein (MGG_13615) mRNA, complete cds	K03441	GLP-F	aquaglyceroporin related protein, other eukaryote	http://www.genome.jp/dbget-bin/www_bget?ko:K03441	Q8R2N1	468	8.30515e-53	Aquaporin-3 OS=Mus musculus GN=Aqp3 PE=2 SV=1	PF00230//PF00320	Major intrinsic protein//GATA zinc finger	GO:0006355//GO:0006810	regulation of transcription, DNA-dependent//transport	GO:0043565//GO:0005215//GO:0003700//GO:0008270	sequence-specific DNA binding//transporter activity//sequence-specific DNA binding transcription factor activity//zinc ion binding	GO:0016020//GO:0005667//GO:0016021	membrane//transcription factor complex//integral to membrane	KOG0224	Aquaporin (major intrinsic protein family)
comp217139_c0	GAAACATCTTGAATTGTGCGCCTCTGTATTGAGCTCACCTTGTCTACTATTTGGCAAACTTGCCAGAACACTGGTGGAATGGCCCCAACCCAATGGAGCTTTGCCTTGAGCATTTCACCAGATCAGCCAGCCCAGCAAATACCCGTGTGGGAAGGAATGCATTATGGCAGCTGTGGACTGTGCCAAAACTTCCCAGGACAGCCGAAGGACGTGCAGCCTAGGCACAGGTTAGTCTTCAAGCACACTCTGGCACAAATGCATGGTACCATCAAAGAGAGGGGCACAGGATTTTCAAAATTTTGTCTCCTTGGAATGCCAAAGAGTGACAATGAGAGTCAATGTCACATCAAACCAGCATTGTCAGGCGACTGCACCAGCAAGAGTTGAAAATTGGTGATA…	1288	66.83	195.73	10.27	27.65	11.91	384246503	EIE19993.1	1046	1.06452e-138	chlorophyll a/b-binding protein [Coccomyxa subellipsoidea C-169]	302851937	XM_002957445.1	248	4.07532e-125	Volvox carteri f. nagariensis hypothetical protein, mRNA	K08913	LHCB2	light-harvesting complex II chlorophyll a/b binding protein 2	http://www.genome.jp/dbget-bin/www_bget?ko:K08913	P22686	967	7.35777e-128	Chlorophyll a-b binding protein of LHCII type I, chloroplastic OS=Chlamydomonas moewusii PE=2 SV=1	--	--	GO:0009765	photosynthesis, light harvesting	--	--	GO:0009507//GO:0016020	chloroplast//membrane	--	--
comp217974_c0	AAAGTGTTCAAGAATTTGGTATCTAAATAATCCTATCTACTATGTACCTCAATTCATCAGACCGTCCTCCCACTATGTCCTATCGTATTCCACAACCAACTCCGCCATCTAGTAAACTCTCTAATGACCGAAAACCTCAGTAACAACCTTTGGCGCATACTTGTTCTCTCTCTGCCATTGCTTGCTGAATCGTACACCGAATCCAGTAGCGAAAACTTCCCGGATAGCCTCAAGTGGCATTCCCTTGACTTCTGGGTAGAAGAAGATGACGAACAGCCATCCGCAGAAGCAAATTCCGGAGTAGAAGCCGAAAGCACCGGATGGTGTAAGACCCTTCATCATGGACAAGAATGTGCTGGCGATGATGATGTTGGTGGACCAGCAAGTGACAGTGTTGAG…	1807	0	20.15	0.02	0	0	378727551	EHY54010.1	1807	0	MFS transporter, SP family, myo-inositol:H+ symporter [Exophiala dermatitidis NIH/UT8656]	--	--	--	--	--	K08150	SLC2A13, ITR	MFS transporter, SP family, solute carrier family 2 (myo-inositol transporter), member 13	http://www.genome.jp/dbget-bin/www_bget?ko:K08150	Q10286	850	1.30021e-103	Myo-inositol transporter 1 OS=Schizosaccharomyces pombe (strain 972 / ATCC 24843) GN=itr1 PE=2 SV=1	PF01485//PF00083//PF07690	IBR domain//Sugar (and other) transporter//Major Facilitator Superfamily	GO:0055085	transmembrane transport	GO:0022891//GO:0022857//GO:0008270	substrate-specific transmembrane transporter activity//transmembrane transporter activity//zinc ion binding	GO:0016021	integral to membrane	KOG0254	Predicted transporter (major facilitator superfamily)
comp218213_c0	TGTGGACGACATCTTGCCTCGTGCCTGTCACATCAACCTCACTCTTGTCAATCACTCTTCCACATCAACAAAAACCACTTCACCATGCCTTTGATGCTCAGGAAACCCGCCGACGAGGCTGGCGCTACAGCGCCTGCCATCCTCGTCGGTCTCTTCATCTCCTTCGGTGGTGTCCTGTTCGGTTACGATACAGGTACTATCGGTGGTATCCTTGCTATGCCATACTGGCGTAACCTCTTCTCCACCGGTTTCATCAACCCCAAGGATGGCTTGCGAGACGTTACCGCCACGCAAAAGTCCGAGATCGTGTCTATCCTGTCCGCCGGTACCTTCTTCGGTGCCCTGTTCTCCGCTCCCATTGCCGATACCCTTGGTCGTCGTTTTGGTATGATCTTCAAC…	1867	49.36	23.16	0.455	0.965	0.125	378734256	EHY60715.1	2216	0	MFS transporter, SP family, sugar:H+ symporter [Exophiala dermatitidis NIH/UT8656]	189204124	XM_001938363.1	288	3.46058e-147	Pyrenophora tritici-repentis Pt-1C-BFP high affinity glucose transporter RGT2, mRNA	K08139	HXT	MFS transporter, SP family, sugar:H+ symporter	http://www.genome.jp/dbget-bin/www_bget?ko:K08139	Q92253	1418	0	Probable glucose transporter rco-3 OS=Neurospora crassa (strain ATCC 24698 / 74-OR23-1A / CBS 708.71 / DSM 1257 / FGSC 987) GN=rco-3 PE=3 SV=2	PF00083//PF07690	Sugar (and other) transporter//Major Facilitator Superfamily	GO:0055085	transmembrane transport	GO:0022857//GO:0022891	transmembrane transporter activity//substrate-specific transmembrane transporter activity	GO:0016021	integral to membrane	KOG0254	Predicted transporter (major facilitator superfamily)
comp218417_c0	CAGCTCTTGTTCTTCTGCATTGCTCATAAATACAAATTCATTGTCACAGAGAGAGCCAGAGAGAATGGAACAGACGCTTCACCAAGCTGCACTAGAAGGCAATGTCACATTATTACATCAAATACTCAAAAAAGATCCACTAGTTCTTTATAGACTGAACTCTGGTTGGTTCGGTTGGAGTCCTCTGCATGTGGCTGCATTACGCGGGCATGCAAACTTCGTGACAGAAGTTCTGAGTCTAAATCCAGATCTTGCTGAAGTTCTGGACTCTTCACAACGCTTGCCCCTTCACCTTGCTTCGGCAAAAGGGCATGTTAACGTTGTACAAGCGTTGACATCGGTAGATCCTGACATGTGCTTAGCTCGTGACAAAGATGGTAAAAACCCCCTTCATCTTGC…	1553	126.94	191.12	15.89	0.98	18.17	343887299	BAK61845.1	886	3.834e-110	ankyrin repeat family protein [Citrus unshiu]	--	--	--	--	--	--	--	--	--	Q9ZU96	294	6.30348e-27	Ankyrin repeat-containing protein At2g01680 OS=Arabidopsis thaliana GN=At2g01680 PE=1 SV=1	PF01284//PF00023//PF13606//PF08028	Membrane-associating domain//Ankyrin repeat//Ankyrin repeat//Acyl-CoA dehydrogenase, C-terminal domain	GO:0055114	oxidation-reduction process	GO:0016491//GO:0005515	oxidoreductase activity//protein binding	GO:0016020	membrane	KOG0504	FOG: Ankyrin repeat
comp218541_c0	TTGCGCCCCTCCTCATCGTCAGTGTTTGGTCCTATTCTTTCTGATCTGATCATAACATGTCAAGGGAAAGCTCTGGTGATGATCATTTTGATCTTGAATCTCAGAGTCATCTCTTAGTGAAAGATGGTGGTGATAATGGTACAACTAGTACTAGTGGTCCCAGTCATCGTTGGCGATCCATCATCATAATCCTCCATGTACGCCAAGCCTTCATCTCCAGTGCAAGAAACAAGTCACTGGCGGTTGATGGGATTGAGGTGGTGCCTCCGCCACCGTCCATCGCCACCTCTAATACCCGCGGTGATGGTGATGGACTAAATGTAGAACTTGCAATTATATCAACCTCACCTGAAGTATCCCTAGATGTCCAATCCGATGGCGCTGATGAGAGCAACAAGT…	3507	11.99	33.26	0.71	0.1	0.94	359496865	XP_002270899.2	2284	0	PREDICTED: calcium-transporting ATPase 12, plasma membrane-type-like [Vitis vinifera]	--	--	--	--	--	--	--	--	--	Q9LIK7	1496	0	Putative calcium-transporting ATPase 13, plasma membrane-type OS=Arabidopsis thaliana GN=ACA13 PE=2 SV=1	PF04382//PF00122	SAB domain//E1-E2 ATPase	GO:0030866	cortical actin cytoskeleton organization	GO:0000166//GO:0008092//GO:0046872	nucleotide binding//cytoskeletal protein binding//metal ion binding	GO:0005856	cytoskeleton	KOG0204	Calcium transporting ATPase
comp219039_c0	CTCATCACAGGCCAGTCTTTGCCTCTCATCCTTGTCGAGTCGATCTGCAGGCTAAAAGTGGTCCATTAAACCTTACTTCACCTCAACACTCCTACACCTCATTTATCCAACAATGGAGAAACAAGAGCGTCGTGCCTCGGTGCAAGAGGTAGCTCGCCGTCTCTCGGTCAACAAGGAGGGTGATATCAACTATGTCGAGCGCGTTGCAACAGAGGATGAAGACATTGTCAACGACGAGCGTATCGCCGCTTTCACTCCCGAAGAACAGAAGAGGATCATTCGCAAGATCGATCTCAGACTTGTTCCAACCCTCGGTTTCATGTACTGTGTGTCATTGATGGACAGAACCAACCTTGGTATTGCTGTCGTGGCCGGTATGGGTGTTGACCTTGTCCTCAT…	1736	6.45	18.75	0.39	0.025	0.085	378727726	EHY54185.1	1784	0	retrograde regulation protein 2 [Exophiala dermatitidis NIH/UT8656]	--	--	--	--	--	--	--	--	--	P53322	461	1.66093e-48	High-affinity nicotinic acid transporter OS=Saccharomyces cerevisiae (strain ATCC 204508 / S288c) GN=TNA1 PE=1 SV=1	PF13413//PF07690	Helix-turn-helix domain//Major Facilitator Superfamily	GO:0055085	transmembrane transport	GO:0003677	DNA binding	GO:0016021	integral to membrane	KOG2532	Permease of the major facilitator superfamily
comp220377_c0	GTCCGAAAGGCTGTCTGTAAGTTCAAACTTGTTGTCGTTTGACTTGGTTCTTTCTTGTTTTGAAGCTCTTTCTTGAACAACCATCTTCAAGATGAGTCTCCCCCACGACGAGGAGGCTGGCCGCCAGGGCAGACACATGAGTGTGTCCAACTACGAGAACAACCTTGGCCAACCTATTGTCGCCGACGCTGGTCGACGTCGCTCATCCATCATCCCCGCCGGTGCCGTCGGTGCTGTCCAGAAGGATGGCGTCCTCAACCAGAGAGACGACACTCTCCGCAAGATGTCGGTCGCTGTACCCAACTTGGCTGAGTTGACCTCCGACGCAAAAGCTGGTGCTCAGCTCGAACACAAGATGGGTTTCCGAGCCGGTTTCAAGCTGTATCCAAAGGCTGTCTT…	2015	40.85	36.6	2.77	2.395	0.335	378731500	EHY57959.1	2250	0	MFS transporter, SP family, general alpha glucoside:H+ symporter [Exophiala dermatitidis NIH/UT8656]	--	--	--	--	--	K08141	MAL	MFS transporter, SP family, general alpha glucoside:H+ symporter	http://www.genome.jp/dbget-bin/www_bget?ko:K08141	P38156	930	3.73727e-114	Maltose permease MAL31 OS=Saccharomyces cerevisiae (strain ATCC 204508 / S288c) GN=MAL31 PE=1 SV=1	PF00083//PF07690	Sugar (and other) transporter//Major Facilitator Superfamily	GO:0055085	transmembrane transport	GO:0022857//GO:0022891	transmembrane transporter activity//substrate-specific transmembrane transporter activity	GO:0016021	integral to membrane	KOG0254	Predicted transporter (major facilitator superfamily)
comp221285_c0	GCAAAACTTAGCTAAATGAACAACCCTGAAGTCATAGTCTATTTTGGTACTACAAATTACGGGATATTTGCTACCCTTGCTGAAGTCCTTGCTCAGCATTGGGCAGACCCTTCATTCTACCACAAAACAGTACAAGAAACCACTGTTGTCCTACCTTTAACTGACGCAATACTCTTTGCGGAACAACACCTTCCCGAGGATTTTCTCATCTCGGAAACTCTTTTCCCAGAACCAAATCCTCTAACTCCTACTCCAAATCCTTCACCAATACATCATCAAGACTATCAAGGAAGTACTTCTTCCAGCTCTCATCAACCATCGCCTCCAAGAGCGGCACCAAGACGGTGCAGCTACTGCAGATCACTCCGACACGACAGGCGTACTTATTTTTAGCCTTCT…	701	0	33.14	0	0	0	--	--	--	--	--	--	--	--	--	--	--	--	--	--	--	--	--	--	--	--	--	--	--	--	--	--	--	--
