# Supplementary material for: Leaf transcriptome analysis of a subtropical evergreen broadleaf plant, wild oil-tea camellia (Camellia oleifera), revealing candidate genes for cold acclimation
Source: BMC Genomics. 2017 Feb 28;18:211. doi: 10.1186/s12864-017-3570-4 (PMC5329932; doi:10.1186/s12864-017-3570-4)
Supplement: Additional file 7: Table S6. — Differentially expressed genes at T2 versus T10/T14/T18, showing gene sequences, gene expression levels in different temperature groups and details of functional annotations. (XLSX 64 kb) [file 12864_2017_3570_MOESM7_ESM.xlsx]

## Sheet: DEG at T2 annotation
Table S6 Differentially expressed genes at T2 versus T10/T14/T18. Gene ID in bold indicates the gene is differentally expressed between T2 and T5. Gene expression levels in different temperature groups are shown in FPKM values. Genes are annotated in NR (NCBI non-redundant protein sequences), NT (NCBI non-redundant nucleotide sequences), KO (Kyoto encyclopedia of genes and genomes orthology), Swi…
Gene ID	Gene sequence	Gene Length (bp)	T2	T5	T10	T14	T18	NR GI	NR ID	NR Score	NR Evalue	NR Description	NT GI	NT ID	NT Score	NT Evalue	NT Description	KO ID	KO Name	KO Description	Http Link	Swissprot ID	Swissprot Score	Swissprot Evalue	Swissprot Description	PFAM ID	PFAM description	Gene Ontology Biological Process	BP Description	Gene Ontology Molecular Function	MF Description	Gene Ontology Cellular Component	CC Description	KOG ID	KOG Description
comp126729_c0	GAGAAAGCTCCCCCCGGTGGTGTATCACGATGGTGTAGGACTGGTGTTGTTCCGGCCAGCTTGTTTAGCTCCTCTATCGAGCTTCTACGGTTGAGTGAGTTTTGTTTATGATCTATTAAGCTCTAGTTTTGGGTTTGATGATCTATGTTCATGTTTTTAATTTTGTTTTGGAGTTCTTCGGCTGTTTTCTGGAGGTATTCTTGTCCCAGCTAGCTTCGGCCTCCATGGTTTATATTAAGCTACGGTTGGCCTCATCTGTTAACCCCGGTGAGCAAATTGTCCGTGGGCCAGTGCCTGAGACGGAGTTTGATCAGTTGGTGGGTTCCTTGTTGTGATGTTGGCTTTCTGTGCTTGTGTAATCTGGTCGCTGAAAGGAGGGGCCTTGTAATGCCAACGGAC…	1352	7.25	0	0	0	0	--	--	--	--	--	--	--	--	--	--	--	--	--	--	--	--	--	--	--	--	--	--	--	--	--	--	--	--
comp128704_c0	GTCCATCTCTCACTCTCTCTAAAACTCTCAGTTTCTCTCTAATCTCTATATACTCTCTAACCTTTTCTCGCTTTATACTGCTAGTTCTTTGAAAGAGAGAGTGAAAACAACAAGAATGGCTTACTCTAGCGCTGTGTTGGTGTTGATGTTCGCCATGGTGGTCGGATCTGTATTCGCTCAGGCTCCGGGAGCATCACCGGCGAAGTCTCCGGTAGCATCGCCTCCCAAGGCGGTGGCGACTCCTTCTCCAACTCCGTCTCCATCCACGAAGGCACCAACCACCGCTCCTACTTCCGCCCCTACCACCGCACCACCGACCTCTTCTCCAGTCGCTTCTCCCCCTGCTCCTCCCACCGCTCCCTCCGGCGTTCCTCCTTCCACGATCTCTTCTCCCGGCCA…	413	2523.14	349.78	125.58	67.355	52.33	--	--	--	--	--	--	--	--	--	--	--	--	--	--	--	--	--	--	--	--	--	--	--	--	--	--	--	--
comp130394_c0	CGTCCTCCCACCACTATACCGGGGGCTCGACCCTTAATGAAGTCGTACGACAGCCTTCGCTCCAACCGGAAGTGCATGCCTAGGGCAAACACAGGGGAAGTTGCCTCCCCCCCCGGCCAGGACTACGACAGCGCACGACCCCAGGTAGAACCTGCTGCACACCTACGTCAGGAGCAACGGGCGTCCGAAGCGGTTAATGCGGAAGCAAACCACTCTTATTCCCTACAATGCTACTTACACGCAAGGGCCCAGTACCGACCCGGACTTAGACTCGCACCGAGAGTGGTTTTTGGACACTGCTCGACGATAAGCCACCATCCAGGAAGAGCGTGATCGAGAATTCGGGTTCGCTGTAGACGCTTTGACAGCCTTTTAACCCTCCTTGCGGAGTGTTTTGCA…	767	7.39	0	0	0	0	--	--	--	--	--	--	--	--	--	--	--	--	--	--	--	--	--	--	--	--	--	--	--	--	--	--	--	--
comp133199_c0	ATTGCAGGTATGAATTCAAATTCAAACGACCAACCACCAATTTCTGTTGATAGCAGTCCAGTTGAGCAAACCCAACCACCAGCACCGCCACAACAACCATCTGTTCCCCCGAACGCACACGAAATAACTGGTAACACTCAAAACCAGCCTCGCACTCGGACTGGGACTCAGACTCGGCCTCACACCCGGGCTCACACTCGGACTCCAACTCGGGTTAAGCGTCAATTTTGGTTTCGGATTTTTAGTGGCGGCGATAACTTACTTACGCTGGTGGAGAAGCTCCTAAGCCTAGCCGCGAATTTCGGTGCAGTCGTAACTCTGTTGGATTCCAGATTAGACGGATCGCTGTTTCGCTATTTGAGTTCAAAGCTAG	373	21	0	0	0	0	--	--	--	--	--	--	--	--	--	--	--	--	--	--	--	--	--	--	--	--	--	--	--	--	--	--	--	--
comp162698_c0	GCATTATGGTAAATGCTATTGAAGTGAGGAAATAGACTGCCTCGTACTATCATCAACCCCATTTTATTTGTTCCTCCTGACCTTTCCGGTTACATTTTCAAATCCTAACAACTCAAAAGAGTACATTTACGTATTTATGATATCAAAATGAAATCCAATTTGGTATTCACAAAAGTAAAACAAGAAGGCTATCTTGAATTCCAGCTTCCATCGTCACAAGGTGAACATCCCTCCTTCGCAATGTCATTGATCTGAACTCCAGAATCATAGACAACCCCAACCTTCCAATCCACTGGAAGCACATTTTGTGCCCAAATCCACTTCCCATCATACCCTGATGTCACAACCATTCGGAACTGCAATGCCCCGGCTGGTACTCTATCTGTATCCCACACAGCG…	1088	43.74	4.91	1.065	1.025	1.37	224105087	XP_002313682.1	1081	5.85396e-145	hypothetical protein POPTRDRAFT_832983 [Populus trichocarpa] >gi|222850090|gb|EEE87637.1| hypothetical protein POPTRDRAFT_832983 [Populus trichocarpa]	33111958	AJ577264.1	286	2.57408e-146	Quercus robur partial mRNA for expansin-like protein (ORF1)	--	--	--	--	Q9SVE5	848	1.05381e-110	Expansin-like A2 OS=Arabidopsis thaliana GN=EXLA2 PE=2 SV=1	--	--	GO:0019953	sexual reproduction	--	--	GO:0009505//GO:0005576//GO:0016020	plant-type cell wall//extracellular region//membrane	--	--
comp162901_c0	CGTTTTAGAGGAGAATGGCGCCGGGGGATGATCAACCGAGGGTGTAGTGGCTGAAGAGGCAGTGGCTGATGAAGAAGAATCAAAGGAGGCCACAGGAGCTAGGAGCAGTTTCCGGAGCAGTTCCGGCGGAGGTTGAAGACGTGAGCTACGTATTTGTTGAGCCTAGGAGGAGTAACCAGCAGTTCCATCTGTCAATGGGTGTTCTATGCCGAGGGTGTAGTATTGGGAGAGGAACCAGCAGTTCCATCTGGTGGTCGGTGTTTGTGTTCGTTTTAGTGTCGGGGGATGAGCAACCGAGGGTGTAGTTTGGGAGAGGAAAACCGTGGGTGTTCTTTGCCGATCCAGGAGCGAGGTGTGGATTAACAGCACCAGCAGCTGCATTCGCACCAGCAGCACCAG…	446	54.61	1.76	4.45	0	0.155	--	--	--	--	--	--	--	--	--	--	--	--	--	--	--	--	--	--	--	--	--	--	--	--	--	--	--	--
comp167153_c0	TATCAGATGTGTGTTGCCATGTGCTCTTGACCAGAAGCTCTTTCTCTCCTAACCAAAGACCAATCACTTCAGACAGGCCCATCCTTTTTGTGACTAGATGGCAAGGTCTTTGTCGCGAGTCCATGGCCACTTCCTTCTGATCTTTTGCTTTATCTGCTTGGGCACCTTCTGTCTGCCAGCTTCAGCAGTCTCTGCTCACAACACTCCTAGTCAATCTGATCCGGGACTACTATCAGGCGTACATCAATGTCGATCCATTAGACATATTCCTATCTCGGAGCAATGTAGTTTCAATCAACGAAACTGCGCTGATGAAGACGATGGTTTGTTATCCTACTTCTCACTCTACTATTGCAGGCTGGCGACGGCGCAACCCTTGGCATTAGTTATCTTGTTGGC…	2502	11.3	1.32	0.97	0.29	0.005	378725499	EHY51958.1	488	2.64989e-48	hypothetical protein HMPREF1120_00181 [Exophiala dermatitidis NIH/UT8656]	--	--	--	--	--	K13754	SLC24A6, NCKX6	solute carrier family 24 (sodium/potassium/calcium exchanger), member 6	http://www.genome.jp/dbget-bin/www_bget?ko:K13754	P87122	331	2.30832e-30	Putative cation exchanger C3A12.06c OS=Schizosaccharomyces pombe (strain 972 / ATCC 24843) GN=SPAC3A12.06c PE=2 SV=1	PF01699//PF03333	Sodium/calcium exchanger protein//Adhesin biosynthesis transcription regulatory protein	GO:0006355//GO:0055085	regulation of transcription, DNA-dependent//transmembrane transport	--	--	GO:0016021	integral to membrane	KOG2399	K+-dependent Na+:Ca2+ antiporter
comp167775_c0	CAAAAATGTTGTGGTCTAATATCTCTCCTCCAAAAGCTCAGTTTCTTGGGTGGTTGGCCTGGAAGGGGAAGCTGAAAACTTCAGTGTTTCTTAATAGAATTGGTGTGTTGGGTCATAATGTTTCAGTGAATTGTGTGTTCTGTCGGTCCCATGTGGAAACAGTAGCTCATGTCATGCTTTGGTGTCCCTTTGTTTGGCAAATCTGGTCTGATTTATTGAGTTGGTGGGGGATGCAATGGATTGTTCCTGCCACAGTGGAGGATCTCTTTCTCTGGTGGAGTGGATTTAAATGGAGGAAGCTTGAGAACAAAATTTGGAGAACAATGCCTTTGGCAATTATGTGGTCTGTTTGGAGACTTAGAAATGATATTGTCTTCAATGGGAAGGTAGCTGTGTTAG…	989	39.93	0.37	0.74	0.31	0.43	224087451	XP_002308172.1	252	3.69205e-21	predicted protein [Populus trichocarpa] >gi|222854148|gb|EEE91695.1| predicted protein [Populus trichocarpa]	--	--	--	--	--	--	--	--	--	--	--	--	--	--	--	--	--	--	--	--	--	--	--
comp174336_c0	TCGAGTTCGAATTGAGTCTGTAAGTCAAGGCTTGTAGGCGAATCGGAACCCTTCTCCGGCGAATCGACTGTCGACCTTTTTCTGTTTCAATTCATCTTCGATGTCCATAAGTCTATTGTACTTTGCCACTCGCTCCCCTCTACATGGACTACCGCTCTTCAGATGTCCCGTCCCCAATGCGACGGTCAGATCCGCAATAAAGTCGTCGGTCGTCTCGCCGCTCCGATGGCTCACAAATACGGCCCAGCCCAGCTCAAATGCTCGAGATGCTGCAGCTATCGATTCAGAAATGCTCCCGATCTGATTGATCTTCAGCAGCAGGGCATTGCAAGCCTTCCTGGCGTTCGCCTCGTTGATCCTGGTGATGTTCGTGGCGAGGAGATCATCGCCCACGAGCTC…	1417	5.69	0.14	0	0.015	0	378731118	EHY57577.1	1394	0	enolase [Exophiala dermatitidis NIH/UT8656]	--	--	--	--	--	K01689	ENO, eno	enolase	http://www.genome.jp/dbget-bin/www_bget?ko:K01689	Q756H2	1130	3.64535e-149	Enolase OS=Ashbya gossypii (strain ATCC 10895 / CBS 109.51 / FGSC 9923 / NRRL Y-1056) GN=ENO PE=3 SV=1	PF00113//PF03952	Enolase, C-terminal TIM barrel domain//Enolase, N-terminal domain	GO:0009094//GO:0006094//GO:0006096//GO:0006571//GO:0000162	L-phenylalanine biosynthetic process//gluconeogenesis//glycolysis//tyrosine biosynthetic process//tryptophan biosynthetic process	GO:0000287//GO:0004634	magnesium ion binding//phosphopyruvate hydratase activity	GO:0000015	phosphopyruvate hydratase complex	KOG2670	Enolase
comp179443_c0	GAAAAGTACCAAGCATTATATTTTACTCTCAACCGTGTCAAACAAAACAAATCAAAGAATTTCTCTCATAAGACTACATAGTTTACAAACAATCTATACATACGATCTTATCATCTCAGACCAGAGTCGAGCAAGAAGAGGTTGAAGGATCAAGCAATGCAGGAAGCAAGTACTTTCTCCCGTTAACACCGTGCGCATTATAGCTAGCACCAGTAGTGGAGTCCACCAGCAAGTCACCAGGATAGCCTGGGTAGGCCCCCTTTCCATAAACCCCGGGACAAGCGGATGCCGCCTCCAGAGGCGCATCTGCGGGTCCCTGGTAGTAGCCATTTCCA	335	53.19	3.52	0.9	0.12	0.295	302141981	CBI19184.3	334	1.77417e-37	unnamed protein product [Vitis vinifera]	359492879	XM_002285725.2	97	8.592e-42	PREDICTED: Vitis vinifera uncharacterized LOC100264214 (LOC100264214), mRNA	--	--	--	--	--	--	--	--	--	--	--	--	--	--	--	--	--	--
comp183939_c0	GAACATTCGAAAACGTCATCCAGTCACCATGGCTAGCGAAAAGATCCAACAGGCGACACACGAGACCATCACGTCGGAGGCCAATGGAAATTTCGACAGGAGCTGGCGAGAGGAGAATTGGGGCGATCGCAAACTCAGCGTCGCTGCCGAAGATGTGGTCACCGATGAGAAGAACATGACCACGATGCAGGCCATCAAGGCGAGCAAAAAGGCCATTATCTGGTCTCTGATCATTTCTACTTGCGTCATCATGGAAGGTTATGACACAAATCTTCTCGGCAACTTTTACGCCTATCCATCGTTCCAGCGCAAATTTGGAGATTATGTTGGTGTTGGACCGCAGACACCAACAGGATACTCTGTCACCGCCGGCTGGCAATCTGGTCTTGGCCAGGGTGG…	2192	38.26	1.26	0.01	0.23	0.035	302887256	XP_003042516.1	1673	0	hypothetical protein NECHADRAFT_42243 [Nectria haematococca mpVI 77-13-4] >gi|256723428|gb|EEU36803.1| hypothetical protein NECHADRAFT_42243 [Nectria haematococca mpVI 77-13-4]	--	--	--	--	--	K08141	MAL	MFS transporter, SP family, general alpha glucoside:H+ symporter	http://www.genome.jp/dbget-bin/www_bget?ko:K08141	P38156	774	1.04913e-90	Maltose permease MAL31 OS=Saccharomyces cerevisiae (strain ATCC 204508 / S288c) GN=MAL31 PE=1 SV=1	PF02203//PF00083//PF07690	Tar ligand binding domain homologue//Sugar (and other) transporter//Major Facilitator Superfamily	GO:0055085//GO:0006935//GO:0006810//GO:0007165	transmembrane transport//chemotaxis//transport//signal transduction	GO:0004888//GO:0022857	transmembrane signaling receptor activity//transmembrane transporter activity	GO:0016020//GO:0016021	membrane//integral to membrane	KOG0254	Predicted transporter (major facilitator superfamily)
comp185710_c0	TGGGTTCCCAACAGCCGCGCCGATCCCGCCAGCTATCAAGCCAGCGGCTATCTTGCGCTCGAGCGGTAAAGTACCCGAATTCGGGTCGGACCATTTTTGCTTGAAAACCTCGTAGAGACCCATCCGGGTGGTCGAGTAGAGAGTCTGGCGGAGCATGGTGGCGGAGACGCCGGAGAACAAGGCGGCAGCGCCTTCCGTCTGGAAAATCTTGATTCCGACGGCGATGGGACCCGCCTTCGGCGGCGGTGGCGGAATATGAACGGCGGCGCTGGGGGCACCGTTGAAAGCAAAAGCGGGGCGAAGAGAGTGAATGGGTTGATGGGTCGGGTTGGGAACATGGTTCTCGCCTTGTAACTGCATTCGGACCTTGATCAGATCAAGTGGGTGGGTCGAACAACC…	741	204.39	10.32	14.985	17.88	13.84	147862150	CAN78349.1	458	9.33423e-53	hypothetical protein VITISV_022836 [Vitis vinifera]	297825130	XM_002880402.1	70	2.04988e-26	Arabidopsis lyrata subsp. lyrata hypothetical protein, mRNA	K15104	SLC25A11, OGC	solute carrier family 25 (mitochondrial oxoglutarate transporter), member 11	http://www.genome.jp/dbget-bin/www_bget?ko:K15104	Q9SB52	379	9.28655e-42	Mitochondrial uncoupling protein 4 OS=Arabidopsis thaliana GN=PUMP4 PE=2 SV=1	PF13971	Meiosis-specific protein Mei4	GO:0006835//GO:0042138//GO:0006310	dicarboxylic acid transport//meiotic DNA double-strand break formation//DNA recombination	GO:0005310	dicarboxylic acid transmembrane transporter activity	GO:0016021	integral to membrane	KOG0759	Mitochondrial oxoglutarate/malate carrier proteins
comp186811_c0	TTTTTTTTTTTTTTGATCGGCAAACAAAAAGATAATATATATGGAAAACACTATTACATAAGGTACCTCCTGCATAGCTAGCTGAAGCCAACACAGATGATGGCAACAATTAGCTAACCCATCACCCACTAACAATACAGCAGTTGGTGAGAGACCAACTATAGCCAAACAGGGGATCAGAACAAAGAACCAACAATTAGCACCAACAAAGAACCAACAAAACAGACGCAGATCAGAAACAAATTTACAAAAACACAATCAGAAAGTCCCGAAGCCCAGCAGGAAAACACAGAATTCAGCTCAGAAGCAGAAAGCAGCAGCAGCAAAACACTAGAAAATACACAGGTTGCAGATCAGAAGAAACCAGCAGCAGCAAAGAAGAGAAGAACTACTCTGCTT…	884	29.33	0.06	0.22	0	0.265	--	--	--	--	--	--	--	--	--	--	--	--	--	--	--	--	--	--	--	--	--	--	--	--	--	--	--	--
comp187389_c0	TTGTGGAATAAATTCTCATTTATTATAAATAATATCAAAGAATCAACAAGTATAACTGTAAAAAGGATAATGTAAAATCAATCCAGTATGAACCACCACCGGCAAGTGAATAAAAAGAAAATTTAAATTAAACATAAATCTACCTATCTTAAAAAAAAACACTTTTTTCAACTCCGGCGAAGTGAGTAAACTCCATATCAGATCTAAAACAACAATGTCGCTGCGAAGAATACTACCGCAGCGGATCCAGTGACGGTGACTCTGTTCAAAGCGCCGGTGCTAGAAGGAGTAGAGGAAGGAGACTGGCCGGGAGCTGAGATCGTAGAGGGAGGAAGGGCGGCGCCGGAGGGAGGAGCAGAGGTTGGTGGTGCGGTGGTAGGGGCGGA	386	127.39	42.77	3.95	1.025	0.85	--	--	--	--	--	--	--	--	--	--	--	--	--	--	--	--	--	--	--	--	--	--	--	--	--	--	--	--
comp188417_c0	ACGTCGTGAGCTCTCGCAGCCATCTCCGGAGTGGGAAACGTCCCGAGCCATATCCTGGACTTCTTATTAGGCTCGCGGACTTCACAGACCCACTTGCCGGAGTTCCTCCGCCTCACACCTCGGTACACCGGGTGCCGAGTCTCCCTGAATTTCTTCCTACCTGCTCGCTTCTTCGGATACCTCGAAGCCAACAAAACCTCCTCGTCAGAAAAGTGAGCAGCTGGACGAGCACCGCTGCCGCTATCTGACGTCGAAGAAGATTCTGGAACGTCGTTGGACGACCAGAAAACTGACCCATTAGGAGGTGGGTCAGAAAACATATCCATTATTTGTTCCAAATCCATAGTAGAGTATGAGTAGTAGGCAGTGGAGTTTCAAGTGTTGGTATAAGAGTGATGA…	440	41.74	1.47	0.125	0.5	0.315	224134661	XP_002321877.1	372	1.31582e-41	AP2/ERF domain-containing transcription factor [Populus trichocarpa] >gi|134038592|gb|ABO48364.1| C-repeat binding facor 2 [Populus trichocarpa] >gi|222868873|gb|EEF06004.1| AP2/ERF domain-containing transcription factor [Populus trichocarpa]	510937908	KC702795.1	159	3.94876e-76	Camellia sinensis CBF-like protein mRNA, complete cds	--	--	--	--	Q9FJ93	310	8.32665e-34	Dehydration-responsive element-binding protein 1D OS=Arabidopsis thaliana GN=DREB1D PE=2 SV=1	PF00847	AP2 domain	GO:0009631//GO:0009414//GO:0006355	cold acclimation//response to water deprivation//regulation of transcription, DNA-dependent	GO:0003700//GO:0003677	sequence-specific DNA binding transcription factor activity//DNA binding	GO:0005634//GO:0005667	nucleus//transcription factor complex	--	--
comp189313_c0	CTCCAATTCACACTCAATCTTCAACTTTTCAACCTTCAAGTAACCTCAACCAACTCAAACCACTTACAAACCTTCTCATCATTTACAATGGAGACGATCAAGGATACTGCCAACTACGTCGGTGACAAGGTCAACGAGCTCACCTCCGGTGCCTCAAAGGAAGCCAACAAGGAAGTTGCAAAGGACTCCGATGCCAGCCTAAGCACCCGTGCCACCGCCGCAAAGGACGCTGCTGGTGACAAGATCGACGAGAGCAAGCACAGTGCTTCTGCTGAAGGCAACAAGCAAAAAGCCACCCACTAGATGCTTTCGGTCTCCAACCTACGCAATGCTTCATATTGAGCCTCAGGATGCCTCCAATTGATATCACTACCCACTGGCCTGCACAGAACTAGTTGA…	509	73.69	1.17	0.86	1.645	0.285	331221016	XP_003323183.1	253	1.42948e-25	hypothetical protein PGTG_04720 [Puccinia graminis f. sp. tritici CRL 75-36-700-3] >gi|309302173|gb|EFP78764.1| hypothetical protein PGTG_04720 [Puccinia graminis f. sp. tritici CRL 75-36-700-3]	--	--	--	--	--	--	--	--	--	P22151	198	1.11011e-18	Glucose-repressible gene protein OS=Neurospora crassa (strain ATCC 24698 / 74-OR23-1A / CBS 708.71 / DSM 1257 / FGSC 987) GN=grg-1 PE=2 SV=1	--	--	--	--	--	--	--	--	--	--
comp192253_c0	AAACGCACATCCACACAAACACAAAGACACATAAATACTTTTCTTTCTTGCATTTATACCTTTGTTTATCCGTTGGAAACCCAATTCAATCACAACCCAACAATCTCTTCCCTTCATACAACACCCTCCACTTTCTCTCCAACCAAACAATCCCAATTCCACCCACAAACCTTTCATGATCAACTAACCATTTTCTGAGAAATTCACACTTTTCCCAGAAAAAATCCCCCAATGGCCTGCTTAGTTCTGCCGGTTGCAATTCTAAAAAGGCGGTGTTCGGGGTCACGGCTAGGCTATCGACAACTCTCCGACGATGTTTTTGGAGAATCCGATGATCCGGTGACCGTTGTGGTGGGTAAGGAGAGAAGAGAATTTGTGGTTGATCCAATTGTATTAGAA…	733	122.03	34.26	5.91	4.035	6.7	224126277	XP_002329515.1	419	1.00739e-48	predicted protein [Populus trichocarpa] >gi|222870224|gb|EEF07355.1| predicted protein [Populus trichocarpa]	449522824	XM_004168378.1	49	9.56374e-15	PREDICTED: Cucumis sativus uncharacterized LOC101232706 (LOC101232706), mRNA	--	--	--	--	--	--	--	--	PF01277	Oleosin	--	--	--	--	GO:0016021//GO:0012511	integral to membrane//monolayer-surrounded lipid storage body	--	--
comp194867_c0	GGGACTCGCAACTTTCTCAAGAAACAAACACCTCAGCTTCCTCTCTCTGTTCTTCAACGTTTGAATTTCACTCTTCTACAAGCCCCTCCTTTCTTATCTCTCTTTTACAATCACTCATGGCTCAAGTTAGCATCGTCCTAGCCTTCGTCCTCGCCGTCTTCTTCATGGCCGCCGCCACCGTCGTCTCGGCTCAGGATACCGCGATGACTCCGGCACCGTCGCCGGACGCCGGTGCGGCGTTCTCAGTGCCGCTTTCCGGCGCCATTGTTGGTTGCTCTCTCGTTATCTCTTTTCTCGCTTTCTTGAGGCATTGAGTGAATTTTGATGTGAGAGATTTTTAGTTGTTTTGTGAGGGTATTTTTTTTTTTTTGATGAGAGTTGGTTGTTGTATAGACAGTA…	447	712.03	98.04	25.415	26.44	22.795	118484615	ABK94181.1	138	3.0119e-09	unknown [Populus trichocarpa]	--	--	--	--	--	--	--	--	--	--	--	--	--	--	--	--	--	--	--	--	--	--	--
comp196443_c0	GGAAAATTAAATCTGTCAGACAACCACTTAACCATCGCAGCCGGTTCAAACCAACTGAAAACGATCCTCTGTGGATCCGTGGACCACAACTGAACCACCCACAGAACCATTAATCACGCCCTGGTCAAGCAGCCACGACTCATCCACCAGATTCTGGGTCCTGACTCCTTAGAGCCCAAGGACTAAGAGGTACAACCCTATAGAAC	206	2424.65	634.26	248.21	185.785	96.67	--	--	--	--	--	--	--	--	--	--	--	--	--	--	--	--	--	--	--	--	--	--	--	--	--	--	--	--
comp196462_c0	GCTTACCAGTCAAAGTACGCTTGGATATCATCGTCCGTCGCCCGAACGCTAAGAGAGGTCAAGACTAAAGCCTGAACAGAAGATGCTGAGGTGATGGAGGGGCCTCAAACGAATGGAATTCAAGCTTCCCTTTTCTCCCAATAGACATCTTAGTGAATTCGTGCTATAACCGTGTGATAGATGCATCACTCGAGTCTATACTCTTACTCAAAGATGGCTGACGTTGTTCCACACCTGAGTCTTAGATTATACAATCGATGAAGCCTATGAGGGACGTTCGCATGTTACATGAATCGAATGCTCGCTACAGCACTTCCACAAAACTGCTATTCACACTAGTCTATCCCTTTGAGCCATCCGAGAACGTCGCTCCCTTTGTATCATGGATGGAATCAGGAA…	678	86.49	17.03	4.595	4.415	0.165	396472591	XP_003839162.1	209	2.30073e-18	hypothetical protein LEMA_P028350.1 [Leptosphaeria maculans JN3] >gi|312215731|emb|CBX95683.1| hypothetical protein LEMA_P028350.1 [Leptosphaeria maculans JN3]	--	--	--	--	--	--	--	--	--	--	--	--	--	PF05764	YL1 nuclear protein	GO:0006355	regulation of transcription, DNA-dependent	--	--	GO:0005634	nucleus	--	--
comp196533_c0	AGAATGAATTTTCACAAAATTGAATGATGGTGAGTATTTTGAAAATAGTATAAGAGGGAAGATTTTGAACTAAGAATGTTTATCTGTAAAGAGAGAGTGAGAATTCCCTTCCCGCTCAATAGTAAAAAAAATGGCGCTAAAATGTGCAACAATTCCATTGAACATGATCAAAGACGTCGATTATCGATTCATAAGCCAACTATTCAAACCCTAACTCAAGCCTTCATCATCTTCTTGAATTCTTCAAAATTAACACATCCATCGCCATCAACATCAACAGATTTGATCATCTTCAAACAATCTCTCCACGAGCACTTCTCTCCTAAGCTCTTCAACACAGAGTGCAATTCCTTCACCGATATCAATCCATTCCCGTCCTGATCGTACAAATCGAAGGCA…	757	218.18	83.7	40.03	18.57	18.12	225453160	XP_002274476.1	509	9.60338e-62	PREDICTED: calcium-binding allergen Ole e 8 [Vitis vinifera] >gi|147800616|emb|CAN68471.1| hypothetical protein VITISV_028194 [Vitis vinifera]	--	--	--	--	--	K13448	CML	calcium-binding protein CML	http://www.genome.jp/dbget-bin/www_bget?ko:K13448	P25070	412	3.11857e-48	Calcium-binding protein CML24 OS=Arabidopsis thaliana GN=CML24 PE=2 SV=2	PF13405//PF13499//PF10591//PF13202//PF00036	EF-hand domain//EF-hand domain pair//Secreted protein acidic and rich in cysteine Ca binding region//EF hand//EF hand	GO:0048608//GO:0050789//GO:0007165//GO:0009416//GO:1901700//GO:0009725//GO:0009791//GO:0009266//GO:0006950	reproductive structure development//regulation of biological process//signal transduction//response to light stimulus//response to oxygen-containing compound//response to hormone stimulus//post-embryonic development//response to temperature stimulus//response to stress	GO:0005509	calcium ion binding	GO:0005578	proteinaceous extracellular matrix	KOG0027	Calmodulin and related proteins (EF-Hand superfamily)
comp197811_c0	GCAAGCAAGTCAACGTAAATTGGTAGATTGAGGCTGCCAATTGGAGAATTTTCAATAGCAAGTACGATCCTGCTCTGATGTGATGGCAGTGTATTTTGTTCGACTTGATCACTCTCTCCAACTCTTCAAATCATCTCGCTTTTCAACCTCCTCGAGCATAGCCTTCAAACCCGTGTCACCTAGTTCCGCACGTCTTTCAAATTCCTCGCGATTTTCCTTGTACCAGGATGTTTCTTGACCAGCCTCTGGCAATACAAAACCCTTTTCCCTACCCATCAAGCCCCCAATAAAGATAACACTCAACAGCTCTTTAGCGGCTTTTTTTGTTGCGCTGCTTTCAGACTTCTTCGTCCCTTGCTCCTCTGGATTGTCCGACCTCTCACCAACTACCACATACCA…	778	28.44	3.01	1.33	0.415	0.035	358401526	EHK50827.1	326	5.30776e-34	hypothetical protein TRIATDRAFT_54499 [Trichoderma atroviride IMI 206040]	--	--	--	--	--	--	--	--	--	--	--	--	--	--	--	--	--	--	--	--	--	--	--
comp198640_c0	GGACTTCACTTCACACTTCTCTTCTCTTCTCTTCTGCCAATTCTATACACATATATACATACATTCGTAACTAAATCTGACTTGTCTCTCAATCAGTCTCCACCAAAATGGCCAATAGTCCGAGTAATGGCGGCAAACATGCAGTCACATCTCTAGGCAACTTAGACGAAGTCGAGAAAGTATTCAACAAGTTCGACGCCAATGGCGACGGAAAGATCTCCTCCTCCGAGCTCAGATCCATTCTGAGAGCTCTCGGCACCGAAACCTCTCCCGAGGAGGTTCATCGTATGATGACCGAGATCGACAAGGATGGCGACGGCTTCATCGATCTCAGAGAATTCACCGATTTCCACCGCAGGGGATCTGACGGCGGCGAAGGCAGCAACAACAACAGCAGCA…	893	73.22	10.24	1.73	1.505	0.805	225453160	XP_002274476.1	494	6.84235e-59	PREDICTED: calcium-binding allergen Ole e 8 [Vitis vinifera] >gi|147800616|emb|CAN68471.1| hypothetical protein VITISV_028194 [Vitis vinifera]	--	--	--	--	--	K13448	CML	calcium-binding protein CML	http://www.genome.jp/dbget-bin/www_bget?ko:K13448	Q0DJV6	407	5.12235e-47	Probable calcium-binding protein CML18 OS=Oryza sativa subsp. japonica GN=CML18 PE=2 SV=1	PF00036//PF13202//PF10591//PF13499//PF13405	EF hand//EF hand//Secreted protein acidic and rich in cysteine Ca binding region//EF-hand domain pair//EF-hand domain	GO:0009725//GO:0009791//GO:0009266//GO:0006950//GO:0048608//GO:0050789//GO:0007165//GO:1901700//GO:0009416	response to hormone stimulus//post-embryonic development//response to temperature stimulus//response to stress//reproductive structure development//regulation of biological process//signal transduction//response to oxygen-containing compound//response to light stimulus	GO:0005509	calcium ion binding	GO:0005578	proteinaceous extracellular matrix	KOG0027	Calmodulin and related proteins (EF-Hand superfamily)
comp199080_c0	GGGCGGAAGTAGGAGCGGTGATCGGTGCCTTCATGGAGGGAGACGGAGTCGCCAGCGTCTTCGGAGGCGATGCAACCGGAGACTTCGCCGGTGACGATCCTGGAGCCTGTGCGAAGACAGATCCGGCAACCATAGCGAACATCAACACAAACACTACTGCGCTCGAGTAAGCCATTATTGTCTTTTTCACTCTCTCTCTGTTCGAAAATATAAAAATGAGAAAGGTTAGAATATAGAGAGACAAACTGTGAGAGTTTTTGTAGAATTTCAGAGAGAAACTGAGAATTGGGATTTGATATGAAGCAACAGAGAAGAGCAGGTATATATATAGTGATGATGGGAGGGACCGCGTTGAGGGTAAGGACGATTAGGTCGGGAAATAATATTAATTTAAGTTTG…	482	217.8	76.34	7.085	3.13	4.545	--	--	--	--	--	--	--	--	--	--	--	--	--	--	--	--	--	--	--	--	--	--	--	--	--	--	--	--
comp199080_c1	TTAGGATTAACAATCGTTAGATATGATTTTCATGTTACAACCTATGCCATAAAATAATAAAACCAAAAATTATAAAGGAATCGACAAAAATATCTTTTCTTAATAGCTTGTAATTTATTATAAATAATATCAGAATCAACAAAACATTAATAACAATCAGTATCAACCACCACCGCCAACTCAATCAAAAAATAAATTAAATTAAATTGAACATTATAATATCTACATAAAAAAAAGCTAAATCTTAAACTCCGGCGAAATAAGTAAACTCCAGATCGGATCTAAATCAATAAGGTCGCGGCAAAGAAGACAACCGCAGCGGATCCGATGAGAGTGACTCTGTTCAAAGCGGCGGTGCTAGAAGGAGTAGACGAAGGAGACTGGCCGGGAGCTGAG	396	676.34	140.27	34.89	10.34	8.42	--	--	--	--	--	--	--	--	--	--	--	--	--	--	--	--	--	--	--	--	--	--	--	--	--	--	--	--
comp199243_c0	GCCCTGCGTTTGAGAGTCGCCTTCACGTGGTGCAGGGCGTCATTATCATCTCGGATGACACAATATCACTACACCAAGGCCGTGTAGCCTCTGAGATGAGAAGCCAAAGACTCTCGACTACGTCTCTTCCCAATTCTCCGCTTCACGAATGCTCGTCATGGTTCGTTGTTGCCGGCTACGGTTCTGCTTTACTGTAGTCGCAAACTAGAGAGGTACCAGAGGTCGTCATCAAATCCGATAAAATATTGTGGTCAACCTGAACGCTGGAATCGACAATATCAGCATGCTTCCGCGCAGCGATAATCACCACCGATCGACATAGTTTAGTCTCTCAATACCCTTTTGGTGATGGTATGGGCCCTGTGCACGGAGTACGCTTTTCGTCCAAGTCAGGACCAT…	742	28.91	1.91	0.425	0.27	0	--	--	--	--	--	--	--	--	--	--	--	--	--	--	--	--	--	--	--	--	--	--	--	--	--	--	--	--
comp199532_c0	CTGCGATTAGGGTTTTGCCTCTACACACCGACGCTTACGCTTACGCTTACATAGGGTTTTAGCGATTCGAATCAGAGGCGATGTGTGTTCTAGTCTCGATGTTATAGCTCTTCGTCTTTGTTGTTAGATTTTAGAATTGGTCGCGACGATTATGATGAAAATGGAGCGAACTGTCTGTGTTCGTATATTCCGATCATTAATCGTCGCAGATCGAGCCACCTTTTGACAGGTTGAGATTCTCCTTACGGAGAGTTTTCCGAGATCGAAAGGAGGCGATCTCATATCCTATCGCCTTGGGGAGCAGAGTTTCTGCTATTACCATTTGGGAATGGCCATGAGAAATACATTCACAACTATATATATATCTGTATAGAATATTTGTTGTGTCTCTGTTTTTTG…	642	235.07	27.96	20.94	13.175	4.665	--	--	--	--	--	519693749	JX587644.1	45	1.39231e-12	Gossypium hirsutum clone NBRI_GE21816 microsatellite sequence	--	--	--	--	--	--	--	--	--	--	--	--	--	--	--	--	--	--
comp199738_c0	GAAGGCGCGAAAAAAGAACAGTAATCTGAAAGAATGTTATTCATAACATATATACATTGCCGCGTGAACATGTTACATGATCATCAAGATTCAAATACACATACAGAAAAGTAGACAACGTAGTAATCTCTGCTCATCTAAGACATCATAATCCTAAATTCATCAAAATTGAGAACACCATCACCATTAAGATCATAGTAAGCTATCATCAATTGACAGTCTCCAATGCTTTTCGACTCGCCAAGCTTCTTAAGCATCCTCTTCAAGCTCTTAGGCGTAATGCAACCACGCCCATCCACATCATACATTTTGAAAACCTCTCTCAATTCTCTCACCTTCTCTTCTTCTCCTTTCTCTCCTCCTTCCATTAACATCACAAAGTCCTCCAACCCCAACAAC…	637	47.79	11.42	0.885	0	0.19	224055707	XP_002298613.1	285	5.37979e-29	predicted protein [Populus trichocarpa] >gi|222845871|gb|EEE83418.1| predicted protein [Populus trichocarpa]	--	--	--	--	--	K13448	CML	calcium-binding protein CML	http://www.genome.jp/dbget-bin/www_bget?ko:K13448	Q8RYJ8	224	2.14732e-21	Putative calcium-binding protein CML19 OS=Oryza sativa subsp. japonica GN=CML19 PE=3 SV=1	PF00036//PF13202//PF13499//PF13405	EF hand//EF hand//EF-hand domain pair//EF-hand domain	--	--	GO:0005509	calcium ion binding	--	--	KOG0027	Calmodulin and related proteins (EF-Hand superfamily)
comp200536_c0	GCACACTACCCCATACCAAACCCTTTCTCTCTCTAAAATATGGGAAACTACGTTTCATGCAGTTTTATCTCTCCTACAATGAAGAACTCCAAATCAGCCAGAGTAATTTTCCCCGGCGGCGAAATCCGGCAGTTCCGCCACCCCGTCAAGGCGGCGGAGCTCATGCTCGAGTGCCCCACCTTCTTCTTAGTCAACTCTCGCTCACTCAACATCGGCCGGAGATTCTCCGCTCTCGCCGCCGACGAAGACCTCGAGTTCGGAAACGTCTACGTCATGTTTCCGATGAAGAGAGTGAACTCCGTCGTCACCGCTGCTGATGTGGCGGTGTTTTTCATGGCGGCCAACTCGGCCGCCAAGCGGATCTCCGGCGGAACCGTCAGGGTTTCGCCGCAGTCCGGT…	753	759.92	188.76	57.585	34.855	34.44	225424154	XP_002284010.1	594	4.34539e-74	PREDICTED: uncharacterized protein LOC100262828 [Vitis vinifera]	--	--	--	--	--	--	--	--	--	--	--	--	--	--	--	--	--	--	--	--	--	--	--
comp200771_c0	GAGAGAGAGAGAGAGACACACAGAGAGAGCTGAGAAGAGAGTTTCGTTCGCTGCTGTGATTAGGTTTTTCTACAGAAGACGAAAGACTCTTTTCGCAGTAGCATTCAATTCTCTCCCTGTTTTGATTTTGAAAAAAAAAATGGCTCGTTCTCTCTCCAACGCTAAGCTTCTTTCTGCCTTCATCGTCGATAGAATCTCCGTTTCTGCAAGCAGGCGAGGATATGCGGGGGCGTCGCAAGGTGTTGCTGTGAGTGGAAGTGGAGGAGCAAGGGCGGCGATGGCGAAGAAAGGAGGTGAAGAGGTGACGAAGACATCGTCGTGGGTTCCAGATCCGAAGACAGGGTACTACAGGCCGGAGAATCATGCAGACGATATAGATGTGGCTGAGTTGCGTGAGAT…	785	827.51	368.74	126.04	108.425	108.6	363497938	AEW24432.1	287	2.32734e-29	late embryogenesis abundant protein 3L-1 [Camellia sinensis]	--	--	--	--	--	--	--	--	--	Q39644	201	2.80219e-18	Late embryogenesis abundant protein Lea5 OS=Citrus sinensis GN=LEA5 PE=2 SV=1	PF03242	Late embryogenesis abundant protein	GO:0006950	response to stress	--	--	--	--	--	--
comp201126_c0	GTGATGGTTCAATTAAATTCAGCCATCTGAGCTTTGATTTGGGCCGTGAATGCACTGGCCCGTTATCCTTCCACTGCCATGAGAGGGAGGTTTTCGCTGCTCTGTGAGGCCAGCCTGACGCTTTGCCCTCCACTCTAGGGACTACACAGCCCAAACTTTCGCTCAGGCCATGTAGCCCAACTCATTGCTTGGATAGGGCGGGCCAGAAATTAGCAACCACGGGCCCAACTCCATGGGCTGGACCAATGTTCAATCACCCCAGTGCCCCCACTTGGGTGACAAGCTGAAGTTACTCAGCTCGGC	303	256.53	19.52	30.285	12.245	12.525	255544588	XP_002513355.1	159	1.97202e-12	conserved hypothetical protein [Ricinus communis] >gi|223547263|gb|EEF48758.1| conserved hypothetical protein [Ricinus communis]	--	--	--	--	--	--	--	--	--	--	--	--	--	--	--	--	--	--	--	--	--	--	--
comp201230_c0	CGCTGGTTGAAAAAAATGGGCTAGTGTGAGAAGCTCCTCCTTCTCTCTAGAAACTTTTCGTTTCTAGGGTTTTGCTTTCAATTTCTCATTGATCTGCGAGAGAGTTTTGTCATGACTAACCCTGTATCAAATTATTCAGCTTTAGGAAAACCGGGTTCTGATGTAACTCTTGGTTCGACCCAGTTTCAAGACGAGGGTTATGTTAATTCTAATGAGTTAATCGGTGGTCAAAGTGTTGCTGGAATCTGCTCGGGTCAAGCGAACACTAATCAAAAGTATTTGGGGGTTCTTGATAGCAGCGTTGCTGGTGGTTCAAAATCTATGGATATAGGGGTTTCAACACGATCTGATCGTGGCGACGACGATCGTAGTGGGTATTGCAGTTACTCTTCGGATAGA…	2164	20.46	0.5	2.505	1.07	0.785	--	--	--	--	--	--	--	--	--	--	--	--	--	--	--	--	--	--	--	--	--	--	--	--	--	--	--	--
comp201283_c0	ACATTTTACCATACTTGAGCATCTGAGATTTTCAGCTATTCCCTTGAAGCGTAAAGATAGCACTTCTGTTCAAACGACGCTGCACAACCAGATTCGTTCGTACCTTACTCAAGCACAACTACACCTTTACGTTTGGCAATCATGGCTGAGATGAACGCCGTCCGGTTTCACGGTCAGAAAGACCTTCGTTTCGAGAAAGTCCCAGTTCCAGAAACCAAGCCCGGCTGGGTGAAAGTACGACCAAAGTTCTGTGGTATCTGCGGTACCGACCTTCACGAGTACTTGGGAGGCGCCAACTTGATCCCCTCAGATACACCTCACCCGATCACCGGTGAGACAGCGCCTCTTACAATGGGCCATGAGTTTTCTGGCATTGTTGAGGAGGTTGGCGATGGTGTC…	1456	8.95	0.34	0.29	0.105	0.04	378732829	EHY59288.1	1479	0	(R,R)-butanediol dehydrogenase [Exophiala dermatitidis NIH/UT8656]	--	--	--	--	--	K00004	BDH, butB	(R,R)-butanediol dehydrogenase / diacetyl reductase	http://www.genome.jp/dbget-bin/www_bget?ko:K00004	O34788	649	3.99318e-78	(R,R)-butanediol dehydrogenase OS=Bacillus subtilis (strain 168) GN=bdhA PE=3 SV=1	PF02969//PF00070//PF13241//PF02254//PF07992//PF02826//PF00107//PF08240	TATA box binding protein associated factor (TAF)//Pyridine nucleotide-disulphide oxidoreductase//Putative NAD(P)-binding//TrkA-N domain//Pyridine nucleotide-disulphide oxidoreductase//D-isomer specific 2-hydroxyacid dehydrogenase, NAD binding domain//Zinc-binding dehydrogenase//Alcohol dehydrogenase GroES-like domain	GO:0006813//GO:0019354//GO:0006352//GO:0006779//GO:0055114	potassium ion transport//siroheme biosynthetic process//DNA-dependent transcription, initiation//porphyrin-containing compound biosynthetic process//oxidation-reduction process	GO:0008270//GO:0000166//GO:0016491//GO:0046872//GO:0050660//GO:0048037//GO:0043115//GO:0016616	zinc ion binding//nucleotide binding//oxidoreductase activity//metal ion binding//flavin adenine dinucleotide binding//cofactor binding//precorrin-2 dehydrogenase activity//oxidoreductase activity, acting on the CH-OH group of donors, NAD or NADP as acceptor	GO:0005634	nucleus	KOG0024	Sorbitol dehydrogenase
comp201496_c0	GAGCTGAGTAACGGCAGCTTGTGACTCGAGTGAGGGCAATAAGGTGGCTGAATGAGTGTATTCCCCCCACTCTCAGGCAGACAAAGTGAGTTGCACTTACCGGGTTGATGAAGAATACCGACTCGGTATAAAGTTGGGGAGATGAAAGGATATGACCCGGGCCGTAAGGCCTGGGGCATGGCCCCTCTGAAGAAGAGGATTCCGCGTGGCTTTACAGAGCACACAGCGACGATCTCCCGCTTCTTTGCCTGCTCTGTGGACTGGGTTCTCACGCTCAGACAGTCACTCTTTT	292	1461.35	56.28	198.81	160.04	94.82	--	--	--	--	--	--	--	--	--	--	--	--	--	--	--	--	--	--	--	--	--	--	--	--	--	--	--	--
comp201542_c0	AAAACTTTATAATATATTTCATATTATATGATCCCAGATCCATGAAATGAGATCAAGACCAAGAGGAGTTGCCACGTGCAGGTCTGAAGAGATCTTATAAAAAAAAACCCAACAAACGACAAAAAGAAGAGAGAGAAGAGTCAGCCGCCGGCACCGACAGTGCTTTCCGGCGGACAACCACCAGGTTATGAGACTCACATTAGCCGCATTGGAATCACAAAAAGACTATAATACCCACGAATACTATAATATGGACCAATAATAAAGGATAGAGCAAGGGCAATTCAGTAATTAGGGAGCAAAATTCAACTTCCACTACGTTGAATGACCGAAATAACCTCAAAATTGCCAACAAAAGTCAAGGGTATTTCTGTAATTACAACCACCCACCATGCCCAC…	963	129.58	16.19	2.955	0.61	1.295	225431723	XP_002268447.1	176	4.15712e-13	PREDICTED: uncharacterized protein LOC100253295 [Vitis vinifera]	388515328	BT145932.1	100	5.65753e-43	Lotus japonicus clone JCVI-FLLj-12I21 unknown mRNA	--	--	--	--	--	--	--	--	PF02553//PF02300//PF00487	Cobalt transport protein component CbiN//Fumarate reductase subunit C//Fatty acid desaturase	GO:0006629//GO:0006824//GO:0009236	lipid metabolic process//cobalt ion transport//cobalamin biosynthetic process	GO:0015087	cobalt ion transmembrane transporter activity	GO:0016020	membrane	--	--
comp202063_c0	CAGAAACCGCAATATAAATTCTTGAGTAATGAAGGACATGAGAGACCAATACAATTACCAACTTTAGATTCATTCGACGGGAATCGGTAGAAACTGCATAATGCAGATGATAAGGAAGGACTATCTTCAGATCTGCAGGGCAACAAACGGCCATAGAAGACCGATCTGCTGCGGCCATTCTCCATCCACTATTCTCACTGCTCCATTCACATTCGACGGCAGAGAAGGAACTATTGATGTACTCGGACAGATCTGATCTAGAGGGTGATTGTCGCGGTTCCGAGGCAAACTTGAATGCTATTGTTGGCATTGCAGCAGACCGTGGTAGCTGAGCATACAGAGCCAGCTCCTAGCACCTTGCAGGTGGTATATGCGCCTTTGCTATCGGTATCGCAGCAG…	610	102.43	3.94	0.455	7.35	0.08	--	--	--	--	--	--	--	--	--	--	--	--	--	--	--	--	--	--	PF01213	Adenylate cyclase associated (CAP) N terminal	GO:0007010	cytoskeleton organization	GO:0003779	actin binding	--	--	--	--
comp202387_c0	TAAAAAACAACAATCATAGTAATAAAAATTATGAAAGCATCCAACTAAAGCAATCCACAAAACATAAGTCACAAAAAAGATAAAACAAAGTCCAAAGTTTCCACACATAAACAAACTAAGTCCAAAGAAAAAAATTCAACACAACACAACATAACATCACAAACAACGGCTGAAATCTCCTAGGGACGATAATTGAGCCAATCATCATCATCATTTTCGTTCGCATTTGCACTAGAGCTCGGATTGTTTGATCTATTATCAATGTTGACGTCACCAAAAGATCCCAAGTCAATATCATCTCCAAGAAGGTCTACCTCCATATCATCCTCAACATCATCATCTCTTAGACCATGACATTGCTTCTTATATCGTGGAGGCTCATCTTCTTCATAAAGCATT…	2731	14.92	0.02	0.23	0.43	0.115	225453054	XP_002266569.1	2226	0	PREDICTED: uncharacterized protein LOC100258643 [Vitis vinifera]	359481282	XM_003632552.1	215	1.93646e-106	PREDICTED: Vitis vinifera uncharacterized LOC100257547 (LOC100257547), mRNA	--	--	--	--	--	--	--	--	PF05699//PF02892//PF02932	hAT family C-terminal dimerisation region//BED zinc finger//Neurotransmitter-gated ion-channel transmembrane region	GO:0006811	ion transport	GO:0046983//GO:0003677	protein dimerization activity//DNA binding	GO:0016020	membrane	--	--
comp202985_c0	CTATCACAGGAAAAAGGTAGAGTGTATTTTGACAAAATGTGTCAATTCATCTATCTGAATATTGTGTTGAATAGAACACTGCTTTTGCAGGTTTCAAGAATAAACTTCCATCATGGTAGTATCAAACTCGTGCAATGTGGTCGTGATATATATGGAATATATTTGCTTCATCCACTCATTCCACTCGTTCCTACATGCCTGAAGAGTCGGCAATAGTAGGGGCCAACATTTACTTCAATGGGTTGTTGGCGTCAGACTTGGCACCATGGCCCTCCTTCTCGGCGGCGCCGGTAACGTAGTCTTTTGCGCCCTCGGCCTTGCCGGTGAGGGAGCTGTCGTTCTTAACTTGCTGCTCGCCTTTCTCTTGCTTGCCAGCTCCGAGAGCTTGCTGGGCACCTT…	483	1395.08	123.17	24.935	131.16	2.945	--	--	--	--	--	--	--	--	--	--	--	--	--	--	--	--	--	--	--	--	--	--	--	--	--	--	--	--
comp203459_c0	CTTACACACTTCATTTTTTTTCCGAACTCTAATCCACGACCAAAATGAGTACTTTTTTTTTCTCGGGAAAATATTTACAATCCAATGAATTAATTAATTCGGGCGAGAGGGCGAAAAAAGAAAAATACTGAATTAGAATTTCTTTTTTTTGTGTGTTCATCATCAAGTCAAAGCAGCAAAGCCACCACCTCTCATCATTTGTTTAAACTCATTAAAATTAACCATTCCATCTCCATCTACATCCACCTTCATGATCATCCTCCGGCAATCCTCCACCGTCCGTCCTTGCTTCAACCCCAGCGCCGCCAACACCGACCTCAACTCCTCCACCGTGATGAACCCATCACCGTTCTGATCAAACACCTTGAACGCCTCTCTCATGTCTTCTTCTTCGTCTTT…	888	22.06	1.57	0.505	0.5	0.14	118482425	ABK93135.1	721	5.00363e-92	unknown [Populus trichocarpa]	--	--	--	--	--	K13448	CML	calcium-binding protein CML	http://www.genome.jp/dbget-bin/www_bget?ko:K13448	O22845	627	3.7124e-79	Calmodulin-like protein 5 OS=Arabidopsis thaliana GN=CML5 PE=2 SV=2	PF13499//PF13405//PF00036//PF13202//PF10591	EF-hand domain pair//EF-hand domain//EF hand//EF hand//Secreted protein acidic and rich in cysteine Ca binding region	GO:0007165	signal transduction	GO:0005509	calcium ion binding	GO:0005578	proteinaceous extracellular matrix	KOG0027	Calmodulin and related proteins (EF-Hand superfamily)
comp203688_c0	ACATTGTTCACTGAGGCCTTTGATCACGCGCTCTCTATGCAACTTATGCTACTCGTGAGATGCTTGGGAGCTGATCCAATGTGCCACAATTCGAGTGAGGGTTGAGCATGTGCGAGACAGTCAAGGGAGCAGATGCTTCAGAATGAGTCCTATTGATGATATGTTGGCAAGTCAAGAGCAGGTTGAGCGCTCGATCTAAGGTCGTCTTTCCTCAACTCATCGTCTTCTAGCCTATCGTGCAGATGCACATCGAGTCTGCAGCAGCGTAGCTTAACGTCAAGACCAACATCAAGCTTGATCACACGCTCCTGTCCGTTCTTACGAGCTTCACCCAGCACTCTCGCCCCTGATCATCTAGGAGGTTTTCTTGTTGGCCTCCGACTTCGCCTCTTCAGCCTT…	613	71.47	5.43	2.44	4.005	0.08	--	--	--	--	--	--	--	--	--	--	--	--	--	--	--	--	--	--	PF00430	ATP synthase B/B' CF(0)	GO:0015992//GO:0015986	proton transport//ATP synthesis coupled proton transport	GO:0015078	hydrogen ion transmembrane transporter activity	GO:0045263	proton-transporting ATP synthase complex, coupling factor F(o)	--	--
comp204049_c0	GACTGTCCAATTAGGAGAGACCCATCAGGCGTTATTGGGCCAAGGAAGCACCGGCCCGTAATCCTTCCACCGTAAGGAGTGGGAGGTAGTCGCTGCTCTGTGAAACCAGCCTCACGCTGTACCCTCCTCTTTAGGAACCACGAAGCCCCCGCTTTCGCAAAGGCCCCGAAGTCCAGCTCCCCACTTGGAACGGGCGGCCCAGCAAGAAGCAACCAACGGCCCCACCGTCTGGGCCGAACCCAAGTCCAGCCACCTTAATGCCCCCACTTGGGTTATAAGCTCTCGC	286	18862.5	3214.77	2072.01	1816.82	1401.82	255561616	XP_002521818.1	151	1.696e-11	conserved hypothetical protein [Ricinus communis] >gi|223539031|gb|EEF40628.1| conserved hypothetical protein [Ricinus communis]	18850	X65985.1	69	2.64606e-26	Humulus lupulus small cytoplasmic RNA 7S (7S RNA gene), clone_lib H10o >gi|527047933|tpe|HG323779.1| TPA: Humulus lupulus SRP RNA for signal recognition particle RNA	--	--	--	--	--	--	--	--	--	--	--	--	--	--	--	--	--	--
comp205356_c0	ACCCTAACCCTAACCCTAATCCTAGCCCCAGCCAGAGCAGCACGGTCGAATCATCAAGCCCCGATCGGATCTCCCATGCACCGGTGGAACTCGACCTCACGCGCCGCCTCGGCGGAAGTGTTGTCGGTACTGTGTCTGTTGCTGAGTATCCGGTTTTCTACCAACGGCCGGCGGTGGCGGTTCTACCTTACGCGCATCCGGCGTTGTACTTTGATGCGCTTGTACGATCGGGGATGGTGAGTCGGGGACAGCCGTACCAACGAGTCGGCACTGAGTTTGACGGGGGACTCGGAGGTGGAGCCCTGAGTGAGTCGGACTCCTCATCTGTTGTTGTCGACTGTAATAACGCACATGAGTAATCGCAGAAAAGGAGTTCTTGATCTGGATCTTAACTTCCCT…	827	151.73	43.14	11.39	2.435	5.455	57012757	Q40477.1	167	1.3873e-11	RecName: Full=Ethylene-responsive transcription factor 4; AltName: Full=Ethylene-responsive element-binding factor 3; Short=EREBP-3; AltName: Full=Ethylene-responsive element-binding factor 4 homolog; AltName: Full=NtERF3 >gi|1208496|dbj|BAA07322.1| ethylene-responsive element binding protein [Nicotiana tabacum]	--	--	--	--	--	--	--	--	--	Q40477	167	9.36998e-13	Ethylene-responsive transcription factor 4 OS=Nicotiana tabacum GN=ERF4 PE=1 SV=1	--	--	--	--	--	--	--	--	--	--
comp205930_c0	GTTTGGTGACGATCCTAAAGTTGGAGTCAAAGGCGCCGCATTTACCGCGATCAACGAGAATGGACGTGTGCCGGCACTGGAAGATCCCAACACAGGTGTTGTCTCTTGGGAGAGTGGTGCTTGCATGAACTACGTCAGACGTGTGTATGACAAGCAGAACGTGCTTGGGCCCAGGGGAACTTCCGAGCAGGATATTGTTGATTTGGAGAAGTGGGAGTACTTTTTGTTGACTACGTTGGGGCCGATGACTGGGCAAGTGAATTGGTTTAGACATTACCACTCAAGCAAGAACCAAGATGCTCTGGAACGCTATGAACAACAGACATACCGTTGTTACGGTGTCGTCGAGACTCAACTAGCCAAATCGAAGGGAGAGTCTATCTTGCCTGGCGGGATCAC…	666	50.68	12.02	2.845	1.345	0.125	350630012	EHA18385.1	705	7.04794e-91	hypothetical protein ASPNIDRAFT_38009 [Aspergillus niger ATCC 1015]	--	--	--	--	--	--	--	--	--	Q8NJR4	191	1.45703e-15	Protein URE2 OS=Kluyveromyces marxianus GN=URE2 PE=3 SV=1	PF13417//PF13409//PF02798	Glutathione S-transferase, N-terminal domain//Glutathione S-transferase, N-terminal domain//Glutathione S-transferase, N-terminal domain	--	--	GO:0005515	protein binding	--	--	KOG0867	Glutathione S-transferase
comp207017_c0	CTTCACTCTTTCATCTGTCTCAAACCCTCCTCTCCTCTAAAGTTATTTTCTCTCTAGAAAAACCAGCTTTCTCTCTCTATTTATATACAATTTGCAATGGCGAACATGAGCTCATTCAAGGCTTTGGCAGTCTTCTTCGTCGTCGCTCTCTTCTCTGCTACTGCTTCGGCACAAGACTCCGGGATGGCTCCAGCATCATCCCCTGGCATGGACGCCGGATCTGCATTCTCGTTGCCCATCTCTGCAGCCGTCGTGTGCTCGTCTCTGGCTTTGTCTTTGGTCGCGCTCATCAAGCATTAAATTTCCCGATTCTTTGATTTTGTTCATGGATACACATAAATACATACATATATATTTACATATGTACATGGACCGAGTGTGAGGGATTCTTTATTTATT…	538	811.94	32.56	1.84	2.72	4.57	255544206	XP_002513165.1	114	7.85174e-06	conserved hypothetical protein [Ricinus communis] >gi|223547663|gb|EEF49156.1| conserved hypothetical protein [Ricinus communis]	--	--	--	--	--	--	--	--	--	--	--	--	--	--	--	--	--	--	--	--	--	--	--
comp207638_c0	GTGCGCCTTGAATTCGCCTCAAGATTTCTCACTCCCAGGCCACGCAGTCCATCTCAAGGTCAAACTTTCCAACATGGCAGGGAAACACTACGATGCCAATCGCTCTGTGCCTGCAGGGCACGTCTATCAGGAAGACCCGGAGAAGATGAGTGTGGGCCGATATTTCGCAACGCGCCTGACCTCGCTGAAGCCGCCTATGCACCCGATCGCGAATCCCTTCAAGGTGCTCTCACTGCTCAACCTTCAGCAATGGCTATTCTTCTTCGTCGCTTTCTTCGCCTGGACATGGGATGCTTTTGATTTCTTCACTGTCTCCCTCGTCGTGCCAGACCTTGCTGCGACCTTCGGCAAAACCAATGCCGACATTACCTGGGGCATTACATTGGTACTGATGCTTCG…	1817	8.25	3.08	0.495	0.275	0.06	407920937	EKG14114.1	1816	0	General substrate transporter [Macrophomina phaseolina MS6]	189198080	XM_001935343.1	215	1.28119e-106	Pyrenophora tritici-repentis Pt-1C-BFP sugar transporter family protein, mRNA	K08178	JEN	MFS transporter, SHS family, lactate transporter	http://www.genome.jp/dbget-bin/www_bget?ko:K08178	P36035	805	1.35594e-96	Carboxylic acid transporter protein homolog OS=Saccharomyces cerevisiae (strain ATCC 204508 / S288c) GN=JEN1 PE=1 SV=1	PF07690//PF00083	Major Facilitator Superfamily//Sugar (and other) transporter	GO:0055085	transmembrane transport	GO:0022857	transmembrane transporter activity	GO:0016021	integral to membrane	KOG0255	Synaptic vesicle transporter SVOP and related transporters (major facilitator superfamily)
comp207727_c0	TCTCTCTCTCTCTATATATTCTCACTGTTATATCAAATCATATCACCATCTCTTCTTTCCCTCTTCAACCATTCAACAAGGAGAGAGAGATTGAGCGAATCAAATACTCCATCGACACCGCACTGAAGGACGTAGTAGTCATGGACCCATGTCCTTTCATGCGAATCGTCATCGGAGGTTTAGCAGTGAAGCTTCCTGTGGCCTCGAAACCCACTTTCTCCGGCGTTCATCCTTCATCATCACCATGTTTTTGCAAAATCAAGCTCAAGAACTTCCCTTCCCAAATCGCTTCGATTCCTCTAATTTCACAACACGAAGATCACATCCCTTGTTTTCCAGCAATTTCTTTCAATCTCAACAAAACCCAATTCGACAAACTGGTTCAAAAGCCTCGGTGTT…	1801	25.01	2.13	1.195	1.49	2.125	225458954	XP_002285547.1	1170	4.95118e-152	PREDICTED: uncharacterized protein LOC100245533 isoform 4 [Vitis vinifera]	449484399	XM_004156824.1	60	1.85236e-20	PREDICTED: Cucumis sativus uncharacterized LOC101221491 (LOC101221491), mRNA	--	--	--	--	--	--	--	--	--	--	--	--	--	--	--	--	--	--
comp208433_c0	AGAATGCATTAATGTGCTATGGCAAAATTTTGTGCAAGTTCGACACAGATTGCATATCGGAGTAATTGGTAGCAATTCTCTTCCATGATATTGTCAACTATCGAATTCGACAGCCTGCGACGAACTTGGCTAAGTTGAAATGGTGATGCAGAAATGGTTCACAACCCTCAAGTCGCACACGCGAACGTCGAGAATGTGTCGCAAAGTTCGTTTCAACCTCTAAAAGAGGGTTCGGACACCAGCCTTAGCCCAACCCAAAGCACCTTGCTTCTTCTTCTCCTCTTGAATCTCAATGATACTCTGCTTTCTCTGATCTTCGGTCACACCTGGTCCACTAATCATTTCTGCCTGTCCCTCTCTCATACCCGAGTAGATATCAATGTCCTTGAGAGAAACGTA…	1994	14.4	2.97	0.135	0.195	0.02	320590222	EFX02665.1	1939	0	amino acid permease [Grosmannia clavigera kw1407]	--	--	--	--	--	K16261	YAT	yeast amino acid transporter	http://www.genome.jp/dbget-bin/www_bget?ko:K16261	Q9URZ4	1135	5.73135e-145	Cationic amino acid transporter 1 OS=Schizosaccharomyces pombe (strain 972 / ATCC 24843) GN=cat1 PE=1 SV=3	PF00324//PF13520	Amino acid permease//Amino acid permease	GO:0003333//GO:0006810//GO:0055085//GO:0006865	amino acid transmembrane transport//transport//transmembrane transport//amino acid transport	GO:0015171	amino acid transmembrane transporter activity	GO:0016020//GO:0016021	membrane//integral to membrane	KOG1286	Amino acid transporters
comp208485_c0	AAAAAACTGTTTTGATCACATAGCTATCGATATCCAATCAATGTGATTTTTTACAAGCATATAGTATTCGCCGAGTTCTACATATTGAATGGTTTAGATTATCAAAACACGACCCGTAGTGAACTCCCAAAAGTCGGACAATATCGTCCAATCAGATTTGGACAGGAGAGAAACTGTGCCCTCCCAAAAAACTTATACATTTTGGAGATACCTGAGTCTCGAAGAAACTGATACATGAGTCTCTCAAAAAACTTTTTGAACCGATGAAACTGTTGAACCCTATCATGGAAAAACTTTCCAAAATCACTGAAAATCTCAAAAAAGAATTGTTATGCATTAATTTTCAACAAGGGACATCTAAGCAACGGAGACCACCATCACCACCACCGTCGTTCACAG…	2132	54.52	79.71	25.385	8.62	10.26	--	--	--	--	--	--	--	--	--	--	--	--	--	--	--	--	--	--	--	--	--	--	--	--	--	--	--	--
comp208850_c0	TGTTTATTCATGTATATCAAATAATAAAATGGAGGGAAAAAAATCAACTATGATCCTCCAATTGTTTTATTCAATAAGTAAATAAAATACAGAAAACTGTATAATAATAATAACAAAAATAATACTAATGTAAATAGTAATAATGGCTAGAGATAAATGAAGAATACGGCTTCTCTCTAATTGAATTAAACGTCTAAATTTAATTTTTATGAGAGGGTCAATAAGTCCCACTAATATTCTCATAAAAATCATATATTAGAGGTTCAATTTAATTAAAGACAAGCATATCTCTAGATAAATAAATAAAATTCTAAGTATACAGAATCTGATTAGCGAATCAAACACAATCGTTTGGTGATCAGATTCTGTCCAAAGAATTGATAATAAAAGGGGGAAAAA…	1222	40.97	21.18	2.975	1.715	0.84	225466173	XP_002263161.1	649	3.10441e-79	PREDICTED: uncharacterized protein LOC100244374 [Vitis vinifera] >gi|296083806|emb|CBI24023.3| unnamed protein product [Vitis vinifera]	--	--	--	--	--	--	--	--	--	--	--	--	--	--	--	GO:0050896	response to stimulus	--	--	--	--	--	--
comp209330_c0	TATTCACCCCGATGGCTTGCTCTTGTCAAGCGCGATGAGGATTGTCTCCAGAGTCTCTGCAAGTTGAGACGTCTTCCAAGTGACGACAGCCGCGTTCAAACGGAGTACCGTGGCATCCTTGCCGAAGTCGAGTTCCAAAATGCGCTCCAAGAACGACTTCACCCCGGTGTCAGCGGTCTCAAGCTCGAATTGCTCCAGTGGCTTGACCTGTTCTCGAGCAAGCTCTGGCGACGAGTAGTTGTAGGAGTTGGCGTCTGCTTTTTCCAGCAGTTCAGCGGTATCAACGCCTTTATCTATTACGCACCAACGCTATTTGCTGAACTGGGCAATGATGACGAGATGTCCTTGATCCTATCCGGAATTTTCAACATCCTCCAACTTGTCACAGTGGTGGTCTGT…	1125	12.22	0	0.15	0	0.015	255931481	XP_002557297.1	1044	7.69125e-135	Pc12g04270 [Penicillium chrysogenum Wisconsin 54-1255] >gi|211581916|emb|CAP80054.1| Pc12g04270 [Penicillium chrysogenum Wisconsin 54-1255]	--	--	--	--	--	--	--	--	--	Q2U2Y9	342	4.10954e-34	Probable quinate permease OS=Aspergillus oryzae (strain ATCC 42149 / RIB 40) GN=qutD PE=3 SV=1	PF07690//PF00083	Major Facilitator Superfamily//Sugar (and other) transporter	GO:0055085//GO:0006810	transmembrane transport//transport	GO:0022857	transmembrane transporter activity	GO:0016020//GO:0016021	membrane//integral to membrane	KOG0254	Predicted transporter (major facilitator superfamily)
comp209420_c0	CAACCCTTCTCTCTCTCTCTCTTCCTCTGTACTTTCTCTCTCAAAAATACAGTCAGTAATGGCAGGGCAAAAGACTAATACCACTGAATTTGAAGATTTGTTGCCGATTATGGCGGGAAAATTGGGAGGAGAGGGACTAATAAGAGAGCTGTGTAATGGGTTTCGGCTCTTGATGGATAGGGATAGAGGGGTCATCACTTTCGACAGCTTGAAGAAGAACTCGGCTCTTCTCGGCTTGCAAGACTTGAGAGACGATGAGCTGTTGAGCATGGTCACAGAAGGTGACGTGGACGGTGATGGGTCTCTCAATCAGATGGAGTTTTGTGTTTTGATGTTCAGATTGAGTCCTGAGTTGATGGAGGAGTCCGAGGCTTGGCTCGAGCGAGCTCTCAATCAGGA…	730	103.99	17.54	10.665	8.155	5.925	224124692	XP_002319397.1	436	2.50664e-51	predicted protein [Populus trichocarpa] >gi|222857773|gb|EEE95320.1| predicted protein [Populus trichocarpa]	470114579	XM_004293444.1	106	1.96172e-46	PREDICTED: Fragaria vesca subsp. vesca calcium-binding protein PBP1-like (LOC101302813), mRNA	--	--	--	--	Q9LSQ6	358	7.71949e-41	Calcium-binding protein PBP1 OS=Arabidopsis thaliana GN=PBP1 PE=1 SV=1	PF00036//PF13405//PF13499	EF hand//EF-hand domain//EF-hand domain pair	GO:0080167//GO:0009733	response to karrikin//response to auxin stimulus	GO:0005509	calcium ion binding	--	--	KOG0028	Ca2+-binding protein (centrin/caltractin), EF-Hand superfamily protein
comp210221_c1	GAGAGGCCCAAGACCACCCAACACCACAGGCCCAATCTCTCATCAACTCAAAACTCATCACTGCAAGCAATCTTCATTCACATTCCTATAAAACTCTTTTCTTTTCAATACCAACCACAAAATCATCAATGGCTTCTTCTTCTTCTAGCTCAGTATTGTTTATGATATCTGCAATTGTATCAACCTCTGTATTGGTTGTTGTCTCAGCTAGTAATTTCAATCAAGACTTTACCCTCACATGGGGTGATGGCAGGGCTAAAATCCTCAACAATAACCAACTTCTTACCCTTTCGCTCGACAAAACCTCTGGCTCAGGCTTCCAATCCAATAATGAATATCTATTTGGAAAGATAGATATGCAGCTCAAGCTTGTGCCTGGAAATTCTGCTGGCACTGTCA…	1344	449.27	226.7	55.395	20.845	15.815	147854712	CAN80250.1	1188	2.20896e-159	hypothetical protein VITISV_036640 [Vitis vinifera]	359485089	XM_002274822.2	391	0	PREDICTED: Vitis vinifera probable xyloglucan endotransglucosylase/hydrolase protein 23-like (LOC100241056), mRNA	K08235	E2.4.1.207	xyloglucan:xyloglucosyl transferase	http://www.genome.jp/dbget-bin/www_bget?ko:K08235	Q38910	1060	3.65047e-141	Probable xyloglucan endotransglucosylase/hydrolase protein 23 OS=Arabidopsis thaliana GN=XTH23 PE=2 SV=1	PF00722//PF01553//PF06955	Glycosyl hydrolases family 16//Acyltransferase//Xyloglucan endo-transglycosylase (XET) C-terminus	GO:0006073//GO:0008152//GO:0005975	cellular glucan metabolic process//metabolic process//carbohydrate metabolic process	GO:0016746//GO:0016762//GO:0004553	transferase activity, transferring acyl groups//xyloglucan:xyloglucosyl transferase activity//hydrolase activity, hydrolyzing O-glycosyl compounds	GO:0005618//GO:0048046	cell wall//apoplast	--	--
comp210295_c0	GGGCAACCTACCTCAGTTCCACGACTAATTCACCACCTTCATCATCAAACACAACTCCTCCAACCAACCAACAACACCGCAAACATGAAGGTCAACACTGCAACCCTCCTCATTGCCTCCACTGCCACTCTCGGAGCCTGCCAAGTCAGCCAAATTAGTTCTGTCCTCAGCAACGCTGCCTCTGACCTCTCCGGCCTCGCAAGCACCATCACCGGTGGGGGTGCCAGTGCTGTCTCATCCGCTCTCTCAGGCTTCCAGTCTGTTACCTCTGGTGGAGGCTCCGTCTACTCTTCCATCGAAAGTGCTGCCGCTTCCGTTGGCTCTTCAGGTCAATCTCAGATCAACTCTCTCCAGAGCGTTGCCTCTACTGCTACTGACAGTGTCATCGCCTCTATCTCT…	928	28.81	0.23	1.135	1.235	0.08	--	--	--	--	--	--	--	--	--	--	--	--	--	--	--	--	--	--	--	--	--	--	--	--	--	--	--	--
comp210310_c0	TTGCATAGAATGTATGTGCAATTTGAGGTTATTATCGAAATGCGAAAGCACATATCATTATGGACTCGGCTGAGCAAGCCCTGAGGCAGGAACTTTTGCGCTAATCCACAGATGACCGTGACATTCCTGCAGGTAATAAATTCCTGAACCGTGTACAGTGTCAGCCAACATACGAATGTACACCAAATGGCAGCAAATGTGGTGTATTCCTCCTGAAGCGAACGTTGCTGTTCGATCAGAGCCTCGTCTAACATTCATGGTTGCAGCGGTATCTTGAAGGACTGTTCCACTTTCGGTAAATCCGAATTATTGGTAAATGATGTTTATGATCCTTGGAAGATGCTGGATGCAAGACGAACGACGACTGGTCCAATTCGACATATTTCCATCCTACCCCTA…	1299	22	3.04	0.99	0.525	0.06	361127362	EHK99333.1	758	9.39283e-95	putative protein alcS [Glarea lozoyensis 74030]	--	--	--	--	--	--	--	--	--	Q24JP1	230	3.90408e-20	Protein alcS OS=Neosartorya fumigata (strain ATCC MYA-4609 / Af293 / CBS 101355 / FGSC A1100) GN=alcS PE=3 SV=1	PF01184	GPR1/FUN34/yaaH family	--	--	--	--	GO:0016020	membrane	--	--
comp210485_c0	GTAAGGAACCAAAACCCAATCCATTAATGGGTACCCAGAATTCCCTGCAATCAAAACATCCTTCAAAAGCCCCCGATTGGCGCGTTGAAACAAGGCAGACTTTTCCAAAATCTTATCATCAGGCATTGAACCAGGCCATCCAATGCAAACATCAGTGAAAACCCCCTTAGAATCAACAACCCCTTGAACTGTAATTGAATAAGAATTCTTCTGAGTTCGCTCCGTGTGCTTCTTATTGAAATAAGCAGCAGGACTAGTCTTTGGGGCAATAATGGGAACATGTGTTGTGTATACTGAGCCACCCACATTGGGTATCCCAGAAATCAATTCAAATTCATCTTTAACCTCCTTCAATTTACTCTCATCAGGCCATTGAAGAAATTTAGGCATTAGAACACT…	1152	81.66	21.87	9.495	7.015	3.77	255546077	XP_002514098.1	1164	6.04809e-153	conserved hypothetical protein [Ricinus communis] >gi|223546554|gb|EEF48052.1| conserved hypothetical protein [Ricinus communis]	356563939	XM_003550167.1	183	4.93864e-89	PREDICTED: Glycine max putative nuclease HARBI1-like (LOC100792619), mRNA	--	--	--	--	B0BN95	197	1.58146e-15	Putative nuclease HARBI1 OS=Rattus norvegicus GN=Harbi1 PE=2 SV=1	PF04827	Plant transposon protein	--	--	GO:0016788	hydrolase activity, acting on ester bonds	--	--	--	--
comp211081_c0	AAAAGGGTACAATTCAATGCCCATTAATCTTCCTGGAACTCTCTTCCATAAATCGATGAAAGCGAGGAAGGAGCTAGCTCAGATCGTGATGAAAATCCTCTCGATTAGGCGGCAAATGAAGCACGACCACAAAGATTTGCTCGGATCTTTCATGGGTGATCAAGAAGGCCTCACTGATGAACAAATAGCGGATAATATCATCGGTGTCATTTTCGCAGCTCGTGACACTACCGCCAGTGTCCTAACGTGGATAGTCAAGTACCTTGCCGAGAACCCAAGTGTCCTCCAAGCTGTCACTGAAGAGCAAGAGGAGATAATGAGAGAGAAGTGTGGTGAAGAGAAGGCTTTAACTTGGGCAGATACTAAGAAGATGCCAATGACTTCAAGAGTGATTCAAGA…	1216	35.58	3.03	4.38	1.34	0.49	224129948	XP_002328843.1	1239	7.25384e-165	predicted protein [Populus trichocarpa] >gi|222839141|gb|EEE77492.1| predicted protein [Populus trichocarpa]	526118274	NM_001281052.1	397	0	Vitis vinifera hypodontia, autosomal recessive (2) (HYD2), mRNA >gi|469657987|gb|JX181978.1| Vitis vinifera cultivar Cabernet Sauvignon ABA 8' hydroxylase 2 (Hyd2) mRNA, complete cds	K09843	E1.14.13.93	(+)-abscisic acid 8'-hydroxylase	http://www.genome.jp/dbget-bin/www_bget?ko:K09843	Q949P1	1121	2.08691e-148	Abscisic acid 8'-hydroxylase 1 OS=Arabidopsis thaliana GN=CYP707A1 PE=2 SV=1	PF00067	Cytochrome P450	GO:0055114//GO:0006118	oxidation-reduction process//electron transport	GO:0004497//GO:0005506//GO:0009055//GO:0020037//GO:0016705	monooxygenase activity//iron ion binding//electron carrier activity//heme binding//oxidoreductase activity, acting on paired donors, with incorporation or reduction of molecular oxygen	--	--	KOG0157	Cytochrome P450 CYP4/CYP19/CYP26 subfamilies
comp211092_c0	AAGTACTTCCTCCCATTATCACCAAGCGCATTGTAGCTAGCACCAGTGGAAGCATCAACCAACAAGTCCCCTGGGTACCCTGAATAAGCCCCCTTGGCATAGACCCCAGGGCAAGCCGATGCAGCCTCCAGAGGTGCATCGGCAGGCCCTTGGTAGTAGCCATTTCCAAATGGATTCGTGGCGGTCCCAGCCAATAGGCTAGCCAGGTTGGTGACCATCCCGTCTAGACCCACATCGTTGTTGGGTGCGACCAATGGTGGGGTCTGTGGTCCGTACATGGGTTGGTGGAACGGCCAAGCGCATTGACCCGGGCACTGAGTTTCCGAGTTGCCAACCCAGATAAAGGCGAACTTGTAATTCTTTCCCTTAACTTGCTCACTCGACTTCAATGACCCGTGA…	1042	111.42	7.15	3.87	2.435	2.22	225459247	XP_002285762.1	1085	7.64261e-145	PREDICTED: uncharacterized protein LOC100259041 [Vitis vinifera] >gi|147765766|emb|CAN68978.1| hypothetical protein VITISV_040774 [Vitis vinifera]	292727788	AK336410.1	115	2.8159e-51	Lotus japonicus cDNA, clone: LjFL1-002-CG02, HTC	--	--	--	--	--	--	--	--	--	--	GO:0009741	response to brassinosteroid stimulus	--	--	GO:0009505	plant-type cell wall	--	--
comp211830_c0	TTTGCATATGCACATCTAACTCTGCAATTTTAGAAGGGCAATTCATTTCAACTCTATCATTCCCAGAATGAAGATTAAGAAAAAGCCACATCTCAGCAACACCACTGAATACATTGAACACAAGAGAAAGAAAAAATGGATTGATGAGAAGTTTAGTTGTAATTGCTTCACGTTGTACCCAAGATCTCTCTTTGTCACTTGGGGTACTCGTGTTGAATACTGGGATTGGAAATGTTTCAAAGAAACAAGCGATGAAAACGTGGAGGTAGCGAAACTGAATGCCGTGTGCTGGCTGGATGTGAGAGGAAAGTTCAACATGTCTGAGCTCTCTCCAGGAATTGTTTATGAGGTTATTTATGTAATTAAGTTGACAAATGGGGCAAGTGGTTGGGAGCTGCC…	1104	564.18	56.98	48.08	25.135	56.725	225436239	XP_002271399.1	618	3.6254e-76	PREDICTED: protein PHLOEM PROTEIN 2-LIKE A1 [Vitis vinifera] >gi|296090208|emb|CBI40027.3| unnamed protein product [Vitis vinifera]	--	--	--	--	--	--	--	--	--	O81865	389	1.31029e-42	Protein PHLOEM PROTEIN 2-LIKE A1 OS=Arabidopsis thaliana GN=PP2A1 PE=2 SV=1	--	--	--	--	--	--	--	--	--	--
comp212053_c2	CCAAAAAAAAAAAAAAAAAACCCCTCTTTATCTCGAATTAGGGTTTCGAATCAAATGTGCTTTGCAAAGGTAGCTTCTTGCATAGCCTCTCTCTCTCTCTCTAGAATCTAGTAATCTTTCTCTCTGCCATGGCTCTGGTTCTCTGCAACTCCATCCTAGTCCTTCTCCTCTTCTTATTCTCTAGCTCTGTCTCTTTCTCAACCCAAGAAACCCCAAACCCAAAACTGTCCAGAACTCCTGTCAACAAGTCACTTTCTCTCTCCTTCCCTCTCACCTCTGTCCCTCTCTCTTCTCACTCTTCTGCAACTTTCCTCTCCTCTCTTGCATCTTCATCTCTACCAACCAAACGACCCCCCCCAGTCACCAAACCATCCTCCTCCCCCTACAACTACAGAACTG…	1756	66.23	19.87	10.04	10.46	2.765	224065128	XP_002301682.1	1677	0	predicted protein [Populus trichocarpa] >gi|222843408|gb|EEE80955.1| predicted protein [Populus trichocarpa]	349705974	FQ384513.1	313	4.11715e-161	Vitis vinifera clone SS0AAG1YE18	--	--	--	--	Q9LZL3	597	2.33465e-68	Aspartic proteinase PCS1 OS=Arabidopsis thaliana GN=PCS1 PE=2 SV=1	PF00026	Eukaryotic aspartyl protease	GO:0006508	proteolysis	GO:0004190	aspartic-type endopeptidase activity	--	--	--	--
comp212682_c0	GCTAGATAATATATAGAGAGAGAGCCACACACAGTTTCCAATTACCCTAAAAAAGACCTCATATAGAGAGGGATAGAGTCAGAGTCTCTAGAGTAGTAGTGGTAGCAGCAGAGAATGGTCGAGCCAGTGCGCATTGCGCACCACTTCATCCCTTGAATTGAAACAAACTTCTCTCACTGCGCTGTCTCTCACATTCAATATCTTTCTTCTCTACAATCGTTCTGATCGGAGGTGCAAAACTATGGATCCTTGTCCTTTCGTGCGCTTGACTGTAGGCAATCTCGCCCTCAAGATTCCTGTGGCGTCCAAGCCCGCTCGCTCCGTCGTGCATCCCTCGTCTGCGCCGTGTTTCTGTAAGATCAAGCTCAAGAACTTCCCTCTCCAGACTTCCGTTGTACC…	2027	139.15	25.02	21.91	17.565	10.22	356515649	XP_003526511.1	1723	0	PREDICTED: uncharacterized protein LOC100805268 [Glycine max]	470127804	XM_004299802.1	190	1.13082e-92	PREDICTED: Fragaria vesca subsp. vesca uncharacterized LOC101308766 (LOC101308766), mRNA	--	--	--	--	--	--	--	--	--	--	--	--	--	--	--	--	--	--
comp212950_c0	TGTGTGTGTTTTTTTTTTTTTTCGAAAAAGAAAGCTTTATTGATGAATTTAAATAAAAGAAAGCTTACAAGAATACAACAAAGGGGGAAGAAAGAGCAAGCGTAGCAAAGTGTTATTTCCTAATTCCAGCTAGATTGGCACCAAGGAGAACACAGTATGAATTCAAATTCAAATGGCCAATCAACATTTTCTCTTGATGGCAGTCCAGTTCAGCAAATCGAACCACCGGCACCGCAACAACAATCATCTGTTCACATAGACACAGACACAACAATTGGTAACACTAAAAACCAGCATCCTTCAACATCTCACGACTGTCAGATTCGGACTCGGACTCAGACTCAGATTCAGACTCAGACTCAAACTCGGGTTAAGACTCGATCTTGGTTTGCGAAGACT…	1390	69.46	49.77	5.76	5.195	4.93	--	--	--	--	--	270147528	BT114480.1	38	2.41258e-08	Picea glauca clone GQ03515_G02 mRNA sequence	--	--	--	--	--	--	--	--	--	--	--	--	--	--	--	--	--	--
comp213178_c0	GCTCAACACCATAAATTCATCCTATATCTATTACGATAAAAACAATCCGTCAGAACCAAATTCGAAACACAAAAATGTACATCCCAACACTCCAAAGCGTTCTGGTCGCCGGCCTAGCCGCAACAGGATGTCTAAAGACTCAATCAGTTGTCAGCTCCGGCAGCATAAAGGACTACGCCGTGGAGAAGTGCATTGACGACGACGGCGACCAGAGATGTAGCAAGCCATTCCTCGTTACAAAGTCGACATGCTACCAAATCGAGTGGTCGACTGACGGTCTACTGAGCCACACCACAGTTGAAGTCCGTGATGCAGGCAGCGACGAGATTGTATTCTATCGGGACACTAATGGCGAGTGGACCCCCAAGAAGGGCGAGCTAGTTTATTTGGATTTTAAGC…	734	43.04	5.53	1.315	1.57	0	154304170	XP_001552490.1	490	2.38846e-59	hypothetical protein BC1G_08355 [Botryotinia fuckeliana B05.10] >gi|347828084|emb|CCD43781.1| hypothetical protein [Botryotinia fuckeliana]	--	--	--	--	--	--	--	--	--	--	--	--	--	--	--	--	--	--	--	--	--	--	--
comp213346_c0	CAAATTTGCTAGTAAGGGATATGAATAGAACAAATACTCCAAGCATATATTATGAAAAATCAGATATTCAGATATGATGTAACCACACCAAATATCATGACATGCAATGCTATACAAGAAAGGAACCAATACGAACACACTGACTACTGTATATCGCAACCAAAGCTTCCATACAAAATATAAAAGAACCGATGAGCTAGCTGATATGGTCTGAATAAGTCGAAACATAGACAGCTATACAAGAAAGTAAAGAATACATAAAATGGGAACAAGTCAAAGTAGAAGCCCTAACATCTACTCAAATTGACTCGGAATGAGTTCAGGGGTGCCCCCAGCGCCCCTTCCATGCGTTGTCCTCTCTGTTGTTCCTGAAGGCACAACACCCAATTGAGTATACGA…	1214	2109.45	1100.14	481.48	198.275	141.35	225445732	XP_002271684.1	1084	1.86795e-144	PREDICTED: uncharacterized protein LOC100243286 [Vitis vinifera]	380719864	JQ087456.1	239	3.86206e-120	Vitis quinquangularis senescence-associated protein mRNA, complete cds	--	--	--	--	Q9SUD4	900	5.85686e-118	Tetraspanin-7 OS=Arabidopsis thaliana GN=TET7 PE=2 SV=1	PF00335//PF06422	Tetraspanin family//CDR ABC transporter	GO:0006810	transport	GO:0005524//GO:0042626	ATP binding//ATPase activity, coupled to transmembrane movement of substances	GO:0016021	integral to membrane	--	--
comp214001_c0	GTCAACACCATCTGCTCATCATGTCGGTCAACTTTAGAGACGACACCAAATTTGGTGAGAAAGCGAACATCGAAGTTGTCGATGGCGAAAGTCGACAACCTCAGGACTATGGCAACCGCCGTATGTCTCGTCGAGGCTCGGTTTTGAACACCTCCGCCTCGGCGCCTCCACCAGGCACTCTGGTCAACAGTGACCGTGCCTACAGCGTGGTCGCCGAGACTCTGCCCGACTTCACTGATCTCCACGATGAGATGACAGAGAACATCGAGAAGGAGATCACTCTCGGATTCTTCGGTGGACTCAGGACCTATCCAGCTGCCGCATGTTGGTCAATCTTGCTCTCCTCGTCCATCATCATGGAGGGATACGATACTGCCCTCCTCGGCTCTATGTTCGCCT…	2005	54.1	6.33	0.38	3.04	0.065	321260360	XP_003194900.1	1465	0	general alpha-glucoside permease (Maltose permease) [Cryptococcus gattii WM276] >gi|317461372|gb|ADV23113.1| General alpha-glucoside permease (Maltose permease), putative [Cryptococcus gattii WM276]	--	--	--	--	--	K08141	MAL	MFS transporter, SP family, general alpha glucoside:H+ symporter	http://www.genome.jp/dbget-bin/www_bget?ko:K08141	P53048	1066	2.51816e-134	General alpha-glucoside permease OS=Saccharomyces cerevisiae (strain ATCC 204508 / S288c) GN=MAL11 PE=1 SV=1	PF00083//PF07690	Sugar (and other) transporter//Major Facilitator Superfamily	GO:0006810//GO:0055085	transport//transmembrane transport	GO:0005215//GO:0022857	transporter activity//transmembrane transporter activity	GO:0016021	integral to membrane	KOG0254	Predicted transporter (major facilitator superfamily)
comp214168_c0	AATCAATCTCATTTGGTACGGCAATTTCAAGCCCTCCCAACGTGCCATAGTCTCTGATTTCGTTACCTCACTCTCGTCTAACCCATCTAACAACCAACCCTCCGTTGCCACCTGGTGGAAGACCACCGATAAATATTACCAGATGCCCAACTCCAAGAATAAAGCACCCTACCTCTCACTCTCTGCGGGTAAGCAAATTCTCGACGAGAACTACTCGCTTGGAAAGTCGCTCACACAGAATCAAATTGTAGAATTGGCATCAAAGGGTGATCAAATGAACGCTGTCAATGTCGTCTTGACAGCCTCTGATGTCACCGTTGATGGGTTTTGCTCCAGCCGGTGCGGAACTCACGGATCTTCCAAAGCTACTCAAATTAAGGGCAAGAATTACAAGTTTGC…	963	140.56	10.33	4.62	1.35	2.01	225459247	XP_002285762.1	1119	2.18803e-150	PREDICTED: uncharacterized protein LOC100259041 [Vitis vinifera] >gi|147765766|emb|CAN68978.1| hypothetical protein VITISV_040774 [Vitis vinifera]	349717352	FQ397352.1	307	4.80796e-158	Vitis vinifera clone SS0AEB7YB12	--	--	--	--	--	--	--	--	--	--	GO:0009741	response to brassinosteroid stimulus	--	--	GO:0009505	plant-type cell wall	--	--
comp214168_c1	TTTGGAAGACCCGTGGGTCCCACACCTGCTGGAGCAGAACCCATCAACGATCACATCGGACGATGTTAGCACAACGTTGATGGCGTTGTTCTGATCGCCCTTCGCTGCCAACCGTTCGATCTGTTGACTGGTGAGTGATTTACCGATCGAGTAATTCTCATCCAGTACTTGATTGCCCGTAGAGAGGACCAGAGAAGAGGCTTTCTTGGAGTTGATCAGACGGTTGTAGTAGTATTTCTCGGTATTCTCCCACCACGTGGCGACCGATGGTTGATCTGTCGTGGGCTTCGTAGTTGAAGATAGGGAGGCAATGAAATCTGATATAATGGCTCGTTGTGAAGGCTTGAAGTTGCCATACCAAATGAGATTGATTGAAATTTTGCCACTCAAAAGAGGGCC…	589	62.44	4.01	2.825	0.47	0.385	224084648	XP_002307373.1	618	2.44168e-77	predicted protein [Populus trichocarpa] >gi|222856822|gb|EEE94369.1| predicted protein [Populus trichocarpa]	--	--	--	--	--	--	--	--	--	--	--	--	--	--	--	--	--	--	--	GO:0009505	plant-type cell wall	--	--
comp214280_c0	GTCTGAGACTTCGACAACAACAAGAGTCAACACAATCACCATGAGGTCCATGTTCGGCCGCGGTGCCTCTTTGAGGAGTGCCATCTACGTCTGCTGCTTAGCCGCTTTCCTATTCTTCGGGTACGATCAGGGTGTGTTCGGTGGTCTGCTCGAAAACAAAGACTGGCTGCGACAATTCAACCACCCTCGAGATGTCATCGTCGGTATCACCGTGTCCAGCTATTGCTTGGGTGCTCTCTTTGGCTGCATCCTCAACTTCGCCATTGGTGACATTCTTGGTCGCCGAAAGATGATCTGGCTCGCCATGGCCCTCATCATTGTCGGTGCCTCTCTTCAAACTTCAGCCTACAGCCTGCCCCACCTCATCGTTGGTCGTGTCATCACTGGTCTAGGAACAGG…	1738	11.77	9.09	0.215	0	0	398407451	XP_003855191.1	1575	0	putative STL major facilitator superfamily sugar transporter, partial [Zymoseptoria tritici IPO323] >gi|339475075|gb|EGP90167.1| putative STL major facilitator superfamily sugar transporter [Zymoseptoria tritici IPO323]	--	--	--	--	--	--	--	--	--	P39932	722	2.87092e-85	Sugar transporter STL1 OS=Saccharomyces cerevisiae (strain ATCC 204508 / S288c) GN=STL1 PE=1 SV=2	PF00083//PF07690	Sugar (and other) transporter//Major Facilitator Superfamily	GO:0044765//GO:0055085	single-organism transport//transmembrane transport	GO:0022857	transmembrane transporter activity	GO:0016020//GO:0016021	membrane//integral to membrane	KOG0254	Predicted transporter (major facilitator superfamily)
comp215310_c0	TTTCAAGATGGAAGCATATGACATTCTACCAAATGCTAAGGAGCAGTTCGGCCATACCAGCCTGCGTCAAGCTTGTGTAACCAAGTTCGAACGGACTAGAGGAGAAAGCTGACTTGACTTATCTCTCATGTCTACCAACCTCCACGTTCACCAAGCACAACACTCGAGACCACACTTCTATGTGTGATTTACTTCTTCTCGTTCATAATATGAACGTCCTCGAGTGAACTCGTGGCCTCATCTGGCACAACAACCAAGTTGTCGGACCTGAAAGGATCGACCTCGACCTTTCGGAACTTTCGGGCACTGACCTTGTTCTCGAACAAGACATCCAAGTCGGCATATGTCAATCCCTTTGGTTCTGGAAGACGGAAGTAAGTCCAGATAAGACCGCAAATG…	2112	47.99	13.23	0.23	1.06	0.03	378731500	EHY57959.1	2164	0	MFS transporter, SP family, general alpha glucoside:H+ symporter [Exophiala dermatitidis NIH/UT8656]	--	--	--	--	--	K08141	MAL	MFS transporter, SP family, general alpha glucoside:H+ symporter	http://www.genome.jp/dbget-bin/www_bget?ko:K08141	P15685	999	5.92783e-124	Maltose permease MAL61 OS=Saccharomyces cerevisiae GN=MAL61 PE=2 SV=1	PF01363//PF00083//PF07690	FYVE zinc finger//Sugar (and other) transporter//Major Facilitator Superfamily	GO:0055085	transmembrane transport	GO:0022891//GO:0022857//GO:0046872	substrate-specific transmembrane transporter activity//transmembrane transporter activity//metal ion binding	GO:0016021	integral to membrane	KOG0254	Predicted transporter (major facilitator superfamily)
comp216277_c0	TTTTTTAAAGTAAATGCCATTATTTATTTACGTCAGTATATATATCAAAAAAATACAATGATCTAATCATCACCTCACCCCTGTGAAACTATAGCATAACCACCTAAATCCCATATCAATAAACAAAACAAATGTATAAAATATAAAAAAGTTCTAAATTCATAAAACTAAATACAATCCTCTCATATAGATTGAGTTCTACTAAATGTGTAGATCGCACTCAATCTGAGAAAATTGTATCCGTTTCTATGACCTAGAACAATGAAAATATACATATCACCTATAGAATCAACATATACTCAATGGCATAAAATAAAAATAAAAAAATAATAGAAGAATAAGCTCTGCAGATCAGAATAAGAACAATCGTGCCCATCGATGAGAAATCGATCTCCAAAA…	1180	433.55	135.01	38.63	20.24	24.35	42557351	BAD11071.1	660	2.25096e-81	hin1 like protein [Capsicum chinense]	--	--	--	--	--	--	--	--	--	Q9C615	314	1.09359e-30	Putative syntaxin-24 OS=Arabidopsis thaliana GN=SYP24 PE=3 SV=1	PF03530	Calcium-activated SK potassium channel	GO:0006813	potassium ion transport	GO:0016286	small conductance calcium-activated potassium channel activity	GO:0016021	integral to membrane	--	--
comp216763_c1	CGTCAAGCGGTTTCCGGCGGTGGCGGAAAGTTGAGATCGAAGCCGATAGCTATGTGTGGCTTTACACAATCGCTCTGAACCCTAACGCCGTGAGAGGCACGAAAATCAGCCTCCGCCGCCGCCACCGTCACGTGATCGTACCTCCGCCGATGATTTTGCACATCACGGCTACAGGAGCTCAAAATCGAGTCAAAATAGAAGATGCGATTCGCCGGTGGCAAAACTCCGCCATGAGAGAGGGTGAGATCCAGCGACGGAGACGAAGAATCGATGGTACTACTCTGACTCGGACTCTGATTACTAGTGTTCTTGACATTCTCGTGCGGAGGAGGAGGAGGAGAAAAATTAGTCTTGGCCTTGGGGCCGCGAAACTCTCTGGCGGCGGCGTCGTAGGCCATC…	662	975.51	176.88	42.695	20.97	15.085	297740417	CBI30599.3	288	1.9519e-28	unnamed protein product [Vitis vinifera]	292668926	GU732449.1	101	1.06547e-43	Malus x domestica AP2 domain class transcription factor (AP2D25) mRNA, complete cds	--	--	--	--	Q9LW49	244	1.96044e-23	Ethylene-responsive transcription factor 4 OS=Nicotiana sylvestris GN=ERF4 PE=2 SV=1	PF00847	AP2 domain	GO:0006355	regulation of transcription, DNA-dependent	GO:0003700	sequence-specific DNA binding transcription factor activity	GO:0005667	transcription factor complex	--	--
comp217071_c0	GATAGTTTAAAATCATGTCTAAAAATTGGATTAGATGTAGAAACTGCGAAGTTCACACTTTAAACATTCTAGTACATACAACGCAACAAAGACAACTTATTTTGCTACTGAAAAGCAACATAATTAAGTAAAATTACAAGAATGGAAGCAACAAATATTTTTACAACTTTTGCAAACAATCAAGAACACAAATTATTCAAATAAAACGCTATGCCATCGCATCATATGACATCATAGCATTATTGTTAAAAACATTCATCAAAATATAACACAAGCATCCTATTTATAACAAACTGTCACCTAATGACTCAATTAGGACCTTATTAAATACATAAACTTGTATTTTGATGTAACCAAGAACATCAACCAAGCATGCAATCCTTCATTTTCCCTCCGAAG…	1088	105.53	9.26	4.45	7.27	8.67	225436241	XP_002275171.1	256	3.12146e-21	PREDICTED: putative disease resistance protein RGA4 [Vitis vinifera]	--	--	--	--	--	--	--	--	--	Q7XA42	152	1.83042e-09	Putative disease resistance protein RGA1 OS=Solanum bulbocastanum GN=RGA1 PE=2 SV=2	PF06784	Uncharacterised protein family (UPF0240)	GO:0032981	mitochondrial respiratory chain complex I assembly	--	--	--	--	--	--
comp218213_c0	TGTGGACGACATCTTGCCTCGTGCCTGTCACATCAACCTCACTCTTGTCAATCACTCTTCCACATCAACAAAAACCACTTCACCATGCCTTTGATGCTCAGGAAACCCGCCGACGAGGCTGGCGCTACAGCGCCTGCCATCCTCGTCGGTCTCTTCATCTCCTTCGGTGGTGTCCTGTTCGGTTACGATACAGGTACTATCGGTGGTATCCTTGCTATGCCATACTGGCGTAACCTCTTCTCCACCGGTTTCATCAACCCCAAGGATGGCTTGCGAGACGTTACCGCCACGCAAAAGTCCGAGATCGTGTCTATCCTGTCCGCCGGTACCTTCTTCGGTGCCCTGTTCTCCGCTCCCATTGCCGATACCCTTGGTCGTCGTTTTGGTATGATCTTCAAC…	1867	49.36	23.16	0.455	0.965	0.125	378734256	EHY60715.1	2216	0	MFS transporter, SP family, sugar:H+ symporter [Exophiala dermatitidis NIH/UT8656]	189204124	XM_001938363.1	288	3.46058e-147	Pyrenophora tritici-repentis Pt-1C-BFP high affinity glucose transporter RGT2, mRNA	K08139	HXT	MFS transporter, SP family, sugar:H+ symporter	http://www.genome.jp/dbget-bin/www_bget?ko:K08139	Q92253	1418	0	Probable glucose transporter rco-3 OS=Neurospora crassa (strain ATCC 24698 / 74-OR23-1A / CBS 708.71 / DSM 1257 / FGSC 987) GN=rco-3 PE=3 SV=2	PF00083//PF07690	Sugar (and other) transporter//Major Facilitator Superfamily	GO:0055085	transmembrane transport	GO:0022857//GO:0022891	transmembrane transporter activity//substrate-specific transmembrane transporter activity	GO:0016021	integral to membrane	KOG0254	Predicted transporter (major facilitator superfamily)
comp220377_c0	GTCCGAAAGGCTGTCTGTAAGTTCAAACTTGTTGTCGTTTGACTTGGTTCTTTCTTGTTTTGAAGCTCTTTCTTGAACAACCATCTTCAAGATGAGTCTCCCCCACGACGAGGAGGCTGGCCGCCAGGGCAGACACATGAGTGTGTCCAACTACGAGAACAACCTTGGCCAACCTATTGTCGCCGACGCTGGTCGACGTCGCTCATCCATCATCCCCGCCGGTGCCGTCGGTGCTGTCCAGAAGGATGGCGTCCTCAACCAGAGAGACGACACTCTCCGCAAGATGTCGGTCGCTGTACCCAACTTGGCTGAGTTGACCTCCGACGCAAAAGCTGGTGCTCAGCTCGAACACAAGATGGGTTTCCGAGCCGGTTTCAAGCTGTATCCAAAGGCTGTCTT…	2015	40.85	36.6	2.77	2.395	0.335	378731500	EHY57959.1	2250	0	MFS transporter, SP family, general alpha glucoside:H+ symporter [Exophiala dermatitidis NIH/UT8656]	--	--	--	--	--	K08141	MAL	MFS transporter, SP family, general alpha glucoside:H+ symporter	http://www.genome.jp/dbget-bin/www_bget?ko:K08141	P38156	930	3.73727e-114	Maltose permease MAL31 OS=Saccharomyces cerevisiae (strain ATCC 204508 / S288c) GN=MAL31 PE=1 SV=1	PF00083//PF07690	Sugar (and other) transporter//Major Facilitator Superfamily	GO:0055085	transmembrane transport	GO:0022857//GO:0022891	transmembrane transporter activity//substrate-specific transmembrane transporter activity	GO:0016021	integral to membrane	KOG0254	Predicted transporter (major facilitator superfamily)
comp220426_c0	CATCACAGTTTGCCAAAGCTAGTCCCTTTACAATTGTCATCGATTCTTTCTTTTTTGTTCTCAGGTAAATATAGTTGTGCTAGTGAAGAATCATTCTATGGGTGACCCAGTTTCACTAGTAGCAGGTCCGATTGTCAAGACGGTCCTTGGGCTTGCCGGTTCCTTGATCACACAAAAGTACCAGTTGCTGCAAGGTGTTGAGGGAGACATTAAGAAACTATCAAGCAAGCTAACCGCAATCCAATCTGTGCTTGAAGATGCGGAGGAAAAGCAGCTCGATAACCGCCCACTGAGAGATTGGCTTGGAAAGCTGAAAGAAGCAGCTTATGATGCGCACGACATACTAGAGACTTTTGCAACTGAAGCCTGCCTGTGGCAGAAAAAACAGCAGGTACAAAA…	1250	285.35	6.43	2.095	6.13	19.345	225436241	XP_002275171.1	948	4.54655e-114	PREDICTED: putative disease resistance protein RGA4 [Vitis vinifera]	--	--	--	--	--	--	--	--	--	Q7XA40	630	2.42057e-71	Putative disease resistance protein RGA3 OS=Solanum bulbocastanum GN=RGA3 PE=2 SV=2	PF00931//PF04177//PF05496//PF05531	NB-ARC domain//TAP42-like family//Holliday junction DNA helicase ruvB N-terminus//Nucleopolyhedrovirus P10 protein	GO:0006281//GO:0006310//GO:0009966	DNA repair//DNA recombination//regulation of signal transduction	GO:0009378//GO:0043531	four-way junction helicase activity//ADP binding	GO:0019028//GO:0009379//GO:0005657	viral capsid//Holliday junction helicase complex//replication fork	--	--
comp221039_c0	TTTGCAGCAGGTTAGAAGAGGAGGTTGAAGCATGAAGAGGTGAGTGAATGGAGCAAAGGAGCTTTGGAGGTTCGGTGATAGAGGGAGGAGGCACCTCGACAAGGAGGAGGCTCGGTCTGTGTCGCAGCAAGAAGGAGGTTGCAGCAAGTGTGGAGGTTGGAGTTTGGAGTTTGGAGGTTGGGTGTTATTTCTGTCTTCGGAGTTTTGGAGGTTGGAGTTTGGAGTTGCAATGGTGTTTGGAGATGTGGGTTGTTGGTTGATGGTGTTTTCCGGTGGTGTTTGGAGCCGTGGCCTTGTTGGCTACAGTGTTTTCCGATGGTGTGTGAAGAGCAATCCAGCAGTTTCAGCAGTGGCCTCGGGTGGTTGGCTCCAGAGTAGGCGTGGGTGTGGGCTGCAGAG…	465	109.75	0	0	0	0.78	--	--	--	--	--	--	--	--	--	--	--	--	--	--	--	--	--	--	PF01690	Potato leaf roll virus readthrough protein	--	--	--	--	GO:0019028	viral capsid	--	--
comp221392_c0	GCCGCGACAACTACCAGCAGGCGAGCAATACCGACCGCTACTTCGTCCATCTTTAGTCAAGCAGACTTCATACCGTTTTCTGTAAAGAACAAGCAAAATGTTTGGTTTTGACGAGGGCCGCGACAACTACCAGCAGGCTTACAATGATGATAATCAAGCCGAGCTCAGCCACGAGGTGCTCGCCGGCGGTGCCTCCTTCGCAGCCATGAAGATGTTCGAAGATCGCCAGCGAAAAGAAGGCCAGCCAGTTTCCCACCAGTTTGCTAAAGAGCTTCTCGCCGGTCTTGCTGGTGGAGAGGTCGATAGGCTCGCCGAGACTAAGGGTGCCGACTATATCGACCGCGAGCGTGCCAAGCGTCAGGCGCGCGATAATGTTGAGCAGCTATACGATCAACAGTA…	636	65.53	7.51	1.155	2.13	0.03	398393826	XP_003850372.1	419	3.4774e-49	hypothetical protein MYCGRDRAFT_61630 [Zymoseptoria tritici IPO323] >gi|339470250|gb|EGP85348.1| hypothetical protein MYCGRDRAFT_61630 [Zymoseptoria tritici IPO323]	--	--	--	--	--	--	--	--	--	--	--	--	--	--	--	--	--	--	--	--	--	--	--
comp74886_c0	CGGTAGCAATCATCGCTCCACCCGGGAAAACAGTGTTCGCCACATAACCGCCGTCCGATAGCATACTTCGACATCCAACAACACCGCTCGTCAACACCGACTTCCGGTCCGTCTGCAACCACAGCCACATCCAACAGGACGAAATTGAAACCGGCGTGATCGACGGTTTTACAAGCAAACCACTCTAGAGCAACTACAGAACCAGACACACCTGCCTCTGCCGATGGTATGGAAACACACCCGTCATCACTGCTGCGGCGCCTCGAGTGACATAGAGGGCACGCGCGGGAGCATCTGATGGGTAGAACAAGGCATGAACAGTCTCAAACAACGCGGCTACGAGAAGTCGTGTGAGCTCCAGATCATGCATATGTACCATCCAGGACCCGACCGCAGCAA…	1329	18.81	2.73	0.915	0.2	0.015	--	--	--	--	--	--	--	--	--	--	--	--	--	--	--	--	--	--	--	--	--	--	--	--	--	--	--	--
comp74978_c0	TTAGGGTTAGGGTTAGGGTTAGGGATGTTGATGATGGGCAGTGTTTGGGAGGAGGGAAAGGGGAAGTTAGTTTTGGCTTTGGGGCCGCGGAACTCGATGGAGGCGGCGTCGTAAGCCCTGGCTGCCTCCTCCGCTGTGTCGAAGGTTCCTAACCAGACACGGCTCCTCTTGTTGGGGTCTCGGATCTCGGCCGCGTATCGTCCCCATGGCCTCTTCCTCACTCCCCTGTAATGCACCTCCTTGACGCCGTTAGTCTTCCCGTTACCTCCCTTAACGCCGTTAATCTTCTCCTTCGCAGCCATACAGTACCAAAATTATTATTAATGTGAGAGAGAGAGAGAGAGAG	346	575.75	170.13	50.32	15.12	31.295	57012875	Q9LW49.1	233	6.30929e-22	RecName: Full=Ethylene-responsive transcription factor 4; AltName: Full=Ethylene-responsive element-binding factor 3; Short=EREBP-3; AltName: Full=Ethylene-responsive element-binding factor 4 homolog; AltName: Full=NsERF3 >gi|8809573|dbj|BAA97123.1| ethylene-responsive element binding factor [Nicotiana sylvestris]	--	--	--	--	--	K09286	EREBP	EREBP-like factor	http://www.genome.jp/dbget-bin/www_bget?ko:K09286	Q9LW49	233	4.26137e-23	Ethylene-responsive transcription factor 4 OS=Nicotiana sylvestris GN=ERF4 PE=2 SV=1	PF00847	AP2 domain	GO:0006355//GO:0006952//GO:0009873	regulation of transcription, DNA-dependent//defense response//ethylene mediated signaling pathway	GO:0003677//GO:0003700	DNA binding//sequence-specific DNA binding transcription factor activity	GO:0005667//GO:0005634	transcription factor complex//nucleus	--	--
comp80084_c0	GTCCAGCTCATGATTCCCTGCCTCCCTACCTCTCCAGAATATCACATGCGTGCTCTTATACACACCCCTCACATGCACCCCCACTCACAGTCAACTTTTGCACAAACCATTCTGTTGCCCACTATCTCTTTTATTTTCTTTTTATTTCTCCTCATATTTTATTTGATTTCCTTCCATCACACCCACATACAACATTCCTCCACTGTCACTGCATCTATTTCCCTTCCCATTACCGTCCTTACATTTTTCGGTCAAAAAAAAA	262	162.76	0	0.61	1.265	1.64	--	--	--	--	--	--	--	--	--	--	--	--	--	--	--	--	--	--	--	--	--	--	--	--	--	--	--	--
comp90259_c0	ATTAAAATACATGAATCCCCCACATTCCACCCACCAAACCACCGAACCCAAACTAAATAAACTAAACTAAAACTAAACAACCCAACTAAACATCAAACACCACGCCTGCTGCACGCCTCCCTTCTACACGCCAGCTGCACGCACGCACTCCAAACCACGCACGCCACCCTGCTGCTCGCCACCCATTCTTCTCACCCATTCCCACGCCTGCTGCACACCAGCTGCAACACACCGCTGCAACGCACCCATTCTTCTCACCCATAGAACCACAGACCACACCACCCGACGCCACTACGAACACCCCTGCAACAACACACCACCACCTCTGAGCTGTCCACCCAAACCA	346	119.02	0	0.28	0.98	0	--	--	--	--	--	--	--	--	--	--	--	--	--	--	--	--	--	--	--	--	--	--	--	--	--	--	--	--
